# Supplementary material for: Mesenchymal Stem Cells from Familial Alzheimer’s Patients Express MicroRNA Differently
Source: Int J Mol Sci. 2024 Jan 27;25(3):1580. doi: 10.3390/ijms25031580 (PMC10855944; doi:10.3390/ijms25031580)
Supplement: Supplementary file 1 [file ijms-25-01580-s001.zip]

Archive with 14 entries (14 files):
- MATLAB code.txt
- Supplementary Table S1. 50s symptomatic data.xlsx
- Supplementary Table S10. mRNA and miRNAs profile of the A431(PSEN1) mutation carriers.xlsx
- Supplementary Table S11. GO and KEGG of mutation carriers group.xlsx
- Supplementary Table S12. miRNAs alinked to AD previously reported.xlsx
- Supplementary Table S13. Eliminated transcripts.xlsx
- Supplementary Table S2. 40s_presymptomatic data.xlsx
- Supplementary Table S3. 30s_asymptomatic data A3.xlsx
- Supplementary Table S4. 20s_asymptomatic data A2.xlsx
- Supplementary Table S5. Putative target mRNAs by stage.xlsx
- Supplementary Table S6. Validated target mRNAs by stage.xlsx
- Supplementary Table S7. Predicted and validated target genes that coincide with the altered transcripts in MSCs of A431E(PSEN1) mutation carriers.xlsx
- Supplementary Table S8. Gene ontology by stage.xlsx
- Supplementary Table S9. Signaling pathways by stage.xlsx
