# Supplementary material for: Mesenchymal Stem Cells from Familial Alzheimer’s Patients Express MicroRNA Differently
Source: Int J Mol Sci. 2024 Jan 27;25(3):1580. doi: 10.3390/ijms25031580 (PMC10855944; doi:10.3390/ijms25031580)
Supplement: Supplementary file 1 [file ijms-25-01580-s001.zip › MATLAB code.txt]

CÓDIGO PARA MATLAB
Filtrado, organización y homologación de los miRNAs para la base de datos miRDB. 

%Descargar la base de datos miRDB.v6, e importar los datos de la especie Homo sapiens (hsa).
% Nombrar la columna A: miRDB_miRNA 
%         la columna B: miRDB_NM

% Eliminar duplicados.

miRDB_NM_sd=unique(miRDB_NM);
filename = 'miRDB_NM_sd.xlsx' ;
writematrix(miRDB_NM_sd, filename,'Sheet',1,'Range','A1');

clear miRDB_NM_sd

% Importar la informacin de los símbolos de los targets que fue identificada con 
% la ayuda de la base de datos de NCBI. Nombrar a los "Gene Symbol" NCBI_GS; y a los Refseq NCBI_NM.
% Nombrar columna C: NCBI_GS 
%         columna F: NCBI_NM 
 
% Descargar de la base de datos de miRBase, los miRNAs de humano identificados como hsa.gff3.
% Importar a matlab las categorías de ID, el nombre de los miRNAs y de los pre-miRNAs. Nombrarlos como se muestra a continuación:
%         Columna J: miRBase_ID
%         Columna N: miRBase_miRNA
%         Columna P: miRBase_pre_miRNA

% Importar tambin los nombres oficiales de los miRNAs con relevancia estadística. 
% Nombrarlos con la etiqueta A431E_grupo de edad_miRNAs, como se muestra en el siguiente ejemplo:
%            Columna C: A431E_20s_miRNAs 


% Homologación de los nombres de los miRNAs:

hsa_mir_20s = replace(A431E_20s_miRNAs, 'microRNA ', 'hsa-mir-');
hsa_mir_20s = replace(hsa_mir_20s, 'hsa-mir-let', 'hsa-let');
hsa_mir_30s = replace(A431E_30s_miRNAs, 'microRNA ', 'hsa-mir-');
hsa_mir_30s = replace(hsa_mir_30s, 'hsa-mir-let', 'hsa-let');
hsa_mir_40s = replace(A431E_40s_miRNAs, 'microRNA ', 'hsa-mir-');
hsa_mir_40s = replace(hsa_mir_40s, 'hsa-mir-let', 'hsa-let');
hsa_mir_50s = replace(A431E_50s_miRNAs, 'microRNA ', 'hsa-mir-');
hsa_mir_50s = replace(hsa_mir_50s, 'hsa-mir-let', 'hsa-let');


%Obtención de los miRNAs con sus secuencias maduras; homologación con la base miRBase:

clear out_hsa out_MI 
k=1;
for i=1:length(hsa_mir_20s);
    for j=1:length(miRBase_miRNA);
        if hsa_mir_20s(i)==miRBase_miRNA(j);
            out_hsa(k,1)=hsa_mir_20s(i);
            out_MI(k,1)=miRBase_ID(j);
            k=k+1;
        end
    end
end

k=1;
for i=1:length(out_MI);
    for j=1:length(miRBase_pre_miRNA);
        if out_MI(i)==miRBase_pre_miRNA(j);
            miR_20s(k,1)=miRBase_miRNA(j);
            k=k+1;
        end
    end
end


clear out_hsa out_MI 
k=1;
for i=1:length(hsa_mir_30s);
    for j=1:length(miRBase_miRNA);
        if hsa_mir_30s(i)==miRBase_miRNA(j);
            out_hsa(k,1)=hsa_mir_30s(i);
            out_MI(k,1)=miRBase_ID(j);
            k=k+1;
        end
    end
end

k=1;
for i=1:length(out_MI);
    for j=1:length(miRBase_pre_miRNA);
        if out_MI(i)==miRBase_pre_miRNA(j);
            miR_30s(k,1)=miRBase_miRNA(j);
            k=k+1;
        end
    end
end

toc

clear out_hsa out_MI 
k=1;
for i=1:length(hsa_mir_40s);
    for j=1:length(miRBase_miRNA);
        if hsa_mir_40s(i)==miRBase_miRNA(j);
            out_hsa(k,1)=hsa_mir_40s(i);
            out_MI(k,1)=miRBase_ID(j);
            k=k+1;
        end
    end
end

k=1;
for i=1:length(out_MI);
    for j=1:length(miRBase_pre_miRNA);
        if out_MI(i)==miRBase_pre_miRNA(j);
            miR_40s(k,1)=miRBase_miRNA(j);
            k=k+1;
        end
    end
end

clear out_hsa out_MI 
k=1;
for i=1:length(hsa_mir_50s);
    for j=1:length(miRBase_miRNA);
        if hsa_mir_50s(i)==miRBase_miRNA(j);
            out_hsa(k,1)=hsa_mir_50s(i);
            out_MI(k,1)=miRBase_ID(j);
            k=k+1;
        end
    end
end

k=1;
for i=1:length(out_MI);
    for j=1:length(miRBase_pre_miRNA);
        if out_MI(i)==miRBase_pre_miRNA(j);
            miR_50s(k,1)=miRBase_miRNA(j);
            k=k+1;
        end
    end
end
clear out_hsa out_MI 


%Eliminación de valores duplicados para agilizar la búsqueda de los targets:

miR_20s_sd=unique(miR_20s);
miR_30s_sd=unique(miR_30s);
miR_40s_sd=unique(miR_40s);
miR_50s_sd=unique(miR_50s);

clear miR_20s miR_30s miR_40s miR_50s


%Búsqueda de los targets para cada miRNA:
 
clear out_miR out_symbol
out_miR = [];
out_symbol = [];

for i = 1:length(miR_20s_sd)
    idx_miRNA = miR_20s_sd(i) == miRDB_miRNA;
    matching_NM = miRDB_NM(idx_miRNA);
    idx_NCBI = ismember(matching_NM, NCBI_NM);
    matching_symbol = NCBI_GS(idx_NCBI);
    
    if ~isempty(matching_symbol)
        out_miR = [out_miR; repmat(miR_20s_sd(i), numel(matching_symbol), 1)];
        out_symbol = [out_symbol; matching_symbol];
    end
end

miRDB_20s = table(out_miR, out_symbol);
 
clear out_miR out_symbol
out_miR = [];
out_symbol = [];

for i = 1:length(miR_30s_sd)
    idx_miRNA = miR_30s_sd(i) == miRDB_miRNA;
    matching_NM = miRDB_NM(idx_miRNA);
    idx_NCBI = ismember(matching_NM, NCBI_NM);
    matching_symbol = NCBI_GS(idx_NCBI);
    
    if ~isempty(matching_symbol)
        out_miR = [out_miR; repmat(miR_30s_sd(i), numel(matching_symbol), 1)];
        out_symbol = [out_symbol; matching_symbol];
    end
end

miRDB_30s = table(out_miR, out_symbol);

 
clear out_miR out_symbol
out_miR = [];
out_symbol = [];

for i = 1:length(miR_40s_sd)
    idx_miRNA = miR_40s_sd(i) == miRDB_miRNA;
    matching_NM = miRDB_NM(idx_miRNA);
    idx_NCBI = ismember(matching_NM, NCBI_NM);
    matching_symbol = NCBI_GS(idx_NCBI);
    
    if ~isempty(matching_symbol)
        out_miR = [out_miR; repmat(miR_40s_sd(i), numel(matching_symbol), 1)];
        out_symbol = [out_symbol; matching_symbol];
    end
end

miRDB_40s = table(out_miR, out_symbol);

 
clear out_miR out_symbol
out_miR = [];
out_symbol = [];

for i = 1:length(miR_50s_sd)
    idx_miRNA = miR_50s_sd(i) == miRDB_miRNA;
    matching_NM = miRDB_NM(idx_miRNA);
    idx_NCBI = ismember(matching_NM, NCBI_NM);
    matching_symbol = NCBI_GS(idx_NCBI);
    
    if ~isempty(matching_symbol)
        out_miR = [out_miR; repmat(miR_50s_sd(i), numel(matching_symbol), 1)];
        out_symbol = [out_symbol; matching_symbol];
    end
end

miRDB_50s = table(out_miR, out_symbol);

clear out_miR out_symbol


% Eliminacin de duplicados 

miRDB_20s_sd=unique(miRDB_20s);
miRDB_30s_sd=unique(miRDB_30s);
miRDB_40s_sd=unique(miRDB_40s);
miRDB_50s_sd=unique(miRDB_50s);

clear miRDB_20s miRDB_30s miRDB_40s miRDB_50s 

% Exportar tablas a excel

filename = "miRDB_2023.xlsx" ;
writetable(miRDB_20s_sd, filename,'Sheet',1,'Range','A1')
writetable(miRDB_30s_sd, filename,'Sheet',2,'Range','A1')
writetable(miRDB_40s_sd, filename,'Sheet',3,'Range','A1')
writetable(miRDB_50s_sd, filename,'Sheet',4,'Range','A1')
