# Supplementary material for: Mesenchymal Stem Cells from Familial Alzheimer’s Patients Express MicroRNA Differently
Source: Int J Mol Sci. 2024 Jan 27;25(3):1580. doi: 10.3390/ijms25031580 (PMC10855944; doi:10.3390/ijms25031580)
Supplement: Supplementary file 1 [file ijms-25-01580-s001.zip › Supplementary Table S1. 50s symptomatic data.xlsx]

## Sheet: mRNAs
ID	Gene Symbol	Description	PM15MBH	PM36EDM	PF44DBO	PM54MBO	CCF15VBO	CCM35ROM	CF42AH	CM55RGT	FC20s	FC30s	FC40s	FC50s	probes totales
16947045	AADAC	arylacetamide deacetylase	2.05	2.33	1.87	4.77	2.2	2.24	2.26	1.86	-1.11	1.06	-1.31	7.49	22
16827764	AARS	alanyl-tRNA synthetase	9.25	9.35	9.3	9.85	9.2	8.83	9.63	8.82	1.04	1.43	-1.25	2.04	34
16848219	ABCA6	ATP binding cassette subfamily A member 6	4.58	2.4	2.16	3.28	2.16	2.31	3.3	2.21	5.32	1.07	-2.2	2.1	28
16848123	ABCA8	ATP binding cassette subfamily A member 8	4.48	2.13	3.21	4.66	2.59	2.5	3.47	2.73	3.7	-1.29	-1.2	3.81	28
16848173	ABCA9	ATP binding cassette subfamily A member 9	2.65	2.31	2.28	3.78	2.41	2.45	2.61	2.3	1.18	-1.1	-1.25	2.8	25
17059491	ABCB1	ATP binding cassette subfamily B member 1	3.22	3.96	3.94	5.47	3.49	3.67	3.8	3.86	-1.2	1.22	1.11	3.05	31
16836021	ABCC3	ATP binding cassette subfamily C member 3	6.85	7.01	5.56	7.4	6.72	6.83	5.96	6.04	1.09	1.13	-1.32	2.56	35
16762154	ABCC9	ATP binding cassette subfamily C member 9	3.14	4.16	5.48	5.56	3.04	5.54	4.08	2.68	1.07	-2.61	2.63	7.36	37
16782132	ABHD4	abhydrolase domain containing 4	8.01	7.63	8.33	8.06	7.84	7.79	7.92	6.4	1.12	-1.12	1.33	3.15	20
16956792	ABI3BP	ABI family, member 3 (NESH) binding protein	8.91	10.42	6.5	11.14	10.08	10.61	8.81	9.32	-2.26	-1.14	-4.98	3.53	70
16718666	ABLIM1	actin binding LIM protein 1	8.01	7.86	6.38	8.81	8.01	7.23	7.86	6.39	1	1.56	-2.79	5.35	20
17083900	ACER2	alkaline ceramidase 2	4.46	4.33	5.17	6.18	3.69	4.75	3.73	4.78	1.71	-1.34	2.73	2.65	21
16672428	ACKR1	atypical chemokine receptor 1 (Duffy blood group)	3.7	3.06	3.75	4.49	2.97	3.13	3.08	3.24	1.66	-1.05	1.59	2.38	18
16716350	ACTA2	actin, alpha 2, smooth muscle, aorta	5.01	8.37	6.21	6.76	5.99	5.27	7.52	4.9	-1.97	8.58	-2.48	3.62	12
16996415	ACTBL2	actin, beta-like 2	1.68	1.97	2.2	3.12	2.37	1.93	2.15	1.95	-1.61	1.03	1.04	2.26	20
16794888	ACYP1	acylphosphatase 1, erythrocyte (common) type	4.72	3.78	3.84	4.1	4.43	4.4	3.85	5.22	1.22	-1.53	-1.01	-2.18	22
16880087	ACYP2	acylphosphatase 2, muscle type	4.83	4.74	4.75	5.61	4.08	4.48	4.65	4.21	1.68	1.2	1.07	2.64	24
17002194	ADAM19	ADAM metallopeptidase domain 19	6.52	8.08	8.56	8.42	8.3	7.78	8.09	6.51	-3.45	1.22	1.39	3.77	23
16785932	ADAM21	ADAM metallopeptidase domain 21	2.02	1.99	2.03	2.84	2.21	2.09	1.61	1.76	-1.14	-1.07	1.34	2.12	21
16889966	ADAM23	ADAM metallopeptidase domain 23	8.03	7.57	6.97	7.64	5.11	5.74	6.67	6.11	7.6	3.56	1.23	2.87	22
16995047	ADAMTS12	ADAM metallopeptidase with thrombospondin type 1 motif 12	7.97	7.39	8.42	7.85	7.37	7.78	7.95	6.08	1.52	-1.31	1.38	3.41	25
17003640	ADAMTS2	ADAM metallopeptidase with thrombospondin type 1 motif 2	8.1	9.32	8	8.11	8.88	9.38	9.14	7.09	-1.71	-1.04	-2.2	2.02	20
16924620	ADAMTS5	ADAM metallopeptidase with thrombospondin type 1 motif 5	7.6	6.83	6.31	8.73	8.82	7.44	8.18	5.41	-2.33	-1.53	-3.65	10.02	26
16670599	ADAMTSL4	ADAMTS like 4	5.34	5.78	6.47	4.5	7.52	6.26	5.93	5.64	-4.53	-1.4	1.45	-2.2	17
16895278	ADCY3	adenylate cyclase 3	5.88	5.91	5.46	5.41	6.58	5.95	6.29	6.61	-1.63	-1.02	-1.77	-2.3	28
16823477	ADCY9	adenylate cyclase 9	7.96	7.49	7.18	5.28	7.3	8.05	7.12	6.57	1.58	-1.47	1.04	-2.45	26
17067941	ADGRA2	adhesion G protein-coupled receptor A2	8.96	8.42	7.2	6.05	9.13	8.5	8.41	7.63	-1.12	-1.06	-2.32	-2.99	31
17010005	ADGRB3	adhesion G protein-coupled receptor B3	2.65	2.53	2.89	3.2	2.07	2.32	2.28	2.02	1.5	1.16	1.53	2.26	29
16688799	ADGRL4	adhesion G protein-coupled receptor L4	7.28	8.22	8.93	6.72	8.45	9.04	8.5	9.26	-2.25	-1.77	1.35	-5.8	25
17069550	ADHFE1	alcohol dehydrogenase, iron containing 1	6.26	5.09	5.47	4.37	5.76	5.37	4.72	5.48	1.41	-1.21	1.68	-2.16	20
16706912	ADIRF	adipogenesis regulatory factor	3.11	3.25	2.91	3.19	3.34	2.43	3.45	4.96	-1.17	1.77	-1.45	-3.4	15
16990848	ADRB2	adrenoceptor beta 2, surface	5.42	4.14	4.63	6.18	4.86	4.71	4.34	5.03	1.47	-1.48	1.22	2.23	19
16706912	AGAP11	ankyrin repeat and GTPase domain Arf GTPase activating protein 11	3.11	3.25	2.91	3.19	3.34	2.43	3.45	4.96	-1.17	1.77	-1.45	-3.4	15
17011302	AIM1	absent in melanoma 1	4.79	4.93	5.19	5.27	5.99	5.36	6.03	7.08	-2.3	-1.35	-1.79	-3.51	22
17043355	AIMP2	aminoacyl tRNA synthetase complex-interacting multifunctional protein 2	7.8	7.78	7.03	8.5	7.9	7.91	8.19	7.49	-1.07	-1.09	-2.23	2.02	18
16658289	AJAP1	adherens junctions associated protein 1	3.1	2.91	3.43	5.1	3.13	3.35	3.2	2.41	-1.02	-1.36	1.17	6.48	24
17051827	AKR1B10	aldo-keto reductase family 1, member B10 (aldose reductase)	4.11	3.86	4.56	5.21	4.02	3.85	4.12	3.94	1.06	1.01	1.35	2.41	16
16682679	AKR7A3	aldo-keto reductase family 7, member A3 (aflatoxin aldehyde reductase)	4.63	4.35	3.41	3.5	4.32	4.37	3.54	4.66	1.24	-1.02	-1.09	-2.24	9
16826539	AKTIP	AKT interacting protein	7.13	6.94	6.77	7.73	6.82	7.34	7.3	6.5	1.24	-1.32	-1.44	2.35	25
17097472	ALAD	aminolevulinate dehydratase	4.81	4.64	4.49	4.32	4.83	4.51	4.98	5.33	-1.02	1.09	-1.4	-2.01	32
16801469	ALDH1A2-AS1	ALDH1A2 antisense RNA 1	3.4	3.55	3.91	2.84	3.4	3.49	3.35	3.94	1	1.04	1.47	-2.15	25
16769481	ALDH1L2	aldehyde dehydrogenase 1 family, member L2	8.89	9.57	9.11	8.94	8.51	8.99	9.94	7.72	1.31	1.49	-1.78	2.32	22
16999379	ALDH7A1	aldehyde dehydrogenase 7 family, member A1	7.32	7.15	6.68	6.56	7.08	6.71	7.28	7.69	1.18	1.35	-1.51	-2.18	29
17120506	ALG1	ALG1 chitobiosyldiphosphodolichol beta-mannosyltransferase	6.34	6.35	6.77	6.91	7.66	7.39	7.25	8.55	-2.5	-2.06	-1.39	-3.12	20
16773662	ALOX5AP	arachidonate 5-lipoxygenase-activating protein	3.39	4.22	4.12	5.78	3.71	4.19	4.41	4.13	-1.25	1.02	-1.22	3.15	26
16855545	ALPK2	alpha kinase 2	6.68	8.24	7.29	8.08	8.62	7.37	8.56	6.49	-3.84	1.82	-2.41	3.01	22
16952925	ALS2CL	ALS2 C-terminal like	4.39	4.51	4.6	5.24	4.24	4.29	4.13	3.96	1.11	1.16	1.39	2.43	29
16754880	ALX1	ALX homeobox 1	7.55	6.06	6.18	5.44	7.65	5.77	6.2	3.71	-1.07	1.22	-1.01	3.34	25
16737515	ALX4	ALX homeobox 4	5.04	5.08	5.09	4.53	6.88	5.37	5.84	6.07	-3.56	-1.22	-1.67	-2.89	20
16763600	AMIGO2	adhesion molecule with Ig-like domain 2	5.15	5.75	4.75	7.96	5.09	4.91	6.44	4.78	1.04	1.79	-3.23	9.09	24
17113418	AMOT	angiomotin	3.27	3.6	3.28	3.89	4.88	4.61	3.65	4.93	-3.05	-2.02	-1.29	-2.05	33
16667881	AMY1A	amylase, alpha 1A (salivary)	4.29	4.01	3.97	5.02	3.94	4.38	4.22	4.02	1.27	-1.29	-1.19	2	26
16667881	AMY1B	amylase, alpha 1B (salivary)	4.29	4.01	3.97	5.02	3.94	4.38	4.22	4.02	1.27	-1.29	-1.19	2	26
16667881	AMY1C	amylase, alpha 1C (salivary)	4.29	4.01	3.97	5.02	3.94	4.38	4.22	4.02	1.27	-1.29	-1.19	2	26
16696811	ANGPTL1	angiopoietin like 1	2.5	2.26	2.71	4.24	2.55	2.78	3	2.37	-1.04	-1.43	-1.22	3.66	28
16969911	ANK2	ankyrin 2, neuronal	5.3	5.77	6.21	6.42	4.29	5.47	6.17	4.61	2.01	1.23	1.03	3.5	55
16716478	ANKRD1	ankyrin repeat domain 1 (cardiac muscle)	4.58	9.4	6.27	9.9	6.58	4.91	6.32	5.23	-4.02	22.55	-1.04	25.5	26
16708007	ANKRD2	ankyrin repeat domain 2 (stretch responsive muscle)	4.87	4.59	4.88	5.04	4.98	4.8	4.93	6.87	-1.08	-1.16	-1.03	-3.55	27
16951247	ANKRD28	ankyrin repeat domain 28	8.39	8.12	7.99	7.65	8.85	8.88	8.69	8.66	-1.37	-1.69	-1.62	-2	36
16854301	ANKRD29	ankyrin repeat domain 29	7.03	5.32	5.84	7.5	7.02	6.02	5.7	6.17	1.01	-1.63	1.1	2.51	24
17009366	ANKRD66	ankyrin repeat domain 66	2.11	2.67	2.97	1.84	2.15	2.24	2.05	3.21	-1.02	1.36	1.89	-2.58	20
16796919	ANKRD9	ankyrin repeat domain 9	6.92	5.71	5.82	5.08	6.6	5.32	5.4	6.23	1.25	1.31	1.34	-2.21	23
17045198	ANLN	anillin actin binding protein	5.17	6.85	5.9	7.28	9.22	7.86	8.86	10.69	-16.59	-2.01	-7.76	-10.65	29
16755712	ANO4	anoctamin 4	4.55	5.05	5.82	5.14	5.36	5.1	7.01	6.38	-1.75	-1.04	-2.28	-2.37	31
17108959	ANOS1	anosmin 1	4.56	3.54	4.85	5.4	3.49	3.77	3.95	3.74	2.11	-1.17	1.87	3.16	28
17125718	ANOS1	anosmin 1	5.33	4.26	5.23	6.54	4.26	4.43	4.65	4.44	2.09	-1.13	1.49	4.28	22
17125722	ANOS1	anosmin 1	3.33	2.62	3.33	4.74	2.31	2.29	2.48	2.4	2.03	1.26	1.8	5.06	23
16811151	ANP32A-IT1	ANP32A intronic transcript 1	4.4	4.25	4.75	5.23	4.99	4.67	4.64	4.01	-1.51	-1.34	1.08	2.33	21
16692724	ANP32E	acidic nuclear phosphoprotein 32 family member E	5.67	6.43	6.91	6.09	6.76	6.8	7.04	7.32	-2.14	-1.29	-1.1	-2.34	19
16813206	ANPEP	alanyl (membrane) aminopeptidase	9.54	8.92	10.22	9.08	9.51	8.64	8.96	10.43	1.02	1.22	2.39	-2.55	27
16968213	ANXA3	annexin A3	3.65	4.14	3.42	5.66	3.45	3.88	5.33	3.77	1.15	1.2	-3.75	3.7	34
16713754	ANXA8	annexin A8	2.86	3.08	3.09	4.92	3.19	3.05	3.7	3.01	-1.26	1.03	-1.52	3.74	22
16713754	ANXA8L1	annexin A8-like 1	2.86	3.08	3.09	4.92	3.19	3.05	3.7	3.01	-1.26	1.03	-1.52	3.74	22
16889268	AOX1	aldehyde oxidase 1	5.96	6.57	6.29	8.24	6.79	7.06	6.8	6.75	-1.77	-1.41	-1.43	2.81	34
16850958	APCDD1	adenomatosis polyposis coli down-regulated 1	4.65	4.82	5.46	3.67	5.16	5.65	6.6	4.76	-1.42	-1.78	-2.2	-2.13	24
16963113	APOD	apolipoprotein D	7.49	4.58	5.57	7.5	4.39	4.13	6.83	4.15	8.57	1.37	-2.4	10.24	22
16748496	APOLD1	apolipoprotein L domain containing 1	4.37	4.95	4.49	5.25	6.36	5.84	5.33	6.37	-3.97	-1.85	-1.79	-2.17	13
17125112	AQP7	aquaporin 7	3.17	3.3	3.2	3.28	2.45	3.53	2.63	2.26	1.64	-1.17	1.49	2.02	25
16975084	ARAP2	ArfGAP with RhoGAP domain, ankyrin repeat and PH domain 2	2.66	2.66	3.27	4.14	2.99	4.2	2.57	3.14	-1.25	-2.91	1.62	2	44
16967863	AREG	amphiregulin	3.79	3.46	3.31	4.27	3.01	3.44	3.04	3.19	1.72	1.01	1.2	2.11	32
17012963	ARFGEF3	ARFGEF family member 3	4.18	4.34	4.11	4.97	3.86	3.99	4.25	3.98	1.25	1.27	-1.1	2	33
16780867	ARGLU1	arginine and glutamate rich 1	8.4	7.87	7.82	7.24	8.24	8.31	8.02	8.3	1.12	-1.35	-1.15	-2.08	21
16798919	ARHGAP11A	Rho GTPase activating protein 11A	5.35	6	5.18	5.46	6.87	6.44	6.07	8.3	-2.88	-1.36	-1.85	-7.17	18
16798801	ARHGAP11B	Rho GTPase activating protein 11B	5.42	4.92	4.33	4.53	6.69	5.59	5.74	7.43	-2.42	-1.59	-2.66	-7.44	14
16814170	ARHGDIG	Rho GDP dissociation inhibitor (GDI) gamma	5.08	5	5.06	4.52	5.07	5.03	5.02	5.52	1.01	-1.02	1.02	-2.01	17
17093724	ARHGEF39	Rho guanine nucleotide exchange factor 39	4.35	4.25	4.32	4.21	4.65	4.63	4.61	5.33	-1.23	-1.3	-1.23	-2.18	25
17114520	ARHGEF6	Rac/Cdc42 guanine nucleotide exchange factor 6	6.55	6.16	6.14	5.26	6.62	6.8	6.22	6.64	-1.05	-1.56	-1.06	-2.6	19
16824470	ARL6IP1	ADP-ribosylation factor like GTPase 6 interacting protein 1	8.83	9.09	9.28	9.43	9.31	9.3	9.12	10.57	-1.39	-1.16	1.12	-2.2	24
17117665	ARPIN	actin-related protein 2/3 complex inhibitor	5.42	4.88	4.7	3.95	5.57	4.82	5.12	5.37	-1.11	1.04	-1.34	-2.68	12
16829835	ARRB2	arrestin, beta 2	5.8	5.57	5.69	5.55	6.67	5.97	5.44	6.76	-1.82	-1.32	1.19	-2.31	21
17075082	ASAH1	N-acylsphingosine amidohydrolase (acid ceramidase) 1	8.9	8	8.58	8.35	7.69	8.43	8.23	6.83	2.31	-1.34	1.27	2.87	22
16704965	ASAH2B	N-acylsphingosine amidohydrolase (non-lysosomal ceramidase) 2B	2.91	3.88	3.63	4.1	2.54	3.57	2.66	2.98	1.3	1.24	1.96	2.17	12
16869588	ASF1B	anti-silencing function 1B histone chaperone	3.66	3.64	4.07	4.04	4.16	4.05	3.8	6.19	-1.42	-1.33	1.21	-4.43	19
17060061	ASNS	asparagine synthetase (glutamine-hydrolyzing)	6.64	7.78	7.02	8.05	6.51	6.99	8.24	6.32	1.1	1.72	-2.34	3.34	30
17122444	ASNS	asparagine synthetase (glutamine-hydrolyzing)	3.42	3.86	3.26	4.51	3.52	3.42	4.06	3.1	-1.07	1.36	-1.74	2.66	46
17125032	ASNS	asparagine synthetase (glutamine-hydrolyzing)	2.62	3.43	2.77	4.04	2.51	2.55	3.64	2.27	1.08	1.83	-1.83	3.41	29
17125034	ASNS	asparagine synthetase (glutamine-hydrolyzing)	7.28	8.86	7.68	9.13	7.3	7.56	9.25	7.33	-1.02	2.46	-2.97	3.5	25
16697544	ASPM	abnormal spindle microtubule assembly	2.6	4.32	3.46	4.13	6.86	5.47	6	8.79	-19.2	-2.22	-5.82	-25.22	33
17095887	ASPN	asporin	6.29	6.52	8.24	6.28	6.11	4.64	9.96	4.12	1.13	3.69	-3.29	4.48	25
17090296	ASS1	argininosuccinate synthase 1	7.26	8.82	7.91	8.63	7.63	7.32	7.54	6.58	-1.29	2.82	1.29	4.13	30
17097735	ASTN2	astrotactin 2	4.91	4.57	4.19	5.48	4.59	4.72	4.17	4.34	1.26	-1.11	1.02	2.2	36
17080749	ATAD2	ATPase family, AAA domain containing 2	6.22	5.45	5.12	5.22	6.56	6.02	6.18	7.87	-1.26	-1.48	-2.08	-6.29	28
16832852	ATAD5	ATPase family, AAA domain containing 5	4.04	4.44	4.41	3.46	5.23	4.27	5.28	6.93	-2.28	1.13	-1.82	-11.06	19
16720049	ATHL1	ATH1, acid trehalase-like 1 (yeast)	5.17	5.21	4.81	3.71	5.12	4.99	5.06	4.86	1.03	1.16	-1.19	-2.22	18
17108354	ATP6AP1	ATPase, H+ transporting, lysosomal accessory protein 1	9.19	9.25	9.31	9.4	8.7	8.89	8.78	8.32	1.4	1.28	1.45	2.12	30
16975506	ATP8A1	ATPase, aminophospholipid transporter (APLT), class I, type 8A, member 1	3.79	3.62	3.7	4.96	3.67	3.54	3.53	3.2	1.09	1.06	1.12	3.38	33
16796015	ATXN3	ataxin 3	4.19	3.67	3.26	5	4.37	3.97	4.57	3.24	-1.13	-1.23	-2.48	3.38	11
16920548	AURKA	aurora kinase A	4.05	4.2	3.8	4.67	4.9	4.57	4.77	6.13	-1.8	-1.29	-1.96	-2.74	15
16840902	AURKB	aurora kinase B	5.1	5.74	5.88	5.62	6.31	6.32	6.19	7.78	-2.3	-1.49	-1.24	-4.47	19
16766627	B4GALNT1	beta-1,4-N-acetyl-galactosaminyl transferase 1	7.58	5.12	5.99	4.61	6.34	6.37	6.02	6.18	2.37	-2.37	-1.02	-2.96	18
17021738	BACH2	BTB and CNC homology 1, basic leucine zipper transcription factor 2	3.99	3.82	3.86	3.25	3.48	2.63	2.91	1.91	1.42	2.28	1.93	2.53	19
16924153	BAGE2	B melanoma antigen family, member 2	6.57	4.81	4.58	6.01	6.56	6.16	6.02	4.99	1.01	-2.55	-2.71	2.02	8
16838791	BAHCC1	BAH domain and coiled-coil containing 1	5.06	5.31	5.24	4.29	5.74	5.36	5.5	5.46	-1.61	-1.04	-1.19	-2.24	18
16703563	BAMBI	BMP and activin membrane-bound inhibitor	6.8	7.4	8.45	7.8	7.2	7.21	7.34	6.6	-1.32	1.14	2.15	2.29	23
16907960	BARD1	BRCA1 associated RING domain 1	4.5	4.5	3.99	4.57	5.41	5.35	5.42	6.25	-1.88	-1.8	-2.7	-3.2	27
16961172	BCHE	butyrylcholinesterase	2.28	2.53	4.47	4.31	2.04	2.13	2.34	1.56	1.18	1.32	4.37	6.73	23
16736861	BDNF	brain-derived neurotrophic factor	6.28	6.36	6.31	6.78	5.97	5.93	5.89	5.77	1.24	1.34	1.34	2.02	33
17112969	BEX2	brain expressed X-linked 2	4.57	3.29	3.43	4.63	3.13	3.35	3.5	3.3	2.7	-1.05	-1.05	2.52	16
17105694	BEX4	brain expressed X-linked 4	8.55	7.72	7.39	7.97	7.41	8.35	7.04	6.73	2.2	-1.55	1.27	2.36	11
16937024	BHLHE40	basic helix-loop-helix family, member e40	5.72	6.54	6.05	7.02	6.12	6.12	6.38	5.76	-1.32	1.34	-1.26	2.4	25
16986552	BHMT2	betaine--homocysteine S-methyltransferase 2	5.88	3.55	4.61	5.19	4.55	4.87	3.54	3.57	2.53	-2.49	2.11	3.07	23
16730522	BIRC3	baculoviral IAP repeat containing 3	5.83	5.65	4.57	7.33	5.63	6.02	5.73	6.25	1.15	-1.29	-2.23	2.1	19
16838359	BIRC5	baculoviral IAP repeat containing 5	4.75	4.19	4.71	4.64	5.66	4.84	5.47	6.66	-1.87	-1.58	-1.69	-4.08	22
16804902	BLM	Bloom syndrome, RecQ helicase-like	2.84	2.85	2.74	2.9	3.79	3.16	4	5.42	-1.93	-1.24	-2.41	-5.72	28
16911261	BMP2	bone morphogenetic protein 2	3.94	5.22	5.31	5.39	3.7	4.78	4.86	4.39	1.18	1.36	1.37	2	24
16793129	BMP4	bone morphogenetic protein 4	3.93	3.62	4.48	5.17	3.97	4.14	4.26	3.74	-1.03	-1.43	1.16	2.68	31
17004657	BMP6	bone morphogenetic protein 6	2.98	3.13	3.54	4.54	3.24	2.82	3.05	2.82	-1.2	1.24	1.4	3.29	22
17045078	BMPER	BMP binding endothelial regulator	6.19	6.29	6.09	6.88	5.09	5.98	5.51	5.87	2.14	1.24	1.49	2.01	41
16812746	BNC1	basonuclin 1	4.44	3.43	4.1	6.4	3.47	4.04	3.88	5.02	1.96	-1.52	1.16	2.6	22
16775324	BORA	bora, aurora kinase A activator	5.31	5.04	5.47	4.77	5.66	5.36	5.52	6.92	-1.27	-1.25	-1.03	-4.45	20
16840898	BORCS6	BLOC-1 related complex subunit 6	4.41	4.64	4.58	4.83	4.57	4.58	4.29	3.63	-1.12	1.05	1.23	2.29	20
17051860	BPGM	2,3-bisphosphoglycerate mutase	8.58	8.33	8.51	8.82	8.31	8.33	9.14	7.46	1.21	-1	-1.54	2.56	27
16845349	BRCA1	breast cancer 1, early onset	4.46	4.31	3.99	4.52	4.62	4.19	4.88	6.06	-1.12	1.08	-1.85	-2.91	34
16773840	BRCA2	breast cancer 2, early onset	4.04	4.41	4.22	4.53	5.14	5.09	5.47	6.69	-2.14	-1.61	-2.38	-4.45	24
16936253	BRD1	bromodomain containing 1	4.3	4.07	5.2	4.03	4.11	4.61	4.39	5.14	1.14	-1.46	1.76	-2.14	20
17048738	BRI3	brain protein I3	7.33	6.5	5.32	4.68	7.38	6.44	5.92	5.96	-1.03	1.04	-1.52	-2.42	19
16847432	BRIP1	BRCA1 interacting protein C-terminal helicase 1	4.2	5.62	4	5.49	6.54	5.96	6.93	7.41	-5.05	-1.27	-7.67	-3.77	37
16870200	BST2	bone marrow stromal cell antigen 2	8.01	6.06	5.51	4.78	8.65	8.92	9.53	9.04	-1.56	-7.27	-16.29	-19.22	24
16901755	BUB1	BUB1 mitotic checkpoint serine/threonine kinase	4.28	4.79	4.12	4.45	6.83	5.52	5.91	8.54	-5.85	-1.67	-3.47	-17.1	30
16799426	BUB1B	BUB1 mitotic checkpoint serine/threonine kinase B	3.97	4.33	4.56	4.3	4.86	4.6	4.62	6.02	-1.85	-1.2	-1.04	-3.29	47
17022139	BVES	blood vessel epicardial substance	8.23	8.59	9.03	9.4	9.02	9.1	8.75	8.32	-1.74	-1.42	1.21	2.12	27
16712421	C10orf113	chromosome 10 open reading frame 113	1.73	1.82	1.88	1.35	1.54	1.49	1.54	2.44	1.15	1.26	1.26	-2.13	18
16789434	C14orf180	chromosome 14 open reading frame 180	3.72	4.27	4.63	3.79	4.19	4.09	3.89	4.98	-1.38	1.13	1.66	-2.29	27
16793585	C14orf39	chromosome 14 open reading frame 39	1.69	2.62	2.06	4.34	2.36	1.83	2.74	3.32	-1.59	1.73	-1.61	2.03	35
16800630	C15orf48	chromosome 15 open reading frame 48	4.49	4.41	6.17	6.5	3.55	3.92	4.59	4.37	1.93	1.41	3	4.36	40
16799289	C15orf54	chromosome 15 open reading frame 54	3.15	4.41	2.88	4.43	2.9	3.13	3.18	2.73	1.19	2.42	-1.23	3.24	20
16853619	C18orf42	chromosome 18 open reading frame 42	4.9	4.62	5.28	4.11	4.82	4.23	5.08	5.51	1.05	1.31	1.15	-2.65	21
16852445	C18orf54	chromosome 18 open reading frame 54	5.59	4.82	6.5	4.93	7	6.04	5.59	6.82	-2.66	-2.32	1.87	-3.71	28
16858080	C19orf66	chromosome 19 open reading frame 66	7.27	6.84	7.2	6.56	7.38	7.21	7.92	7.6	-1.08	-1.29	-1.64	-2.06	22
16673557	C1orf112	chromosome 1 open reading frame 112	3.74	3.83	3.36	3.76	4.6	3.74	4.61	5.77	-1.81	1.06	-2.37	-4.02	30
16680362	C1orf233	chromosome 1 open reading frame 233	5.4	5.98	6.12	5.37	6.24	6.21	6.47	6.75	-1.78	-1.17	-1.27	-2.61	17
16670469	C1orf54	chromosome 1 open reading frame 54	7.37	6.55	6.87	5.89	6.88	6.33	7.11	6.92	1.41	1.17	-1.18	-2.05	18
17002391	C1QTNF2	C1q and tumor necrosis factor related protein 2	2.55	3.44	3.16	3.12	3.3	2.96	4.06	4.35	-1.69	1.4	-1.87	-2.35	21
16880478	C2orf74	chromosome 2 open reading frame 74	5.35	5.54	5.09	5.94	5.8	5.43	4.97	4.58	-1.37	1.07	1.09	2.55	23
17117871	C2orf81	chromosome 2 open reading frame 81	7.26	8.46	8.26	9.27	9.3	8.48	7.61	11.32	-4.14	-1.01	1.58	-4.13	9
16867784	C3	complement component 3	10.35	6.63	8.4	9.94	6.61	6.73	7.92	6.87	13.34	-1.07	1.4	8.43	38
16968339	C4orf22	chromosome 4 open reading frame 22	5.41	4.2	4.43	3.63	4.08	4.23	4.28	4.65	2.51	-1.02	1.11	-2.03	22
16967915	C4orf26	chromosome 4 open reading frame 26	2.69	2.68	3.13	6.03	2.62	2.74	2.15	2.09	1.05	-1.05	1.97	15.35	19
16981405	C4orf27	chromosome 4 open reading frame 27	6.24	5.98	5.76	5.35	6.37	5.88	6.48	6.44	-1.09	1.07	-1.64	-2.13	15
17097955	C5	complement component 5	4.73	4.33	4.01	3.94	3.71	4.25	4.47	5.39	2.04	1.06	-1.38	-2.72	33
16995925	C5orf28	chromosome 5 open reading frame 28	5.39	5.95	5.78	6.4	5.93	5.67	6.04	4.97	-1.45	1.22	-1.19	2.69	30
16995938	C5orf34	chromosome 5 open reading frame 34	4.37	3.9	4.48	4.16	4.35	4.33	4.92	5.58	1.01	-1.34	-1.35	-2.68	29
17001357	C5orf46	chromosome 5 open reading frame 46	3	7.73	5.29	7.04	3.97	3.92	6.59	3.78	-1.96	13.98	-2.47	9.61	19
17055978	C7orf31	chromosome 7 open reading frame 31	5.28	5.44	4.66	6.13	5.63	4.33	5.28	5.09	-1.28	2.16	-1.54	2.06	27
17045897	C7orf69	chromosome 7 open reading frame 69	4.73	6.65	4.63	5.22	8.17	7.55	7.22	4.09	-10.85	-1.87	-6.03	2.18	26
17068349	C8orf4	chromosome 8 open reading frame 4	7.48	6.15	6.3	6.6	5.36	5.68	6.25	4.64	4.36	1.39	1.03	3.89	22
17069550	C8orf46	chromosome 8 open reading frame 46	6.26	5.09	5.47	4.37	5.76	5.37	4.72	5.48	1.41	-1.21	1.68	-2.16	20
17090042	C9orf106	chromosome 9 open reading frame 106	6.03	4.02	3.71	3.73	5.83	4.99	4.74	4.82	1.15	-1.96	-2.04	-2.12	15
17093441	C9orf24	chromosome 9 open reading frame 24	6.51	6.53	6.83	6.9	6.24	6.13	6.51	5.85	1.21	1.33	1.25	2.07	18
16810341	CA12	carbonic anhydrase XII	7.82	7.41	7.13	5.49	6.71	7.93	5.2	7.05	2.16	-1.44	3.82	-2.94	29
17101739	CA5B	carbonic anhydrase VB, mitochondrial	6.1	4.94	5.07	4.53	5.42	5.04	5.15	5.59	1.6	-1.07	-1.06	-2.09	30
16851586	CABYR	calcium binding tyrosine-(Y)-phosphorylation regulated	5.8	6.37	6.92	7.87	6.9	6.2	5.78	5.67	-2.14	1.12	2.2	4.59	22
16665621	CACHD1	cache domain containing 1	4.82	5.1	5.91	7.12	5.69	5.87	5.68	5.77	-1.83	-1.7	1.17	2.56	24
17059195	CACNA2D1	calcium channel, voltage-dependent, alpha 2/delta subunit 1	7.39	7.25	8.07	9.1	7.1	7.14	7.9	6.82	1.23	1.08	1.13	4.83	41
17125822	CACNG8	calcium voltage-gated channel auxiliary subunit gamma 8	2.59	3.48	3.84	3.85	3.97	3.08	3.88	2.7	-2.59	1.32	-1.03	2.22	5
16744616	CADM1	cell adhesion molecule 1	4.49	4.84	4.32	4.67	3.2	4.53	4.08	2.27	2.46	1.24	1.18	5.28	21
16672412	CADM3	cell adhesion molecule 3	5.18	4.08	4.58	8.29	4.08	3.76	4.05	3.47	2.14	1.25	1.44	28.2	18
16820849	CALB2	calbindin 2	6.6	5.63	5.14	8.36	4.75	8.15	4.41	3.95	3.61	-5.73	1.66	21.27	19
17051872	CALD1	caldesmon 1	8.09	9.14	9	8.85	8.45	8.76	9.37	7.65	-1.29	1.3	-1.29	2.29	34
16702524	CAMK1D	calcium/calmodulin-dependent protein kinase ID	5.31	4.87	4.85	5.3	4.25	4.37	5.38	4.18	2.09	1.42	-1.44	2.17	23
16676965	CAMK1G	calcium/calmodulin-dependent protein kinase IG	3.55	3.36	3.7	3.89	4.85	3.92	2.82	5.04	-2.46	-1.48	1.85	-2.22	17
16899657	CAPG	capping protein (actin filament), gelsolin-like	5.57	5.74	5.39	4.42	5.1	5.55	5.95	6.29	1.39	1.15	-1.48	-3.67	22
16799598	CASC5	cancer susceptibility candidate 5	3.31	4.45	3.37	3.48	6	4.61	5.57	7.69	-6.49	-1.12	-4.57	-18.58	29
17094534	CBWD6	COBW domain containing 6	3.57	3.49	3.49	4.37	3.41	3.59	3.63	2.98	1.12	-1.08	-1.1	2.62	9
17094534	CBWD7	COBW domain containing 7	3.57	3.49	3.49	4.37	3.41	3.59	3.63	2.98	1.12	-1.08	-1.1	2.62	9
16778611	CCDC122	coiled-coil domain containing 122	4.48	4.17	3.25	6.34	5.18	4.64	5.03	4.05	-1.62	-1.39	-3.43	4.89	16
17121590	CCDC144A	coiled-coil domain containing 144A	7.54	7.75	6.54	7.83	8.4	8.01	6.01	3.99	-1.81	-1.2	1.45	14.32	25
17121592	CCDC144A	coiled-coil domain containing 144A	7.18	7.73	6.4	7.56	8.52	8.21	5.43	3.13	-2.53	-1.39	1.95	21.59	26
17121594	CCDC144A	coiled-coil domain containing 144A	7.15	7.74	6.42	7.63	8.49	8.13	5.41	3.3	-2.52	-1.31	2.01	20.12	26
17121596	CCDC144A	coiled-coil domain containing 144A	5.89	6.38	4.41	6.44	7.23	6.64	4.56	2.61	-2.53	-1.2	-1.11	14.29	25
17121598	CCDC144A	coiled-coil domain containing 144A	5.77	5.92	4.42	5.94	6.83	6.5	4.37	3.03	-2.08	-1.49	1.03	7.49	25
16903991	CCDC148	coiled-coil domain containing 148	2.35	2.5	2.45	3.77	2.64	2.84	3.1	2.53	-1.23	-1.27	-1.56	2.38	32
16732960	CCDC15	coiled-coil domain containing 15	3.83	3.37	2.93	3.17	3.82	3.78	4	5.01	1.01	-1.33	-2.1	-3.57	32
16889054	CCDC150	coiled-coil domain containing 150	3.27	2.57	3.44	3.31	3.76	3.52	3.42	4.65	-1.41	-1.94	1.01	-2.54	35
16667206	CCDC18	coiled-coil domain containing 18	3.95	4.27	3.94	4.63	5.21	4.52	5.44	7.24	-2.4	-1.19	-2.83	-6.1	28
16695780	CCDC190	coiled-coil domain containing 190	3.97	3.64	4.1	5.39	3.88	3.65	4.06	4.3	1.07	-1	1.03	2.14	20
16736807	CCDC34	coiled-coil domain containing 34	4.25	4.09	3.61	4.17	4.39	4.3	4.24	5.25	-1.11	-1.15	-1.56	-2.11	20
16746524	CCDC77	coiled-coil domain containing 77	4.63	4.82	4.77	4.27	4.68	4.78	4.48	5.53	-1.04	1.03	1.22	-2.38	36
16957396	CCDC80	coiled-coil domain containing 80	9.24	9.93	10.58	10.18	9.17	9.85	10.2	8.54	1.05	1.06	1.3	3.13	31
16729755	CCDC81	coiled-coil domain containing 81	4.3	6.1	4.38	6.04	4.41	5.25	6.27	4.01	-1.08	1.8	-3.71	4.08	30
16897719	CCDC88A	coiled-coil domain containing 88A	6.97	7.31	7.12	6.58	7.85	7.89	7.66	8.06	-1.84	-1.5	-1.45	-2.78	39
16833218	CCL11	chemokine (C-C motif) ligand 11	3.93	3.68	3.67	3.09	3.53	4.96	5.87	2.02	1.32	-2.43	-4.61	2.11	9
16843627	CCL3L1	chemokine (C-C motif) ligand 3-like 1	3.31	3.19	2.81	4.51	3.58	3.76	3.27	3.43	-1.21	-1.48	-1.38	2.12	8
16843627	CCL3L3	chemokine (C-C motif) ligand 3-like 3	3.31	3.19	2.81	4.51	3.58	3.76	3.27	3.43	-1.21	-1.48	-1.38	2.12	8
16979515	CCNA2	cyclin A2	5.48	5.37	5.6	5.5	7.27	6.31	6.7	8.48	-3.46	-1.91	-2.15	-7.93	25
16985599	CCNB1	cyclin B1	4	4.05	4.17	4.8	5.83	4.39	5.31	7.65	-3.54	-1.26	-2.2	-7.18	20
16801557	CCNB2	cyclin B2	3.42	3.69	3.9	3.41	5.28	4.4	5.24	7.06	-3.64	-1.63	-2.53	-12.5	28
16746992	CCND2	cyclin D2	8.14	5.11	7.13	7.12	3.62	4.78	5.27	4.15	22.92	1.26	3.62	7.83	26
17079293	CCNE2	cyclin E2	2.94	3.01	3.1	3.42	3.2	2.97	4.48	5.9	-1.2	1.03	-2.6	-5.57	27
16815090	CCNF	cyclin F	4.45	4.55	5.01	4.53	5.34	5.04	5.21	6.8	-1.86	-1.4	-1.15	-4.82	26
16816479	CCP110	centriolar coiled coil protein 110kDa	6.72	6.48	5.69	6.11	6.75	6.71	6.79	7.37	-1.02	-1.17	-2.15	-2.4	26
16760760	CD163L1	CD163 molecule-like 1	5.1	4.39	5.01	5.9	4.41	3.77	4.2	4.44	1.62	1.54	1.76	2.75	26
16872978	CD177	CD177 molecule	4.64	4.83	4.37	5.46	4.89	5.02	4.47	4.21	-1.18	-1.14	-1.07	2.38	27
17122142	CD177	CD177 molecule	3.46	3.08	4.29	5.56	5.95	3.47	3	4.11	-5.61	-1.31	2.44	2.72	15
17117110	CD24	CD24 molecule	3.54	3.08	2.86	4.16	1.97	2.71	2.29	2.51	2.97	1.29	1.49	3.14	19
17047795	CD36	CD36 molecule (thrombospondin receptor)	3.13	2.86	2.81	3.94	2.28	2.45	3.88	2.27	1.8	1.32	-2.11	3.2	33
16676764	CD55	CD55 molecule, decay accelerating factor for complement (Cromer blood group)	6.99	7.95	8.57	9.12	7.96	8.41	7.62	7.22	-1.95	-1.38	1.93	3.74	32
16660360	CDA	cytidine deaminase	5.96	5.64	5.4	7.51	5.18	5.06	5.74	5.23	1.72	1.5	-1.26	4.86	25
16663514	CDC20	cell division cycle 20	5.06	4.88	5.08	5.09	6.44	4.96	5.54	8.37	-2.6	-1.06	-1.37	-9.77	23
16953279	CDC25A	cell division cycle 25A	3.64	3.83	3.88	3.59	4.31	3.85	4.58	5.71	-1.59	-1.02	-1.62	-4.34	32
16911040	CDC25B	cell division cycle 25B	7.1	6.19	5.59	6.46	7.48	6.97	6.91	7.68	-1.31	-1.71	-2.49	-2.33	34
17000439	CDC25C	cell division cycle 25C	2.81	2.84	3.04	2.62	3.44	3.04	3.14	5.34	-1.55	-1.15	-1.07	-6.6	35
17083282	CDC37L1	cell division cycle 37-like 1	6.39	6.83	6.83	7.4	6.77	7.1	7.06	6.29	-1.3	-1.21	-1.17	2.15	29
16848489	CDC42EP4	CDC42 effector protein (Rho GTPase binding) 4	6.62	5.65	5.79	5.68	6.78	5.95	5.94	6.79	-1.12	-1.23	-1.11	-2.15	26
16875518	CDC42EP5	CDC42 effector protein (Rho GTPase binding) 5	8.09	7.71	6.63	4.98	7.94	7.5	7.28	6.63	1.11	1.16	-1.58	-3.13	23
16927052	CDC45	cell division cycle 45	2.79	4	4.43	3.93	4.09	4.07	4.07	4.98	-2.46	-1.05	1.29	-2.07	23
16834056	CDC6	cell division cycle 6	3.01	3.28	2.61	4.26	3.78	3.06	5.2	6.64	-1.7	1.16	-6.01	-5.21	21
17067102	CDCA2	cell division cycle associated 2	3.56	3.92	3.91	3.54	5.38	4.57	4.93	7.24	-3.55	-1.57	-2.04	-13.02	32
16760621	CDCA3	cell division cycle associated 3	3.63	3.87	3.94	4.04	4.52	3.81	4.12	5.59	-1.84	1.05	-1.14	-2.92	23
16797213	CDCA4	cell division cycle associated 4	5.89	5.89	5.86	5.22	5.84	5.82	5.66	6.35	1.03	1.05	1.15	-2.2	17
16887840	CDCA7	cell division cycle associated 7	2.87	3.35	3.48	3.13	4.3	3.39	3.6	5.02	-2.69	-1.03	-1.09	-3.7	26
16662648	CDCA8	cell division cycle associated 8	4.58	4.58	4.79	4.53	5.68	5.02	5.28	7.43	-2.14	-1.35	-1.4	-7.45	21
16952769	CDCP1	CUB domain containing protein 1	7.62	8.7	7.6	8.31	6.78	8.42	6.62	9.68	1.8	1.21	1.97	-2.58	35
16994779	CDH10	cadherin 10, type 2 (T2-cadherin)	4.37	4.43	5.88	7.74	3.76	6.48	4.7	5.61	1.53	-4.14	2.25	4.37	26
16821377	CDH13	cadherin 13	9.97	10	9.48	10.31	10.07	10.42	9.54	8.59	-1.08	-1.34	-1.04	3.3	27
16854437	CDH2	cadherin 2, type 1, N-cadherin (neuronal)	8.45	8.91	7.94	10.46	7.56	8.43	9.4	8.53	1.86	1.4	-2.75	3.81	33
16705159	CDK1	cyclin-dependent kinase 1	3.73	3.67	3.5	3.51	5.82	4.4	5.13	7.64	-4.25	-1.65	-3.08	-17.5	23
16752305	CDK2	cyclin-dependent kinase 2	6.91	6.83	6.41	6.38	7.33	7.3	7.74	8.21	-1.34	-1.38	-2.52	-3.57	24
17059756	CDK6	cyclin-dependent kinase 6	6.84	7.18	6.35	8.69	6.93	7.13	7.72	6.67	-1.07	1.04	-2.58	4.06	22
17008007	CDKN1A	cyclin-dependent kinase inhibitor 1A (p21, Cip1)	7.87	7.62	8.3	7.95	7.1	7.88	6.61	6.35	1.71	-1.2	3.22	3.03	24
16664569	CDKN2C	cyclin-dependent kinase inhibitor 2C (p18, inhibits CDK4)	4.79	4.01	3.48	4.18	5.38	5.27	5.03	5.99	-1.5	-2.39	-2.91	-3.5	22
16784299	CDKN3	cyclin-dependent kinase inhibitor 3	4.41	4.41	3.9	4.16	6.48	5.09	5.53	7.47	-4.22	-1.6	-3.09	-9.9	20
17114701	CDR1	cerebellar degeneration related protein 1	10.26	10.3	10.14	10.28	9.91	10.22	10.09	9.03	1.27	1.06	1.03	2.38	20
16841634	CDRT1	CMT1A duplicated region transcript 1	4.69	2.96	3.21	3.39	2.82	4.04	2.69	4.69	3.63	-2.12	1.44	-2.45	8
16821869	CDT1	chromatin licensing and DNA replication factor 1	4.96	5.08	5.11	4.47	5.45	5.35	5.5	6.36	-1.41	-1.2	-1.31	-3.7	25
16860644	CEBPG	CCAAT/enhancer binding protein (C/EBP), gamma	5.96	6.35	5.93	7.22	6.02	6.21	6.82	5.22	-1.04	1.11	-1.85	4.01	21
16702399	CELF2	CUGBP, Elav-like family member 2	4.04	3.76	3.24	4.33	3.66	3.73	3.22	3.29	1.3	1.01	1.01	2.05	26
16877956	CENPA	centromere protein A	4.64	5.02	5.18	4.97	5.34	5.28	5.13	6.2	-1.63	-1.2	1.03	-2.34	26
16978568	CENPE	centromere protein E	4.51	4.97	4.79	5.31	6.56	5.5	6.1	8.51	-4.13	-1.44	-2.48	-9.18	46
16677425	CENPF	centromere protein F	4.14	5.42	5.09	5.13	6.83	5.82	6.43	8.55	-6.48	-1.32	-2.52	-10.66	20
16985614	CENPH	centromere protein H	2.98	2.78	2.67	3.13	4.08	3.29	4.22	5.13	-2.14	-1.42	-2.93	-4.01	21
17105401	CENPI	centromere protein I	3.84	4.01	3.83	4.48	5.94	4.45	5.42	7.5	-4.3	-1.36	-3.02	-8.15	21
16777502	CENPJ	centromere protein J	5.57	5.43	5.44	4.71	5.97	5.94	5.36	6.07	-1.32	-1.43	1.05	-2.58	35
16996722	CENPK	centromere protein K	3.01	2.94	2.51	3.12	3.78	3.52	4.57	6.39	-1.7	-1.5	-4.17	-9.66	31
16821239	CENPN	centromere protein N	4.81	5.82	4.99	6.96	6.14	5.82	6.71	8.27	-2.51	-1	-3.28	-2.47	24
16877762	CENPO	centromere protein O	5.07	4.66	4.74	5.04	4.93	4.64	5.2	6.42	1.1	1.01	-1.38	-2.59	30
17086784	CENPP	centromere protein P	4.7	4.32	3.7	4.61	4.79	4.21	4.7	5.75	-1.07	1.08	-2	-2.2	22
17009482	CENPQ	centromere protein Q	4.37	4.1	3.95	4.59	5.2	5.31	5.46	6.21	-1.77	-2.31	-2.85	-3.08	21
16982024	CENPU	centromere protein U	3.45	3.51	3.35	4.4	4.6	3.89	4.84	6.68	-2.21	-1.3	-2.82	-4.86	30
17012379	CENPW	centromere protein W	4.05	4.31	4.25	3.71	5.03	5.02	4.65	5.91	-1.98	-1.64	-1.32	-4.61	26
16730471	CEP126	centrosomal protein 126kDa	5.86	5.28	5.7	6.67	5.7	6.1	6.22	5.48	1.12	-1.77	-1.43	2.28	23
16795304	CEP128	centrosomal protein 128kDa	4.27	4.57	4.52	4.62	4.98	5.07	5.02	6.51	-1.63	-1.41	-1.41	-3.71	33
16808876	CEP152	centrosomal protein 152kDa	3.38	4.19	4.79	3.87	4.84	5.29	4.3	5.38	-2.74	-2.14	1.4	-2.84	24
16707551	CEP55	centrosomal protein 55kDa	4.19	3.82	3.51	4.58	6.62	5.23	6.45	8.5	-5.37	-2.65	-7.69	-15.23	27
17086167	CEP78	centrosomal protein 78kDa	5.79	5.44	5.62	5.71	5.77	5.76	6.81	6.73	1.02	-1.25	-2.28	-2.02	19
16715434	CFAP70	cilia and flagella associated protein 70	3.72	3.28	3.98	4.98	3.49	3.59	3.69	3.54	1.17	-1.24	1.22	2.72	31
16874187	CGB	chorionic gonadotropin, beta polypeptide	6.08	7.46	7.79	6.8	7.09	7.25	6.65	5.59	-2.01	1.15	2.19	2.32	8
16874198	CGB8	chorionic gonadotropin, beta polypeptide 8	5.59	10.19	9.57	5.97	8.59	9.21	6.27	4.59	-8.02	1.97	9.91	2.6	9
16799739	CHAC1	ChaC glutathione-specific gamma-glutamylcyclotransferase 1	5.94	7.38	6.39	7.74	5.8	5.8	8.16	6.17	1.1	3.01	-3.43	2.97	22
16935380	CHADL	chondroadherin-like	5.11	4.78	4.68	6.44	4.23	4.62	5.69	4.91	1.85	1.12	-2.01	2.88	20
16857192	CHAF1A	chromatin assembly factor 1, subunit A (p150)	4.71	4.9	4.53	4.72	5.44	4.68	5.47	6.54	-1.66	1.16	-1.93	-3.54	23
16922584	CHAF1B	chromatin assembly factor 1, subunit B (p60)	4.12	4.55	4.04	4.98	5.37	5.03	5.41	7.01	-2.37	-1.39	-2.58	-4.06	26
17069272	CHD7	chromodomain helicase DNA binding protein 7	3.98	3.54	3.97	4.47	3.22	3.08	3.27	3.38	1.7	1.38	1.63	2.12	36
16772625	CHFR	checkpoint with forkhead and ring finger domains, E3 ubiquitin protein ligase	4.8	4.5	4.31	4.59	5.04	4.47	5.06	5.81	-1.18	1.02	-1.68	-2.33	60
17070331	CHMP4C	charged multivesicular body protein 4C	4.23	4.86	4.5	5.1	4.42	4.38	3.93	3.93	-1.14	1.4	1.48	2.26	19
16905292	CHN1	chimerin 1	5.01	4.42	5.11	4.09	5.64	5.29	5.68	5.13	-1.54	-1.83	-1.48	-2.06	23
17113346	CHRDL1	chordin-like 1	4.76	3.27	4.5	4.97	5.92	6.74	4.98	6.98	-2.23	-11.1	-1.39	-4.02	24
16806521	CHRFAM7A	CHRNA7 (cholinergic receptor, nicotinic, alpha 7, exons 5-10) and FAM7A (family with sequence similarity 7A, exons A-E) fusion	5.19	5.35	4.82	4.6	5.08	4.46	4.89	5.65	1.08	1.84	-1.05	-2.08	10
16771067	CIT	citron rho-interacting serine/threonine kinase	3.56	3.96	3.48	4.01	5.47	4.56	4.92	6.79	-3.75	-1.51	-2.71	-6.85	55
16775014	CKAP2	cytoskeleton associated protein 2	5.62	5.85	5.01	5.72	6.75	5.85	6.45	8.01	-2.19	1	-2.7	-4.86	25
16901957	CKAP2L	cytoskeleton associated protein 2-like	3.64	4.16	4.05	4.01	5.87	4.93	5.61	7.86	-4.69	-1.7	-2.96	-14.38	24
16671503	CKS1B	CDC28 protein kinase regulatory subunit 1B	5.62	5.09	5.31	5.11	5.63	5.57	5.54	6.69	-1	-1.39	-1.17	-2.98	22
17086634	CKS2	CDC28 protein kinase regulatory subunit 2	6.58	6.19	6.08	6.76	7.23	7.09	6.71	8.8	-1.56	-1.86	-1.54	-4.13	20
16666755	CLCA2	chloride channel accessory 2	5.86	3.32	5.98	7.83	3.57	3.99	3.74	3.59	4.9	-1.59	4.74	18.95	32
16962661	CLDN1	claudin 1	5.4	5.7	6.49	10.24	3.54	4.94	6.33	4.59	3.63	1.68	1.12	50.19	19
16947925	CLDN11	claudin 11	5.37	5.58	4.43	4.43	4.91	4.92	5.85	6.17	1.38	1.58	-2.68	-3.34	30
16864575	CLEC11A	C-type lectin domain family 11, member A	8.08	7.08	7.47	6.12	7.57	7.26	7.02	7.62	1.43	-1.14	1.36	-2.82	22
16980051	CLGN	calmegin	5.02	3.16	4.48	4.4	2.99	4.86	2.84	3.22	4.08	-3.24	3.11	2.27	28
16878616	CLIP4	CAP-GLY domain containing linker protein family, member 4	8.6	8.31	8.32	8.77	8.05	8.21	8.36	7.34	1.46	1.07	-1.03	2.68	30
16745563	CLMP	CXADR-like membrane protein	10.4	9.7	9.4	8.01	9.8	9.82	9.35	10.06	1.51	-1.08	1.04	-4.15	22
17065158	CLN8	ceroid-lipofuscinosis, neuronal 8	5.5	4.78	5.51	5.8	5.14	5.46	5.46	4.65	1.29	-1.59	1.04	2.21	24
16685165	CLSPN	claspin	2.62	3.4	3.17	3.33	4.12	3.06	5.18	6.43	-2.82	1.27	-4.03	-8.58	21
16946280	CLSTN2	calsyntenin 2	5.3	6.18	8.86	6.2	6.88	6.76	6.62	4.79	-2.99	-1.5	4.73	2.66	32
16894127	CMPK2	cytidine monophosphate (UMP-CMP) kinase 2, mitochondrial	4.25	3.86	4.64	3.51	5.21	4.08	5.28	4.84	-1.94	-1.16	-1.56	-2.51	25
16858496	CNN1	calponin 1, basic, smooth muscle	6.88	8.65	7.43	10.32	7.51	8.44	8.75	6.6	-1.54	1.15	-2.49	13.17	23
16956316	CNTN3	contactin 3 (plasmacytoma associated)	6.41	6.03	6.08	6.13	6.36	6.75	6	4.97	1.04	-1.65	1.06	2.22	19
17125094	CNTNAP3	contactin associated protein family member 3	2	2.46	2.18	3.13	2.17	2.45	2.47	1.94	-1.12	1	-1.22	2.28	20
17125094	CNTNAP3B	contactin associated protein family member 3B	2	2.46	2.18	3.13	2.17	2.45	2.47	1.94	-1.12	1	-1.22	2.28	20
16904447	COBLL1	cordon-bleu WH2 repeat protein like 1	4.7	5.25	5.07	5.87	4.44	4.69	5.2	4.45	1.2	1.47	-1.1	2.67	28
16690211	COL11A1	collagen, type XI, alpha 1	5.31	6.28	7.81	6.65	3.69	5.35	7.09	3.99	3.07	1.91	1.65	6.33	40
16888610	COL3A1	collagen, type III, alpha 1	9.1	9.69	8.99	9.24	9.02	9.95	10.66	6.77	1.06	-1.2	-3.18	5.53	31
16780929	COL4A1	collagen, type IV, alpha 1	7.48	9.24	8.64	8.78	8.25	7.4	8.83	5.81	-1.71	3.58	-1.14	7.84	36
16776431	COL4A2	collagen, type IV, alpha 2	7.49	8.38	8.07	7.98	8.2	7.33	7.98	6.54	-1.63	2.07	1.06	2.72	44
17090957	COL5A1	collagen, type V, alpha 1	7.06	8.16	8	7.7	7.59	7.88	8.82	6.49	-1.44	1.21	-1.77	2.32	39
16943241	COL8A1	collagen, type VIII, alpha 1	5.87	7.57	7.04	7.68	7.24	7.2	7.26	4.93	-2.58	1.3	-1.17	6.72	27
16853399	COLEC12	collectin sub-family member 12	6.2	5.52	7.67	3.6	6.91	5.48	6.36	8	-1.64	1.02	2.49	-21.12	23
16977520	COQ2	coenzyme Q2 4-hydroxybenzoate polyprenyltransferase	4.81	4.02	3.68	4.22	5.13	4.25	5.25	5.64	-1.25	-1.18	-2.97	-2.66	24
16828826	COTL1	coactosin-like F-actin binding protein 1	7.74	8	7.88	9.36	8.56	7.77	7.65	8.33	-1.76	1.17	1.17	2.04	22
16871622	COX7A1	cytochrome c oxidase subunit VIIa polypeptide 1 (muscle)	9.38	9.92	9.4	9.74	8.69	9.56	9.43	8.54	1.61	1.28	-1.02	2.31	22
17051553	CPA4	carboxypeptidase A4	5.02	5.4	5.3	8.69	7.87	5.65	5.41	6.75	-7.22	-1.18	-1.08	3.84	29
16972167	CPE	carboxypeptidase E	5.87	6.49	6.49	6.28	5.27	6.28	7.28	4.94	1.51	1.15	-1.73	2.53	23
16992557	CPEB4	cytoplasmic polyadenylation element binding protein 4	6.31	5.72	6.07	6.52	5.67	5.71	5.77	5.5	1.55	1.01	1.24	2.03	21
17050797	CPED1	cadherin-like and PC-esterase domain containing 1	9.22	8.55	9.39	7.42	9.09	8.48	7.68	8.8	1.1	1.05	3.28	-2.61	25
16890030	CPO	carboxypeptidase O	3.14	3.36	3.01	5.29	3.2	3.12	3.94	3.49	-1.04	1.18	-1.91	3.49	25
16821541	CRISPLD2	cysteine-rich secretory protein LCCL domain containing 2	9.34	7.32	7.46	7.45	9.95	9.59	9.31	6.06	-1.53	-4.81	-3.59	2.62	27
16744370	CRYAB	crystallin alpha B	5.9	5	4.11	5.41	4.73	5.55	4.79	4.03	2.26	-1.47	-1.6	2.6	34
16914671	CSE1L	CSE1 chromosome segregation 1-like (yeast)	9.14	9.66	9.37	9.71	9.8	9.85	9.73	10.75	-1.58	-1.15	-1.28	-2.05	22
16668420	CSF1	colony stimulating factor 1 (macrophage)	7.41	6.54	6.68	5.81	7.77	7.25	6.09	6.83	-1.29	-1.63	1.51	-2.01	26
16704182	CSGALNACT2	chondroitin sulfate N-acetylgalactosaminyltransferase 2	9.01	8.87	8.47	9.42	8.55	8.86	8.49	8.14	1.38	1.01	-1.01	2.43	24
16811858	CSPG4	chondroitin sulfate proteoglycan 4	5.98	6.19	5.48	5	7.01	5.94	6.46	6.35	-2.04	1.19	-1.98	-2.54	17
17121216	CSPG4	chondroitin sulfate proteoglycan 4	6.67	7.46	6.6	5.92	7.96	7.1	7.76	7.27	-2.44	1.28	-2.23	-2.56	23
16887097	CSRNP3	cysteine-serine-rich nuclear protein 3	3.67	3.78	3.04	4.83	3.14	3.33	3.86	3.34	1.45	1.36	-1.76	2.82	22
16912090	CST8	cystatin 8 (cystatin-related epididymal specific)	3.33	3.02	3.64	2.96	3.46	3.3	2.72	4.02	-1.09	-1.22	1.9	-2.08	14
16783675	CTAGE5	CTAGE family, member 5	2.92	3.07	3.07	4.2	3.37	3.53	3.24	3.18	-1.36	-1.38	-1.12	2.03	9
17023642	CTAGE9	CTAGE family, member 9	4.69	5.57	4.54	5.45	4.36	4.52	4.81	4.08	1.26	2.06	-1.21	2.58	8
17123388	CTCFL	CCCTC-binding factor like	9.55	8.9	8.95	9.3	9.41	9.37	9.43	10.46	1.1	-1.39	-1.4	-2.23	26
16939023	CTDSPL	CTD small phosphatase like	7.09	6.42	6.06	5.51	6.93	6.45	6.54	6.55	1.11	-1.02	-1.39	-2.05	26
16818064	CTF1	cardiotrophin 1	7.4	6.69	6.85	8.02	7.12	6.83	6.59	6.66	1.22	-1.1	1.2	2.56	20
17023646	CTGF	connective tissue growth factor	11.72	12.5	11.77	12.04	11.14	11.18	11.95	11.02	1.49	2.5	-1.13	2.03	22
16663155	CTPS1	CTP synthase 1	5.88	7.93	7.15	8.93	6.45	6.83	8.18	7.21	-1.48	2.13	-2.04	3.31	25
16980918	CTSO	cathepsin O	7.56	7.18	7.97	7.99	7.76	8.06	7.21	6.6	-1.15	-1.83	1.7	2.63	21
17062163	CTTNBP2	cortactin binding protein 2	3.17	3.76	4.49	4.98	3.33	3.33	3.49	3.58	-1.12	1.35	2	2.63	25
16708161	CUTC	cutC copper transporter	9.01	8.79	8.46	9.32	8.44	9.14	7.89	7.45	1.49	-1.27	1.48	3.67	20
16977052	CXCL10	chemokine (C-X-C motif) ligand 10	2.53	2.38	4.34	3.46	2.31	2.48	5.87	2.44	1.16	-1.07	-2.89	2.02	18
16976827	CXCL5	chemokine (C-X-C motif) ligand 5	8.54	4.03	5.8	8.7	5.05	5.16	4.84	6.8	11.25	-2.18	1.95	3.75	14
16967779	CXCL6	chemokine (C-X-C motif) ligand 6	6.21	3.8	4.48	5.55	4.08	4.29	4.34	4.38	4.37	-1.41	1.1	2.25	14
16698136	CYB5R1	cytochrome b5 reductase 1	6.21	5.8	7.14	7.52	5.82	6.14	6.48	5.98	1.32	-1.27	1.58	2.92	24
16735259	CYB5R2	cytochrome b5 reductase 2	4.98	5.05	4.73	4.26	5.11	4.89	4.51	5.26	-1.09	1.12	1.16	-2	20
16991527	CYFIP2	cytoplasmic FMR1 interacting protein 2	5.43	4.6	5.56	7.33	4.03	3.77	4.09	5.09	2.64	1.78	2.78	4.74	34
16896561	CYP1B1	cytochrome P450, family 1, subfamily B, polypeptide 1	5.82	7.92	6.5	9.72	6.87	6.78	7.24	5.05	-2.07	2.21	-1.67	25.41	33
16859132	CYP4F3	cytochrome P450, family 4, subfamily F, polypeptide 3	2.58	2.09	3.06	2.87	2.56	3.68	2.76	4.07	1.01	-3.02	1.23	-2.29	10
17059628	CYP51A1	cytochrome P450, family 51, subfamily A, polypeptide 1	6.95	7.51	7.54	8.31	7.24	7.7	7.54	7.14	-1.22	-1.14	1	2.26	23
16666738	CYR61	cysteine-rich, angiogenic inducer, 61	11.6	11.39	11.33	10.08	11.34	11.4	10.65	11.11	1.2	-1.01	1.6	-2.03	29
17122506	CYTOR	cytoskeleton regulator RNA	10.33	10.23	10.58	11.03	10.03	10.3	10.4	9.77	1.23	-1.05	1.13	2.39	39
17122508	CYTOR	cytoskeleton regulator RNA	10.29	10.16	10.59	11.08	10.01	10.31	10.37	9.87	1.22	-1.11	1.16	2.31	40
17122510	CYTOR	cytoskeleton regulator RNA	9.85	9.85	10.09	10.65	9.51	9.82	9.96	9.44	1.26	1.02	1.1	2.31	42
17122654	CYTOR	cytoskeleton regulator RNA	6.37	6.57	5.44	7.17	6.12	6.47	6.83	5.97	1.19	1.07	-2.61	2.31	26
17122656	CYTOR	cytoskeleton regulator RNA	8.87	8.9	8.62	9.96	8.48	8.8	8.99	8.49	1.31	1.07	-1.29	2.77	33
17122658	CYTOR	cytoskeleton regulator RNA	7.84	7.94	8.02	8.67	7.63	7.73	7.82	7.55	1.16	1.16	1.15	2.18	31
17122660	CYTOR	cytoskeleton regulator RNA	8.7	8.83	8.88	9.46	8.49	8.56	8.82	8.27	1.16	1.2	1.04	2.29	26
17122662	CYTOR	cytoskeleton regulator RNA	8.55	8.8	8.71	9.36	8.4	8.52	8.54	8.03	1.1	1.21	1.13	2.52	27
17122664	CYTOR	cytoskeleton regulator RNA	8.44	8.54	7.88	9.83	8.41	8.41	8.62	8.37	1.02	1.1	-1.67	2.76	36
16784760	DACT1	dishevelled-binding antagonist of beta-catenin 1	6.59	5.68	4.37	5.65	5.39	5.06	5.25	4.34	2.3	1.54	-1.84	2.48	25
17025805	DACT2	dishevelled-binding antagonist of beta-catenin 2	3.88	3.74	4.07	4.01	3.36	3.79	3.37	2.98	1.44	-1.04	1.62	2.03	15
17086496	DAPK1	death-associated protein kinase 1	4.75	5.09	5.49	6.55	3.85	4.44	6.46	5.03	1.86	1.56	-1.96	2.86	37
16867210	DAPK3	death-associated protein kinase 3	5.18	5.11	5.13	5.6	5.54	5.78	5.23	4.03	-1.28	-1.59	-1.08	2.96	8
16891782	DAW1	dynein assembly factor with WDR repeat domains 1	2.6	2.98	2.71	4.17	2.96	2.87	2.53	3.08	-1.29	1.08	1.13	2.13	35
17116550	DAZ1	deleted in azoospermia 1	2.63	3.05	2.74	3.96	3.01	2.67	2.36	2.53	-1.3	1.3	1.3	2.69	16
17116550	DAZ2	deleted in azoospermia 2	2.63	3.05	2.74	3.96	3.01	2.67	2.36	2.53	-1.3	1.3	1.3	2.69	16
17116550	DAZ3	deleted in azoospermia 3	2.63	3.05	2.74	3.96	3.01	2.67	2.36	2.53	-1.3	1.3	1.3	2.69	16
17116599	DAZ4	deleted in azoospermia 4	2.79	3.13	2.71	3.9	3.16	2.77	2.39	2.52	-1.29	1.28	1.25	2.59	16
16751251	DAZAP2	DAZ associated protein 2	8.69	8.16	8.34	9.06	8.4	8.81	7.91	7.8	1.22	-1.58	1.34	2.41	26
17047965	DBF4	DBF4 zinc finger	3.82	3.7	4.03	4.48	4.57	4.7	4.26	5.5	-1.68	-2.01	-1.18	-2.03	24
17120506	DBF4	DBF4 zinc finger	6.34	6.35	6.77	6.91	7.66	7.39	7.25	8.55	-2.5	-2.06	-1.39	-3.12	20
16971382	DCLK2	doublecortin-like kinase 2	6.69	5.82	5.77	6.62	6.58	5.37	6.96	4.89	1.08	1.37	-2.28	3.32	31
16668960	DCLRE1B	DNA cross-link repair 1B	4.91	5.16	4.82	5.23	5.79	5.44	5.59	6.48	-1.84	-1.22	-1.7	-2.39	27
17113378	DCX	doublecortin	2.99	2.87	2.35	3.6	3	3.09	2.92	2.6	-1	-1.16	-1.49	2.01	19
16729557	DDIAS	DNA damage-induced apoptosis suppressor	3.05	3.33	3.12	3.41	3.16	3.59	3.62	4.94	-1.08	-1.2	-1.42	-2.89	22
16766578	DDIT3	DNA-damage-inducible transcript 3	4.81	4.91	5.9	6.11	4.21	4.29	5.12	3.5	1.51	1.54	1.72	6.09	19
16657436	DDX11L1	DEAD/H (Asp-Glu-Ala-Asp/His) box helicase 11 like 1	4.95	4.83	4.83	5.51	4.16	4.47	4.56	4	1.74	1.28	1.21	2.84	25
16814075	DDX11L10	DEAD/H (Asp-Glu-Ala-Asp/His) box helicase 11 like 10	5.57	4.84	5.04	5.7	4.57	5.03	4.89	4.64	2.01	-1.14	1.11	2.08	13
16981219	DDX60	DEAD (Asp-Glu-Ala-Asp) box polypeptide 60	6.72	7.47	7.04	5.88	8.45	7.25	8.12	8.03	-3.33	1.17	-2.1	-4.43	30
17019912	DEFB114	defensin, beta 114	1.58	2.54	2.25	3	2.02	1.91	2.9	1.76	-1.36	1.54	-1.57	2.36	11
17015987	DEK	DEK proto-oncogene	7.61	8.25	7.77	7.33	8.84	8.8	8.79	8.67	-2.35	-1.47	-2.02	-2.55	27
17073078	DENND3	DENN/MADD domain containing 3	5.88	5.16	4.98	4.41	5.48	6.09	5.16	5.45	1.32	-1.91	-1.13	-2.06	37
16688386	DEPDC1	DEP domain containing 1	2.96	2.98	3.05	3.07	4.49	3.64	4.41	6.42	-2.9	-1.58	-2.58	-10.21	29
16996545	DEPDC1B	DEP domain containing 1B	3.19	3.47	2.56	3.38	3.79	3.53	3.51	5.24	-1.52	-1.05	-1.94	-3.64	26
16729168	DGAT2	diacylglycerol O-acyltransferase 2	4.07	4.75	4.64	4.64	3.81	4.43	4.13	3.36	1.2	1.25	1.43	2.44	28
17063267	DGKI	diacylglycerol kinase, iota	5.08	4.93	4.26	6.12	3.96	4.59	5.05	4.78	2.16	1.26	-1.73	2.53	33
16687618	DHCR24	24-dehydrocholesterol reductase	5.44	6.5	7.29	9.13	7.37	6.19	6.46	7.75	-3.8	1.24	1.79	2.6	22
16741501	DHCR7	7-dehydrocholesterol reductase	6.56	6.19	7.31	7.62	6.25	6.04	5.52	5.91	1.24	1.11	3.47	3.28	35
16833476	DHRS11	dehydrogenase/reductase (SDR family) member 11	4.77	5.18	5.27	5.07	5.47	5.33	4.72	6.13	-1.62	-1.12	1.46	-2.08	25
16842850	DHRS13	dehydrogenase/reductase (SDR family) member 13	4.28	5.3	5.32	4.01	5.12	4.62	4.82	5.13	-1.8	1.61	1.42	-2.17	21
16779546	DIAPH3	diaphanous-related formin 3	4.77	6.53	5.29	7.19	7.28	7.04	7.29	8.2	-5.69	-1.43	-4.01	-2.01	30
16795285	DIO2	deiodinase, iodothyronine, type II	3.17	3.36	3.23	4.01	2.81	3.07	3.22	2.82	1.29	1.22	1.01	2.27	25
16705011	DKK1	dickkopf WNT signaling pathway inhibitor 1	8.57	7.78	4.62	8.05	7.71	6.58	7.99	6.48	1.81	2.3	-10.32	2.96	21
16963455	DLG1	discs, large homolog 1 (Drosophila)	6.62	6.91	6.94	8.38	6.76	6.82	7.2	7.11	-1.11	1.06	-1.2	2.4	41
16793225	DLGAP5	discs, large (Drosophila) homolog-associated protein 5	4.27	4.22	4.14	4.49	6.9	5.24	6.11	8.29	-6.2	-2.02	-3.9	-13.94	37
17025989	DLL1	delta-like 1 (Drosophila)	4.56	4.45	5.01	3.48	5.1	4.95	4.85	5.37	-1.46	-1.41	1.12	-3.7	26
16714998	DNA2	DNA replication helicase/nuclease 2	4.28	4.62	4.16	4.29	4.77	4.18	4.22	5.7	-1.4	1.36	-1.05	-2.65	26
16772061	DNAH10OS	dynein, axonemal, heavy chain 10 opposite strand	5.05	4.83	4.6	3.72	5.74	5.11	5.88	5.13	-1.6	-1.21	-2.43	-2.66	20
16994434	DNAH5	dynein, axonemal, heavy chain 5	3.97	4.29	4.36	4.71	4.02	4.17	4.72	3.56	-1.03	1.09	-1.28	2.22	74
16803469	DNAJA4	DnaJ (Hsp40) homolog, subfamily A, member 4	4.65	4.28	3.73	5	3.46	4.01	3.89	3.91	2.28	1.2	-1.12	2.13	26
17050328	DNAJB9	DnaJ (Hsp40) homolog, subfamily B, member 9	6.43	6.18	6.41	6.45	5.38	5.73	5.99	5.2	2.07	1.36	1.34	2.37	26
16662636	DNALI1	dynein, axonemal, light intermediate chain 1	4.76	3.92	3.76	3.85	5.68	4.81	4.09	5.03	-1.89	-1.86	-1.26	-2.28	25
16890519	DNAPTP3	histone demethylase UTY-like	8.48	9.61	9.58	9.65	8.68	9.76	9.71	7.7	-1.15	-1.11	-1.1	3.88	22
16909319	DNER	delta/notch like EGF repeat containing	8.18	3.75	6.26	7.44	3.22	4.79	3.15	4.52	31.09	-2.05	8.6	7.58	32
17089549	DNM1	dynamin 1	7.13	6.47	6.81	4.88	6.68	6.34	6.32	6.92	1.36	1.09	1.4	-4.11	17
16868576	DNMT1	DNA (cytosine-5-)-methyltransferase 1	7.23	7.07	6.8	7.37	7.76	7.44	7.92	8.92	-1.44	-1.3	-2.17	-2.93	31
16826779	DOK4	docking protein 4	6.8	6.47	5.63	5.48	6.84	6.27	6.91	6.5	-1.03	1.15	-2.42	-2.03	24
16914972	DOK5	docking protein 5	5.86	5.41	2.69	4.85	5.89	6.37	5.27	5.9	-1.02	-1.94	-6	-2.06	19
16925239	DONSON	downstream neighbor of SON	6.04	5.97	6.38	5.92	6.7	6.64	6.11	6.93	-1.59	-1.59	1.2	-2.02	32
16904278	DPP4	dipeptidyl-peptidase 4	11.26	8.77	8.91	7.63	5.94	9.04	6.45	6.3	39.97	-1.21	5.52	2.52	27
16871119	DPY19L3-DT	DPY19L3 divergent transcript	4.32	4.11	3.26	3.36	3.14	3.48	4.15	4.42	2.27	1.54	-1.85	-2.08	20
16710720	DPYSL4	dihydropyrimidinase-like 4	5.88	5.52	5.84	6.04	5.09	4.82	5.14	4.97	1.73	1.62	1.63	2.1	23
16755908	DRAM1	DNA-damage regulated autophagy modulator 1	9.76	10.1	9.37	10.54	9.91	9.64	10.47	8.98	-1.11	1.37	-2.15	2.97	29
17105428	DRP2	dystrophin related protein 2	5.52	3.39	5.49	3.77	3.95	4.57	4.48	5.91	2.96	-2.27	2.01	-4.38	24
16925809	DSCAM	Down syndrome cell adhesion molecule	3.28	3.22	3.77	2.92	3.64	3.76	3.26	4.25	-1.29	-1.45	1.43	-2.51	31
17080595	DSCC1	DNA replication and sister chromatid cohesion 1	3.48	2.72	2.7	2.93	3.58	3.73	3.52	4.44	-1.07	-2.02	-1.77	-2.86	26
16925586	DSCR4	Down syndrome critical region 4	1.86	2	1.68	1.43	1.93	2.14	1.81	2.43	-1.05	-1.11	-1.1	-2.01	19
16851768	DSG2	desmoglein 2	7.03	8.42	7.35	5.88	2.77	9.24	8.34	4.09	19.25	-1.76	-1.99	3.46	29
16677201	DTL	denticleless E3 ubiquitin protein ligase homolog (Drosophila)	4.27	4.23	4.57	5.42	6.06	5.42	6.55	8.87	-3.46	-2.29	-3.94	-10.9	29
16944665	DTX3L	deltex 3 like, E3 ubiquitin ligase	7.64	8.08	7.26	6.91	9.02	8.28	9.22	9.13	-2.59	-1.15	-3.89	-4.65	20
16706620	DYDC2	DPY30 domain containing 2	2.18	2.87	2.17	1.98	2.27	2.04	2.21	2.99	-1.06	1.77	-1.03	-2.02	19
17048639	DYNC1I1	dynein, cytoplasmic 1, intermediate chain 1	3.44	3.21	4.34	3.96	3.02	3.66	3.63	2.95	1.34	-1.37	1.63	2.01	20
16836404	DYNLL2	dynein, light chain, LC8-type 2	7.03	6.57	6.89	7.96	6.81	6.62	6.81	6.96	1.16	-1.03	1.06	2	18
17122658	DYRK4	dual specificity tyrosine phosphorylation regulated kinase 4	7.84	7.94	8.02	8.67	7.63	7.73	7.82	7.55	1.16	1.16	1.15	2.18	31
16881353	DYSF	dysferlin	3.82	4.33	4.64	6.45	4.44	4.14	4.96	4.53	-1.53	1.14	-1.24	3.77	51
16918445	E2F1	E2F transcription factor 1	4.1	4.52	4.71	4.62	4.23	4.54	4.63	5.96	-1.09	-1.02	1.06	-2.53	18
17005248	E2F3	E2F transcription factor 3	4.28	4.22	3.68	5.64	4.65	4.32	4.91	4.27	-1.29	-1.07	-2.35	2.59	22
16736638	E2F8	E2F transcription factor 8	4.59	4.36	4.78	4.34	4.53	4.56	4.54	5.42	1.04	-1.15	1.18	-2.12	29
16861890	ECH1	enoyl-CoA hydratase 1, peroxisomal	5.95	6.21	5.82	6.63	6.59	7.04	5.89	5.51	-1.56	-1.77	-1.05	2.17	26
16948021	ECT2	epithelial cell transforming 2	6.76	6.89	6.82	6.45	7.09	7.33	6.99	8.17	-1.25	-1.36	-1.13	-3.31	27
16997816	EDIL3	EGF-like repeats and discoidin I-like domains 3	8.4	10.73	10.22	10.6	9.74	10.02	10.39	7.31	-2.53	1.64	-1.13	9.76	22
17004903	EDN1	endothelin 1	4.84	4.68	4.35	8.46	4.44	3.83	6.33	4.46	1.32	1.81	-3.94	16.08	23
16867229	EEF2	eukaryotic translation elongation factor 2	6.28	5.77	6.62	5.1	6.31	5.31	5.5	6.55	-1.03	1.37	2.17	-2.72	10
16897834	EFEMP1	EGF containing fibulin-like extracellular matrix protein 1	10.75	9.68	6.79	9.81	10.15	9.77	6.97	7.12	1.52	-1.07	-1.13	6.48	36
16659605	EFHD2	EF-hand domain family member D2	6.03	6.59	6.25	6.45	7.12	6.78	6.31	7.45	-2.13	-1.14	-1.04	-2	17
16780859	EFNB2	ephrin-B2	2.94	3.91	4.73	3.25	4.15	4.27	4.47	4.83	-2.31	-1.28	1.2	-2.99	20
17046135	EGFR	epidermal growth factor receptor	8.67	8.53	7.95	7.67	8.81	8.93	8.48	9.18	-1.1	-1.31	-1.45	-2.86	34
16989736	EGR1	early growth response 1	7.52	8.28	5.39	4.93	6.58	6.95	6.48	7.31	1.92	2.52	-2.12	-5.21	23
16878731	EHD3	EH domain containing 3	9.77	7.86	7.8	7.77	8.58	8.22	7.84	9.85	2.29	-1.29	-1.03	-4.22	11
16896442	EIF2AK2	eukaryotic translation initiation factor 2-alpha kinase 2	8.71	9.42	9.14	8.79	9.97	9.71	10.05	10.12	-2.41	-1.22	-1.88	-2.52	40
16852349	ELAC1	elaC ribonuclease Z 1	4.37	4.32	4.56	4.09	4.49	4.33	5.07	5.11	-1.08	-1.01	-1.43	-2.02	25
16996030	EMB	embigin	4.5	3.87	4.62	4.79	3.14	4.99	4.38	3.54	2.57	-2.16	1.18	2.38	15
16791044	EMC9	ER membrane protein complex subunit 9	5.62	5.51	5.38	4.59	5.58	5.33	5.9	5.67	1.03	1.13	-1.44	-2.11	26
16835797	EME1	essential meiotic structure-specific endonuclease 1	3.54	4.46	3.72	3.6	4.11	3.69	3.75	5.06	-1.48	1.7	-1.02	-2.75	21
16879408	EML4	echinoderm microtubule associated protein like 4	8.33	8.73	8.68	8.07	9.17	8.89	9.14	9.18	-1.79	-1.11	-1.38	-2.17	22
16823825	EMP2	epithelial membrane protein 2	6.27	6.06	5.91	5.05	7.32	6.26	6.34	7.84	-2.07	-1.15	-1.34	-6.93	19
16997199	ENC1	ectodermal-neural cortex 1 (with BTB domain)	4.72	6.89	5.98	7.38	6.76	6.58	6.45	6.29	-4.12	1.24	-1.38	2.13	30
17080516	ENPP2	ectonucleotide pyrophosphatase/phosphodiesterase 2	12.03	9.01	8.58	7.35	11.2	11.16	9.14	9.59	1.77	-4.46	-1.47	-4.72	31
17009316	ENPP4	ectonucleotide pyrophosphatase/phosphodiesterase 4 (putative)	3.03	3.71	5.14	6.31	3.19	3.12	2.79	2.98	-1.12	1.51	5.12	10.03	20
17019689	ENPP5	ectonucleotide pyrophosphatase/phosphodiesterase 5 (putative)	4.23	3.91	5.73	6.42	3.25	3.68	3.63	3.33	1.96	1.17	4.27	8.57	26
16707791	ENTPD1	ectonucleoside triphosphate diphosphohydrolase 1	2.84	2.12	2.3	3.79	2.53	2.22	3.35	2.61	1.24	-1.07	-2.06	2.28	23
16708161	ENTPD7	ectonucleoside triphosphate diphosphohydrolase 7	9.01	8.79	8.46	9.32	8.44	9.14	7.89	7.45	1.49	-1.27	1.48	3.67	20
17125574	EOLA2-DT	EOLA2 divergent transcript	2.64	2.81	2.95	4.59	4.22	4.21	4.07	2.66	-2.97	-2.63	-2.17	3.81	8
16879721	EPAS1	endothelial PAS domain protein 1	11.57	9.94	9.08	10.27	10.43	10.08	10.22	8.62	2.21	-1.1	-2.21	3.15	21
17045291	EPDR1	ependymin related 1	6.9	5.84	6.56	6.51	4.19	4.97	6.35	5.15	6.53	1.83	1.16	2.57	22
16967831	EPGN	epithelial mitogen	7.11	7.74	9.45	11.28	6.41	9.27	7.91	8.99	1.62	-2.89	2.91	4.88	25
16976329	EPHA5	EPH receptor A5	4.93	7.43	6.43	4.88	5.58	6.4	7.24	3.6	-1.56	2.04	-1.76	2.43	32
17060758	EPHB4	EPH receptor B4	6.48	6.45	5.94	4.25	7.05	6.69	6.47	6.73	-1.49	-1.18	-1.44	-5.57	19
17082362	EPPK1	epiplakin 1	2.45	2.73	2.71	3.32	2.46	2.8	2.93	2.18	-1.01	-1.05	-1.17	2.21	26
16778559	EPSTI1	epithelial stromal interaction 1 (breast)	5.05	6.18	6.1	4.22	7.37	6.56	7.35	6.29	-4.98	-1.3	-2.39	-4.18	33
17111998	ERCC6L	excision repair cross-complementation group 6-like	2.59	3.15	3	2.57	3.28	3.1	3.23	4.93	-1.62	1.03	-1.17	-5.11	20
16967843	EREG	epiregulin	8.22	8.12	7.78	8.26	4.28	8.33	7.81	9.46	15.34	-1.16	-1.02	-2.3	21
16717452	ERLIN1	ER lipid raft associated 1	9.4	8.52	8.74	8.45	8.88	8.59	8.75	9.46	1.44	-1.05	-1	-2.01	19
16847771	ERN1	endoplasmic reticulum to nucleus signaling 1	6.31	6.02	6.52	6.68	5.3	5.71	5.94	5.46	2.01	1.24	1.49	2.33	36
16796015	ERVH-7	endogenous retrovirus group H, member 7	4.19	3.67	3.26	5	4.37	3.97	4.57	3.24	-1.13	-1.23	-2.48	3.38	11
17119708	ERVK-7	endogenous retrovirus group K member 7	5.68	5.8	5.19	2.68	5.72	6.52	4.21	5.22	-1.03	-1.65	1.97	-5.8	5
17067332	ESCO2	establishment of sister chromatid cohesion N-acetyltransferase 2	3.07	3.31	3.36	4.12	4.32	3.56	5.27	7.22	-2.39	-1.19	-3.77	-8.53	35
16996146	ESM1	endothelial cell-specific molecule 1	4.72	4.89	5.2	9.42	3.84	3.66	5.02	7.81	1.84	2.35	1.14	3.04	22
16751709	ESPL1	extra spindle pole bodies like 1, separase	2.77	2.83	3.13	2.96	3.63	3.3	3.7	4.73	-1.8	-1.39	-1.48	-3.41	31
17013809	ESR1	estrogen receptor 1	3.56	3.56	4.13	4.43	4	3.52	3.65	3.3	-1.35	1.03	1.4	2.19	20
17123646	EVA1C	eva-1 homolog C	6.22	6.35	6.51	5.81	6.74	6.78	5.99	7	-1.44	-1.35	1.43	-2.28	24
17123648	EVA1C	eva-1 homolog C	6.23	6.34	6.56	5.81	6.46	6.6	6.05	7.08	-1.17	-1.19	1.43	-2.41	24
16679411	EXO1	exonuclease 1	3.02	3.69	3.57	4.1	4.24	3.54	4.86	6.52	-2.34	1.11	-2.44	-5.35	41
16707503	EXOC6	exocyst complex component 6	5.23	5.52	4.44	6.14	5.02	5	5.83	5.04	1.16	1.43	-2.62	2.14	22
16827761	EXOSC6	exosome component 6	7.55	7.15	6.38	8.53	6.58	7.07	7.87	7.37	1.96	1.05	-2.81	2.23	21
16970231	EXOSC9	exosome component 9	6.79	6.34	6.53	6.08	6.92	7.01	6.53	7.1	-1.1	-1.59	-1.01	-2.03	18
17064105	EZH2	enhancer of zeste 2 polycomb repressive complex 2 subunit	5.04	5.15	4.71	5.39	6.01	5.64	5.92	7.68	-1.95	-1.4	-2.31	-4.89	19
17025191	EZR	ezrin	6.9	8.84	7.04	8.39	8.81	8.91	8.96	9.55	-3.76	-1.05	-3.78	-2.24	25
16776798	F10	coagulation factor X	6.55	5.35	4.65	3.91	5.92	5.88	5.43	5.51	1.55	-1.45	-1.72	-3.03	19
16986417	F2RL1	coagulation factor II (thrombin) receptor-like 1	3.96	3.83	4.39	5.7	4	4.3	4.23	4.35	-1.03	-1.39	1.11	2.55	24
16997383	F2RL2	coagulation factor II (thrombin) receptor-like 2	11.37	8.31	10.47	10.11	9.11	9.67	8.53	8.74	4.8	-2.58	3.84	2.59	19
16689869	F3	coagulation factor III (thromboplastin, tissue factor)	5.06	9.01	6.81	9.3	7.64	8.08	7.79	6.6	-5.97	1.9	-1.98	6.5	23
17108528	F8A1	coagulation factor VIII-associated 1	9.45	8.21	9.62	10.48	8.91	8.73	8.73	8.88	1.46	-1.43	1.85	3.03	8
16725735	FADS2	fatty acid desaturase 2	5.15	5.26	4.97	5.5	5.32	5.14	5.63	6.85	-1.12	1.08	-1.58	-2.55	25
16739165	FADS3	fatty acid desaturase 3	6.55	6.4	6.26	6.88	6.61	6.72	6.5	5.69	-1.04	-1.24	-1.18	2.28	21
16930854	FAM109B	family with sequence similarity 109, member B	6.62	6.95	6.19	5.26	6.68	6.78	6.99	6.48	-1.04	1.12	-1.74	-2.32	19
16725041	FAM111B	family with sequence similarity 111, member B	3.78	3.61	3.53	4.05	4.76	3.89	5.97	7.71	-1.97	-1.21	-5.43	-12.66	19
17000305	FAM13B	family with sequence similarity 13, member B	6.18	5.74	5.38	7.51	6.17	6.26	7.78	6.48	1.01	-1.44	-5.28	2.05	23
16780893	FAM155A-IT1	FAM155A intronic transcript 1	5.24	3.71	4.54	5.75	3.59	3.84	4.39	4.31	3.13	-1.09	1.11	2.7	19
16845671	FAM171A2	family with sequence similarity 171, member A2	5.65	5.15	5.76	4.99	6.46	5.82	5.27	6.14	-1.76	-1.6	1.41	-2.22	20
16987645	FAM174A	family with sequence similarity 174, member A	6.88	6.71	7.42	7.16	6.45	6.96	6.46	6	1.34	-1.18	1.96	2.23	25
17063221	FAM180A	family with sequence similarity 180, member A	7.24	6.41	6.11	6.18	6.75	6.92	6.94	7.29	1.41	-1.43	-1.78	-2.16	26
17002667	FAM196B	family with sequence similarity 196, member B	9.12	6.85	7.66	7.83	8.08	8.16	7.05	9.1	2.05	-2.47	1.53	-2.41	26
16980974	FAM198B	family with sequence similarity 198, member B	4.07	3.89	5.83	4.02	4.08	5.25	4.71	2.95	-1.01	-2.58	2.18	2.09	28
17093550	FAM205A	family with sequence similarity 205, member A	4.13	4.13	4.89	3.52	4.34	3.84	4.71	4.58	-1.16	1.23	1.13	-2.09	12
17042681	FAM20C	family with sequence similarity 20, member C	7.52	6.96	6.71	6.57	8.59	7.47	6.55	7.63	-2.1	-1.42	1.11	-2.08	29
17093441	FAM219A	family with sequence similarity 219, member A	6.51	6.53	6.83	6.9	6.24	6.13	6.51	5.85	1.21	1.33	1.25	2.07	18
17065873	FAM66A	family with sequence similarity 66, member A	4.39	2.89	4.55	5.1	2.77	2.14	5.71	2.85	3.07	1.68	-2.25	4.76	9
17065873	FAM66B	family with sequence similarity 66, member B	4.39	2.89	4.55	5.1	2.77	2.14	5.71	2.85	3.07	1.68	-2.25	4.76	9
16692583	FAM72A	family with sequence similarity 72 member A	2.86	3.07	2.76	2.58	3.18	2.81	3.17	4.6	-1.25	1.19	-1.33	-4.06	25
16692583	FAM72B	family with sequence similarity 72 member B	2.86	3.07	2.76	2.58	3.18	2.81	3.17	4.6	-1.25	1.19	-1.33	-4.06	25
16691883	FAM72C	family with sequence similarity 72, member C	1.89	1.64	2	2.1	3.3	1.94	1.91	3.84	-2.66	-1.23	1.07	-3.35	10
16691883	FAM72D	family with sequence similarity 72, member D	1.89	1.64	2	2.1	3.3	1.94	1.91	3.84	-2.66	-1.23	1.07	-3.35	10
16692583	FAM72D	family with sequence similarity 72 member D	2.86	3.07	2.76	2.58	3.18	2.81	3.17	4.6	-1.25	1.19	-1.33	-4.06	25
16913681	FAM83D	family with sequence similarity 83, member D	3.33	4.23	4.89	4.15	5.79	4.63	4.71	6.83	-5.51	-1.32	1.13	-6.42	20
16900195	FAM95A	family with sequence similarity 95, member A	3.26	3.24	3.15	4.31	3.27	4.11	3.12	3.27	-1	-1.82	1.02	2.05	11
16829369	FANCA	Fanconi anemia complementation group A	4.32	4.63	4.24	4.76	5.47	4.89	5.27	6.35	-2.21	-1.2	-2.04	-3.01	40
17109211	FANCB	Fanconi anemia complementation group B	3.36	3.82	3.91	3.46	4.54	4.53	4.71	5.6	-2.27	-1.63	-1.74	-4.39	21
16937505	FANCD2	Fanconi anemia complementation group D2	3.96	4.18	3.8	4.29	5.43	4.36	5.33	7.08	-2.77	-1.14	-2.89	-6.91	42
17123142	FANCD2	FA complementation group D2	3.95	3.33	3.94	3.46	4.72	4.29	5.05	5.98	-1.71	-1.96	-2.16	-5.75	28
17093595	FANCG	Fanconi anemia complementation group G	4.5	4.07	4.39	4.2	4.62	4.75	4.61	5.68	-1.09	-1.61	-1.16	-2.79	42
16804559	FANCI	Fanconi anemia complementation group I	4.56	4.52	4.2	4.69	5.27	4.8	5.36	7.13	-1.64	-1.22	-2.22	-5.42	25
16904324	FAP	fibroblast activation protein alpha	10.98	10.7	11	11.58	10.29	10.4	10.57	8.75	1.61	1.23	1.35	7.13	31
17021901	FAXC	failed axon connections homolog	4.05	3.85	3.66	4.94	4.52	3.52	4.15	3.94	-1.38	1.26	-1.4	2	22
16872267	FBL	fibrillarin	7.48	7.15	6.79	6.74	7.59	7.4	7.1	8.07	-1.08	-1.18	-1.24	-2.52	22
16659746	FBLIM1	filamin binding LIM protein 1	5.03	6	5.51	6.09	5.8	5.6	5.99	5.06	-1.7	1.32	-1.4	2.04	25
16931237	FBLN1	fibulin 1	7.94	6.59	6.95	4.89	8.16	6.34	7.19	6.94	-1.17	1.19	-1.19	-4.16	29
16937855	FBLN2	fibulin 2	9.22	8.2	7.87	6.76	9.04	9.05	8.88	8.74	1.13	-1.81	-2.01	-3.94	18
16884426	FBLN7	fibulin 7	6.16	5.85	5.97	4.8	6.46	6.35	5.76	5.84	-1.23	-1.42	1.16	-2.06	20
16872163	FBXO27	F-box protein 27	6.06	3.89	3.8	5.18	3.33	4.62	3.92	4.01	6.62	-1.66	-1.09	2.25	21
17079588	FBXO43	F-box protein 43	1.91	2.32	2.25	1.93	2.18	2.4	2.42	3.04	-1.21	-1.06	-1.12	-2.15	22
17024980	FBXO5	F-box protein 5	2.88	3.62	3.04	3.37	4.36	3.2	4.27	5.54	-2.8	1.34	-2.34	-4.5	25
17091030	FCN2	ficolin (collagen/fibrinogen domain containing lectin) 2	3.82	3.28	3.93	3.13	4.21	3.85	4.03	4.17	-1.31	-1.49	-1.08	-2.06	8
16725735	FEN1	flap structure-specific endonuclease 1	5.15	5.26	4.97	5.5	5.32	5.14	5.63	6.85	-1.12	1.08	-1.58	-2.55	25
16917061	FERMT1	fermitin family member 1	4.05	4.37	4.79	4.39	4.02	4.06	4.04	5.42	1.02	1.24	1.68	-2.03	29
16830461	FGF11	fibroblast growth factor 11	4.49	6.25	4.86	5.07	5.66	5.91	6.32	6.07	-2.24	1.27	-2.75	-2	17
16970404	FGF2	fibroblast growth factor 2 (basic)	11.44	11.68	10.9	12.03	11.33	11.6	11.83	10.25	1.08	1.06	-1.91	3.44	26
16968331	FGF5	fibroblast growth factor 5	9.73	8.89	9.29	8.13	9.48	9.38	9.24	9.83	1.19	-1.4	1.03	-3.26	24
17076415	FGFR1	fibroblast growth factor receptor 1	6.09	5.52	5.75	4.58	5.99	5.74	5.7	5.69	1.07	-1.17	1.03	-2.16	36
16723058	FIBIN	fin bud initiation factor homolog (zebrafish)	5.98	6.04	5.94	5.93	5.35	5.06	5.55	4.93	1.54	1.97	1.31	2	23
17057718	FIGNL1	fidgetin-like 1	4.91	4.99	5.42	5.42	5.42	5.3	5.91	6.59	-1.42	-1.24	-1.41	-2.25	20
17056310	FKBP14	FK506 binding protein 14	7	7.3	7.87	8.01	6.86	7.11	7.35	6.89	1.1	1.14	1.43	2.17	26
16693308	FLG	filaggrin	3.3	3.88	4.02	6.29	3.71	4.34	4.21	3.67	-1.33	-1.38	-1.14	6.13	22
16787135	FLRT2	fibronectin leucine rich transmembrane protein 2	6.02	4.08	5.11	7.59	5.45	4.86	5.61	5.44	1.48	-1.72	-1.41	4.45	24
16917373	FLRT3	fibronectin leucine rich transmembrane protein 3	2.41	2.55	2.86	4.33	2.4	2.28	2.92	2.58	1.01	1.21	-1.04	3.35	19
16777715	FLT1	fms-related tyrosine kinase 1	7.4	6.64	5.12	3.67	7.62	5.83	7.23	6.49	-1.17	1.76	-4.3	-7.02	33
16673682	FMO3	flavin containing monooxygenase 3	7.58	7.92	6.94	3.61	3.61	7.95	6.49	6.42	15.63	-1.02	1.37	-7.01	25
16698234	FMOD	fibromodulin	9.4	5.99	7.3	8.28	7.01	6.74	8.53	6.76	5.21	-1.68	-2.33	2.88	19
16947974	FNDC3B	fibronectin type III domain containing 3B	10.16	9.97	10.15	10.73	9.75	10.1	10.23	9.42	1.33	-1.1	-1.05	2.48	22
16728617	FOLR3	folate receptor 3 (gamma)	4.47	5.38	6.1	6.18	5.03	6.06	5.31	4.65	-1.47	-1.6	1.73	2.89	25
16801627	FOXB1	forkhead box B1	2.79	2.37	2.54	1.98	2.45	2.52	2.19	2.99	1.26	-1.11	1.27	-2.01	20
17091928	FOXD4	forkhead box D4	6.59	6.18	5.93	8.13	5.84	6.15	7.05	6.69	1.68	1.03	-2.17	2.72	13
16760048	FOXM1	forkhead box M1	4.14	4.13	4.28	4.45	6.1	5.32	5.91	7.83	-3.87	-2.29	-3.09	-10.46	30
16956196	FOXP1-IT1	FOXP1 intronic transcript 1	3.9	3.99	3.11	4.41	4.26	3.95	3.81	3.38	-1.28	1.03	-1.63	2.03	20
17096958	FRRS1L	ferric-chelate reductase 1-like	4.84	4.35	4.29	3.93	4.52	4.48	4.21	5.76	1.26	-1.09	1.05	-3.55	18
17079220	FSBP	fibrinogen silencer binding protein	4.21	4.77	4.47	4.04	4.89	4.87	5.63	6.3	-1.6	-1.07	-2.23	-4.77	29
16856232	FSTL3	follistatin-like 3 (secreted glycoprotein)	8.21	8.06	7.72	7.51	8.28	8.14	7.77	6.18	-1.05	-1.06	-1.04	2.51	17
16739208	FTH1	ferritin, heavy polypeptide 1	8.74	7.1	7.88	8.18	7.96	7.51	7.69	6.46	1.72	-1.33	1.14	3.28	20
16719882	FUOM	fucose mutarotase	6.58	7.06	5.87	4.46	6.58	6.62	6	5.9	1	1.36	-1.09	-2.71	24
17067410	FZD3	frizzled class receptor 3	3.66	2.48	2.44	4.23	2.3	2.04	2.56	2.9	2.58	1.36	-1.09	2.51	26
16783047	G2E3	G2/M-phase specific E3 ubiquitin protein ligase	6.44	6.94	6.68	5.98	7.13	6.91	6.5	7.29	-1.62	1.03	1.13	-2.47	19
16748304	GABARAPL1	GABA(A) receptor-associated protein like 1	6.66	6.42	6.57	6.99	6.21	5.99	6.85	5.58	1.36	1.35	-1.21	2.65	25
17096493	GABBR2	gamma-aminobutyric acid (GABA) B receptor, 2	7.48	5.25	6.62	5.79	7.08	7.55	7.03	8.4	1.32	-4.9	-1.33	-6.1	37
17115014	GABRA3	gamma-aminobutyric acid (GABA) A receptor, alpha 3	4.82	3.17	2.91	2.5	3.34	3.7	3.14	6.21	2.78	-1.45	-1.18	-13.1	22
17114970	GABRE	gamma-aminobutyric acid (GABA) A receptor, epsilon	6.68	5.16	4.96	4.76	6.37	5.58	5.92	6.1	1.23	-1.34	-1.95	-2.53	22
16665932	GADD45A	growth arrest and DNA-damage-inducible, alpha	8.94	10.3	9.47	10.46	9.43	9.48	9.65	9.44	-1.41	1.76	-1.14	2.03	23
17103608	GAGE10	G antigen 10	3.4	2.33	3.27	3.51	3.31	2.87	2.18	2.11	1.06	-1.46	2.12	2.65	9
17103653	GAGE12J	G antigen 12J	4.16	3.83	4	5.43	4.06	4.35	4.56	4.33	1.07	-1.44	-1.48	2.14	25
17103653	GAGE13	G antigen 13	4.16	3.83	4	5.43	4.06	4.35	4.56	4.33	1.07	-1.44	-1.48	2.14	25
17103653	GAGE2C	G antigen 2C	4.16	3.83	4	5.43	4.06	4.35	4.56	4.33	1.07	-1.44	-1.48	2.14	25
17103653	GAGE8	G antigen 8	4.16	3.83	4	5.43	4.06	4.35	4.56	4.33	1.07	-1.44	-1.48	2.14	25
16879250	GALM	galactose mutarotase (aldose 1-epimerase)	5.47	4.4	4.36	3.28	5.62	4.99	4.95	4.33	-1.11	-1.5	-1.51	-2.08	15
16896139	GALNT14	polypeptide N-acetylgalactosaminyltransferase 14	5.2	4.02	4.31	3.72	4.68	4.58	3.91	4.99	1.43	-1.48	1.33	-2.4	22
16904551	GALNT3	polypeptide N-acetylgalactosaminyltransferase 3	3.19	4.11	3.68	6.2	3.65	3.12	3.11	3.18	-1.37	1.98	1.49	8.09	34
17044800	GARS	glycyl-tRNA synthetase	9.26	9.87	9.55	10.12	9.32	9.63	10.24	8.7	-1.04	1.18	-1.62	2.69	24
16755692	GAS2L3	growth arrest-specific 2 like 3	5.47	5.56	5.08	5.39	7.11	6.49	6.24	7.87	-3.12	-1.89	-2.23	-5.56	29
16851383	GATA6	GATA binding protein 6	6.16	7.32	4.75	6.23	5.63	6.25	6.4	4.99	1.45	2.1	-3.14	2.35	26
16689312	GBP3	guanylate binding protein 3	7.59	6.92	5.4	5.79	7.17	8.02	8.46	7.27	1.34	-2.14	-8.32	-2.78	11
16689384	GBP4	guanylate binding protein 4	5.32	5.24	4.84	3.99	7.1	5.27	6.13	6.03	-3.43	-1.02	-2.45	-4.1	8
16836511	GDPD1	glycerophosphodiester phosphodiesterase domain containing 1	3.86	4.2	5.03	5.47	3.86	4.61	4.38	4.29	-1	-1.34	1.56	2.27	20
16877473	GEN1	GEN1 Holliday junction 5 flap endonuclease	4.38	4.2	2.99	5.42	4.86	4.65	5.98	6.9	-1.39	-1.36	-7.93	-2.79	20
16718670	GFRA1	GDNF family receptor alpha 1	5.32	5	4.7	7.05	7.74	5.43	6.72	4.37	-5.35	-1.35	-4.06	6.39	22
16847676	GH2	growth hormone 2	4.73	5.42	4.46	4.4	4.93	5.34	5.13	5.49	-1.15	1.06	-1.6	-2.13	8
16978774	GIMD1	GIMAP family P-loop NTPase domain containing 1	3.16	3.19	2.89	3.26	2.87	2.94	2.66	2.19	1.23	1.19	1.17	2.1	16
16912192	GINS1	GINS complex subunit 1 (Psf1 homolog)	4.25	4.59	4.02	5.02	5.32	4.7	5.58	6.92	-2.1	-1.09	-2.95	-3.74	24
16828886	GINS2	GINS complex subunit 2 (Psf2 homolog)	3.21	3.32	2.77	3.35	3.57	3.05	4.17	5.6	-1.28	1.21	-2.63	-4.77	20
17068385	GINS4	GINS complex subunit 4 (Sld5 homolog)	3.03	3.87	3.69	3.42	4.05	3.41	4.12	4.94	-2.04	1.38	-1.34	-2.88	28
17012148	GJA1	gap junction protein alpha 1	8.59	9.3	9.98	9.64	8.03	9.32	9.17	8.64	1.48	-1.01	1.76	2	18
16692362	GJA5	gap junction protein alpha 5	5.12	6.57	7.54	7.23	6.86	7.69	6.41	6.1	-3.35	-2.18	2.18	2.18	20
16845736	GJC1	gap junction protein gamma 1	6.46	7.68	6.99	5.98	7.7	7.61	7.05	7.55	-2.36	1.05	-1.04	-2.97	18
16844308	GJD3	gap junction protein delta 3	6.86	5.33	5.48	4.6	7.19	7.19	6.2	6.58	-1.26	-3.62	-1.65	-3.94	24
16908685	GLB1L	galactosidase beta 1 like	5.88	4.33	4.5	3.93	5.22	4.67	4.87	5.76	1.58	-1.27	-1.29	-3.55	18
16687403	GLIS1	GLIS family zinc finger 1	5.27	4.8	5.78	4.52	5.89	5.89	5.25	5.72	-1.54	-2.12	1.45	-2.3	27
17092115	GLIS3	GLIS family zinc finger 3	3.71	4.31	3.15	6.41	4.58	4.07	4.75	4.24	-1.83	1.18	-3.03	4.51	21
16831063	GLP2R	glucagon-like peptide 2 receptor	3.37	3.14	3.3	4.4	3.61	3.62	3.34	3.07	-1.18	-1.39	-1.03	2.51	28
16971806	GLRB	glycine receptor beta	4.98	5.26	4.67	5.43	5.02	5.2	4.79	4.01	-1.03	1.04	-1.09	2.68	23
16888865	GLS	glutaminase	10.43	10.69	10.49	9.99	10.18	10.71	10.37	8.91	1.19	-1.01	1.08	2.11	24
16769419	GLT8D2	glycosyltransferase 8 domain containing 2	8.77	6.84	7.28	6.42	7.76	7.65	8.29	7.99	2.01	-1.76	-2.01	-2.97	32
16863667	GLTSCR2	glioma tumor suppressor candidate region gene 2	8.31	7.51	6.13	5.94	7.9	7.74	6.92	7.04	1.32	-1.17	-1.72	-2.15	21
16696979	GLUL	glutamate-ammonia ligase	6.22	4.91	5.79	5.05	6.42	5.87	5.22	6.21	-1.14	-1.95	1.48	-2.24	24
16738657	GLYATL2	glycine-N-acyltransferase-like 2	3.51	3.16	2.88	1.76	2.69	2.76	4.07	3.34	1.77	1.32	-2.29	-3	15
17005396	GMNN	geminin, DNA replication inhibitor	4.47	5.11	4.72	4.49	5.23	5.24	5.68	6.64	-1.7	-1.09	-1.94	-4.43	20
17005094	GMPR	guanosine monophosphate reductase	4.11	5.3	4.7	3.89	6.07	5.24	5.45	5.78	-3.91	1.04	-1.68	-3.72	18
16809374	GNB5	guanine nucleotide binding protein (G protein), beta 5	3.52	2.93	3.27	4.18	3.32	2.97	3.34	3.11	1.15	-1.03	-1.05	2.1	16
17016865	GNL1	guanine nucleotide binding protein-like 1	4.86	5.38	5.53	4.82	5.54	5.34	5.56	5.84	-1.6	1.03	-1.02	-2.03	44
17031535	GNL1	G protein nucleolar 1 (putative)	4.97	5.41	5.55	4.9	5.61	5.37	5.61	5.92	-1.56	1.03	-1.04	-2.02	47
17033989	GNL1	G protein nucleolar 1 (putative)	4.93	5.39	5.58	4.9	5.61	5.4	5.59	5.91	-1.6	-1	-1	-2.02	47
17036256	GNL1	G protein nucleolar 1 (putative)	4.93	5.39	5.58	4.9	5.61	5.4	5.59	5.91	-1.6	-1	-1	-2.02	47
17039032	GNL1	G protein nucleolar 1 (putative)	4.97	5.41	5.55	4.9	5.61	5.37	5.61	5.92	-1.56	1.03	-1.04	-2.02	47
17041616	GNL1	G protein nucleolar 1 (putative)	4.97	5.41	5.55	4.9	5.61	5.37	5.61	5.92	-1.56	1.03	-1.04	-2.02	47
16882332	GNLY	granulysin	4.03	3.95	4.23	3.09	3.93	3.83	3.92	4.27	1.07	1.09	1.24	-2.26	22
16900389	GPAT2	glycerol-3-phosphate acyltransferase 2, mitochondrial	4.63	4.46	3.9	4.13	3.54	4.51	5.18	5.14	2.13	-1.04	-2.42	-2.02	29
16785540	GPHN	gephyrin	5.77	5.26	5.43	4.9	6.12	5.9	5.35	6.28	-1.28	-1.56	1.05	-2.62	34
16907572	GPR1	G protein-coupled receptor 1	4.89	6.06	5.45	6.78	5.3	5.41	6.87	5.36	-1.33	1.58	-2.67	2.68	25
16793475	GPR135	G protein-coupled receptor 135	6.45	6.01	6	7.52	6.34	6.55	6.39	5.57	1.08	-1.45	-1.3	3.85	27
16905216	GPR155	G protein-coupled receptor 155	5.22	6.54	6.42	6.86	5.84	6.2	6.8	5.47	-1.53	1.27	-1.3	2.62	32
16957860	GPR156	G protein-coupled receptor 156	3.81	3.36	3.07	3.05	2.75	3.37	3.04	4.17	2.08	-1.01	1.03	-2.17	21
17062491	GPR37	G protein-coupled receptor 37 (endothelin receptor type B-like)	3.45	3.87	4.4	4.77	4.01	3.65	4.01	3.65	-1.47	1.16	1.31	2.17	22
16873352	GPR4	G protein-coupled receptor 4	5.39	3.65	3.5	3.36	4.37	3.76	3.53	4.44	2.02	-1.08	-1.02	-2.11	19
16883886	GPR45	G protein-coupled receptor 45	3.97	3.63	3.64	3.06	3.66	3.52	3	4.2	1.24	1.08	1.56	-2.21	20
16787208	GPR65	G protein-coupled receptor 65	3.18	5.58	6.3	4.63	2.99	4.12	4.15	3.43	1.15	2.75	4.43	2.29	25
16748529	GPRC5A	G protein-coupled receptor, class C, group 5, member A	4.91	5.94	6.17	8.22	5.7	5.4	5.44	6.27	-1.73	1.45	1.65	3.89	20
16668079	GPSM2	G-protein signaling modulator 2	5.5	5.4	5.1	4.41	6.61	6.02	5.79	7.04	-2.16	-1.54	-1.61	-6.2	42
16944120	GRAMD1C	GRAM domain containing 1C	4.68	4.48	4.34	4.5	5.87	4.95	4.76	5.72	-2.27	-1.38	-1.33	-2.33	28
17011217	GRIK2	glutamate receptor, ionotropic, kainate 2	7.55	8.28	7.85	6.32	5.73	8.22	7.23	4.56	3.53	1.05	1.54	3.4	16
16823799	GRIN2A	glutamate receptor, ionotropic, N-methyl D-aspartate 2A	4.17	3.66	3.88	5.17	4.07	3.99	3.56	3.85	1.07	-1.26	1.24	2.5	32
17058978	GSAP	gamma-secretase activating protein	5.32	5.83	5.67	6.23	5.66	5.58	5.26	5.18	-1.26	1.19	1.32	2.08	40
16829764	GSG2	germ cell associated 2 (haspin)	4.06	4.77	4.92	4.97	5.97	4.93	5.58	6.89	-3.73	-1.11	-1.58	-3.78	18
16668333	GSTM2	glutathione S-transferase mu 2 (muscle)	6.63	5.88	6.35	5.96	6.87	6.63	5.81	7.06	-1.18	-1.69	1.46	-2.16	12
16668333	GSTM4	glutathione S-transferase mu 4	6.63	5.88	6.35	5.96	6.87	6.63	5.81	7.06	-1.18	-1.69	1.46	-2.16	12
16668397	GSTM5	glutathione S-transferase mu 5	3.97	6.38	3.68	3.62	4.15	6.21	4.63	4.67	-1.13	1.12	-1.94	-2.07	9
16931384	GTSE1	G-2 and S-phase expressed 1	3.75	3.79	3.59	4.04	5.27	4.21	4.81	7	-2.87	-1.34	-2.33	-7.77	19
16885290	GYPC	glycophorin C (Gerbich blood group)	6.54	5.99	5.08	6.69	5.53	5.8	5.71	5.4	2	1.14	-1.55	2.45	27
17057369	H2AFV	H2A histone family, member V	4.94	4.59	5.28	5.06	5.7	5.23	5.6	6.26	-1.7	-1.55	-1.25	-2.29	17
16745236	H2AFX	H2A histone family, member X	5.77	5.91	5.92	6.17	6.43	6.07	6.44	7.32	-1.59	-1.12	-1.43	-2.22	18
17125788	H2BC15	H2B clustered histone 15	7.65	7.6	7.43	8.02	8.3	7.92	7.96	9.07	-1.57	-1.25	-1.45	-2.07	8
16669443	H2BC18	H2B clustered histone 18	3.82	4.4	3.46	4.87	3.43	4.03	3.37	3.82	1.3	1.3	1.06	2.07	17
16712292	HACD1	3-hydroxyacyl-CoA dehydratase 1	7.09	7.89	7.58	8.14	7.98	7.94	7.99	6.87	-1.85	-1.04	-1.34	2.41	26
17092794	HACD4	3-hydroxyacyl-CoA dehydratase 4	6.5	5.89	6.24	5.13	6.72	6.73	6.95	6.75	-1.16	-1.79	-1.64	-3.08	25
16997802	HAPLN1	hyaluronan and proteoglycan link protein 1	2.42	4.35	5.18	8.72	3.01	3.9	3.25	3.72	-1.5	1.36	3.81	32	20
16790592	HAUS4	HAUS augmin like complex subunit 4	6.03	5.57	5.17	4.43	5.66	5.7	5.55	5.52	1.29	-1.1	-1.31	-2.13	32
17092688	HAUS6	HAUS augmin like complex subunit 6	6.45	6.52	5.97	6.14	6.45	6.46	6.33	7.19	-1	1.04	-1.29	-2.07	26
16870131	HAUS8	HAUS augmin like complex subunit 8	4.14	3.55	3.8	3.7	4.05	3.84	4.2	4.92	1.06	-1.22	-1.32	-2.32	30
17000724	HBEGF	heparin-binding EGF-like growth factor	4.78	4.94	4.82	8.13	4.54	4.84	5.78	5.52	1.17	1.07	-1.94	6.12	24
17118220	HCG8	HLA complex group 8	4.04	4.4	4.23	5.94	4.39	5.11	4.68	4.49	-1.28	-1.64	-1.37	2.72	18
16889048	HECW2-AS1	HECW2 antisense RNA 1	2.61	3.1	2.77	4.31	3.13	3.01	2.23	3.1	-1.43	1.07	1.45	2.31	20
16958403	HEG1	heart development protein with EGF-like domains 1	11.15	11.63	11.06	12.56	11.48	11.46	11.6	11.07	-1.26	1.12	-1.45	2.81	34
16753710	HELB	helicase (DNA) B	3.92	4	4.66	3.25	4.88	3.86	4.38	4.3	-1.94	1.1	1.22	-2.07	16
16707695	HELLS	helicase, lymphoid-specific	3.73	3.21	3.11	4.03	4.18	3.5	5.15	6.07	-1.36	-1.23	-4.11	-4.11	27
16968765	HERC5	HECT and RLD domain containing E3 ubiquitin protein ligase 5	5.04	4.9	5.63	4.24	5.72	5.95	6.24	5.35	-1.6	-2.06	-1.53	-2.16	22
16968735	HERC6	HECT and RLD domain containing E3 ubiquitin protein ligase family member 6	5.86	7.25	7.27	5.26	7.55	7.37	8.97	8.68	-3.22	-1.09	-3.25	-10.71	26
16819325	HERPUD1	homocysteine-inducible, endoplasmic reticulum stress-inducible, ubiquitin-like domain member 1	9.53	10.09	10.15	9.89	9.05	9.87	9.51	8.07	1.4	1.17	1.56	3.54	27
16949759	HES1	hes family bHLH transcription factor 1	4.95	5.89	3.61	5.34	4.21	4.5	4.94	4.22	1.68	2.62	-2.53	2.18	29
17078452	HEY1	hes-related family bHLH transcription factor with YRPW motif 1	3.31	3.37	3.28	4.1	3.15	3.09	3.14	3.07	1.11	1.21	1.1	2.05	18
16677082	HHAT	hedgehog acyltransferase	4.95	4.27	5.18	6.06	4.27	4.56	4.7	4.7	1.61	-1.22	1.39	2.57	25
16971102	HHIP	hedgehog interacting protein	2.13	2.32	2.39	5.96	2.42	2.25	2.06	2.5	-1.23	1.05	1.26	11.02	40
17012342	HINT3	histidine triad nucleotide binding protein 3	5.56	6.71	6.67	6.86	6.56	7.03	6.89	5.81	-2	-1.25	-1.17	2.08	17
17058826	HIP1	huntingtin interacting protein 1	7.46	6.48	7.23	5.91	7.57	7.22	5.9	6.95	-1.08	-1.67	2.51	-2.06	24
17063461	HIPK2	homeodomain interacting protein kinase 2	9.25	8.51	8.76	10.42	8.65	8.54	8.49	8.95	1.51	-1.02	1.2	2.78	25
17016356	HIST1H1A	histone cluster 1, H1a	2.64	1.93	2.1	1.93	2.42	3.11	2.92	5.33	1.16	-2.26	-1.77	-10.6	22
17016499	HIST1H1B	histone cluster 1, H1b	3.78	4.26	3.16	4.15	4.47	4.75	5.19	6.61	-1.61	-1.4	-4.08	-5.52	11
17005569	HIST1H1E	histone cluster 1, H1e	9.57	9.55	9.19	8.68	9.68	9.68	9.05	10.46	-1.08	-1.1	1.1	-3.44	16
17016366	HIST1H2AB	histone cluster 1, H2ab	3.02	3.12	2.65	2.62	3.19	2.79	3.27	4.29	-1.12	1.26	-1.54	-3.19	10
17016386	HIST1H2AD	histone cluster 1, H2ad	2.13	1.86	1.77	2.14	2.35	1.79	2.75	3.38	-1.16	1.05	-1.97	-2.36	14
17005589	HIST1H2AE	histone cluster 1, H2ae	3.71	4.4	3.01	3.82	4.77	4.03	4.15	5.72	-2.09	1.29	-2.2	-3.74	18
17005858	HIST1H2AI	histone cluster 1, H2ai	5.45	4.85	5.88	5.6	6.83	5.63	6.88	8.95	-2.61	-1.72	-1.99	-10.17	9
17016490	HIST1H2AJ	histone cluster 1, H2aj	1.55	1.76	2.17	1.55	2.14	2.13	2.68	4.6	-1.51	-1.29	-1.42	-8.3	8
17016512	HIST1H2AM	histone cluster 1, H2am	2.44	2.54	2.27	2.1	2.97	2.68	2.43	4.97	-1.44	-1.1	-1.12	-7.3	18
17005488	HIST1H2BA	histone cluster 1, H2ba	2.67	2.52	2.39	2.04	2.6	2.07	2.1	3.22	1.05	1.36	1.22	-2.26	15
17016369	HIST1H2BB	histone cluster 1, H2bb	2.82	4.77	3.34	2.59	3.5	3.43	3.54	4.4	-1.61	2.53	-1.15	-3.52	12
17016379	HIST1H2BC	histone cluster 1, H2bc	4.51	4.83	7.25	7	3.89	4.17	5.29	4.57	1.54	1.57	3.91	5.39	15
17005573	HIST1H2BD	histone cluster 1, H2bd	3.91	4.37	6.27	5.88	3.45	4.06	5.15	4.45	1.38	1.24	2.19	2.7	19
17016390	HIST1H2BG	histone cluster 1, H2bg	2.4	2.69	3.63	4.93	3.73	2.35	3.54	3.89	-2.52	1.27	1.07	2.06	13
17005603	HIST1H2BI	histone cluster 1, H2bi	2.86	2.67	2.1	2.31	4.3	2.73	3.01	4.45	-2.72	-1.04	-1.87	-4.4	16
17005865	HIST1H2BM	histone cluster 1, H2bm	5.26	6.34	4.43	6.15	7.83	6.92	7.17	10	-5.92	-1.49	-6.68	-14.41	10
17005532	HIST1H3A	histone cluster 1, H3a	3.46	4.43	4.31	4.49	4.64	4.52	4.29	5.71	-2.27	-1.06	1.02	-2.33	8
17016363	HIST1H3B	histone cluster 1, H3b	1.52	1.28	1.22	1.38	3.38	1.62	3.38	4.46	-3.64	-1.27	-4.45	-8.47	8
17016386	HIST1H3D	histone cluster 1, H3d	2.13	1.86	1.77	2.14	2.35	1.79	2.75	3.38	-1.16	1.05	-1.97	-2.36	14
17016400	HIST1H3F	histone cluster 1, H3f	3.57	4.86	4.42	4.01	5.99	4.69	6.07	6.99	-5.34	1.12	-3.12	-7.86	10
17016403	HIST1H3G	histone cluster 1, H3g	1.91	2.81	3.19	2.69	5.58	3.33	5.23	7.5	-12.72	-1.43	-4.1	-28.02	9
17005862	HIST1H3H	histone cluster 1, H3h	3.26	1.84	2.5	4.63	3.2	2.93	2.32	3.53	1.04	-2.14	1.14	2.15	8
17016503	HIST1H3I	histone cluster 1, H3i	6.59	8.61	5.81	5.82	9.65	9.45	9.32	9.88	-8.34	-1.79	-11.44	-16.65	10
17016509	HIST1H3J	histone cluster 1, H3j	3.8	3.28	3.54	3.27	4.31	3.87	3.58	4.53	-1.42	-1.51	-1.03	-2.39	9
17005560	HIST1H4C	histone cluster 1, H4c	6.58	7.4	6.48	6.95	7.42	7.6	7.49	8.58	-1.79	-1.16	-2.02	-3.11	19
17016383	HIST1H4D	histone cluster 1, H4d	4.97	4.47	3.88	4.84	5.87	5.23	5.54	6.83	-1.86	-1.69	-3.18	-3.98	10
17016406	HIST1H4H	histone cluster 1, H4h	5.29	4.43	6.29	7.94	3.85	3.68	5.58	4.68	2.72	1.68	1.63	9.61	18
17005868	HIST1H4J	histone cluster 1, H4j	9.19	9.39	8.8	8.66	10.44	9.74	9.99	11.5	-2.38	-1.27	-2.29	-7.17	25
17016494	HIST1H4K	histone cluster 1, H4k	9.18	9.4	8.62	8.62	10.46	9.74	9.98	11.56	-2.42	-1.27	-2.57	-7.66	25
16670383	HIST2H2AA3	histone cluster 2, H2aa3	9.26	10.15	10.82	9.93	10.18	9.85	10.16	11.46	-1.9	1.23	1.57	-2.89	27
16670383	HIST2H2AA4	histone cluster 2, H2aa4	9.26	10.15	10.82	9.93	10.18	9.85	10.16	11.46	-1.9	1.23	1.57	-2.89	27
16692636	HIST2H2AB	histone cluster 2, H2ab	7.08	6.53	5.62	6.14	7.95	7.24	7.4	9.24	-1.82	-1.64	-3.43	-8.59	15
16670401	HIST2H2AC	histone cluster 2, H2ac	10.43	10.56	9.99	10.18	11.12	10.92	11.07	11.8	-1.62	-1.28	-2.12	-3.08	9
16692632	HIST2H2BE	histone cluster 2, H2be	5.77	5.56	6.46	6.83	5.48	5.65	5.98	5.71	1.22	-1.07	1.39	2.18	23
16692603	HIST2H2BF	histone cluster 2, H2bf	3.55	3.05	3.13	5.7	2.91	3.02	3.83	3.87	1.56	1.02	-1.63	3.54	20
16692616	HIST2H3A	histone cluster 2, H3a	4.83	5.31	5.01	5.43	6.73	5.56	6.44	8.29	-3.73	-1.19	-2.7	-7.28	27
16692616	HIST2H3C	histone cluster 2, H3c	4.83	5.31	5.01	5.43	6.73	5.56	6.44	8.29	-3.73	-1.19	-2.7	-7.28	27
16692626	HIST2H4A	histone cluster 2, H4a	6.6	6.27	6.63	8.18	6.75	6.14	7.46	7.09	-1.11	1.09	-1.78	2.13	32
16692626	HIST2H4B	histone cluster 2, H4b	6.6	6.27	6.63	8.18	6.75	6.14	7.46	7.09	-1.11	1.09	-1.78	2.13	32
17004879	HIVEP1	human immunodeficiency virus type I enhancer binding protein 1	6.31	6.59	5.74	7.58	6.42	6.75	7.21	6.12	-1.08	-1.11	-2.77	2.76	35
16909700	HJURP	Holliday junction recognition protein	4.97	5.41	5.3	5.48	6.57	5.75	5.92	8.62	-3.04	-1.27	-1.54	-8.82	21
17018039	HLA-DPA1	major histocompatibility complex, class II, DP alpha 1	2.93	3.92	3.59	3.41	4.09	4.68	3.68	5.94	-2.24	-1.69	-1.06	-5.76	26
17027187	HLA-DPA1	major histocompatibility complex, class II, DP alpha 1	3.11	4.1	3.85	3.53	4.2	5.04	3.87	6.09	-2.13	-1.91	-1.01	-5.9	26
17029847	HLA-DPA1	major histocompatibility complex, class II, DP alpha 1	3.14	3.98	3.52	3.6	3.94	5.01	3.73	5.95	-1.75	-2.03	-1.16	-5.08	25
17032533	HLA-DPA1	major histocompatibility complex, class II, DP alpha 1	2.93	3.92	3.59	3.41	4.09	4.68	3.68	5.94	-2.24	-1.69	-1.06	-5.76	26
17034851	HLA-DPA1	major histocompatibility complex, class II, DP alpha 1	3.11	4.1	3.85	3.53	4.2	5.04	3.87	6.09	-2.13	-1.91	-1.01	-5.9	26
17037331	HLA-DPA1	major histocompatibility complex, class II, DP alpha 1	3.11	4.1	3.85	3.53	4.2	5.04	3.87	6.09	-2.13	-1.91	-1.01	-5.9	26
17040037	HLA-DPA1	major histocompatibility complex, class II, DP alpha 1	3.13	4.04	3.78	3.47	4.13	4.8	3.73	6.13	-1.99	-1.69	1.04	-6.3	26
17042548	HLA-DPA1	major histocompatibility complex, class II, DP alpha 1	2.85	3.9	3.51	3.29	4	4.58	3.54	5.83	-2.21	-1.6	-1.02	-5.82	26
17026444	HLA-DPB1	major histocompatibility complex, class II, DP beta 1	6.28	6.07	4.91	5.63	6.68	6.76	5.95	6.83	-1.31	-1.61	-2.05	-2.3	30
17033704	HLA-DPB1	major histocompatibility complex, class II, DP beta 1	5.7	5.52	4.34	5.15	6.23	6.24	5.47	6.48	-1.45	-1.64	-2.19	-2.5	30
17035971	HLA-DPB1	major histocompatibility complex, class II, DP beta 1	6.28	6.07	4.91	5.63	6.68	6.76	5.95	6.83	-1.31	-1.61	-2.05	-2.3	30
17038687	HLA-DPB1	major histocompatibility complex, class II, DP beta 1	5.93	5.83	4.48	5.47	6.53	6.57	5.78	6.86	-1.52	-1.66	-2.45	-2.62	30
16960271	HLTF	helicase-like transcription factor	8.77	9.02	8.89	7.97	9.45	9.23	8.99	9.48	-1.59	-1.16	-1.08	-2.84	25
16675045	HMCN1	hemicentin 1	7.13	4.67	5.48	5.58	3.94	4.76	6.14	4.42	9.09	-1.07	-1.58	2.24	90
17007620	HMGA1	high mobility group AT-hook 1	7.67	8.51	8.34	9	9.1	8.34	7.87	10.35	-2.7	1.13	1.38	-2.56	21
17123388	HMGB1	high mobility group box 1	9.55	8.9	8.95	9.3	9.41	9.37	9.43	10.46	1.1	-1.39	-1.4	-2.23	26
16981506	HMGB2	high mobility group box 2	5.31	5.23	5.71	5.13	6.23	5.67	5.7	7.11	-1.89	-1.36	1.01	-3.94	20
16986249	HMGCR	3-hydroxy-3-methylglutaryl-CoA reductase	6.36	6.31	6.76	8.01	6.24	6.54	6.49	6.54	1.08	-1.18	1.21	2.77	27
16995890	HMGCS1	3-hydroxy-3-methylglutaryl-CoA synthase 1 (soluble)	5.31	5.06	6.14	6.07	5.12	5.23	5.31	4.63	1.14	-1.12	1.77	2.73	30
16991859	HMMR	hyaluronan-mediated motility receptor (RHAMM)	3.23	4.09	3.66	4.03	5.64	3.92	5.35	8.26	-5.32	1.13	-3.23	-18.66	21
16929562	HMOX1	heme oxygenase 1	10.34	6.98	8.63	8.27	8.08	8.28	7.58	6.7	4.8	-2.46	2.08	2.98	20
16977340	HNRNPD	heterogeneous nuclear ribonucleoprotein D	6.94	7.22	6.96	6.69	7.51	7.51	7.72	8.17	-1.49	-1.22	-1.69	-2.77	34
16701317	HNRNPU	heterogeneous nuclear ribonucleoprotein U (scaffold attachment factor A)	7.02	6.17	7.3	5.58	7.15	7.13	6.56	6.69	-1.1	-1.94	1.66	-2.16	20
16692814	HORMAD1	HORMA domain containing 1	4.03	5.39	3.51	5.2	3.23	6.98	3.05	3.13	1.74	-3.01	1.38	4.19	24
17107045	HPRT1	hypoxanthine phosphoribosyltransferase 1	6.73	6.88	6.72	6.6	6.84	7.18	7.42	7.83	-1.08	-1.23	-1.62	-2.35	23
17061983	HRAT17	heart tissue-associated transcript 17	5.94	5.35	4.75	5.02	4.93	5.19	5.31	6.52	2.01	1.12	-1.47	-2.82	17
16831306	HS3ST3B1	heparan sulfate (glucosamine) 3-O-sulfotransferase 3B1	7.7	6.37	6.9	5.43	7.57	6.64	6.46	6.59	1.09	-1.21	1.36	-2.24	23
16977820	HSD17B11	hydroxysteroid (17-beta) dehydrogenase 11	6.99	7.21	7.49	6.2	7.53	7.69	7.5	7.53	-1.45	-1.39	-1	-2.5	24
16752682	HSD17B6	hydroxysteroid (17-beta) dehydrogenase 6	4.27	4.93	5.22	5.39	3.97	3.9	4.72	3.76	1.23	2.04	1.41	3.09	23
16924207	HSPA13	heat shock protein 70kDa family, member 13	7.4	8.18	8.24	8.69	7.46	7.67	8.38	7.64	-1.04	1.42	-1.1	2.07	23
16672942	HSPA7	heat shock 70kDa protein 7 (HSP70B)	3.23	3.61	3.94	3.04	3.55	3.57	3.34	4.16	-1.24	1.03	1.52	-2.17	11
16871467	HSPB6	heat shock protein, alpha-crystallin-related, B6	8.52	5.96	3.98	7.45	6.42	6.27	6.1	6.22	4.3	-1.24	-4.34	2.35	15
16683105	HSPG2	heparan sulfate proteoglycan 2	7.57	9.15	8.66	8.49	9.11	8.71	8.86	7.43	-2.91	1.36	-1.15	2.08	83
16683264	HTR1D	5-hydroxytryptamine (serotonin) receptor 1D, G protein-coupled	2.5	3.04	3.23	3.81	3.24	2.62	3.07	2.79	-1.67	1.33	1.11	2.03	21
16948632	HTR3D	5-hydroxytryptamine (serotonin) receptor 3D, ionotropic	2.9	3.02	2.33	2.07	2.21	2.49	2.06	3.11	1.62	1.44	1.2	-2.05	13
16770124	HVCN1	hydrogen voltage gated channel 1	3.29	3.27	3.44	2.82	3.24	3.35	3.37	3.86	1.04	-1.05	1.05	-2.05	23
16733157	HYLS1	hydrolethalus syndrome 1	4.57	4.59	3.86	4.42	4.13	4.04	4.47	5.74	1.35	1.46	-1.53	-2.5	21
17095775	IARS	isoleucyl-tRNA synthetase	9.3	10	9.56	10.49	9.32	9.56	10.26	9.16	-1.01	1.36	-1.62	2.52	37
16912362	ID1	inhibitor of DNA binding 1, dominant negative helix-loop-helix protein	8.91	6.3	5.97	6.9	7.78	6.88	6.54	8.65	2.18	-1.49	-1.48	-3.37	21
16711125	IDI1	isopentenyl-diphosphate delta isomerase 1	5.19	5.31	6.36	6.74	5.31	5.37	5.57	5.54	-1.09	-1.05	1.73	2.3	30
17017018	IER3	immediate early response 3	8.55	9.82	9.66	10.79	8.25	8.76	10.23	9.75	1.22	2.09	-1.49	2.06	30
16787814	IFI27	interferon, alpha-inducible protein 27	6.2	7.96	7.76	5.97	8.31	7.68	7.6	6.99	-4.32	1.22	1.11	-2.04	24
16859763	IFI30	interferon, gamma-inducible protein 30	6.59	7.28	8.62	8.32	7.39	8.16	6.65	7.05	-1.75	-1.84	3.9	2.41	18
16834545	IFI35	interferon-induced protein 35	6.58	7.18	7.19	5.83	8.03	7.37	8.36	8.02	-2.74	-1.13	-2.24	-4.56	19
16666509	IFI44	interferon-induced protein 44	4.61	6.57	6.57	4.02	7.58	6.78	7.66	7.39	-7.84	-1.15	-2.12	-10.37	25
16666485	IFI44L	interferon-induced protein 44-like	4.27	6.73	6.77	2.55	8.01	7.14	7.96	7.82	-13.37	-1.33	-2.28	-38.59	28
16684080	IFI6	interferon, alpha-inducible protein 6	10.75	12.43	12.81	8.76	12.76	12.77	12.83	12.89	-4.01	-1.27	-1.01	-17.52	27
16904365	IFIH1	interferon induced, with helicase C domain 1	6.11	7.46	6.53	5.27	7.99	7.47	8.57	7.34	-3.69	-1.01	-4.11	-4.19	31
16707196	IFIT1	interferon-induced protein with tetratricopeptide repeats 1	5.4	6.68	6.41	4	8.29	7.44	8.84	8.4	-7.37	-1.7	-5.39	-21.05	13
16707184	IFIT3	interferon-induced protein with tetratricopeptide repeats 3	5.21	6.44	5.54	5.41	8.75	7.46	8.61	7.8	-11.57	-2.03	-8.38	-5.24	18
16720085	IFITM1	interferon induced transmembrane protein 1	9.59	10.42	10.31	5.98	11.1	10.99	10.71	10.66	-2.86	-1.48	-1.32	-25.69	18
16720085	IFITM2	interferon induced transmembrane protein 2	9.59	10.42	10.31	5.98	11.1	10.99	10.71	10.66	-2.86	-1.48	-1.32	-25.69	18
16733851	IFITM3	interferon induced transmembrane protein 3	6.55	6.81	6.99	5.97	7.23	7.06	7.02	6.97	-1.6	-1.19	-1.02	-2	11
16922222	IFNAR2	interferon (alpha, beta and omega) receptor 2	5.74	6.15	6.73	5.45	6.33	6.23	6.02	6.87	-1.51	-1.05	1.64	-2.67	23
17092875	IFNE	interferon, epsilon	2.94	2.67	2.35	2.3	2.19	2.41	2.83	3.63	1.68	1.2	-1.39	-2.51	21
17050381	IFRD1	interferon-related developmental regulator 1	7.69	7.03	8.04	7.89	7.42	7.83	7.68	6.88	1.2	-1.74	1.29	2.01	26
16810765	IGDCC4	immunoglobulin superfamily, DCC subclass, member 4	5.8	4.6	5.67	5.12	4.21	4.79	4.52	4.08	3.01	-1.14	2.21	2.05	22
17055828	IGF2BP3	insulin-like growth factor 2 mRNA binding protein 3	4.66	4.31	4.26	4.69	3.76	3.77	3.96	3.56	1.87	1.45	1.22	2.18	25
17014364	IGF2R	insulin-like growth factor 2 receptor	7.89	8.72	8.88	9.39	8.19	8.52	8.54	8.35	-1.23	1.15	1.27	2.06	46
17057478	IGFBP3	insulin like growth factor binding protein 3	5	7.72	7.57	7.66	6.14	5.9	7.62	4.04	-2.19	3.53	-1.04	12.29	23
16908197	IGFBP5	insulin like growth factor binding protein 5	7.27	12.27	9.71	10.56	10.09	12.16	11.02	8.41	-7.03	1.08	-2.48	4.44	25
16751655	IGFBP6	insulin like growth factor binding protein 6	9.62	9.19	7.82	7.79	9.22	9.18	8.69	9.59	1.32	1	-1.83	-3.49	16
16976211	IGFBP7	insulin like growth factor binding protein 7	12.08	12.36	12.23	12.51	12.23	12.29	12.35	11.3	-1.11	1.05	-1.09	2.31	23
17126096	IGHG1	immunoglobulin heavy constant gamma 1 (G1m marker)	2.85	3.29	3.11	2.62	2.77	3.22	2.76	3.76	1.06	1.05	1.27	-2.2	14
16921472	IGHV1OR21-1	immunoglobulin heavy variable 1/OR21-1 (non-functional)	4.38	5.91	5.7	5.77	5.91	5.92	6.16	4.7	-2.88	-1.01	-1.38	2.09	8
16797595	IGHV2-70	immunoglobulin heavy variable 2-70	5.04	5.13	4.54	4.67	5.28	5.53	5.84	5.69	-1.18	-1.33	-2.47	-2.02	9
16797490	IGHV3-20	immunoglobulin heavy variable 3-20	1.87	2.17	1.57	1.84	1.71	2.38	1.9	3.24	1.12	-1.15	-1.25	-2.65	8
16797524	IGHV3-35	immunoglobulin heavy variable 3-35 (non-functional)	3.19	4.02	3.97	3.05	4.04	3.12	3.21	4.37	-1.8	1.87	1.69	-2.49	9
16797566	IGHV3-53	immunoglobulin heavy variable 3-53	4.35	4.68	4.75	3.53	4.9	4.6	4.12	5.27	-1.46	1.06	1.55	-3.35	11
16900136	IGKC	immunoglobulin kappa constant	4.1	4.46	4.47	5.59	3.94	4.64	4.66	3.99	1.11	-1.13	-1.14	3.04	9
16900136	IGKV1-17	immunoglobulin kappa variable 1-17	4.1	4.46	4.47	5.59	3.94	4.64	4.66	3.99	1.11	-1.13	-1.14	3.04	9
16862986	IGSF23	immunoglobulin superfamily, member 23	3.13	4.65	3.9	5.58	4.06	3.99	4.15	4.08	-1.9	1.58	-1.19	2.82	23
16875754	IL11	interleukin 11	6.02	5.73	6.35	7.01	5.35	5.47	6.07	5.92	1.59	1.19	1.22	2.13	17
16883715	IL18R1	interleukin 18 receptor 1	3.34	3.32	2.99	3.86	3.02	3.19	2.93	2.77	1.25	1.1	1.04	2.13	26
16901974	IL1A	interleukin 1 alpha	2.77	2.78	3.75	7.63	3.04	3.06	2.97	3.26	-1.21	-1.21	1.73	20.72	24
16883647	IL1R1	interleukin 1 receptor, type I	8.26	7.27	6.76	6.74	8.55	8.3	7.59	7.85	-1.22	-2.03	-1.78	-2.16	22
16946077	IL20RB	interleukin 20 receptor beta	4.1	3.52	3.87	4.86	3.32	3.75	3.83	3.51	1.72	-1.18	1.03	2.56	23
16815355	IL32	interleukin 32	4.35	5.56	4.42	4.89	4.11	5.63	5.48	3.77	1.17	-1.05	-2.09	2.17	18
17044177	IL6	interleukin 6	9.23	8.6	8.17	7.96	7.09	7.22	8.12	6.54	4.42	2.6	1.03	2.68	26
17055786	IL6-AS1	IL6 antisense RNA 1	6.42	5.65	5.53	5.6	3.83	4.67	5.44	3.4	6.02	1.98	1.06	4.61	25
16725806	INCENP	inner centromere protein	5.47	5.37	5.03	5.34	5.71	5.88	5.84	6.68	-1.18	-1.42	-1.76	-2.53	30
17056984	INHBA	inhibin beta A	9.28	8.93	9.67	7.74	7.53	8.56	8.88	5.28	3.37	1.29	1.73	5.5	19
16892446	INPP5D	inositol polyphosphate-5-phosphatase D	2.91	3.13	3.08	5.05	2.96	2.95	3.14	3.02	-1.03	1.14	-1.04	4.08	28
17053892	INSIG1	insulin induced gene 1	5.92	6.25	6.32	6.71	5.26	6.23	5.57	5.13	1.58	1.01	1.69	3	16
16954614	IQCF1	IQ motif containing F1	2.43	2.97	2.18	2.1	2	2.61	2.74	3.14	1.35	1.28	-1.47	-2.06	21
16694617	IQGAP3	IQ motif containing GTPase activating protein 3	2.96	3.85	3.49	3.83	5.3	4.05	4.23	6.2	-5.03	-1.14	-1.67	-5.18	33
16733995	IRF7	interferon regulatory factor 7	4.66	5.09	4.79	3.76	5.21	4.56	5.5	5	-1.47	1.44	-1.63	-2.37	28
16782687	IRF9	interferon regulatory factor 9	6.45	6.69	6.38	5.96	7.54	6.86	7.17	7.24	-2.13	-1.13	-1.73	-2.44	25
16780917	IRS2	insulin receptor substrate 2	6.72	7.52	6.7	6.7	7.47	7.68	6.6	5.13	-1.68	-1.12	1.07	2.97	20
16657594	ISG15	ISG15 ubiquitin-like modifier	5.67	7.06	7.76	5.61	8.02	7.14	8.84	8.25	-5.07	-1.06	-2.1	-6.21	22
16888270	ITGA4	integrin alpha 4	6.89	6.32	6.91	4.94	7.37	6.49	6.41	6.66	-1.4	-1.13	1.41	-3.29	33
16712086	ITGA8	integrin alpha 8	11.44	10.42	9.72	6.68	10.6	10.02	10.04	10.03	1.79	1.32	-1.25	-10.26	28
16888512	ITGAV	integrin alpha V	9.56	9.56	9.65	9.58	9.16	9.31	9.73	8.51	1.32	1.19	-1.06	2.1	33
17104688	ITGB1BP2	integrin beta 1 binding protein (melusin) 2	3.59	5.04	3.76	5.83	3.79	3.66	4.96	3.91	-1.15	2.6	-2.31	3.77	31
16688123	ITGB3BP	integrin beta 3 binding protein (beta3-endonexin)	5	4.95	4.21	3.87	4.93	4.96	5.46	5.87	1.05	-1.01	-2.38	-4.02	30
17043982	ITGB8	integrin beta 8	6.37	4.68	5.28	3.78	4.55	6.24	5.22	4.98	3.54	-2.93	1.04	-2.3	34
16711598	ITIH5	inter-alpha-trypsin inhibitor heavy chain family, member 5	5.41	4.47	4.1	6.39	4.58	4.37	5.06	3.76	1.77	1.07	-1.94	6.19	19
16936947	ITPR1	inositol 1,4,5-trisphosphate receptor, type 1	6.07	4.83	5.78	6.58	4.87	5.15	5.46	5.31	2.29	-1.24	1.24	2.41	55
17007543	ITPR3	inositol 1,4,5-trisphosphate receptor, type 3	5.76	6.46	5.97	5.74	6.89	6.3	6.75	7.27	-2.19	1.12	-1.72	-2.88	47
16917183	JAG1	jagged 1	6.26	8.84	6.88	8.64	7.2	7.16	8.05	6.21	-1.92	3.2	-2.25	5.39	25
16870384	JUND	jun D proto-oncogene	8.41	8.21	8.03	8.2	7.96	8.24	8.03	7.18	1.37	-1.03	-1	2.03	20
16938271	KAT2B	K(lysine) acetyltransferase 2B	6.18	6.08	5.98	5.57	6.63	6.42	6.69	7.04	-1.36	-1.26	-1.64	-2.76	37
16840772	KCNAB3	potassium channel, voltage gated subfamily A regulatory beta subunit 3	4.6	4.32	4.12	3.49	4.55	3.8	4.19	4.52	1.03	1.44	-1.05	-2.04	28
16882895	KCNIP3	Kv channel interacting protein 3, calsenilin	6.26	5.26	4.84	4.74	6.03	4.86	5.77	5.87	1.17	1.32	-1.91	-2.19	22
16762146	KCNJ8	potassium channel, inwardly rectifying subfamily J, member 8	3.99	4.86	5.08	5.12	3.61	5.24	3.66	3.3	1.3	-1.3	2.68	3.52	21
16873087	KCNN4	potassium channel, calcium activated intermediate/small conductance subfamily N alpha, member 4	4.97	5	4.75	4.48	4.9	4.76	4.78	6.46	1.05	1.18	-1.02	-3.94	18
17010246	KCNQ5	potassium channel, voltage gated KQT-like subfamily Q, member 5	4.97	4.63	4.46	5.03	5.52	4.88	5.01	6.05	-1.47	-1.19	-1.47	-2.04	21
17071289	KCNS2	potassium voltage-gated channel, modifier subfamily S, member 2	6.17	4.3	4.54	4.47	4.71	4.55	4.39	3.13	2.77	-1.2	1.11	2.53	17
16990553	KCTD16	potassium channel tetramerization domain containing 16	3.75	5.4	3.92	4.43	4.52	3.51	5.42	3.37	-1.71	3.7	-2.83	2.09	26
16778703	KCTD4	potassium channel tetramerization domain containing 4	5.99	4.57	6	7.17	4.58	4.24	5.15	4.76	2.65	1.26	1.79	5.32	22
17063507	KDM7A	lysine (K)-specific demethylase 7A	5.15	5.34	4.76	5.46	5.02	5.29	5.11	4.3	1.09	1.03	-1.27	2.24	34
16810543	KIAA0101	KIAA0101	3.75	3.67	3.92	4.02	4.7	4.58	4.52	5.88	-1.93	-1.89	-1.51	-3.61	19
17003034	KIAA1191	KIAA1191	8.15	8.49	8.09	8.98	7.97	8.09	8.26	7.8	1.14	1.32	-1.13	2.26	20
17065913	KIAA1456	KIAA1456	4.52	4.14	3.44	3.88	4.84	4.03	4.68	5.1	-1.25	1.08	-2.36	-2.34	35
16712944	KIAA1462	KIAA1462	8.05	7.01	7.39	7.06	8.05	6.24	6.57	6.03	1	1.71	1.77	2.05	24
16957170	KIAA1524	KIAA1524	3.73	4.71	4.74	5.35	5.84	5.17	5.78	7.56	-4.32	-1.38	-2.07	-4.63	24
16723422	KIAA1549L	KIAA1549-like	7.32	6.9	7.29	6.52	6.9	7.29	6.94	8.02	1.33	-1.31	1.27	-2.83	39
16880478	KIAA1841	KIAA1841	5.35	5.54	5.09	5.94	5.8	5.43	4.97	4.58	-1.37	1.07	1.09	2.55	23
16707468	KIF11	kinesin family member 11	4.25	5.22	4.18	4.58	6.64	5.4	6.52	8.71	-5.21	-1.14	-5.06	-17.53	37
16697695	KIF14	kinesin family member 14	3.25	3.26	3.48	4	5.67	4.22	4.81	7.41	-5.35	-1.94	-2.51	-10.66	29
16939960	KIF15	kinesin family member 15	3.32	3.08	3.09	3.4	4.51	3.86	4.27	6	-2.27	-1.71	-2.27	-6.03	34
16736891	KIF18A	kinesin family member 18A	4.53	5.31	4.98	4.96	6.14	6.45	5.43	7.38	-3.04	-2.21	-1.37	-5.35	36
16845794	KIF18B	kinesin family member 18B	5.08	5.45	5.87	5.41	5.86	5.23	5.43	6.73	-1.71	1.17	1.36	-2.49	19
16989636	KIF20A	kinesin family member 20A	4.79	4.53	4.75	4.99	7.75	5.47	6.55	8.95	-7.81	-1.92	-3.48	-15.58	21
16707221	KIF20B	kinesin family member 20B	4.86	4.69	4.45	4.91	6.75	5.63	5.82	8.45	-3.69	-1.92	-2.58	-11.58	29
16817647	KIF22	kinesin family member 22	5.47	5.98	6.18	5.56	6.36	6.2	5.99	7.5	-1.85	-1.16	1.14	-3.84	23
16802519	KIF23	kinesin family member 23	5.78	5.98	6.56	6.41	7.21	6.55	7.55	9.44	-2.69	-1.49	-1.99	-8.19	25
17093397	KIF24	kinesin family member 24	3.93	3.81	3.75	4.03	4.35	4.15	4.47	5.24	-1.35	-1.27	-1.65	-2.32	28
16663958	KIF2C	kinesin family member 2C	4.09	4.28	4.29	4.88	5.88	4.85	5.39	7.4	-3.46	-1.48	-2.14	-5.73	23
17104484	KIF4A	kinesin family member 4A	3.73	5.3	4.65	4.81	5.66	5.2	5.43	7.49	-3.81	1.07	-1.71	-6.38	9
16886382	KIF5C	kinesin family member 5C	6.89	3.76	3.99	4.43	3.4	3.71	3.59	2.89	11.21	1.03	1.32	2.92	26
17007459	KIFC1	kinesin family member C1	4.77	5.13	4.06	4.99	5.64	5.24	5.34	6.86	-1.83	-1.07	-2.43	-3.65	30
17038792	KIFC1	kinesin family member C1	4.51	5.09	3.84	4.77	5.34	4.85	4.98	6.73	-1.78	1.18	-2.2	-3.88	30
17041352	KIFC1	kinesin family member C1	4.77	5.13	4.06	4.99	5.64	5.24	5.34	6.86	-1.83	-1.07	-2.43	-3.65	30
16876260	KIR2DL5A	killer cell immunoglobulin-like receptor, two domains, long cytoplasmic tail, 5A	1.63	2.29	2.45	2.41	2.46	2.49	2.59	3.63	-1.78	-1.15	-1.1	-2.33	12
16876260	KIR2DL5B	killer cell immunoglobulin-like receptor, two domains, long cytoplasmic tail, 5B	1.63	2.29	2.45	2.41	2.46	2.49	2.59	3.63	-1.78	-1.15	-1.1	-2.33	12
16876286	KIR2DS2	killer cell immunoglobulin-like receptor, two domains, short cytoplasmic tail, 2	2.63	3.93	3.09	2.44	2.3	2.91	2.7	4.22	1.26	2.03	1.31	-3.45	8
16698298	KISS1	KiSS-1 metastasis-suppressor	4.22	5.05	5.3	7.09	4.89	4.91	5.04	5.86	-1.59	1.11	1.2	2.34	19
16966855	KIT	v-kit Hardy-Zuckerman 4 feline sarcoma viral oncogene homolog	6.16	6.48	6.04	6.73	3.47	7.04	7.17	5.13	6.44	-1.48	-2.19	3.02	19
16768270	KITLG	KIT ligand	7.81	6.12	7.2	8.09	7.01	7.05	6.73	7.07	1.74	-1.91	1.39	2.03	29
16663851	KLF17	Kruppel-like factor 17	4.32	3.98	4.49	4.09	4.52	4.6	4.24	5.38	-1.15	-1.54	1.18	-2.46	26
16859314	KLF2	Kruppel-like factor 2	5.78	6.78	5.59	6.22	6.31	6.19	6.58	8.12	-1.45	1.5	-1.99	-3.74	18
16748327	KLRD1	killer cell lectin-like receptor subfamily D, member 1	2.63	2.63	2.29	3.89	2.2	2.75	2.98	2.31	1.34	-1.08	-1.61	2.98	21
16799517	KNSTRN	kinetochore-localized astrin/SPAG5 binding protein	5.59	5.51	4.97	5.43	5.84	5.41	5.51	6.81	-1.19	1.07	-1.46	-2.6	28
16758336	KNTC1	kinetochore associated 1	5.74	5.69	5.31	5.27	6.26	6.17	6.57	7.58	-1.44	-1.4	-2.38	-4.93	67
16928716	KREMEN1	kringle containing transmembrane protein 1	6.12	5.93	6.12	5.2	6.52	6.03	6.05	6.4	-1.31	-1.07	1.05	-2.3	25
17121740	KRT17	keratin 17	6.67	6.57	5.86	10.11	6.03	7.04	6.57	5.9	1.55	-1.38	-1.63	18.52	21
16938654	KRT18	keratin 18	7.66	7.56	7.83	8.77	7.31	7.65	7.93	7.65	1.28	-1.07	-1.07	2.16	25
16844702	KRT32	keratin 32, type I	3.54	2.95	2.74	3.46	2.67	3.67	2.65	2.39	1.83	-1.64	1.07	2.1	12
16844663	KRT34	keratin 34, type I	3.81	7.26	4.41	6.81	6.93	8.62	6.19	4.21	-8.71	-2.55	-3.45	6.05	13
16844558	KRTAP1-5	keratin associated protein 1-5	10.29	11.02	9.05	8.01	9.71	9.7	8.13	9.33	1.5	2.49	1.89	-2.49	9
16924828	KRTAP19-2	keratin associated protein 19-2	4.05	3.35	2.78	3.28	2.82	3	3.01	2.01	2.34	1.27	-1.17	2.42	8
16924808	KRTAP27-1	keratin associated protein 27-1	3.16	3.75	3.91	4.72	3.41	3.86	3.85	3.2	-1.19	-1.08	1.04	2.86	16
16741526	KRTAP5-11	keratin associated protein 5-11	3.25	4.24	4.1	3.82	3.39	3.39	2.92	2.45	-1.1	1.8	2.27	2.58	16
16834148	KRTAP9-3	keratin associated protein 9-3	2.89	2.39	1.97	2.84	1.64	2	2.12	1.82	2.37	1.31	-1.11	2.02	9
16886174	KYNU	kynureninase	2.78	2.97	2.98	6.72	2.49	2.53	2.52	3.34	1.22	1.36	1.38	10.43	34
17115271	L1CAM	L1 cell adhesion molecule	7.58	4.21	5.87	8.22	4.83	5.05	5.12	6.46	6.73	-1.79	1.69	3.4	30
16793488	L3HYPDH	L-3-hydroxyproline dehydratase (trans-)	6.79	6.19	6.06	7.04	6.92	6.69	6.5	5.93	-1.1	-1.41	-1.36	2.17	25
16774427	LACC1	laccase (multicopper oxidoreductase) domain containing 1	8.85	7.64	8.08	9.45	7.94	7.28	7.75	6.7	1.88	1.28	1.25	6.73	29
17012447	LAMA2	laminin, alpha 2	7.67	7.21	7.86	4.93	7.4	8.64	7.83	6.79	1.2	-2.7	1.02	-3.63	57
16674845	LAMC2	laminin, gamma 2	3.86	7.96	4.65	6.19	4.79	6.53	4.46	7.3	-1.91	2.68	1.14	-2.17	27
16962022	LAMP3	lysosomal-associated membrane protein 3	3.38	3.36	3.34	5.58	2.92	3.34	3.19	3.59	1.38	1.01	1.11	3.97	30
16699877	LBR	lamin B receptor	4.51	5.25	4.95	4.86	6.25	5.12	5.45	6.4	-3.33	1.1	-1.41	-2.9	33
16671049	LCE2A	late cornified envelope 2A	4.79	5	6.12	5.82	4.54	4.54	4.68	4.74	1.19	1.37	2.71	2.11	15
16671031	LCE3B	late cornified envelope 3B	5.69	6.12	6.13	6.44	5.92	6.44	6.31	5.3	-1.17	-1.25	-1.13	2.2	8
16808094	LCMT2	leucine carboxyl methyltransferase 2	6.46	5.98	5.61	5.3	6.09	5.38	5.91	6.57	1.29	1.52	-1.23	-2.41	29
17089525	LCN2	lipocalin 2	4.48	4.83	5.43	4.77	4.46	4.99	5.04	3.68	1.01	-1.11	1.32	2.13	16
16974722	LCORL	ligand dependent nuclear receptor corepressor like	5.5	5.26	5.4	4.49	5.9	6.15	5.44	5.72	-1.32	-1.86	-1.03	-2.34	24
16778849	LCP1	lymphocyte cytosolic protein 1 (L-plastin)	5.05	4.77	5.45	5.93	4.87	4.78	4.89	4.66	1.13	-1.01	1.48	2.41	24
16858386	LDLR	low density lipoprotein receptor	4.96	5.46	5.93	7.79	6.26	5.42	5.47	5.26	-2.46	1.03	1.38	5.79	25
17121622	LGALS9	galectin 9	5.16	6.37	6.16	4.53	8.25	7.86	7.45	7.04	-8.53	-2.81	-2.45	-5.68	16
17121624	LGALS9	galectin 9	5.11	6.28	6.13	4.47	8.06	7.76	7.36	6.8	-7.74	-2.78	-2.34	-5.01	17
16842403	LGALS9B	lectin, galactoside-binding, soluble, 9B	5.54	5.1	6.13	5.08	6.13	6.55	6.21	6.13	-1.51	-2.72	-1.06	-2.07	12
16995500	LIFR	leukemia inhibitory factor receptor alpha	2.98	3.4	3.78	4.53	3.47	3.56	3.64	3.39	-1.4	-1.11	1.1	2.21	27
16700034	LIN9	lin-9 DREAM MuvB core complex component	4.03	4.6	4.52	4.63	4.84	4.46	4.83	5.83	-1.75	1.1	-1.25	-2.31	31
16962316	LIPH	lipase, member H	2.85	2.71	2.76	3.82	2.44	2.78	2.59	2.73	1.32	-1.05	1.13	2.13	21
16988703	LMNB1	lamin B1	3.98	4.38	4.8	4.19	5.8	4.9	5.73	7.46	-3.53	-1.44	-1.9	-9.62	35
16866951	LMNB2	lamin B2	5.85	5.55	5.88	5.59	6.53	5.92	6.13	7.54	-1.6	-1.3	-1.19	-3.88	31
16697971	LMOD1	leiomodin 1 (smooth muscle)	5.47	7.22	6.09	6.17	7.23	6.49	6.71	4.9	-3.39	1.66	-1.54	2.4	22
17120158	LOC105379426	putative ankyrin repeat domain-containing protein 20A2	4.11	5.35	3.97	6.07	4.99	5.46	4.84	4.18	-1.85	-1.09	-1.83	3.69	21
16775234	LOC647264	keratin-associated protein 21-1	5.42	6.21	6.17	7.06	5.29	5.93	5.38	5.98	1.09	1.21	1.73	2.11	13
16818693	LONP2	lon peptidase 2, peroxisomal	5.68	5.41	4.59	5.08	5.97	5.66	6.24	6.12	-1.22	-1.19	-3.14	-2.06	23
16717272	LOXL4	lysyl oxidase-like 4	5.71	5.98	6.01	5.51	5.91	5.54	5.77	6.52	-1.15	1.36	1.18	-2.01	18
16688992	LPAR3	lysophosphatidic acid receptor 3	3.43	3.94	5.63	4.04	4.04	4.39	4.05	5.25	-1.52	-1.37	3	-2.32	24
16949467	LPP	LIM domain containing preferred translocation partner in lipoma	4.68	4.66	3.95	4.98	5.27	4.98	4.61	3.93	-1.5	-1.25	-1.58	2.06	25
17024653	LRP11	LDL receptor related protein 11	5.66	5.69	5.5	4.58	6.02	5.8	5.47	5.67	-1.28	-1.08	1.03	-2.14	20
17080022	LRP12	LDL receptor related protein 12	7.4	8.33	8.34	8.12	7.49	8.03	7.5	6.79	-1.07	1.23	1.79	2.51	24
16783905	LRR1	leucine rich repeat protein 1	5.97	5.92	5.55	5.57	5.84	6.22	6.25	6.69	1.1	-1.23	-1.64	-2.17	21
16962911	LRRC15	leucine rich repeat containing 15	8.04	4.64	7.58	4.33	4.64	4.42	6.61	5.99	10.61	1.17	1.97	-3.17	16
17049904	LRRC17	leucine rich repeat containing 17	2.51	2.29	3.16	6.34	2.45	2.5	3.08	2.76	1.04	-1.16	1.06	11.97	22
16952912	LRRC2	leucine rich repeat containing 2	3.58	4.9	5.3	4.79	3.7	5.04	4.91	3.53	-1.09	-1.1	1.31	2.39	28
16923625	LRRC3	leucine rich repeat containing 3	4.85	3.39	4.39	3.78	4.82	4.4	3.8	4.87	1.02	-2	1.5	-2.13	18
16742384	LRRC32	leucine rich repeat containing 32	6.73	6.78	6.94	6.5	7.66	7.86	6.61	4.53	-1.9	-2.11	1.26	3.93	13
16961379	LRRC34	leucine rich repeat containing 34	4.34	3.66	4.01	2.51	4.02	4.16	4.05	3.7	1.25	-1.41	-1.03	-2.28	33
17081323	LRRC6	leucine rich repeat containing 6	5.05	4.17	4.44	3.85	4.44	4.57	4.29	4.87	1.52	-1.32	1.11	-2.03	34
17070381	LRRCC1	leucine rich repeat and coiled-coil centrosomal protein 1	3.74	4.45	3.52	3.94	4.79	4.63	4.06	5.38	-2.08	-1.13	-1.46	-2.72	19
17059628	LRRD1	leucine-rich repeats and death domain containing 1	6.95	7.51	7.54	8.31	7.24	7.7	7.54	7.14	-1.22	-1.14	1	2.26	23
16805719	LRRK1	leucine-rich repeat kinase 1	6.07	5.86	5.76	5.24	6.63	6.22	5.98	6.28	-1.48	-1.28	-1.16	-2.05	36
16936925	LRRN1	leucine rich repeat neuronal 1	4.13	3.68	3.54	3.7	3.57	3.77	3.5	4.73	1.47	-1.06	1.03	-2.05	24
17050350	LRRN3	leucine rich repeat neuronal 3	7.29	6.97	8.87	8.42	6.18	6.17	8.22	5.33	2.17	1.74	1.57	8.49	20
17050381	LSMEM1	leucine-rich single-pass membrane protein 1	7.69	7.03	8.04	7.89	7.42	7.83	7.68	6.88	1.2	-1.74	1.29	2.01	26
16768406	LUM	lumican	9.46	9.58	11.01	9.8	10.13	10.03	11.3	8.33	-1.59	-1.37	-1.22	2.77	24
17083614	LURAP1L	leucine rich adaptor protein 1-like	6.19	6.45	7.3	7.86	5.54	6.9	7.86	4.57	1.57	-1.37	-1.47	9.83	21
17073259	LY6E	lymphocyte antigen 6 complex, locus E	4.9	5.1	5.42	3.42	5.94	5.45	5.58	5.88	-2.05	-1.28	-1.12	-5.48	15
17082012	LY6E-DT	LY6E divergent transcript	6.16	6.07	5.98	4.96	6.11	6.57	6.35	6.65	1.04	-1.41	-1.29	-3.24	29
17073220	LY6K	lymphocyte antigen 6 complex, locus K	3.29	4.66	3.46	4.26	5.16	5.04	4.34	5.73	-3.65	-1.3	-1.83	-2.77	29
17069063	LYN	LYN proto-oncogene, Src family tyrosine kinase	5.32	6.13	6.83	7.63	6.54	5.97	7.16	6.39	-2.33	1.11	-1.26	2.36	22
16700872	LYST	lysosomal trafficking regulator	4.22	3.72	3.91	4.79	4.71	4.94	3.61	3.57	-1.4	-2.33	1.23	2.34	16
16778061	MAB21L1	mab-21-like 1 (C. elegans)	2.74	4.23	2.76	7.5	2.82	2.37	2.61	2.74	-1.06	3.65	1.12	26.95	25
16979389	MAD2L1	MAD2 mitotic arrest deficient-like 1 (yeast)	4.37	4.12	4.14	4.42	5.31	4.59	5.1	6.87	-1.93	-1.39	-1.95	-5.47	23
17104049	MAGED2	MAGE family member D2	10.68	9.67	9.59	8.16	7.87	8.53	8.89	7.12	7.05	2.2	1.63	2.06	11
16978444	MANBA	mannosidase, beta A, lysosomal	7.75	7.55	7.28	7.47	6.93	7.16	6.59	6.19	1.77	1.31	1.61	2.42	24
17102829	MAOA	monoamine oxidase A	3.9	5.22	4.2	5.36	5.77	6.01	4.09	3.99	-3.64	-1.74	1.09	2.58	29
16985950	MAP1B	microtubule associated protein 1B	10.05	9.96	9.97	10.78	10.06	10.1	9.95	9.41	-1	-1.1	1.01	2.58	22
16890207	MAP2	microtubule associated protein 2	6.06	4.59	5.22	6.19	5.48	5.29	4.81	4.83	1.5	-1.62	1.33	2.57	24
17024079	MAP3K5	mitogen-activated protein kinase kinase kinase 5	7.56	6.98	6.48	6.76	7.82	7.49	7.41	7.79	-1.2	-1.43	-1.89	-2.04	29
16703478	MASTL	microtubule associated serine/threonine kinase-like	6.27	6.27	6.08	6.23	6.83	6.57	7.4	8.14	-1.47	-1.23	-2.49	-3.74	21
17020787	MB21D1	Mab-21 domain containing 1	3.77	4.58	4.21	3.52	4.89	4.77	5.48	5.09	-2.17	-1.15	-2.41	-2.98	19
17016043	MBOAT1	membrane bound O-acyltransferase domain containing 1	7.13	6.81	5.47	5.64	8.28	7.88	8.54	7.57	-2.21	-2.11	-8.39	-3.82	27
16702571	MCM10	minichromosome maintenance 10 replication initiation factor	3.33	2.6	2.89	3.73	4	3.33	4.29	5.6	-1.59	-1.67	-2.63	-3.67	21
16945101	MCM2	minichromosome maintenance complex component 2	5.04	4.96	4.88	4.8	5.28	5.08	5.31	6.4	-1.18	-1.08	-1.35	-3.03	35
17020019	MCM3	minichromosome maintenance complex component 3	5.34	5.88	5.61	6.3	6.4	5.66	6.6	7.9	-2.08	1.17	-1.99	-3.02	41
17068782	MCM4	minichromosome maintenance complex component 4	5.79	5.83	5.74	6.29	6.15	6.18	6.78	8.08	-1.28	-1.27	-2.06	-3.46	22
16929573	MCM5	minichromosome maintenance complex component 5	5.18	5.1	5.13	4.86	5.75	4.93	6.2	7.4	-1.49	1.12	-2.09	-5.83	25
16903090	MCM6	minichromosome maintenance complex component 6	5.65	6.23	5.55	4.82	6.06	5.9	6.04	6.93	-1.32	1.25	-1.4	-4.3	38
17060412	MCM7	minichromosome maintenance complex component 7	4.51	4.75	5.48	5.06	5.4	4.98	5.54	6.71	-1.86	-1.17	-1.04	-3.15	25
16911212	MCM8	minichromosome maintenance 8 homologous recombination repair factor	7.32	6.92	7.16	7.6	7.49	7.23	7.51	9.26	-1.12	-1.23	-1.27	-3.16	32
16998162	MCTP1	multiple C2 domains, transmembrane 1	4.26	2.38	4.07	4.1	2.38	2.45	2.39	2.43	3.67	-1.05	3.19	3.19	36
16724346	MDK	midkine (neurite growth-promoting factor 2)	8.94	7.83	7.46	6.24	9	8.64	7.84	7.92	-1.05	-1.75	-1.3	-3.2	23
17021217	ME1	malic enzyme 1, NADP(+)-dependent, cytosolic	7.79	8.29	9.09	9.54	8.29	8.56	8.86	7.83	-1.41	-1.2	1.17	3.27	23
16773681	MEDAG	mesenteric estrogen-dependent adipogenesis	4.59	4.31	4.71	5.06	4.39	5.05	4.6	4.04	1.15	-1.67	1.08	2.03	23
17084904	MELK	maternal embryonic leucine zipper kinase	4.16	5.41	4.16	4.5	6.52	5.7	6.13	7.81	-5.13	-1.22	-3.92	-9.91	31
17051626	MEST	mesoderm specific transcript	4.07	3.67	3.81	5.49	4.63	4.42	4.47	3.48	-1.48	-1.68	-1.59	4.01	22
16814498	METRN	meteorin, glial cell differentiation regulator	7.82	7.68	7.16	6.35	7.52	7.85	7.26	7.56	1.23	-1.12	-1.07	-2.32	12
16751190	METTL7A	methyltransferase like 7A	6.93	4.7	4.29	4.45	5.43	4.87	4.38	5.69	2.82	-1.12	-1.07	-2.37	21
16752185	METTL7B	methyltransferase like 7B	4.98	4.92	4.84	3.75	4.24	4.65	4.22	4.96	1.68	1.21	1.53	-2.31	19
16682333	MFAP2	microfibrillar associated protein 2	7.47	7.21	7.2	7.3	7.57	7.45	7.89	6.08	-1.07	-1.18	-1.62	2.33	26
16991370	MFAP3	microfibrillar associated protein 3	4.38	4.73	4.1	6.21	4.7	4.22	4.63	5.09	-1.26	1.43	-1.44	2.18	18
16981426	MFAP3L	microfibrillar associated protein 3 like	5.47	5.04	5.08	5.88	4.52	4.95	5.79	4.55	1.92	1.06	-1.63	2.51	41
16842266	MFAP4	microfibrillar associated protein 4	9.33	6.8	6.67	7.84	6.59	7.96	8.83	6.57	6.66	-2.23	-4.48	2.41	28
16760953	MFAP5	microfibrillar associated protein 5	3.44	4.17	4.71	6.86	3.69	3.97	6.04	2.91	-1.19	1.15	-2.52	15.42	28
16963428	MFI2	antigen p97 (melanoma associated) identified by monoclonal antibodies 133.2 and 96.5	5.73	5.57	5.42	4.98	6.67	5.63	5.6	6.35	-1.92	-1.04	-1.14	-2.59	18
17052425	MGAM	maltase-glucoamylase	3.71	3.61	3.3	5.38	5.19	4.72	4.62	3.47	-2.79	-2.16	-2.49	3.76	33
16710608	MGMT	O-6-methylguanine-DNA methyltransferase	5.12	4.57	4.74	3.88	4.37	5.09	4.92	5.14	1.68	-1.44	-1.13	-2.41	25
16761820	MGP	matrix Gla protein	2.7	2.91	2.41	4.8	2.02	2.45	2.66	2.9	1.61	1.38	-1.19	3.71	26
16748788	MGST1	microsomal glutathione S-transferase 1	5.31	5.6	5.33	3.9	4.44	6.13	5.46	5.46	1.83	-1.45	-1.1	-2.95	34
17125782	MILR1	mast cell immunoglobulin like receptor 1	6.15	4.3	6.18	5.06	5.23	4.03	5.83	6.25	1.9	1.2	1.27	-2.28	15
16792381	MIS18BP1	MIS18 binding protein 1	5.77	5.84	5.36	5.51	5.97	5.97	6.19	6.7	-1.14	-1.09	-1.77	-2.29	22
16719515	MKI67	marker of proliferation Ki-67	5.39	5.57	5.23	5.89	7.84	6.27	7.33	9.62	-5.45	-1.63	-4.27	-13.25	32
16670739	MLLT11	myeloid/lymphoid or mixed-lineage leukemia	8.78	7.97	9.37	10.52	7.79	7.81	9.05	8.13	1.98	1.12	1.25	5.26	24
16743721	MMP1	matrix metallopeptidase 1	13.15	11.6	12	7.7	9.83	11.33	10.78	12.63	10	1.21	2.34	-30.63	17
16743751	MMP12	matrix metallopeptidase 12	2.81	3.28	3.24	4.05	2.17	2.57	2.52	2.4	1.56	1.63	1.64	3.13	25
17078870	MMP16	matrix metallopeptidase 16 (membrane-inserted)	6.12	5.69	5.93	7.71	5.88	6.23	7.87	6.1	1.18	-1.45	-3.84	3.06	26
16815342	MMP25	matrix metallopeptidase 25	4.13	3.86	3.49	3.36	3.86	4.05	3.37	4.37	1.2	-1.15	1.08	-2.01	25
16743735	MMP3	matrix metallopeptidase 3	10.7	6.61	8.25	7.25	5.01	6.74	5.07	9.33	51.71	-1.09	9.08	-4.22	18
17021845	MMS22L	MMS22-like, DNA repair protein	3.73	4.63	5.22	5.01	5.05	5.43	5.07	6.31	-2.51	-1.73	1.11	-2.47	30
16971573	MND1	meiotic nuclear divisions 1	2.29	2.4	2.29	2.07	3.06	2.39	2.46	4.48	-1.7	1	-1.13	-5.32	19
16809748	MNS1	meiosis-specific nuclear structural 1	4.79	4.83	4.74	4.41	5.69	5.32	5.63	6.01	-1.87	-1.41	-1.86	-3.04	27
16852008	MOCOS	molybdenum cofactor sulfurase	4.96	7.29	5.55	5.19	7.3	6.49	6.6	6.84	-5.07	1.74	-2.07	-3.14	25
16922584	MORC3	MORC family CW-type zinc finger 3	4.12	4.55	4.04	4.98	5.37	5.03	5.41	7.01	-2.37	-1.39	-2.58	-4.06	26
17113079	MORC4	MORC family CW-type zinc finger 4	8.05	8.04	7.57	6.19	8.08	8.27	7.94	7.39	-1.02	-1.17	-1.29	-2.3	34
16717224	MORN4	MORN repeat containing 4	5.25	5.25	5.42	6.1	5.06	5.35	4.75	4.8	1.14	-1.07	1.59	2.46	21
16696062	MPC2	mitochondrial pyruvate carrier 2	8.21	8.11	8.34	9.16	7.86	8.67	8.03	7.85	1.27	-1.47	1.24	2.47	23
16744991	MPZL3	myelin protein zero-like 3	3.1	3.75	4.59	6.11	3.34	3.82	3.69	3.9	-1.18	-1.05	1.86	4.62	23
16673654	MROH9	maestro heat-like repeat family member 9	3.61	2.77	2.5	3.82	2.28	2.39	2.18	1.97	2.53	1.3	1.25	3.61	20
17078183	MSC	musculin	7.2	5.31	5.39	6.3	5.9	5.59	5.52	4.56	2.47	-1.21	-1.09	3.35	26
16879883	MSH2	mutS homolog 2	5.71	5.09	6.15	5.3	6.25	5.55	6.07	6.88	-1.46	-1.37	1.06	-2.99	20
17038267	MSH5	mutS homolog 5	4.52	4.68	4.98	4.55	5.4	5.16	4.98	6.11	-1.84	-1.39	1	-2.95	29
17038267	MSH5-SAPCD1	MSH5-SAPCD1 readthrough (NMD candidate)	4.52	4.68	4.98	4.55	5.4	5.16	4.98	6.11	-1.84	-1.39	1	-2.95	29
16879923	MSH6	mutS homolog 6	6.31	6.54	6.08	5.98	6.55	6.56	6.42	7.02	-1.18	-1.02	-1.26	-2.05	34
16972155	MSMO1	methylsterol monooxygenase 1	8.19	8.68	9.55	10.23	8.5	8.74	8.84	8.61	-1.24	-1.04	1.64	3.07	28
16819217	MT1E	metallothionein 1E	5.55	6.67	5.19	6.33	5.71	6.05	5.11	7.5	-1.12	1.54	1.06	-2.25	13
16826738	MT1G	metallothionein 1G	3.62	4.29	3.39	4.5	4.02	3.53	3.41	3.34	-1.31	1.69	-1.01	2.24	10
16819224	MT1M	metallothionein 1M	3.39	2.71	3.45	2.78	3.23	4.65	4.42	4.16	1.12	-3.86	-1.96	-2.61	12
16819264	MT1X	metallothionein 1X	6.49	8.03	8.11	10.09	6.65	7.77	6.98	8.33	-1.12	1.2	2.19	3.39	12
17072225	MTBP	MDM2 binding protein	3.81	3.82	4	4.26	4.45	4.31	5.05	5.53	-1.56	-1.4	-2.07	-2.41	19
17024002	MTFR2	mitochondrial fission regulator 2	2.3	2.47	2.48	2.66	2.83	2.58	2.71	4.07	-1.45	-1.08	-1.17	-2.67	27
16743483	MTMR2	myotubularin related protein 2	7.28	7.34	6.98	7.94	7.27	7.75	7.35	6.7	1.01	-1.33	-1.29	2.36	25
17080897	MTSS1	metastasis suppressor 1	6	5.92	6.67	5.11	9.23	7.7	5.69	8.2	-9.35	-3.43	1.97	-8.52	19
16923031	MX1	MX dynamin-like GTPase 1	5.1	7.12	7.15	4.7	9.25	7.75	8.71	7.94	-17.74	-1.55	-2.95	-9.5	22
16922959	MX2	MX dynamin-like GTPase 2	4.2	5.78	5.48	3.44	6.82	6.21	6.64	6.27	-6.14	-1.35	-2.23	-7.16	21
16881138	MXD1	MAX dimerization protein 1	6.35	6.15	6.32	7.28	5.2	5.79	6.17	5.51	2.22	1.29	1.1	3.41	28
17003193	MXD3	MAX dimerization protein 3	3.83	3.78	4.11	3.43	4.41	4.16	4.15	4.59	-1.5	-1.3	-1.03	-2.24	17
17108816	MXRA5	matrix-remodelling associated 5	9.87	5.96	7.7	5.34	6.64	8.7	8.53	7.33	9.42	-6.65	-1.78	-3.98	25
16904270	MXRA7	matrix-remodelling associated 7	8.86	9.71	9.92	10.16	8.83	9.38	9.74	8.94	1.02	1.25	1.14	2.34	12
16865116	MYADM	myeloid-associated differentiation marker	7.49	7.86	7.15	8.2	7.8	7.71	7.57	6.96	-1.24	1.11	-1.34	2.36	23
17077826	MYBL1	v-myb avian myeloblastosis viral oncogene homolog-like 1	3.79	5	4.72	4.15	5.65	5.39	6.27	7.58	-3.62	-1.31	-2.92	-10.8	35
16913957	MYBL2	v-myb avian myeloblastosis viral oncogene homolog-like 2	3.96	4.32	3.93	4.68	4.56	4.67	5.9	6.45	-1.52	-1.27	-3.91	-3.42	25
16841340	MYH2	myosin, heavy chain 2, skeletal muscle, adult	2.51	3.93	3.26	4.55	3.6	3.65	3.57	3.46	-2.13	1.22	-1.24	2.13	12
16841253	MYH4	myosin, heavy chain 4, skeletal muscle	2.81	1.82	2.38	2.63	2.29	2.73	2.22	1.61	1.44	-1.87	1.12	2.03	11
16913341	MYL9	myosin light chain 9	12.58	12.63	12.82	13.19	12.66	12.75	12.93	11.64	-1.05	-1.08	-1.08	2.94	16
16994618	MYO10	myosin X	9.38	9.27	8.9	8.7	9.64	9.53	9	9.89	-1.19	-1.19	-1.07	-2.28	40
16831224	MYOCD	myocardin	3.87	8.42	6.57	9.65	5.6	5.97	8.1	5.66	-3.33	5.45	-2.9	15.88	34
16777996	N4BP2L2-IT2	N4BPL2 intronic transcript 2	6.27	5.99	5.65	7.34	6.3	5.94	6.5	5.81	-1.02	1.04	-1.8	2.9	20
16752703	NAB2	NGFI-A binding protein 2 (EGR1 binding protein 2)	6.91	5.89	6.24	5.22	6.16	6.23	6.39	6.44	1.68	-1.27	-1.11	-2.33	18
17118307	NAG20	NAG20	2.83	3.54	2.37	3.96	2.83	3.02	3.19	2.82	-1	1.43	-1.76	2.21	15
16935537	NAGA	N-acetylgalactosaminidase, alpha-	7.59	6.88	7.59	6.38	7.59	7.47	6.73	7.41	-1	-1.51	1.81	-2.05	17
16780699	NALCN	sodium leak channel, non selective	7.08	6.94	4.89	6.45	5.82	6.35	5.23	4.91	2.4	1.5	-1.27	2.91	51
17125390	NAMA	non-protein coding RNA, associated with MAP kinase pathway and growth arrest	3.84	4.09	4.79	3.77	4.37	3.85	3.61	4.8	-1.44	1.18	2.27	-2.05	14
17061545	NAMPT	nicotinamide phosphoribosyltransferase	3.86	3.53	3.55	4.15	3.57	3.53	3.18	2.39	1.22	-1	1.29	3.4	11
16713318	NAMPT	nicotinamide phosphoribosyltransferase	9.42	7.92	8.46	9.4	8.24	8.34	8.33	8.34	2.27	-1.33	1.09	2.1	8
17112137	NAP1L2	nucleosome assembly protein 1-like 2	3.03	3.11	3.64	3.9	3.19	2.97	2.49	2.67	-1.11	1.1	2.21	2.35	29
17112560	NAP1L3	nucleosome assembly protein 1-like 3	6.41	4.64	6.11	6.66	4.79	5.83	5.75	5.65	3.07	-2.29	1.28	2.01	21
16664118	NASP	nuclear autoantigenic sperm protein (histone-binding)	6.16	5.81	5.72	6.18	6.48	6.29	6.69	7.5	-1.25	-1.39	-1.95	-2.5	23
16747287	NCAPD2	non-SMC condensin I complex subunit D2	6.3	6.24	6.2	5.9	7	6.52	6.71	7.98	-1.63	-1.21	-1.42	-4.21	37
16746379	NCAPD3	non-SMC condensin II complex subunit D3	5.75	5.24	5.25	5.75	6.08	5.4	5.83	7.17	-1.26	-1.11	-1.5	-2.68	51
16965346	NCAPG	non-SMC condensin I complex subunit G	4.27	5.62	5.12	5.46	7.2	6.36	7.55	9.65	-7.64	-1.67	-5.41	-18.27	21
17064939	NCAPG2	non-SMC condensin II complex subunit G2	4.8	5.21	4.33	4.99	6.04	5.61	6.15	7.13	-2.36	-1.32	-3.54	-4.42	36
16882975	NCAPH	non-SMC condensin I complex subunit H	3.38	4.19	3.31	4.1	5.13	4.3	5.02	6.89	-3.37	-1.08	-3.27	-6.94	33
17012313	NCOA7	nuclear receptor coactivator 7	7.01	7.83	6.86	8.41	7.41	7.16	8.56	7.09	-1.32	1.59	-3.25	2.49	20
16722445	NCR3LG1	natural killer cell cytotoxicity receptor 3 ligand 1	4.22	4.71	4.32	5.11	4.41	5.08	3.92	3.61	-1.14	-1.29	1.31	2.84	21
16687418	NDC1	NDC1 transmembrane nucleoporin	5.86	6.62	6.92	7.22	7.02	6.86	7.25	8.52	-2.24	-1.18	-1.26	-2.45	37
16850517	NDC80	NDC80 kinetochore complex component	2.67	3.18	3.06	3.01	4.93	3.26	4.9	7.24	-4.8	-1.05	-3.57	-18.82	30
17120680	NEAT1	nuclear paraspeckle assembly transcript 1	10.99	11.05	10.9	8.55	11.49	11.49	9.57	9.59	-1.41	-1.35	2.53	-2.05	26
16852573	NEDD4L	neural precursor cell expressed, developmentally down-regulated 4-like, E3 ubiquitin protein ligase	6.98	7.88	9.01	10.05	7.84	8.85	8.24	9.01	-1.81	-1.97	1.7	2.07	31
17075589	NEFL	neurofilament, light polypeptide	3.09	3.28	3.4	3.59	3.48	3.25	3.21	2.5	-1.3	1.02	1.14	2.12	18
16972616	NEIL3	nei-like DNA glycosylase 3	3.79	4.54	3.64	4.07	5.38	4.95	5.47	6.28	-3.01	-1.33	-3.56	-4.65	20
16951696	NEK10	NIMA-related kinase 10	4.28	4.68	4.69	6.35	4.16	3.99	5.25	5.25	1.08	1.61	-1.47	2.14	40
16698984	NEK2	NIMA-related kinase 2	2.3	2.44	2.73	2.56	3.78	2.87	3.73	6.02	-2.79	-1.34	-2	-10.98	26
16675558	NEK7	NIMA-related kinase 7	7.45	8.49	7.68	8.89	7.63	7.85	8.91	7.8	-1.14	1.56	-2.34	2.12	27
16766403	NEMP1	nuclear envelope integral membrane protein 1	6.63	5.89	5.63	6.67	6.69	6.49	6.67	8.07	-1.04	-1.51	-2.05	-2.64	28
16694689	NES	nestin	6.25	4.93	6.54	4.31	7.07	5.71	6.48	7.12	-1.76	-1.73	1.04	-7.01	25
17042101	NEU1	neuraminidase 1	6.5	6.61	7.27	6.82	6.77	6.74	6.57	5.8	-1.21	-1.09	1.62	2.03	30
16835374	NFE2L1	nuclear factor, erythroid 2-like 1	9.63	9.87	10.11	10.37	9.21	9.27	9.84	8.89	1.33	1.51	1.21	2.8	24
16665346	NFIA	nuclear factor I/A	5.6	4.94	4.41	5.01	5.02	5.45	5.2	6.1	1.5	-1.42	-1.73	-2.13	35
17092490	NFIB	nuclear factor I/B	3.83	5.42	3.29	7.57	6.32	6.31	6.13	5.05	-5.65	-1.86	-7.16	5.73	34
16691327	NGF	nerve growth factor (beta polypeptide)	6.91	8.04	6.49	8.08	7.27	7.84	7.03	6.78	-1.28	1.15	-1.45	2.46	21
17079448	NIPAL2	NIPA-like domain containing 2	7.13	6.78	6.69	7.32	6.64	6.85	7.22	6.24	1.41	-1.05	-1.44	2.1	30
17087758	NIPSNAP3A	nipsnap homolog 3A (C. elegans)	6.56	6.83	6.46	7.7	6.87	7.15	7.49	6.7	-1.24	-1.25	-2.03	2	13
16948063	NLGN1	neuroligin 1	3	3.28	3.25	3.32	4.17	3.38	4.8	4.97	-2.26	-1.07	-2.93	-3.14	28
16830432	NLGN2	neuroligin 2	7.01	6.75	6.77	6.21	7.6	7.07	7	7.25	-1.5	-1.25	-1.17	-2.06	21
16840318	NLRP1	NLR family, pyrin domain containing 1	8.17	5.55	5.91	8.07	6.66	6.86	5.76	6.62	2.85	-2.48	1.11	2.74	22
16903537	NMI	N-myc (and STAT) interactor	4.5	5.29	3.52	4.5	5.69	5.36	6.27	5.76	-2.28	-1.05	-6.72	-2.4	28
16731461	NNMT	nicotinamide N-methyltransferase	6.69	6.97	6.26	6.95	6.42	6.89	6.84	5.53	1.21	1.05	-1.49	2.68	25
16836311	NOG	noggin	4.26	5.03	5.57	6.98	5.25	4.72	5.98	5.4	-1.97	1.24	-1.33	2.98	23
16824429	NOMO1	NODAL modulator 1	10.62	10.81	11.14	11.2	10.44	10.62	10.69	10.19	1.13	1.14	1.37	2.01	33
16824429	NOMO2	NODAL modulator 2	10.62	10.81	11.14	11.2	10.44	10.62	10.69	10.19	1.13	1.14	1.37	2.01	33
16824429	NOMO3	NODAL modulator 3	10.62	10.81	11.14	11.2	10.44	10.62	10.69	10.19	1.13	1.14	1.37	2.01	33
16973797	NOP14	NOP14 nucleolar protein	6.92	7.2	7.1	6.41	7.33	7.12	7.27	7.66	-1.33	1.06	-1.12	-2.38	21
16743148	NOX4	NADPH oxidase 4	4.87	3.76	4.5	4.93	3.59	3.79	5.02	3.55	2.44	-1.02	-1.43	2.6	28
17120580	NOX4	NADPH oxidase 4	4.77	3.4	4.09	4.51	2.76	2.91	5.27	3.31	4.03	1.41	-2.27	2.3	30
17120582	NOX4	NADPH oxidase 4	4.24	2.45	3.4	4.04	2.39	2.39	4.56	2.67	3.61	1.04	-2.23	2.58	29
17120584	NOX4	NADPH oxidase 4	2.75	2.23	3	3.31	1.97	1.95	4.04	2.11	1.71	1.21	-2.07	2.29	25
16821033	NPIPB15	nuclear pore complex interacting protein family, member B15	5.34	5.21	6.25	5.76	5.3	5.02	5.68	4.3	1.03	1.15	1.49	2.76	9
16983765	NPR3	natriuretic peptide receptor 3	8.17	6.97	6.22	6.65	8.97	7.92	6.21	4.92	-1.74	-1.93	1.01	3.31	27
16980470	NR3C2	nuclear receptor subfamily 3, group C, member 2	4.43	4.02	4.46	5.75	4.48	5.29	3.8	3.7	-1.04	-2.41	1.58	4.16	29
17120140	NRBF2	nuclear receptor binding factor 2	7.52	7.87	7.64	8.64	7.33	7.73	7.82	7.46	1.14	1.1	-1.13	2.27	25
17061759	NRCAM	neuronal cell adhesion molecule	7.14	5.26	5.97	6.68	4.97	5.95	4.18	3.21	4.5	-1.61	3.46	11.11	37
17067696	NRG1	neuregulin 1	4.36	5.36	5.12	6.04	3.38	4.46	5.34	4.67	1.97	1.86	-1.17	2.59	36
16732891	NRGN	neurogranin (protein kinase C substrate, RC3)	4.16	4.39	4.1	3.5	4.28	3.76	3.8	5.12	-1.09	1.56	1.23	-3.07	20
17016956	NRM	nurim (nuclear envelope membrane protein)	4.95	5.7	5.5	5.08	6.36	5.81	5.98	6.59	-2.65	-1.08	-1.4	-2.84	27
17026696	NRM	nurim	4.95	5.7	5.5	5.08	6.36	5.81	5.98	6.59	-2.65	-1.08	-1.4	-2.84	27
17028847	NRM	nurim	4.95	5.7	5.5	5.08	6.36	5.81	5.98	6.59	-2.65	-1.08	-1.4	-2.84	27
17031625	NRM	nurim	4.95	5.7	5.5	5.08	6.36	5.81	5.98	6.59	-2.65	-1.08	-1.4	-2.84	27
17034080	NRM	nurim	4.95	5.7	5.5	5.08	6.36	5.81	5.98	6.59	-2.65	-1.08	-1.4	-2.84	27
17036347	NRM	nurim	4.95	5.7	5.5	5.08	6.36	5.81	5.98	6.59	-2.65	-1.08	-1.4	-2.84	27
17039123	NRM	nurim	4.95	5.7	5.5	5.08	6.36	5.81	5.98	6.59	-2.65	-1.08	-1.4	-2.84	27
16831598	NT5M	5,3-nucleotidase, mitochondrial	4.03	5.09	4.93	3.45	5.01	5	4.57	4.81	-1.98	1.07	1.29	-2.57	18
16768738	NTN4	netrin 4	5.46	9.91	9.03	10.63	8.2	7.9	10.36	7.22	-6.66	4.04	-2.51	10.63	28
16915740	NTSR1	neurotensin receptor 1 (high affinity)	5.09	4.95	5.08	4.79	5.12	4.81	4.94	6.58	-1.02	1.1	1.1	-3.47	19
16769569	NUAK1	NUAK family, SNF1-like kinase, 1	6.6	6.39	5.65	6.43	6.09	5.36	6.89	5.36	1.43	2.04	-2.35	2.09	22
16673154	NUF2	NUF2, NDC80 kinetochore complex component	3.75	3.47	3.76	3.58	4.74	4.36	4.83	6.5	-1.99	-1.85	-2.1	-7.58	19
16995409	NUP155	nucleoporin 155kDa	7.68	7.79	7.12	7.81	7.94	7.89	7.87	8.9	-1.2	-1.07	-1.68	-2.13	36
16825371	NUPR1	nuclear protein 1, transcriptional regulator	9.22	9.46	8.59	9.88	9.05	9.22	9.54	7.14	1.12	1.18	-1.93	6.68	22
16799793	NUSAP1	nucleolar and spindle associated protein 1	4.63	5.42	5.18	5.25	7.45	6.43	6.7	9.24	-7.07	-2.02	-2.87	-15.93	25
17112925	NXF3	nuclear RNA export factor 3	2.89	3.97	4.03	4.68	3.03	3.59	2.98	3.55	-1.1	1.3	2.06	2.19	17
16757324	OAS1	2-5-oligoadenylate synthetase 1	5.03	5.69	5.77	3.74	8.04	6.44	7.69	7.32	-8.07	-1.68	-3.78	-11.97	33
16757373	OAS2	2-5-oligoadenylate synthetase 2	7.18	7.88	8.31	5.23	9.43	8.51	9.44	9.04	-4.77	-1.55	-2.2	-14	27
16757347	OAS3	2-5-oligoadenylate synthetase 3	5.09	6.36	7.04	4.74	8.1	6.93	8.58	7.88	-8.04	-1.48	-2.91	-8.8	20
16807605	OIP5	Opa interacting protein 5	3.21	2.68	2.87	2.34	3.06	3.02	3.16	4.79	1.11	-1.26	-1.22	-5.49	24
16702705	OLAH	oleoyl-ACP hydrolase	3.87	4.15	4.36	7.95	3.68	3.22	3.83	3.4	1.14	1.91	1.45	23.45	22
16721585	OLFML1	olfactomedin like 1	8.74	6.09	6.29	4.02	6.97	7.86	8.85	6.11	3.4	-3.42	-5.91	-4.24	25
16695741	OLFML2B	olfactomedin like 2B	5.36	5.87	6.94	4.07	7.5	7.47	6.72	5.96	-4.42	-3.02	1.17	-3.71	18
16761293	OLR1	oxidized low density lipoprotein (lectin-like) receptor 1	2.51	2.62	3.52	4.32	2.35	2.42	3.28	2.35	1.12	1.15	1.18	3.91	23
16873352	OPA3	optic atrophy 3 (autosomal recessive, with chorea and spastic paraplegia)	5.39	3.65	3.5	3.36	4.37	3.76	3.53	4.44	2.02	-1.08	-1.02	-2.11	19
16859196	OR10H2	olfactory receptor, family 10, subfamily H, member 2	3.45	3.6	2.69	3.24	3.8	3.46	3.06	4.67	-1.28	1.11	-1.3	-2.69	12
16931884	OR11H1	olfactory receptor, family 11, subfamily H, member 1	1.8	1.87	1.71	2.81	2.01	1.83	2.15	1.75	-1.16	1.03	-1.35	2.08	13
17023638	OR2A4	olfactory receptor, family 2, subfamily A, member 4	4.76	4.68	3.36	4.39	3.82	4.3	4.11	3.35	1.92	1.3	-1.68	2.06	9
16679766	OR2AK2	olfactory receptor, family 2, subfamily AK, member 2	2.34	2.56	1.93	3.63	2.07	2.26	2.88	2.15	1.2	1.23	-1.94	2.79	17
16679783	OR2L3	olfactory receptor, family 2, subfamily L, member 3	4.75	5.41	4.29	3.54	4.46	4.35	3.42	4.53	1.22	2.08	1.83	-2	8
16679773	OR2L5	olfactory receptor, family 2, subfamily L, member 5	4.5	3.64	2.95	4.12	3.18	3.15	2.87	2.49	2.49	1.4	1.06	3.1	10
16701608	OR2M7	olfactory receptor, family 2, subfamily M, member 7	2.55	1.8	2.03	3.32	2.01	1.94	1.58	1.9	1.45	-1.1	1.37	2.67	8
16738315	OR4C12	olfactory receptor, family 4, subfamily C, member 12	4.02	4.03	4.23	3.53	3.92	3.91	3.72	4.7	1.08	1.09	1.42	-2.25	19
16724697	OR4C13	olfactory receptor, family 4, subfamily C, member 13	2.16	2.15	2.16	2.8	2.08	1.82	2.06	1.77	1.06	1.25	1.07	2.04	19
16724728	OR4C15	olfactory receptor, family 4, subfamily C, member 15	2.53	2.98	3.13	3.28	2.43	3.04	2.73	2.27	1.07	-1.04	1.32	2.02	12
16734818	OR51A4	olfactory receptor, family 51, subfamily A, member 4	1.95	1.64	2.14	3.49	2.02	1.52	2.69	2.21	-1.06	1.09	-1.47	2.43	10
16738393	OR5M1	olfactory receptor, family 5, subfamily M, member 1	3.15	3.28	2.09	3.9	3.16	2.84	1.59	2.58	-1	1.35	1.41	2.49	8
16735317	OR5P2	olfactory receptor, family 5, subfamily P, member 2	1.57	2.23	1.96	2.58	2.45	1.69	2.37	1.51	-1.83	1.45	-1.32	2.09	15
16695119	OR6N2	olfactory receptor, family 6, subfamily N, member 2	3.04	2.51	1.97	3.59	2.14	2.85	2.39	2.55	1.86	-1.26	-1.34	2.06	15
16858003	OR7D2	olfactory receptor, family 7, subfamily D, member 2	5.93	5.16	5.08	5.92	5.58	5.7	5.11	4.62	1.27	-1.45	-1.03	2.45	15
16724771	OR8H2	olfactory receptor, family 8, subfamily H, member 2	1.77	1.95	2.23	3.11	1.64	1.9	1.46	1.73	1.09	1.04	1.71	2.59	9
16687188	ORC1	origin recognition complex subunit 1	3.59	3.67	3.98	3.87	3.76	3.39	3.62	5.6	-1.12	1.22	1.28	-3.31	34
16818600	ORC6	origin recognition complex subunit 6	4.15	3.97	4.96	4.89	5.24	5.21	5.63	7.03	-2.13	-2.36	-1.59	-4.41	18
16894824	OSR1	odd-skipped related transciption factor 1	4.62	4.79	3.95	4.18	5.89	5.03	4.29	5.31	-2.42	-1.18	-1.27	-2.19	25
17121164	OTUD7A	OTU deubiquitinase 7A	4.4	4.51	4.78	4.11	5.32	5.1	4.72	6.19	-1.89	-1.5	1.04	-4.22	21
16917504	OVOL2	ovo-like zinc finger 2	7.38	6.89	7.26	6.45	7.43	7.09	7.21	7.58	-1.04	-1.15	1.03	-2.19	38
16995809	OXCT1	3-oxoacid CoA-transferase 1	6.21	6.59	7.21	6.15	6.23	6.75	6.64	7.49	-1.02	-1.11	1.48	-2.53	18
16962632	P3H2	prolyl 3-hydroxylase 2	7.71	6.61	7.7	7.72	7.23	6.42	5.88	5.39	1.39	1.14	3.54	5.04	21
16935724	PACSIN2	protein kinase C and casein kinase substrate in neurons 2	2.15	2.34	2.21	3.56	2.55	2.42	2.79	2.51	-1.32	-1.06	-1.49	2.07	11
16799426	PAK6	p21 protein (Cdc42/Rac)-activated kinase 6	3.97	4.33	4.56	4.3	4.86	4.6	4.62	6.02	-1.85	-1.2	-1.04	-3.29	47
16972249	PALLD	palladin, cytoskeletal associated protein	6.37	7.12	7.36	7.31	7.26	7.38	7.3	6	-1.86	-1.2	1.04	2.48	29
16667530	PALMD	palmdelphin	3.74	4.88	3.93	6.69	4.06	4.36	4.88	4.7	-1.25	1.44	-1.93	3.96	21
17088462	PAPPA	pregnancy-associated plasma protein A, pappalysin 1	11.9	9.71	11.63	11.27	10.19	10.43	10.51	7.2	3.26	-1.65	2.17	16.87	24
16674151	PAPPA2	pappalysin 2	3.75	3.84	3.77	6.36	3.91	3.68	3.83	3.5	-1.11	1.11	-1.04	7.26	23
16815289	PAQR4	progestin and adipoQ receptor family member IV	4.93	5.16	5.24	5.07	5.27	5.09	5.39	6.21	-1.26	1.05	-1.11	-2.2	18
16967875	PARM1	prostate androgen-regulated mucin-like protein 1	8.24	4.8	5.52	6.27	3.65	4.42	3.57	4.25	24.05	1.3	3.85	4.07	22
16699739	PARP1	poly(ADP-ribose) polymerase 1	6.16	6.19	6.36	6.16	6.62	6.51	6.68	7.34	-1.38	-1.25	-1.25	-2.27	30
17063480	PARP12	poly(ADP-ribose) polymerase family member 12	6.71	8.59	7.8	6.69	9.02	8.5	9.31	8.52	-4.97	1.07	-2.85	-3.56	21
16944695	PARP14	poly(ADP-ribose) polymerase family member 14	7.4	7.64	7.69	6.07	8.98	8.15	9.25	8.62	-2.99	-1.42	-2.95	-5.83	18
16777460	PARP4	poly(ADP-ribose) polymerase family member 4	8.72	9.1	8.81	8.69	9.3	9.13	9.17	9.76	-1.49	-1.02	-1.28	-2.09	26
17120858	PARP4	(poly ADP-ribose) polymerase family member 4	9.04	9.41	9.2	9.12	9.73	9.6	9.64	10.14	-1.62	-1.14	-1.36	-2.02	24
17120866	PARP4	(poly ADP-ribose) polymerase family member 4	7.64	8	7.71	7.72	8.26	7.99	8.17	8.79	-1.53	1.01	-1.37	-2.1	24
16958124	PARP9	poly(ADP-ribose) polymerase family member 9	6.23	7.31	6.46	5.83	8.14	7.56	8.7	7.98	-3.77	-1.19	-4.71	-4.43	28
16755928	PARPBP	PARP1 binding protein	3.93	3.6	2.92	4.15	4.69	4	5.13	5.68	-1.7	-1.32	-4.62	-2.9	32
16767911	PAWR	PRKC, apoptosis, WT1, regulator	5.49	7.02	5.66	7.11	7.04	6.9	6.78	6.07	-2.94	1.09	-2.18	2.06	30
17075776	PBK	PDZ binding kinase	3.09	3.88	3.57	3.57	5.64	4.44	5.5	7.64	-5.86	-1.48	-3.82	-16.81	22
16970762	PCDH10	protocadherin 10	9.3	6.61	6.68	9.29	5.71	6.76	8.69	4.87	12.01	-1.11	-4.01	21.4	29
16979800	PCDH10-DT	PCDH10 divergent transcript	6.08	4.04	3.78	4.84	3.4	4.78	4.99	3.04	6.43	-1.67	-2.31	3.49	28
16979875	PCDH18	protocadherin 18	9.74	8.06	8.74	7.46	9.77	9.34	9.62	8.71	-1.01	-2.44	-1.84	-2.37	29
16965798	PCDH7	protocadherin 7	4.41	5.71	5.94	6.35	3.41	5.16	5.3	3.61	2	1.47	1.56	6.68	21
16779667	PCDH9	protocadherin 9	7.63	5.82	5.34	8.07	8.26	6.7	7.23	4.09	-1.55	-1.85	-3.72	15.78	23
16990294	PCDHB10	protocadherin beta 10	5.58	3.43	2.69	3.8	3.6	4.14	3.47	2.7	3.94	-1.63	-1.72	2.15	19
16990321	PCDHB14	protocadherin beta 14	4.28	4.09	3.85	5.76	3.77	4.72	4.65	3.58	1.42	-1.55	-1.73	4.55	17
16990284	PCDHB8	protocadherin beta 8	3.02	2.63	2.84	3	2.15	2.75	2.27	1.92	1.83	-1.08	1.49	2.11	15
17049408	PCOLCE	procollagen C-endopeptidase enhancer	8.26	6.97	7.42	5.41	8.24	7.69	7.55	7.11	1.02	-1.64	-1.1	-3.26	25
17083370	PDCD1LG2	programmed cell death 1 ligand 2	8.73	9.14	9.48	10.84	8.83	8.77	10.06	9.51	-1.07	1.3	-1.49	2.51	21
17012859	PDE7B	phosphodiesterase 7B	6.97	7.41	8.13	6.21	8.36	8.24	7.49	7.86	-2.62	-1.79	1.55	-3.15	27
16966809	PDGFRA	platelet-derived growth factor receptor, alpha polypeptide	9.42	7.93	8.13	5.33	9.18	8.59	8.88	9.09	1.18	-1.59	-1.68	-13.56	30
17066083	PDGFRL	platelet-derived growth factor receptor-like	4.35	4.76	5.89	6.89	4.41	4.53	4.78	4.21	-1.04	1.17	2.16	6.4	18
16814170	PDIA2	protein disulfide isomerase family A, member 2	5.08	5	5.06	4.52	5.07	5.03	5.02	5.52	1.01	-1.02	1.02	-2.01	17
16887736	PDK1	pyruvate dehydrogenase kinase, isozyme 1	6.45	8.85	7.87	7.39	8.03	7.96	9.15	8.41	-2.99	1.85	-2.43	-2.02	30
17003291	PDLIM7	PDZ and LIM domain 7 (enigma)	6.52	7.22	6.99	8.01	7.56	7.15	7.68	6.77	-2.06	1.05	-1.62	2.37	23
16672583	PEA15	phosphoprotein enriched in astrocytes 15	11.68	11.56	11.76	12.48	11.78	11.66	11.97	11.48	-1.07	-1.07	-1.16	2.01	22
16672214	PEAR1	platelet endothelial aggregation receptor 1	6.29	6.52	4.51	4.7	7.93	4.03	6.5	6.69	-3.13	5.58	-3.97	-3.98	19
16908154	PECR	peroxisomal trans-2-enoyl-CoA reductase	6.09	5.7	5.44	4.45	5.72	5.93	5.48	5.68	1.3	-1.17	-1.03	-2.34	26
16742086	PGM2L1	phosphoglucomutase 2-like 1	5.58	6.05	6.14	6.84	5.97	6.49	6.2	5.73	-1.3	-1.36	-1.05	2.16	33
17085627	PGM5	phosphoglucomutase 5	2.14	1.59	1.9	3.59	2.22	2.83	1.96	2.25	-1.06	-2.35	-1.05	2.54	20
17125282	PGM5	phosphoglucomutase 5	4.72	5.17	5.73	7.84	5.88	5.86	5.54	5.26	-2.24	-1.61	1.14	5.97	30
16859788	PGPEP1	pyroglutamyl-peptidase I	7.11	6.23	6.42	7.33	6.54	6.32	6.3	6.3	1.48	-1.07	1.08	2.04	26
17097914	PHF19	PHD finger protein 19	5.49	5.22	5.21	4.96	5.74	5.18	5.62	6.06	-1.19	1.03	-1.32	-2.13	30
17112060	PHKA1	phosphorylase kinase, alpha 1 (muscle)	3.17	5.46	6.06	3.4	4.19	4.79	5.08	5.71	-2.03	1.59	1.98	-4.95	27
16734491	PHLDA2	pleckstrin homology-like domain, family A, member 2	7.08	6.58	7.15	8.16	6.82	6.3	6.93	7.04	1.2	1.22	1.17	2.17	21
17070110	PI15	peptidase inhibitor 15	1.94	2.28	1.79	3.34	1.65	1.79	2.11	1.84	1.22	1.4	-1.25	2.84	20
16760590	PIANP	PILR alpha associated neural protein	6.5	5.05	4.37	3.9	5.56	5.77	5.05	5.14	1.91	-1.65	-1.61	-2.37	19
16668677	PIFO	primary cilia formation	4.23	3.85	3.04	4.01	3.82	3.62	2.87	2.93	1.33	1.17	1.13	2.1	24
16670774	PIP5K1A	phosphatidylinositol-4-phosphate 5-kinase, type I, alpha	5.25	4.91	5.51	4.26	4.74	5.12	5.35	5.31	1.42	-1.16	1.12	-2.06	9
16837191	PITPNC1	phosphatidylinositol transfer protein, cytoplasmic 1	8.09	6.12	7.08	5.97	6.39	6.04	5.21	7.2	3.26	1.06	3.65	-2.36	26
17070221	PKIA	protein kinase (cAMP-dependent, catalytic) inhibitor alpha	4.95	4.05	4.91	4.36	4.41	4.79	4.09	5.47	1.45	-1.67	1.76	-2.15	15
16823229	PKMYT1	protein kinase, membrane associated tyrosine/threonine 1	4.26	4.1	3.72	3.91	3.81	4.05	4.18	5.08	1.37	1.03	-1.37	-2.24	25
16763032	PKP2	plakophilin 2	3.13	3.74	3.56	4.77	3.4	3.38	3.62	3.49	-1.2	1.29	-1.04	2.43	31
16886757	PKP4	plakophilin 4	7.06	7.6	7.11	7.97	8	7.8	7.46	6.96	-1.92	-1.14	-1.27	2.02	35
16739752	PLA2G16	phospholipase A2, group XVI	7.3	7.93	7.35	7.6	7.97	7.67	7.55	6.54	-1.6	1.19	-1.15	2.08	26
16873826	PLA2G4C	phospholipase A2, group IVC (cytosolic, calcium-independent)	5.53	4.91	4.62	5.46	4.82	4.59	4.37	3.99	1.63	1.25	1.19	2.77	30
17076726	PLAT	plasminogen activator, tissue	6.71	7.01	8.73	10.23	6.3	6.45	8.04	8	1.32	1.47	1.61	4.69	24
16793999	PLEK2	pleckstrin 2	5.43	4.74	5.51	6.36	5.14	5.07	4.07	5.2	1.22	-1.26	2.7	2.23	17
17013694	PLEKHG1	pleckstrin homology domain containing, family G (with RhoGef domain) member 1	3.11	2.29	2.86	3.87	2.57	2.51	2.45	2.47	1.45	-1.16	1.33	2.64	23
16982483	PLEKHG4B	pleckstrin homology domain containing, family G (with RhoGef domain) member 4B	5.65	5.55	5.02	4.34	5.85	5.44	5.96	5.65	-1.15	1.09	-1.93	-2.48	31
16817017	PLK1	polo-like kinase 1	5.62	5.83	5.96	5.64	7.44	6.27	6.82	9.06	-3.52	-1.35	-1.82	-10.72	25
16664005	PLK3	polo-like kinase 3	6.29	6.17	6.65	7.21	6.02	6.19	6.19	6.07	1.2	-1.01	1.38	2.21	33
16970563	PLK4	polo-like kinase 4	2.53	2.67	2.25	2.68	3.35	3.35	3.95	5.95	-1.77	-1.6	-3.25	-9.64	20
16826755	PLLP	plasmolipin	3.62	3.89	3.97	4.9	3.91	4.21	4.69	3.68	-1.22	-1.24	-1.65	2.33	25
16960114	PLOD2	procollagen-lysine, 2-oxoglutarate 5-dioxygenase 2	10.88	11.61	12.11	12.43	10.27	10.75	12.06	11.34	1.53	1.82	1.04	2.13	24
16667516	PLPPR4	phospholipid phosphatase related 4	5.5	5.33	5.04	5.28	5.38	6.91	5.53	4.2	1.09	-3	-1.4	2.12	22
16960186	PLSCR1	phospholipid scramblase 1	5.73	6	5.91	4.98	7.64	6.69	7.25	7.05	-3.76	-1.62	-2.53	-4.18	25
16703036	PLXDC2	plexin domain containing 2	6.79	8.31	7.01	8.78	7.76	3.62	8.17	4.24	-1.97	25.89	-2.23	23.16	32
16920671	PMEPA1	prostate transmembrane protein, androgen induced 1	5.5	5.28	5.2	5.96	4.74	4.37	5.16	3.83	1.7	1.87	1.03	4.4	26
16828162	PMFBP1	polyamine modulated factor 1 binding protein 1	3.25	3.1	4.8	2.5	2.79	2.91	3.66	3.52	1.38	1.14	2.2	-2.04	26
16954707	POC1A	POC1 centriolar protein A	4.75	4.28	5.03	5.02	5.34	4.38	5.13	6.48	-1.5	-1.08	-1.07	-2.76	21
17102230	POLA1	polymerase (DNA directed), alpha 1, catalytic subunit	5.28	4.54	4.34	4.97	5.18	5.07	5.22	6.56	1.07	-1.45	-1.83	-3.01	31
16726790	POLA2	polymerase (DNA directed), alpha 2, accessory subunit	5.04	5.66	5.15	5.49	5.59	5.77	5.63	6.55	-1.46	-1.07	-1.39	-2.08	30
16772625	POLE	polymerase (DNA directed), epsilon, catalytic subunit	4.8	4.5	4.31	4.59	5.04	4.47	5.06	5.81	-1.18	1.02	-1.68	-2.33	60
16792519	POLE2	polymerase (DNA directed), epsilon 2, accessory subunit	2.73	3.01	2.64	3	2.96	3.09	2.79	4.41	-1.18	-1.06	-1.11	-2.65	19
16957951	POLQ	polymerase (DNA directed), theta	2.75	2.75	3.08	3.65	4.57	4.07	4.25	6.42	-3.52	-2.5	-2.25	-6.83	25
16987125	POLR3G	polymerase (RNA) III (DNA directed) polypeptide G (32kD)	4.63	5.26	5.46	7.74	6.36	5.96	5.39	6.71	-3.32	-1.62	1.05	2.04	20
16778241	POSTN	periostin, osteoblast specific factor	12.47	12.84	12.4	12.77	11.88	12.21	12.53	8.09	1.5	1.55	-1.1	25.7	28
16921498	POTEB3	POTE ankyrin domain family, member B3	2	4.01	2.71	3.63	3.03	2.58	2.42	2.54	-2.04	2.71	1.23	2.14	9
16921498	POTED	POTE ankyrin domain family, member D	2	4.01	2.71	3.63	3.03	2.58	2.42	2.54	-2.04	2.71	1.23	2.14	9
16670248	PPIAL4E	peptidylprolyl isomerase A (cyclophilin A)-like 4E	1.55	2.8	2.57	3.05	1.87	2.14	1.85	4.08	-1.25	1.58	1.64	-2.04	8
16999245	PPIC	peptidylprolyl isomerase C (cyclophilin C)	8.38	8.24	7.96	8.07	7.81	8.57	8.31	6.66	1.49	-1.26	-1.28	2.64	20
16663294	PPIH	peptidylprolyl isomerase H (cyclophilin H)	5.56	5.73	5	5.28	5.85	5.68	5.24	6.33	-1.22	1.04	-1.18	-2.06	24
16728949	PPME1	protein phosphatase methylesterase 1	7.14	7.49	7.82	8.6	7.12	7.51	8.67	7.46	1.01	-1.02	-1.8	2.21	37
16770142	PPP1CC	protein phosphatase 1, catalytic subunit, gamma isozyme	7.73	7.78	7.56	7.1	8.22	7.9	8.22	8.56	-1.4	-1.09	-1.58	-2.74	34
17048576	PPP1R9A	protein phosphatase 1, regulatory subunit 9A	3.13	2.81	2.92	3.9	2.98	2.8	3.02	2.72	1.11	1.01	-1.07	2.27	23
17059891	PPP1R9A-AS1	PPP1R9A antisense RNA 1	2.81	3.19	4.02	4.17	2.62	4.25	3.34	2.58	1.14	-2.07	1.6	3.01	15
16787831	PPP4R4	protein phosphatase 4, regulatory subunit 4	3.29	2.99	3.81	4.37	3.14	3.02	3.93	3.29	1.11	-1.02	-1.08	2.11	36
16813342	PRC1	protein regulator of cytokinesis 1	4.97	5.71	6.1	5.33	7.57	6.45	7.08	8.84	-6.09	-1.67	-1.97	-11.34	22
16686472	PRDX1	peroxiredoxin 1	10.19	9.7	10.41	11.37	10.23	10.19	10.19	10.31	-1.03	-1.41	1.17	2.09	20
16763295	PRICKLE1	prickle homolog 1	4.52	6.52	6.47	7.21	5.93	5.97	7.02	6.05	-2.67	1.46	-1.46	2.24	25
16766318	PRIM1	primase, DNA, polypeptide 1 (49kDa)	4.51	4.75	4.29	4.88	5.02	5.04	5.55	6.57	-1.42	-1.22	-2.41	-3.23	27
17054273	PRKAR1B	protein kinase, cAMP-dependent, regulatory, type I, beta	3.93	4.47	4.45	4.28	4.32	4.69	4.26	5.31	-1.31	-1.16	1.14	-2.04	25
16913065	PROCR	protein C receptor, endothelial	6.6	5.73	5.98	5.95	6.16	5.86	5.91	7	1.36	-1.09	1.05	-2.08	20
16882895	PROM2	prominin 2	6.26	5.26	4.84	4.74	6.03	4.86	5.77	5.87	1.17	1.32	-1.91	-2.19	22
16956569	PROS1	protein S (alpha)	6.2	4.79	5.79	6.17	4.13	5.69	5.14	4.66	4.18	-1.87	1.58	2.85	34
17123302	PROS1	protein S	5.92	4.7	5.19	5.62	4.38	5.19	4.94	4.27	2.91	-1.41	1.19	2.54	29
17123306	PROS1	protein S	6.72	5.48	5.65	6.23	4.64	5.61	5.48	4.87	4.23	-1.09	1.13	2.57	29
17123308	PROS1	protein S	5.33	3.82	4.85	5.45	3.96	4.67	3.99	3.89	2.58	-1.81	1.81	2.96	37
17123310	PROS1	protein S	7.01	5.55	6.02	6.56	4.82	5.74	4.9	4.68	4.58	-1.14	2.18	3.69	23
17106031	PRPS1	phosphoribosyl pyrophosphate synthetase 1	5.94	7.18	9.11	9.8	8.65	8.94	8.98	7.72	-6.54	-3.39	1.1	4.24	12
17101517	PRPS2	phosphoribosyl pyrophosphate synthetase 2	7.86	7.72	7.11	6.91	8.48	8.08	7.61	8.04	-1.54	-1.28	-1.42	-2.18	15
16836492	PRR11	proline rich 11	5.17	4.45	4.84	5.46	7.02	5.69	6.52	8.83	-3.62	-2.36	-3.19	-10.33	27
16673636	PRRX1	paired related homeobox 1	8.7	8.38	8.58	7.44	8.7	8.18	8.86	8.72	-1.01	1.14	-1.22	-2.44	24
17090103	PRRX2	paired related homeobox 2	8.74	7.35	6.48	4.85	8.17	7.16	7.75	7.78	1.49	1.14	-2.43	-7.58	16
17095056	PRUNE2	prune homolog 2 (Drosophila)	3.05	3.23	2.63	5.62	4	4.1	3.51	3.32	-1.93	-1.82	-1.84	4.95	30
16715241	PSAP	prosaposin	11.45	10.91	11.01	11.22	10.81	10.94	10.76	10.06	1.56	-1.02	1.19	2.24	19
17086193	PSAT1	phosphoserine aminotransferase 1	7.5	9.22	8.57	10.01	7.99	7.94	10.48	7.74	-1.41	2.42	-3.76	4.82	21
17120106	PSAT1	phosphoserine aminotransferase 1	5.55	7.22	6.54	8.46	6.03	6.2	8.99	6.16	-1.39	2.04	-5.48	4.93	33
16872871	PSG1	pregnancy specific beta-1-glycoprotein 1	3.72	4.21	4.01	4.08	5.83	6.44	4.89	2.99	-4.31	-4.68	-1.84	2.13	8
16862779	PSG8-AS1	PSG8 antisense RNA 1	3.14	3.57	3.35	5.14	5.69	4.64	3.69	4.06	-5.87	-2.1	-1.27	2.12	14
17092615	PSIP1	PC4 and SFRS1 interacting protein 1	6.55	6.38	5.98	6.07	6.97	6.66	6.7	7.54	-1.34	-1.22	-1.64	-2.76	36
16845172	PSMC3IP	PSMC3 interacting protein	4.57	4.27	4.59	4.65	4.97	4.49	5.07	6.31	-1.31	-1.16	-1.39	-3.15	31
16782615	PSME1	proteasome activator subunit 1	8.69	8.73	8.39	8	8.88	8.86	8.63	9.08	-1.14	-1.09	-1.19	-2.11	29
16690535	PSRC1	proline/serine-rich coiled-coil 1	4.15	4.52	4.15	3.9	4.43	4.36	4.45	4.92	-1.21	1.12	-1.24	-2.04	22
17019820	PTCHD4	patched domain containing 4	7.07	6.35	6.42	7.38	6.35	6.34	5.5	5.65	1.65	1.01	1.9	3.32	21
16707047	PTEN	phosphatase and tensin homolog	5.36	5.2	5.44	5.46	5.47	5.78	5.33	4.45	-1.08	-1.49	1.08	2.01	21
16688469	PTGER3	prostaglandin E receptor 3 (subtype EP3)	5.9	6.1	6.56	4.13	6.59	6.68	6.01	5.49	-1.61	-1.49	1.46	-2.56	29
16920156	PTGIS	prostaglandin I2 (prostacyclin) synthase	5.92	6.42	3.58	6.49	6.52	5.42	6.19	5	-1.52	2	-6.11	2.81	25
17088760	PTGS1	prostaglandin-endoperoxide synthase 1 (prostaglandin G/H synthase and cyclooxygenase)	10.37	6.35	7.13	5.83	8.6	7.85	7.57	8.77	3.41	-2.84	-1.36	-7.68	25
16697370	PTGS2	prostaglandin-endoperoxide synthase 2 (prostaglandin G/H synthase and cyclooxygenase)	6.28	4.2	4.85	5.67	3.48	3.81	4.41	4.55	6.96	1.31	1.36	2.16	29
16762661	PTHLH	parathyroid hormone-like hormone	3.86	3.18	3.44	4.49	3.27	3.48	3.19	3.09	1.51	-1.23	1.19	2.64	32
17063254	PTN	pleiotrophin	7.59	5.33	5.38	3.98	5.71	6.34	7.02	5.93	3.68	-2.02	-3.11	-3.85	20
16885546	PTPN18	protein tyrosine phosphatase, non-receptor type 18 (brain-derived)	5.03	4.5	4.23	4.48	4.75	4.67	4.42	5.49	1.21	-1.12	-1.14	-2.01	24
16691090	PTPN22	protein tyrosine phosphatase, non-receptor type 22 (lymphoid)	4.85	2.68	4.13	3.61	2.64	3.8	2.52	4.83	4.63	-2.17	3.06	-2.33	21
16767422	PTPRB	protein tyrosine phosphatase, receptor type, B	6.73	7.78	7.21	5.39	6.39	7.21	6.33	6.55	1.27	1.49	1.83	-2.24	33
16724633	PTPRJ	protein tyrosine phosphatase, receptor type, J	7.62	8.38	8.2	8.72	8.66	8.47	8.25	7.69	-2.06	-1.07	-1.04	2.03	24
16991741	PTTG1	pituitary tumor-transforming 1	4.27	3.15	3.43	3.12	3.97	3.44	3.75	4.23	1.24	-1.22	-1.25	-2.15	20
16947357	PTX3	pentraxin 3, long	8.03	7.78	7	9.29	7.79	7.23	9.3	7.49	1.18	1.47	-4.93	3.49	21
16862996	PVR	poliovirus receptor	7.69	8.13	8.27	9.77	7.52	7.41	7.54	7.59	1.12	1.65	1.66	4.54	16
17015207	PXDC1	PX domain containing 1	8.07	9.9	8.69	9.17	9.28	9.6	10.18	7.91	-2.3	1.23	-2.82	2.4	25
16759592	PXMP2	peroxisomal membrane protein 2	4.52	5.06	4.58	4.7	5.52	5.06	5.61	6.24	-1.99	-1	-2.05	-2.91	24
16825997	PYCARD	PYD and CARD domain containing	6.98	6.92	6.59	6.13	7.65	7.4	6.69	7.51	-1.6	-1.39	-1.07	-2.6	15
16749105	PYROXD1	pyridine nucleotide-disulphide oxidoreductase domain 1	5.51	5.49	4.86	6.29	5.29	5.45	6.4	5.21	1.17	1.02	-2.91	2.11	28
16717290	PYROXD2	pyridine nucleotide-disulphide oxidoreductase domain 2	5.96	5.52	5.16	5.02	6.13	5.05	5.47	6.03	-1.12	1.38	-1.24	-2.01	44
16852463	RAB27B	RAB27B, member RAS oncogene family	4.31	3.29	5.67	6.45	2.73	3.93	4.79	5.06	2.99	-1.55	1.85	2.63	23
16801850	RAB8B	RAB8B, member RAS oncogene family	8.26	7.68	7.7	6.91	8.32	8.21	7.99	7.94	-1.04	-1.44	-1.22	-2.03	20
17118666	RABGGTB	Rab geranylgeranyltransferase subunit beta	8.48	8.07	8.65	9.16	7.6	8.35	8.02	7.74	1.83	-1.22	1.55	2.67	25
16764500	RACGAP1	Rac GTPase activating protein 1	2.93	3.01	3.46	2.96	2.97	3.37	3.26	4.2	-1.03	-1.28	1.14	-2.36	14
16950448	RAD18	RAD18 E3 ubiquitin protein ligase	7.36	7.71	6.98	7.14	7.8	7.89	7.29	8.18	-1.36	-1.14	-1.25	-2.06	34
16799637	RAD51	RAD51 recombinase	4.13	4.11	4.13	3.83	4.11	4.22	4.61	6.31	1.01	-1.08	-1.4	-5.58	22
16747014	RAD51AP1	RAD51 associated protein 1	3.25	3.22	3.42	3.06	3.77	3.2	4.24	5.42	-1.44	1.02	-1.76	-5.14	28
17079220	RAD54B	RAD54 homolog B (S. cerevisiae)	4.21	4.77	4.47	4.04	4.89	4.87	5.63	6.3	-1.6	-1.07	-2.23	-4.77	29
16664243	RAD54L	RAD54-like (S. cerevisiae)	4.08	3.57	4.01	3.91	4.25	4.1	4.15	5.91	-1.13	-1.45	-1.1	-4.01	24
17024653	RAET1E	retinoic acid early transcript 1E	5.66	5.69	5.5	4.58	6.02	5.8	5.47	5.67	-1.28	-1.08	1.03	-2.14	20
16765254	RARG	retinoic acid receptor, gamma	5.84	6.23	5.59	4.91	6.43	6.37	5.83	5.94	-1.51	-1.1	-1.17	-2.04	16
16726081	RARRES3	retinoic acid receptor responder (tazarotene induced) 3	4.13	4.02	3.3	3.09	4.8	3.89	3.91	4.13	-1.59	1.1	-1.52	-2.06	18
16986777	RASGRF2	Ras protein-specific guanine nucleotide-releasing factor 2	5.15	3.75	5.22	4.87	4.07	3.8	5.8	3.86	2.11	-1.03	-1.49	2.01	25
16807195	RASGRP1	RAS guanyl releasing protein 1 (calcium and DAG-regulated)	3.08	6.6	3.84	5.41	5.14	5.63	5.23	4.05	-4.19	1.96	-2.62	2.56	22
16753533	RASSF3	Ras association (RalGDS/AF-6) domain family member 3	7.65	7.04	6.79	6.96	7.53	7.46	6.9	5.79	1.09	-1.34	-1.08	2.25	17
16768149	RASSF9	Ras association (RalGDS/AF-6) domain family (N-terminal) member 9	4.59	4.03	3.44	4.76	3.44	4.35	4.86	3.66	2.23	-1.24	-2.67	2.15	24
16919044	RBL1	retinoblastoma-like 1	5.81	4.9	5.45	5.08	5.76	5.24	6.23	7.63	1.04	-1.26	-1.72	-5.88	19
16925341	RCAN1	regulator of calcineurin 1	4.81	4.32	3.49	5.98	4.17	4.48	5.41	3.53	1.56	-1.12	-3.79	5.46	26
17082782	RECQL4	RecQ helicase-like 4	3.71	4.11	3.94	3.95	3.66	4.13	3.89	5.36	1.04	-1.02	1.04	-2.65	21
16908772	RESP18	regulated endocrine-specific protein 18	3.08	3.04	2.87	2.67	2.92	3.01	2.75	3.68	1.11	1.02	1.09	-2.02	20
16816627	REXO5	RNA exonuclease 5	4.55	4.97	4.99	4.56	4.86	5	4.69	5.71	-1.24	-1.02	1.23	-2.23	36
17058617	RFC2	replication factor C subunit 2	5.18	5.47	5.3	5.59	5.23	5.65	6.21	7.16	-1.03	-1.13	-1.87	-2.97	26
16773946	RFC3	replication factor C subunit 3	5.18	5.15	4.77	5.53	6.1	5.35	6.18	7.73	-1.89	-1.15	-2.65	-4.59	23
16962493	RFC4	replication factor C subunit 4	5.63	5.23	4.72	5.27	5.69	5.65	5.46	6.61	-1.04	-1.34	-1.67	-2.54	32
16757687	RFC5	replication factor C subunit 5	5.16	4.63	5.17	5.34	5.69	5.47	5.79	6.6	-1.44	-1.79	-1.54	-2.4	33
16865782	RFPL4AL1	ret finger protein-like 4A-like 1	2.65	3.11	3.49	3.29	2.2	2.5	2.7	2.16	1.36	1.53	1.73	2.19	12
16906991	RFTN2	raftlin family member 2	6.5	5.74	5.82	5.47	4.62	5.96	6.47	4.44	3.69	-1.16	-1.56	2.04	23
16828327	RFWD3	ring finger and WD repeat domain 3	6.41	6.72	6.52	6.7	6.89	6.82	6.76	8.13	-1.4	-1.07	-1.18	-2.71	26
16901226	RFX8	RFX family member 8, lacking RFX DNA binding domain	4.86	4.26	4.46	3.53	4.8	4.35	4.3	5.26	1.04	-1.06	1.12	-3.31	28
16785127	RHOJ	ras homolog family member J	6.39	5.41	4.64	7.47	4.05	5.65	7.86	5.12	5.05	-1.18	-9.34	5.08	27
16791371	RIPK3	receptor-interacting serine-threonine kinase 3	3.12	3.39	3.1	2.71	2.73	3.2	3.55	4.26	1.31	1.14	-1.37	-2.92	26
16879205	RMDN2	regulator of microtubule dynamics 2	4.02	4.66	4.62	4.93	3.47	4.43	4.72	3.81	1.46	1.17	-1.07	2.16	21
16815905	RMI2	RecQ mediated genome instability 2	4.18	4.24	4.57	3.9	4.17	4.29	4.43	5.13	1	-1.03	1.1	-2.34	26
16858714	RNASEH2A	ribonuclease H2, subunit A	5.48	5.66	5.44	5.78	6.06	5.83	5.83	7.42	-1.49	-1.12	-1.31	-3.14	25
16990423	RNF14	ring finger protein 14	7.96	8.2	8.19	8.48	8.12	8.41	8.24	7.41	-1.12	-1.15	-1.04	2.1	24
17005197	RNF144B	ring finger protein 144B	5.99	7.38	5.7	7.11	7.34	7.8	6.93	5.78	-2.55	-1.34	-2.34	2.53	20
16838581	RNF213	ring finger protein 213	8.51	8.55	8.36	7.7	9.09	8.85	9.13	8.75	-1.49	-1.23	-1.7	-2.06	62
16732315	RNF26	ring finger protein 26	6.8	6.89	6.91	6.72	7.57	7.1	7.22	7.82	-1.7	-1.16	-1.24	-2.14	24
16665588	ROR1	receptor tyrosine kinase-like orphan receptor 1	5.66	5.18	4.91	6.84	5.42	5.29	4.2	5.5	1.18	-1.08	1.64	2.52	23
17119148	RPL13A	ribosomal protein L13a	9.51	9.07	9.23	7.82	9.32	8.92	8.79	8.89	1.14	1.11	1.35	-2.1	25
16961466	RPL22L1	ribosomal protein L22-like 1	5.52	5.58	4.96	4.14	5.91	5.99	4.85	6.03	-1.31	-1.33	1.08	-3.69	27
16844046	RPL23	ribosomal protein L23	7.43	7.38	7.94	7	7.83	7.84	7.65	8.03	-1.32	-1.37	1.22	-2.05	21
16954685	RPL29	ribosomal protein L29	5.18	5.35	5.38	4.99	5.97	5.66	5.43	6.11	-1.73	-1.24	-1.03	-2.17	16
17126186	RPL3	ribosomal protein L3	4.39	4.09	3.87	3.6	4.38	4.34	4.45	4.71	1.01	-1.19	-1.5	-2.15	5
16962523	RPL39L	ribosomal protein L39-like	4.04	4.5	3.95	3.21	5.24	4.9	4.08	5.55	-2.3	-1.31	-1.1	-5.07	10
16864165	RPS11	ribosomal protein S11	5.18	5.34	5.22	4.32	5.35	5.42	5.2	5.48	-1.13	-1.06	1.02	-2.23	19
16822919	RPS2	ribosomal protein S2	5.95	5.21	5.13	4.76	5.82	5.46	4.98	5.78	1.1	-1.18	1.12	-2.02	15
17021596	RRAGD	Ras-related GTP binding D	6.63	5.18	6.44	5.04	5.19	6.35	4.55	3.57	2.71	-2.25	3.7	2.77	17
16721126	RRM1	ribonucleotide reductase M1	7.38	7.1	6.84	6.97	7.37	7.36	7.44	8.48	1.01	-1.2	-1.52	-2.85	24
16877019	RRM2	ribonucleotide reductase M2	4.31	4.19	4.02	5.05	5.77	4.25	5.46	8.09	-2.75	-1.04	-2.72	-8.21	31
17079808	RRM2B	ribonucleotide reductase M2 B (TP53 inducible)	8.12	6.69	7.01	8	6.95	7.28	6.58	6.97	2.25	-1.5	1.34	2.03	27
16876764	RSAD2	radical S-adenosyl methionine domain containing 2	4.61	4.98	5.53	4.04	6.05	5.49	6.33	5.48	-2.72	-1.43	-1.74	-2.71	28
16714747	RTKN2	rhotekin 2	2.91	2.96	2.36	3.01	2.94	2.18	5.08	5.31	-1.02	1.72	-6.58	-4.91	31
16873332	RTN2	reticulon 2	6.18	5.43	5.63	4.64	5.96	5.96	5.56	6.19	1.17	-1.44	1.05	-2.91	23
16897637	RTN4	reticulon 4	6.68	7.15	7.22	7.83	7.17	7.42	7.24	6.71	-1.4	-1.2	-1.01	2.18	37
16855820	RTTN	rotatin	5.73	5.35	5.4	5.25	5.55	5.92	5.41	6.68	1.13	-1.48	-1	-2.68	45
16925398	RUNX1-IT1	RUNX1 intronic transcript 1	3.88	3.91	3.78	7.02	3.3	3.1	3.85	3.43	1.49	1.75	-1.05	12.01	19
16683624	RUNX3	runt-related transcription factor 3	3.16	4.71	4.47	3.28	4.19	4.3	3.85	4.69	-2.05	1.33	1.54	-2.65	16
17084669	RUSC2	RUN and SH3 domain containing 2	7.4	7.78	7.42	8.71	7.38	7.05	7.84	7.43	1.01	1.65	-1.35	2.42	20
17010692	RWDD2A	RWD domain containing 2A	6.05	6.48	6.15	7.12	6.47	6.56	6.26	6.11	-1.33	-1.05	-1.08	2.02	26
16693459	S100A3	S100 calcium binding protein A3	5.58	5.37	5.1	4.61	6.21	5.47	6.33	5.96	-1.55	-1.07	-2.35	-2.54	23
16693449	S100A4	S100 calcium binding protein A4	6.71	6.62	5.46	5.4	6.84	6.46	7.07	6.92	-1.1	1.12	-3.07	-2.86	15
16693441	S100A5	S100 calcium binding protein A5	3.74	3.18	4.07	2.77	3.46	3.25	3.27	3.79	1.21	-1.05	1.74	-2.04	20
16826460	SALL1	spalt-like transcription factor 1	2.83	4.63	4.58	4.58	4.46	4.11	4.73	5.79	-3.09	1.43	-1.11	-2.3	25
17023517	SAMD3	sterile alpha motif domain containing 3	3.24	3.19	4.13	3.1	3.73	3.29	3.14	4.68	-1.4	-1.07	1.99	-2.99	26
16784333	SAMD4A	sterile alpha motif domain containing 4A	6.12	5.9	5.29	6.56	6.03	5.8	6.44	5.3	1.06	1.07	-2.22	2.39	25
16919022	SAMHD1	SAM domain and HD domain 1	7.09	8.1	8.65	7.17	8.82	8.14	9.52	9.61	-3.3	-1.03	-1.83	-5.42	35
16690067	SASS6	SAS-6 centriolar assembly protein	4.83	5.33	5.32	5.09	5.98	5.82	6.33	7.03	-2.21	-1.4	-2.02	-3.84	34
17102129	SAT1	spermidine/spermine N1-acetyltransferase 1	7.38	6.93	8.11	9.43	5.98	7.3	5.87	6.5	2.64	-1.29	4.73	7.65	24
16732569	SC5D	sterol-C5-desaturase	6.54	5.8	6.98	7.59	5.8	6.1	6.55	5.93	1.67	-1.23	1.35	3.15	24
17067314	SCARA3	scavenger receptor class A, member 3	3.94	3.77	3.32	3.53	6.34	4.01	5.19	6.39	-5.28	-1.18	-3.65	-7.29	21
16932570	SCARF2	scavenger receptor class F, member 2	7.75	6.96	6.74	5.37	7.57	7.11	6.35	6.75	1.13	-1.11	1.31	-2.61	19
16708249	SCD	stearoyl-CoA desaturase (delta-9-desaturase)	5.89	7.69	8.09	9.23	7.16	6.79	7.2	6.38	-2.42	1.86	1.84	7.19	22
16975954	SCFD2	sec1 family domain containing 2	9.95	9.48	9.3	8.65	9.14	9.41	8.45	9.93	1.76	1.05	1.81	-2.42	24
16798938	SCG5	secretogranin V	7.02	4.41	6.2	6.09	5.31	5.41	4.05	4.4	3.28	-2	4.42	3.22	31
16979719	SCLT1	sodium channel and clathrin linker 1	4.76	5.16	4.51	4.82	5.27	5.4	5.47	5.95	-1.43	-1.18	-1.94	-2.19	29
17109464	SCML2	sex comb on midleg-like 2 (Drosophila)	3.69	3.14	3.47	3.39	3.99	4.1	4.44	4.92	-1.23	-1.94	-1.96	-2.88	33
16887062	SCN2A	sodium channel, voltage gated, type II alpha subunit	5.47	2.97	3.81	5.89	2.87	3.8	5.43	3.09	6.04	-1.78	-3.06	6.97	15
16904667	SCN9A	sodium channel, voltage gated, type IX alpha subunit	8.38	8.72	6.62	9.27	8.57	8.55	9.91	7.4	-1.14	1.12	-9.81	3.65	15
17007738	SCUBE3	signal peptide, CUB domain, EGF-like 3	4.11	4.28	4.42	8.38	4.16	4.23	4.29	4.32	-1.03	1.04	1.09	16.66	34
16927633	SDF2L1	stromal cell-derived factor 2-like 1	6.17	5.99	5.94	5.26	5.49	5.62	5.8	6.31	1.6	1.29	1.1	-2.08	22
16928938	SEC14L2	SEC14-like lipid binding 2	5.25	5.61	4.86	5.25	5.84	5.31	5.51	6.39	-1.5	1.23	-1.57	-2.2	19
16850216	SECTM1	secreted and transmembrane 1	7.63	6.99	7.38	6.07	8.51	7.8	7.05	7.24	-1.84	-1.75	1.26	-2.25	23
16974968	SEL1L3	sel-1 suppressor of lin-12-like 3 (C. elegans)	7.74	8.23	8.63	8.74	5.29	7.68	7.8	5.66	5.46	1.47	1.78	8.4	32
16696251	SELE	selectin E	2.72	3.11	3.92	3.88	2.81	2.7	3.5	2.81	-1.07	1.32	1.34	2.09	19
16934012	SELENOM	selenoprotein M	7.06	7.42	6.78	7.31	7.08	7.29	6.47	5.91	-1.01	1.09	1.24	2.64	25
16934012	SELM	selenoprotein M	7.06	7.42	6.78	7.31	7.08	7.29	6.47	5.91	-1.01	1.09	1.24	2.64	25
17059119	SEMA3C	sema domain, immunoglobulin domain (Ig), short basic domain, secreted, (semaphorin) 3C	9.62	9.55	9.16	10.32	9.22	9.51	9.79	8.99	1.32	1.03	-1.55	2.52	19
17059355	SEMA3D	sema domain, immunoglobulin domain (Ig), short basic domain, secreted, (semaphorin) 3D	6.47	5.67	4.88	6.32	5.24	6	6.54	5.26	2.35	-1.26	-3.15	2.09	30
17025152	SERAC1	serine active site containing 1	5.13	6.69	6.02	7.46	7.3	7.35	7.89	5.71	-4.5	-1.57	-3.65	3.37	29
16796286	SERPINA9	serpin peptidase inhibitor, clade A (alpha-1 antiproteinase, antitrypsin), member 9	3.29	3.86	3.86	4.66	2.9	3.27	3.34	3.04	1.31	1.51	1.43	3.07	27
16852871	SERPINB10	serpin peptidase inhibitor, clade B (ovalbumin), member 10	9.15	9.39	10.94	6.78	10.01	10.17	8.34	8.18	-1.82	-1.71	6.07	-2.64	22
16852871	SERPINB2	serpin peptidase inhibitor, clade B (ovalbumin), member 2	9.15	9.39	10.94	6.78	10.01	10.17	8.34	8.18	-1.82	-1.71	6.07	-2.64	22
16852858	SERPINB7	serpin peptidase inhibitor, clade B (ovalbumin), member 7	5.69	6.08	7.4	5.31	8.19	6.87	5.62	7.04	-5.66	-1.73	3.43	-3.31	25
16909021	SERPINE2	serpin peptidase inhibitor, clade E (nexin, plasminogen activator inhibitor type 1), member 2	5.42	6.2	5.55	8.2	4.81	5.67	6.14	5.23	1.53	1.45	-1.5	7.82	35
16947715	SERPINI1	serpin peptidase inhibitor, clade I (neuroserpin), member 1	4.69	4.14	4.93	5.31	2.6	2.9	4.56	3.89	4.28	2.36	1.29	2.67	21
16677071	SERTAD4	SERTA domain containing 4	3.87	6.05	4.69	6.73	6.52	5.47	6.78	4.81	-6.3	1.49	-4.26	3.77	20
16661544	SESN2	sestrin 2	6.71	6.65	6.7	8.01	6.43	6.48	6.97	6.64	1.21	1.13	-1.2	2.58	22
16820787	SF3B3	splicing factor 3b subunit 3	8.7	8.93	8.51	8.55	9.33	9.07	8.98	9.79	-1.55	-1.1	-1.39	-2.36	29
16955016	SFMBT1	Scm-like with four mbt domains 1	5.87	5.23	4.66	4.36	5.86	4.96	5.07	6.17	1.01	1.21	-1.33	-3.51	22
16835743	SGCA	sarcoglycan alpha	4.8	4.54	5.02	6.21	4.81	4.72	4.53	4.6	-1.01	-1.13	1.4	3.05	24
16991472	SGCD	sarcoglycan delta	5.28	5.93	6.39	6	4.67	5.05	5.7	4.97	1.53	1.83	1.61	2.04	27
16951485	SGOL1	shugoshin-like 1 (S. pombe)	2.13	3.23	2.94	2.89	4.16	3.4	3.93	6.72	-4.1	-1.13	-2	-14.19	19
17010544	SH3BGRL2	SH3 domain binding glutamate-rich protein like 2	5.39	5.86	6.08	7.02	5.07	5.24	5.77	5.41	1.25	1.54	1.24	3.05	22
16929817	SH3BP1	SH3-domain binding protein 1	5.37	5.2	5.28	4.27	5.45	5.55	5.03	5.46	-1.05	-1.27	1.19	-2.28	20
17109612	SH3KBP1	SH3-domain kinase binding protein 1	7.29	7.09	7.32	8.88	6.7	7.06	7.55	7.12	1.51	1.02	-1.17	3.41	28
16990572	SH3RF2	SH3 domain containing ring finger 2	3.88	5.94	4.64	6.75	4.79	5.08	5.59	4.9	-1.87	1.82	-1.92	3.61	32
16826160	SHCBP1	SHC SH2-domain binding protein 1	3.78	4.24	3.35	4.87	6.1	5.19	6.08	8.61	-4.98	-1.94	-6.62	-13.28	22
16960888	SHOX2	short stature homeobox 2	7.47	6.46	6.59	4.67	6.53	6.26	6.4	6.32	1.92	1.15	1.14	-3.14	22
16818693	SIAH1	siah E3 ubiquitin protein ligase 1	5.68	5.41	4.59	5.08	5.97	5.66	6.24	6.12	-1.22	-1.19	-3.14	-2.06	23
16922613	SIM2	single-minded family bHLH transcription factor 2	3.56	3.54	3.8	4.4	3.42	3.65	3.1	3.18	1.1	-1.08	1.62	2.34	29
16861604	SIPA1L3	signal-induced proliferation-associated 1 like 3	7.69	7.93	8	7.77	7.79	7.87	7.51	8.94	-1.07	1.04	1.4	-2.25	23
16910728	SIRPA	signal-regulatory protein alpha	7.2	7.24	5.39	7.26	6.6	6.46	6.32	6.06	1.51	1.73	-1.91	2.3	14
16852312	SKA1	spindle and kinetochore associated complex subunit 1	3.23	3.07	3.95	3.32	4.55	4.07	4.6	6.81	-2.5	-2	-1.57	-11.24	23
16847238	SKA2	spindle and kinetochore associated complex subunit 2	6.54	5.82	6.22	5.09	6.55	6.24	6.64	7.13	-1	-1.34	-1.34	-4.09	18
16777278	SKA3	spindle and kinetochore associated complex subunit 3	3.44	4.07	3.09	3.74	5.14	4.43	5.65	7.74	-3.24	-1.28	-5.9	-16.08	22
16947904	SKIL	SKI-like proto-oncogene	7.57	7.55	7.07	8.23	7.44	7.52	8.09	7.12	1.09	1.02	-2.02	2.16	24
16984032	SKP2	S-phase kinase-associated protein 2, E3 ubiquitin protein ligase	8.1	8.43	7.42	7.56	9.16	8.68	8.92	8.73	-2.08	-1.19	-2.84	-2.24	24
17078626	SLC10A5	solute carrier family 10, member 5	3.38	3.33	3.66	6.1	3.45	2.98	4.32	4.06	-1.05	1.27	-1.58	4.13	18
16848070	SLC16A6	solute carrier family 16, member 6	7.38	6.59	10.03	6.69	5.61	7.63	4.56	4.73	3.41	-2.06	44.31	3.87	17
17020823	SLC17A5	solute carrier family 17 (acidic sugar transporter), member 5	7.62	8.39	8.63	8.14	7.99	8.53	7.78	7	-1.29	-1.1	1.81	2.2	25
17023758	SLC18B1	solute carrier family 18, subfamily B, member 1	5.26	6.13	6.33	7.06	5.05	6.01	6.25	6.02	1.16	1.09	1.06	2.06	35
16696177	SLC19A2	solute carrier family 19 (thiamine transporter), member 2	5.56	5.88	6.61	6.19	5.66	6.12	4.97	4.99	-1.07	-1.19	3.12	2.3	23
17083261	SLC1A1	solute carrier family 1 (neuronal/epithelial high affinity glutamate transporter, system Xag), member 1	6.01	8.59	7.51	7.19	4.91	7.13	7.23	6.13	2.14	2.74	1.22	2.08	20
16989018	SLC22A5	solute carrier family 22 (organic cation/carnitine transporter), member 5	6.03	5.59	5.59	6.76	5.93	5.58	5.6	5.69	1.08	1	-1.01	2.11	23
17092754	SLC24A2	solute carrier family 24 (sodium/potassium/calcium exchanger), member 2	3.2	2.63	3.42	5.78	2.65	2.83	3.04	2.78	1.46	-1.15	1.3	7.99	30
17123026	SLC25A15	solute carrier family 25 member 15	3.51	4.49	3.77	5.08	4.51	4.46	4.49	3.8	-1.99	1.02	-1.64	2.43	26
16972912	SLC25A4	solute carrier family 25 (mitochondrial carrier	6.79	7.22	6.85	7.63	5.9	6.42	6.41	6.4	1.85	1.74	1.36	2.36	24
17059532	SLC25A40	solute carrier family 25, member 40	4.92	5.66	5.36	5.31	6.05	5.68	6.04	6.41	-2.19	-1.02	-1.6	-2.14	24
17009193	SLC29A1	solute carrier family 29 (equilibrative nucleoside transporter), member 1	5.44	5.56	5.74	6.09	5.52	5.17	5.66	7.11	-1.06	1.31	1.06	-2.03	29
16705831	SLC29A3	solute carrier family 29 (equilibrative nucleoside transporter), member 3	4.86	5.01	4.98	6.49	5.07	4.42	4.89	5.22	-1.16	1.51	1.06	2.42	24
16916104	SLC2A4RG	SLC2A4 regulator	8.13	7.54	7.21	6.59	7.96	7.46	7.17	7.73	1.12	1.06	1.03	-2.2	17
16763577	SLC38A4	solute carrier family 38, member 4	7.88	5.12	4.96	2.62	6.04	6.83	6.91	5.03	3.58	-3.26	-3.87	-5.29	36
16978417	SLC39A8	solute carrier family 39 (zinc transporter), member 8	5.28	5.24	6.02	5.93	4.37	4.83	5.1	4.76	1.88	1.33	1.9	2.26	39
16725984	SLC3A2	solute carrier family 3 (amino acid transporter heavy chain), member 2	8.08	8.54	8.85	8.85	8.08	7.95	8.62	7.28	1	1.5	1.17	2.96	23
16769463	SLC41A2	solute carrier family 41 (magnesium transporter), member 2	6.63	6.88	7.29	6.61	5.5	6.01	6.83	5.22	2.18	1.82	1.38	2.61	26
16777756	SLC46A3	solute carrier family 46, member 3	6.76	6.51	6.05	7.34	6.56	6.1	6.61	6	1.15	1.33	-1.48	2.54	21
16916682	SLC4A11	solute carrier family 4, sodium borate transporter, member 11	5.78	5.88	5.21	5.58	5.77	6.09	5.79	6.65	1.01	-1.15	-1.49	-2.09	22
16768105	SLC6A15	solute carrier family 6 (neutral amino acid transporter), member 15	4.28	4.46	4.99	3.67	4.95	2.89	4.71	2.46	-1.59	2.97	1.22	2.32	24
16843078	SLC6A4	solute carrier family 6 (neurotransmitter transporter), member 4	3.19	2.93	3.46	5.18	2.61	3.03	2.78	3.59	1.5	-1.08	1.59	3.02	30
16979917	SLC7A11	solute carrier family 7 (anionic amino acid transporter light chain, xc- system), member 11	7.74	9.38	8.79	10.77	9.15	8.19	9.9	7.34	-2.65	2.29	-2.16	10.76	26
16961449	SLC7A14	solute carrier family 7, member 14	6.94	4.07	2.33	3.36	3.9	2.61	2.89	2.33	8.19	2.76	-1.48	2.05	21
17066065	SLC7A2	solute carrier family 7 (cationic amino acid transporter, y+ system), member 2	3.26	3.27	3.33	5.12	3.42	3.67	3.44	2.98	-1.11	-1.33	-1.08	4.41	23
16829085	SLC7A5	solute carrier family 7 (amino acid transporter light chain, L system), member 5	7.74	9.59	11.51	8.99	9.38	7.42	9.5	7.24	-3.12	4.51	4.03	3.36	17
16987298	SLF1	SMC5-SMC6 complex localization factor 1	4.55	4.79	4.9	4.29	5.08	4.98	5.49	5.6	-1.44	-1.14	-1.5	-2.48	22
16843404	SLFN11	schlafen family member 11	5.8	7	7.07	6.19	6.86	6.62	7.03	7.25	-2.09	1.3	1.03	-2.08	24
16780092	SLITRK1	SLIT and NTRK-like family, member 1	6.57	3.73	2.33	2.55	3.32	4.36	5.05	3.59	9.55	-1.54	-6.58	-2.06	24
16775732	SLITRK5	SLIT and NTRK-like family, member 5	3.05	2.46	3.28	3.22	2.74	2.95	2.61	2.04	1.24	-1.41	1.6	2.27	20
16780133	SLITRK6	SLIT and NTRK-like family, member 6	3.47	3.27	3.35	6.35	2.43	2.3	3.74	3.75	2.05	1.95	-1.31	6.07	22
17087716	SMC2	structural maintenance of chromosomes 2	6.49	6.26	6.25	6.45	6.55	6.62	7.14	8.08	-1.05	-1.28	-1.85	-3.09	29
16709140	SMC3	structural maintenance of chromosomes 3	8.6	8.46	8.02	7.96	8.9	8.82	8.92	9.18	-1.23	-1.29	-1.86	-2.34	22
16947556	SMC4	structural maintenance of chromosomes 4	6.57	5.69	5.61	5.35	6.79	6.35	6.88	8.34	-1.17	-1.59	-2.41	-7.91	36
17114394	SMIM10L2B	small integral membrane protein 10 like 2B	6.31	4.87	4.47	4.27	5.32	5.78	5.09	5.52	1.98	-1.87	-1.53	-2.38	9
17119656	SND1-IT1	SND1 intronic transcript 1	5.57	5.3	4.5	6.28	5.64	5.21	5.58	5.21	-1.05	1.06	-2.12	2.1	25
16798020	SNRPN	small nuclear ribonucleoprotein polypeptide N	9.22	8.21	8.48	9.59	8.39	8.67	8.41	8.11	1.77	-1.37	1.05	2.78	23
16798069	SNURF	SNRPN upstream reading frame	4.67	4.21	4.39	5.17	4.13	4.88	4.27	3.76	1.46	-1.59	1.09	2.65	25
16988539	SNX24	sorting nexin 24	4.96	5.35	5.37	6.09	5.43	5.47	5.23	5.07	-1.39	-1.09	1.1	2.03	32
16815925	SNX29	sorting nexin 29	8.34	7.35	7.1	7.16	7.41	7.38	7.79	8.35	1.9	-1.03	-1.61	-2.28	13
16917504	SNX5	sorting nexin 5	7.38	6.89	7.26	6.45	7.43	7.09	7.21	7.58	-1.04	-1.15	1.03	-2.19	38
16755131	SOCS2	suppressor of cytokine signaling 2	6.14	3.78	4.11	3.62	4.48	4.85	4.71	5.15	3.16	-2.1	-1.51	-2.89	25
16690566	SORT1	sortilin 1	8	9.4	8.95	8.44	8.66	8.86	8.44	7.14	-1.58	1.45	1.42	2.46	24
16909413	SP110	SP110 nuclear body protein	5.7	6.13	5.79	5.79	6.72	6.18	7.35	7.16	-2.03	-1.04	-2.94	-2.58	29
16732880	SPA17	sperm autoantigenic protein 17	4.85	4.51	4.5	4.74	4.87	4.66	4.91	5.98	-1.01	-1.1	-1.33	-2.36	24
17103230	SPACA5	sperm acrosome associated 5	3.66	2.7	3.38	4.12	3.64	4.04	2.61	2.96	1.02	-2.54	1.7	2.23	10
17071412	SPAG1	sperm associated antigen 1	2.69	3.15	3.22	4.39	2.38	2.85	3.94	3.24	1.24	1.23	-1.65	2.23	22
16842673	SPAG5	sperm associated antigen 5	3.39	4.28	4.16	4.11	5.8	4.8	5.41	7.3	-5.34	-1.44	-2.37	-9.11	24
17001927	SPARC	secreted protein, acidic, cysteine-rich (osteonectin)	9.4	10.08	9.8	9.79	9.54	9.9	10.44	8.53	-1.1	1.13	-1.55	2.4	24
16773197	SPATA13	spermatogenesis associated 13	6.39	4.92	5.22	4.55	4.85	4.83	5.06	5.59	2.92	1.06	1.12	-2.07	33
17073511	SPATC1	spermatogenesis and centriole associated 1	5.46	5.31	5.46	4.88	5.42	5.52	5.52	6.05	1.02	-1.16	-1.04	-2.26	17
16868838	SPC24	SPC24, NDC80 kinetochore complex component	4.91	5.63	5.36	4.89	6.56	5.63	5.86	7.46	-3.13	1	-1.42	-5.94	26
16904780	SPC25	SPC25, NDC80 kinetochore complex component	3.25	2.93	3.2	3.15	4.29	2.91	4.08	6.3	-2.06	1.01	-1.85	-8.91	23
16992096	SPDL1	spindle apparatus coiled-coil protein 1	6.27	6.1	6.45	7.06	6.81	7.39	7.25	8.06	-1.46	-2.45	-1.74	-2	23
17111594	SPIN4	spindlin family, member 4	5.04	5.39	5.09	5.19	5.24	5.59	5.72	6.66	-1.15	-1.15	-1.55	-2.78	26
16684581	SPOCD1	SPOC domain containing 1	5.23	6.74	6.69	6.86	6.96	6.76	6.61	5.51	-3.32	-1.02	1.05	2.55	24
16693357	SPRR2A	small proline-rich protein 2A	3.62	3.07	3.08	4.66	3.95	3.71	3.69	3.54	-1.26	-1.55	-1.52	2.16	9
17108597	SPRY3	sprouty RTK signaling antagonist 3	4.75	3.89	4.25	5.53	4.03	3.97	4.49	4.48	1.66	-1.06	-1.18	2.07	28
16779146	SPRYD7	SPRY domain containing 7	6.58	6.47	6.08	7.38	6.29	6.42	6.61	6.33	1.22	1.04	-1.44	2.08	23
16749139	SPX	spexin hormone	3.95	4.06	4.59	5.76	4.28	3.52	4.21	4.68	-1.25	1.46	1.31	2.11	19
17072552	SQLE	squalene epoxidase	7.15	7.62	7.84	8.1	6.68	7.31	6.97	7.05	1.39	1.24	1.83	2.07	36
16993458	SQSTM1	sequestosome 1	7.02	7.42	7.36	8.05	8.03	7.5	6.71	6.37	-2.02	-1.06	1.57	3.19	23
17105332	SRPX2	sushi-repeat containing protein, X-linked 2	6.45	6.42	7.38	8.38	6.84	6.53	5.98	6.86	-1.3	-1.08	2.64	2.87	24
16829629	SRR	serine racemase	6.89	8.01	6.94	7.19	7.92	7.75	8.07	8.42	-2.04	1.2	-2.18	-2.35	25
16916352	SRXN1	sulfiredoxin 1	8.15	8.16	8.02	9.44	8.42	8.12	7.16	7.92	-1.21	1.03	1.82	2.87	21
16865699	SSC5D	scavenger receptor cysteine rich family, 5 domains	6.99	6.21	6.56	4.79	6.47	7.47	7.37	6.55	1.44	-2.39	-1.75	-3.39	19
16783602	SSTR1	somatostatin receptor 1	4.89	5.71	5.84	6.57	5.3	5.65	5.23	5.42	-1.33	1.05	1.52	2.21	24
17103263	SSX1	synovial sarcoma, X breakpoint 1	2.26	2.21	2.51	2.9	1.99	2.3	2.41	1.87	1.21	-1.07	1.07	2.04	10
16688961	SSX2IP	synovial sarcoma, X breakpoint 2 interacting protein	4.56	4.47	4.94	4.58	3.97	4.26	4.52	5.78	1.5	1.15	1.34	-2.3	23
16943184	ST3GAL6	ST3 beta-galactoside alpha-2,3-sialyltransferase 6	4.67	3.64	4.05	5.22	3.81	3.94	4.41	4.19	1.82	-1.23	-1.28	2.04	27
16849274	ST6GALNAC2	ST6 (alpha-N-acetyl-neuraminyl-2,3-beta-galactosyl-1,3)-N-acetylgalactosaminide alpha-2,6-sialyltransferase 2	4.2	3.64	3.6	3.65	4.12	3.71	3.93	5.61	1.06	-1.05	-1.26	-3.9	27
16666326	ST6GALNAC3	ST6 (alpha-N-acetyl-neuraminyl-2,3-beta-galactosyl-1,3)-N-acetylgalactosaminide alpha-2,6-sialyltransferase 3	3.52	2.7	3.1	3.34	3.46	3.08	3.36	4.9	1.04	-1.29	-1.2	-2.94	24
16998810	STARD4	StAR-related lipid transfer domain containing 4	6.84	7.99	7.88	8.31	7.59	7.95	8.27	6.7	-1.68	1.03	-1.32	3.04	26
16812406	STARD5	StAR-related lipid transfer domain containing 5	7.1	5.68	6.28	4.77	6.6	7.27	5.77	5.96	1.41	-3.01	1.42	-2.28	27
16906571	STAT4	signal transducer and activator of transcription 4	4.97	4.72	5.87	4.82	5.27	4.82	4.72	3.46	-1.24	-1.07	2.22	2.57	28
17002898	STC2	stanniocalcin 2	10.1	10.97	11.34	10.71	10.48	10.42	10.66	8.69	-1.3	1.47	1.61	4.06	21
17048083	STEAP2	STEAP family member 2, metalloreductase	8.81	7.64	8.19	6.92	8.66	8.12	6.61	7.94	1.11	-1.39	3	-2.03	28
16686796	STIL	SCL/TAL1 interrupting locus	4.96	5.32	5.32	5.34	6.07	5.66	6.45	7.93	-2.16	-1.27	-2.2	-6.02	24
16683723	STMN1	stathmin 1	4.9	4.48	4.73	4.73	5.35	5.58	4.99	5.99	-1.37	-2.15	-1.2	-2.4	22
16825911	STX1B	syntaxin 1B	5.98	5.94	6.02	5.16	6.11	6.26	5.62	6.48	-1.1	-1.25	1.32	-2.49	20
16725112	STX3	syntaxin 3	7.1	6.61	5.7	7.3	7.01	6.94	6.72	6	1.07	-1.26	-2.02	2.47	27
17124312	STXBP5-AS1	STXBP5 antisense RNA 1	2.01	2.27	2.31	4.32	2.43	1.97	2.04	2.95	-1.34	1.23	1.21	2.59	27
17124314	STXBP5-AS1	STXBP5 antisense RNA 1	2.4	3.03	2.62	4.59	2.13	2.23	2.02	3	1.21	1.75	1.51	3.01	26
17124318	STXBP5-AS1	STXBP5 antisense RNA 1	2.88	2.44	2.15	4.72	2.6	1.97	2.53	2.64	1.22	1.39	-1.3	4.24	18
17124376	STXBP5-AS1	STXBP5 antisense RNA 1	4.33	4.02	4.97	5.72	4.21	4.14	3.83	4.49	1.09	-1.09	2.21	2.35	12
17069816	SULF1	sulfatase 1	10.65	9.68	5.26	6.7	11.26	10.58	10.2	9.31	-1.53	-1.86	-30.78	-6.11	34
16919962	SULF2	sulfatase 2	6.99	4.18	5.8	7.62	4.78	4.75	4.74	4.82	4.63	-1.48	2.09	6.96	22
17103413	SUV39H1	suppressor of variegation 3-9 homolog 1 (Drosophila)	4	3.78	4.13	4.03	3.94	3.93	4.09	5.36	1.04	-1.11	1.02	-2.52	29
16692639	SV2A	synaptic vesicle glycoprotein 2A	6.56	6.21	7.2	6.23	7.31	7.5	7.13	7.32	-1.69	-2.45	1.05	-2.13	22
17097072	SVEP1	sushi, von Willebrand factor type A, EGF and pentraxin domain containing 1	7.87	6.76	6.13	7.03	7.04	6.68	6.62	5.79	1.78	1.06	-1.4	2.37	50
17024775	SYNE1	spectrin repeat containing, nuclear envelope 1	6.35	6.64	5.93	6.82	6.04	5.93	6.3	5.68	1.24	1.63	-1.29	2.2	153
16785155	SYNE2	spectrin repeat containing, nuclear envelope 2	4.58	4.07	3.91	3.83	6.41	5.17	4.83	6.04	-3.55	-2.14	-1.9	-4.63	126
16796412	SYNE3	spectrin repeat containing, nuclear envelope family member 3	4.99	4.77	4.08	4.43	5.52	4.42	5.59	5.67	-1.44	1.28	-2.86	-2.36	19
16970118	SYNPO2	synaptopodin 2	4.89	7.35	7.18	5.3	5.6	7.12	5.85	3.79	-1.64	1.17	2.51	2.85	17
16754536	SYT1	synaptotagmin I	4.73	3.86	4.99	5.92	3.84	3.82	4.87	4.72	1.86	1.03	1.09	2.3	31
16677057	SYT14	synaptotagmin XIV	6	5.58	6.04	7.36	5.86	6.01	6.58	6.33	1.1	-1.35	-1.45	2.04	15
17014208	SYTL3	synaptotagmin-like 3	4.66	5.01	5.62	6.46	5.38	5.64	5.57	5.44	-1.65	-1.54	1.03	2.03	35
16964000	TACC3	transforming, acidic coiled-coil containing protein 3	4.49	4.51	4.4	4.43	5.37	4.88	5.24	6.78	-1.84	-1.3	-1.79	-5.08	19
16690511	TAF13	TAF13 RNA polymerase II, TATA box binding protein (TBP)-associated factor, 18kDa	6.6	7.09	7.83	8.24	6.28	6.87	7.74	7.16	1.25	1.17	1.07	2.11	21
17118852	TAF1D	TATA-box binding protein associated factor, RNA polymerase I subunit D	6	5.76	6.02	6.29	5.34	5.82	5.76	5.1	1.58	-1.04	1.19	2.29	24
16708802	TAF5	TAF5 RNA polymerase II, TATA box binding protein (TBP)-associated factor, 100kDa	4.9	5.44	5.52	5.2	5.52	5.51	6.11	6.37	-1.54	-1.05	-1.51	-2.24	30
16731654	TAGLN	transgelin	9.16	10.4	10.1	10.25	10.11	10.38	10.15	8.14	-1.93	1.01	-1.03	4.32	20
16720318	TALDO1	transaldolase 1	6.6	6.6	6.64	7.35	6.4	6.7	6.01	6.03	1.15	-1.08	1.55	2.5	22
16886818	TANC1	tetratricopeptide repeat, ankyrin repeat and coiled-coil containing 1	7.8	7.3	7.49	8.12	7.48	7.44	7.95	6.86	1.24	-1.11	-1.37	2.39	26
16761511	TAS2R19	taste receptor, type 2, member 19	2.96	3.29	2.76	4.07	3.65	2.94	3.23	2.88	-1.61	1.27	-1.39	2.28	17
16761511	TAS2R20	taste receptor, type 2, member 20	2.96	3.29	2.76	4.07	3.65	2.94	3.23	2.88	-1.61	1.27	-1.39	2.28	17
17052413	TAS2R3	taste receptor, type 2, member 3	4.43	4.01	3.79	5.11	4.06	3.98	4.24	3.99	1.29	1.02	-1.37	2.17	26
16965710	TBC1D19	TBC1 domain family, member 19	5.79	5.59	4.79	6.33	5.54	5.65	5.26	5.33	1.19	-1.04	-1.39	2	18
17096471	TBC1D2	TBC1 domain family, member 2	7.02	8.46	8.19	7.4	6.87	7.84	7.59	9.22	1.11	1.54	1.51	-3.54	29
16901161	TBC1D8	TBC1 domain family, member 8 (with GRAM domain)	4.78	3.74	4.03	3.39	4.22	3.87	3.91	4.41	1.47	-1.09	1.09	-2.02	28
16732520	TBCEL	tubulin folding cofactor E-like	6.52	6.44	6.5	7.12	6.34	6.26	6.9	6.1	1.13	1.13	-1.32	2.03	29
16691576	TBX15	T-box 15	3.56	3.67	3.22	5.07	4.17	4.36	5.29	3.79	-1.53	-1.61	-4.17	2.42	25
16836735	TBX2	T-box 2	7.26	5.55	5.96	4.55	6.42	5.66	5.7	6.46	1.79	-1.08	1.19	-3.78	19
16916221	TCEA2	transcription elongation factor A (SII), 2	3.89	3.75	3.85	4.95	3.19	4.13	3.79	3.95	1.63	-1.3	1.04	2	8
16855044	TCEB3CL2	transcription elongation factor B polypeptide 3C-like 2	3.16	2.18	3.02	2.65	2.91	3.25	2.29	3.71	1.19	-2.1	1.66	-2.09	8
17027710	TCF19	transcription factor 19	4.33	5.54	5.09	5.29	5.84	5.59	5.93	6.8	-2.85	-1.03	-1.79	-2.86	27
17030560	TCF19	transcription factor 19	4.33	5.54	5.09	5.29	5.84	5.59	5.93	6.8	-2.85	-1.03	-1.79	-2.86	27
17033265	TCF19	transcription factor 19	4.33	5.54	5.09	5.29	5.84	5.59	5.93	6.8	-2.85	-1.03	-1.79	-2.86	27
17035356	TCF19	transcription factor 19	4.33	5.54	5.09	5.29	5.84	5.59	5.93	6.8	-2.85	-1.03	-1.79	-2.86	27
17038044	TCF19	transcription factor 19	4.33	5.54	5.09	5.29	5.84	5.59	5.93	6.8	-2.85	-1.03	-1.79	-2.86	27
17040632	TCF19	transcription factor 19	4.33	5.54	5.09	5.29	5.84	5.59	5.93	6.8	-2.85	-1.03	-1.79	-2.86	27
16925025	TCP10L	t-complex 10-like	3.1	2.68	3.03	3.49	3.02	2.97	2.82	2.39	1.06	-1.22	1.15	2.14	19
16665835	TCTEX1D1	Tctex1 domain containing 1	2.81	2.57	2.99	2.59	3.85	3.94	3.35	3.68	-2.05	-2.58	-1.28	-2.13	21
17084130	TEK	TEK tyrosine kinase, endothelial	4.08	5.39	5.96	3.88	3.68	4.75	5.24	5.18	1.33	1.56	1.65	-2.46	20
17050522	TES	testin LIM domain protein	4.93	7.53	6.86	8.52	6.32	6.92	8.23	6.88	-2.62	1.53	-2.58	3.12	24
16801305	TEX9	testis expressed 9	4.77	3.35	3.5	4.52	2.92	4.04	3.44	3.19	3.59	-1.62	1.04	2.51	35
16818359	TGFB1I1	transforming growth factor beta 1 induced transcript 1	9.27	9.29	8.74	9.68	9.7	9.46	9.25	8.57	-1.34	-1.12	-1.42	2.16	15
16677556	TGFB2	transforming growth factor beta 2	8.39	11.73	11.76	11.28	11.59	11.9	11.26	6.08	-9.21	-1.13	1.42	36.71	28
16677556	TGFB2-OT1	TGFB2 overlapping transcript 1	8.39	11.73	11.76	11.28	11.59	11.9	11.26	6.08	-9.21	-1.13	1.42	36.71	28
16989496	TGFBI	transforming growth factor, beta-induced, 68kDa	7.25	8.77	7.9	7.92	8.68	8.1	8.07	6.77	-2.68	1.59	-1.12	2.22	30
16919158	TGM2	transglutaminase 2	9.61	9.3	10.95	9.78	9.43	8.66	8.34	11.3	1.14	1.56	6.12	-2.87	32
16917849	THBD	thrombomodulin	6.7	5.15	6.34	4.15	6.21	6.54	4.28	6.42	1.41	-2.63	4.16	-4.82	22
17025844	THBS2	thrombospondin 2	11.41	11.73	10.89	8.36	11.06	11.52	11.7	9.43	1.27	1.16	-1.75	-2.09	23
16882615	THNSL2	threonine synthase-like 2	5.97	5.02	4.27	5.39	4.87	5.25	6.08	4.22	2.13	-1.18	-3.53	2.25	33
16804631	TICRR	TOPBP1-interacting checkpoint and replication regulator	2.86	3.57	3.36	4.13	4.6	4.06	5.38	6.59	-3.34	-1.4	-4.04	-5.52	20
16766137	TIMELESS	timeless circadian clock	3.73	4.15	4	4.88	4.89	4.71	5.32	6.02	-2.23	-1.47	-2.5	-2.2	26
16721393	TIMM10B	translocase of inner mitochondrial membrane 10 homolog B (yeast)	8.35	7.32	7.52	8.81	7.57	7.59	7.52	7.78	1.72	-1.21	1	2.04	23
16849379	TK1	thymidine kinase 1, soluble	4.58	5.43	5.44	5.19	6.42	5.21	6.04	7.48	-3.57	1.17	-1.51	-4.88	25
16839519	TLCD2	TLC domain containing 2	5.55	4.8	5.88	5.9	5.81	5.55	5.9	4.82	-1.19	-1.69	-1.01	2.12	10
16960355	TM4SF1	transmembrane 4 L six family member 1	6.21	5.96	6.97	7.3	4.52	7.43	5.28	9.07	3.23	-2.76	3.22	-3.41	26
16870600	TM6SF2	transmembrane 6 superfamily member 2	6.63	6.58	6.61	6.88	5.97	6.14	6.09	5.82	1.58	1.36	1.43	2.09	25
16834603	TMEM106A	transmembrane protein 106A	6.37	6.41	6.93	7.84	6.57	6.47	6.93	6.5	-1.15	-1.04	-1	2.54	23
16840885	TMEM107	transmembrane protein 107	4.84	5.04	4.86	4.37	5.08	4.87	4.09	5.79	-1.18	1.12	1.7	-2.67	30
16769761	TMEM119	transmembrane protein 119	7.04	5.8	6.05	3.79	7.64	6.69	7.67	6.22	-1.52	-1.85	-3.06	-5.4	19
16980716	TMEM154	transmembrane protein 154	2.87	3.13	4.32	5.62	2.89	3.08	3.84	4.23	-1.02	1.03	1.39	2.61	16
17004859	TMEM170B	transmembrane protein 170B	2.93	3.65	3.58	4.39	3.72	3.62	3.46	3.02	-1.72	1.02	1.09	2.59	24
17000650	TMEM173	transmembrane protein 173	6.49	6.15	5.96	5.69	6.78	6.29	6.78	7.39	-1.22	-1.1	-1.76	-3.24	24
17052348	TMEM178B	transmembrane protein 178B	5.23	5.92	5.32	5.2	4.03	4.45	4.57	3.54	2.3	2.77	1.69	3.16	24
16927594	TMEM191C	transmembrane protein 191C	4.7	2.83	3.79	4.35	3.34	3.22	3.65	3.24	2.57	-1.3	1.1	2.16	8
17012546	TMEM200A	transmembrane protein 200A	5.52	5.17	6.07	5.55	6.33	4.12	5.34	6.66	-1.75	2.08	1.66	-2.16	26
17018720	TMEM217	transmembrane protein 217	3.35	3.4	3.72	5.12	3.09	2.99	3.64	3.9	1.19	1.33	1.06	2.32	21
16702827	TMEM236	transmembrane protein 236	4.08	2.63	4	4.14	3.13	4.17	3.05	2.9	1.94	-2.92	1.93	2.36	8
16793644	TMEM30B	transmembrane protein 30B	5.88	4.01	5.42	4.15	4.2	4.24	4.89	5.35	3.21	-1.17	1.45	-2.29	20
16950877	TMEM40	transmembrane protein 40	4.83	4.63	4.56	7.79	4.04	4.56	4.79	5.02	1.73	1.05	-1.18	6.8	26
16664150	TMEM69	transmembrane protein 69	6.85	7.34	6.93	8.36	7.21	7.6	7.64	7.24	-1.28	-1.19	-1.63	2.17	24
17087329	TMOD1	tropomodulin 1	3.65	3.9	4.5	4.97	3.88	3.57	3.05	3.42	-1.18	1.25	2.73	2.93	18
16755498	TMPO	thymopoietin	4.87	5.24	4.6	5.27	6.16	5.72	6.23	7.22	-2.44	-1.39	-3.09	-3.87	36
16934681	TMPRSS6	transmembrane protease, serine 6	3.32	3.12	3.54	2.6	2.76	3.33	3.19	3.63	1.47	-1.16	1.28	-2.04	20
17116284	TMSB4Y	thymosin beta 4, Y-linked	2.81	2.64	2.13	2.72	3.21	2.92	2.77	4.23	-1.32	-1.21	-1.55	-2.85	11
16762759	TMTC1	transmembrane and tetratricopeptide repeat containing 1	3.86	5.1	5.93	5.39	5.69	6	4.37	3.8	-3.56	-1.87	2.95	3.01	25
16857237	TNFAIP8L1	tumor necrosis factor, alpha-induced protein 8-like 1	4.13	5.32	4.14	3.83	5.41	4.65	3.83	5.16	-2.43	1.59	1.24	-2.53	21
17075426	TNFRSF10B	tumor necrosis factor receptor superfamily, member 10b	7.48	7.16	7.71	8.48	6.98	6.8	6.91	6.79	1.41	1.28	1.74	3.22	24
17075448	TNFRSF10D	tumor necrosis factor receptor superfamily, member 10d, decoy with truncated death domain	8.53	8.07	8.59	10.38	7.51	7.51	7.63	7.7	2.02	1.47	1.94	6.43	15
16659238	TNFRSF1B	tumor necrosis factor receptor superfamily, member 1B	5.71	5.89	6.43	5.18	7.05	6.41	5.74	6.71	-2.54	-1.44	1.62	-2.9	24
16961616	TNFSF10	tumor necrosis factor (ligand) superfamily, member 10	3.11	3.64	3.37	3.13	4.52	3.93	3.84	4.38	-2.64	-1.22	-1.38	-2.38	29
16696416	TNFSF18	tumor necrosis factor (ligand) superfamily, member 18	3.14	4.03	2.68	5.92	3.05	3.17	7	3.25	1.07	1.81	-19.89	6.37	16
16875599	TNNT1	troponin T type 1 (skeletal, slow)	3.64	4.18	3.57	3.39	4.16	3.79	3.43	5.12	-1.43	1.31	1.1	-3.31	18
16823869	TNP2	transition protein 2 (during histone to protamine replacement)	3.14	2.43	3.07	2.68	2.82	3.28	2.61	3.78	1.25	-1.8	1.37	-2.14	20
16844312	TOP2A	topoisomerase (DNA) II alpha	5.11	6.25	5.85	5.58	8.8	7.69	8.03	10.47	-12.89	-2.73	-4.55	-29.48	34
16674449	TOR1AIP1	torsin A interacting protein 1	7.01	6.56	7	7.8	6.98	7.08	7.29	6.75	1.02	-1.43	-1.23	2.08	27
16895179	TP53I3	tumor protein p53 inducible protein 3	6.09	5.41	6.73	7.96	5.39	5.35	6.18	6.41	1.62	1.05	1.46	2.92	18
17079317	TP53INP1	tumor protein p53 inducible nuclear protein 1	7.2	6.72	7.03	8.31	6.57	6.96	6.4	6.47	1.55	-1.18	1.55	3.57	24
16736405	TPH1	tryptophan hydroxylase 1	1.98	2.14	1.95	3.23	2.19	2.22	2.31	2.09	-1.16	-1.05	-1.29	2.2	26
16801789	TPM1	tropomyosin 1 (alpha)	9.58	9.21	9.37	9.34	8.9	9.08	9.32	8.1	1.59	1.09	1.03	2.36	29
16735152	TPP1	tripeptidyl peptidase I	8.39	7.3	7.1	8.22	7.74	7.88	6.78	7.06	1.56	-1.49	1.25	2.23	21
16778713	TPT1	tumor protein, translationally-controlled 1	10.24	9.47	9.68	8.93	9.67	9.21	9.55	10.5	1.49	1.19	1.1	-2.98	16
16737102	TPT1-AS1	TPT1 antisense RNA 1	7.31	7.26	7.5	7.24	7.57	7.82	7.25	6.01	-1.2	-1.48	1.19	2.34	26
16912379	TPX2	TPX2, microtubule-associated	4.76	6.61	5.49	6.53	7.49	7.14	7.43	9.25	-6.63	-1.44	-3.84	-6.59	30
16782122	TRAC	T-cell receptor alpha constant	3.42	5.39	4.4	4.78	3.71	4.47	4.88	3.29	-1.22	1.88	-1.4	2.81	23
16782122	TRAJ17	T cell receptor alpha joining 17	3.42	5.39	4.4	4.78	3.71	4.47	4.88	3.29	-1.22	1.88	-1.4	2.81	23
16782114	TRAJ4	T cell receptor alpha joining 4	2.22	2.51	2.01	3.27	1.92	3.24	2.6	2.2	1.23	-1.66	-1.51	2.1	9
16782112	TRAJ5	T cell receptor alpha joining 5	3.2	4.18	4.95	3.5	3.7	4.26	3.96	4.64	-1.41	-1.05	1.99	-2.2	8
16782010	TRAJ59	T cell receptor alpha joining 59 (non-functional)	8.27	8.11	8.75	7.68	8.22	7.72	8.02	8.98	1.03	1.3	1.65	-2.47	5
16907257	TRAK2	trafficking protein, kinesin binding 2	8.32	7.73	7.55	8.93	7.65	7.46	7.88	7.92	1.59	1.21	-1.25	2.01	36
17078102	TRAM1	translocation associated membrane protein 1	10.12	10.04	10.16	10.23	10.04	10.28	10.19	9.21	1.06	-1.18	-1.02	2.03	20
17022952	TRAPPC3L	trafficking protein particle complex 3-like	2.27	2.38	3.03	4.49	3.27	2.9	4.03	2.45	-2	-1.43	-2	4.1	24
16782122	TRAV20	T cell receptor alpha variable 20	3.42	5.39	4.4	4.78	3.71	4.47	4.88	3.29	-1.22	1.88	-1.4	2.81	23
16781889	TRAV9-2	T cell receptor alpha variable 9-2	2.21	1.73	2.01	1.37	1.47	1.46	1.4	2.44	1.67	1.2	1.52	-2.11	20
17052625	TRBV24-1	T cell receptor beta variable 24-1	2.78	2.66	3.32	2.23	3.03	2.27	3.2	3.35	-1.19	1.31	1.08	-2.16	8
16781997	TRDJ4	T cell receptor delta joining 4	2.41	3.06	1.35	2.79	2.5	1.83	2.23	1.51	-1.07	2.34	-1.84	2.43	8
16782122	TRDV2	T cell receptor delta variable 2	3.42	5.39	4.4	4.78	3.71	4.47	4.88	3.29	-1.22	1.88	-1.4	2.81	23
17019056	TREM1	triggering receptor expressed on myeloid cells 1	2.95	2.83	3.91	4.68	3.05	3.35	2.76	3.21	-1.07	-1.43	2.23	2.78	23
17019218	TRERF1	transcriptional regulating factor 1	6.01	6.27	5.65	5.69	6.56	6.52	6.63	7.14	-1.47	-1.19	-1.97	-2.73	31
17096436	TRIM14	tripartite motif containing 14	5.31	5.59	5.14	4.54	6.33	5.73	6.68	6.94	-2.03	-1.1	-2.91	-5.28	29
16831908	TRIM16L	tripartite motif containing 16-like	5.38	3.7	3.82	5.16	5.21	5.37	5.06	3.16	1.12	-3.19	-2.35	4.02	11
16846915	TRIM25	tripartite motif containing 25	7.37	7.78	7.48	7.37	8.47	7.94	8.22	8.6	-2.15	-1.12	-1.67	-2.34	29
17126024	TRIM25	tripartite motif containing 25	6.41	7.46	7.28	6.53	8.33	7.51	7.99	8.33	-3.77	-1.03	-1.63	-3.48	13
16721249	TRIM34	tripartite motif containing 34	4.75	4.99	4.26	3.93	5.45	5.16	4.66	5.16	-1.62	-1.13	-1.31	-2.35	39
17026149	TRIM40	tripartite motif containing 40	3.96	4.33	4.03	4.43	3.9	3.9	4.08	3.4	1.04	1.36	-1.04	2.05	27
16961003	TRIM59	tripartite motif containing 59	4.51	5.24	4.93	5.26	5.44	5.57	5.78	6.3	-1.91	-1.25	-1.79	-2.07	24
16721249	TRIM6	tripartite motif containing 6	4.75	4.99	4.26	3.93	5.45	5.16	4.66	5.16	-1.62	-1.13	-1.31	-2.35	39
16721249	TRIM6-TRIM34	TRIM6-TRIM34 readthrough	4.75	4.99	4.26	3.93	5.45	5.16	4.66	5.16	-1.62	-1.13	-1.31	-2.35	39
16982342	TRIML2	tripartite motif family like 2	2.48	2.8	4.19	4.53	2.77	3.08	4.28	3.28	-1.23	-1.22	-1.07	2.38	20
16982635	TRIP13	thyroid hormone receptor interactor 13	4	4.43	4	4.55	4.98	4.76	5.14	6.75	-1.97	-1.26	-2.2	-4.59	33
16750761	TROAP	trophinin associated protein	3.6	3.9	3.73	3.63	4.3	3.9	4.09	5.17	-1.63	1	-1.29	-2.9	29
16831442	TRPV2	transient receptor potential cation channel, subfamily V, member 2	5.35	4.89	4.38	6.05	4.47	6.02	5.24	4.66	1.85	-2.19	-1.81	2.62	30
16769952	TRPV4	transient receptor potential cation channel, subfamily V, member 4	5.42	5.17	4.81	4.34	5.7	5.3	4.81	5.52	-1.22	-1.09	1	-2.26	35
16853120	TSHZ1	teashirt zinc finger homeobox 1	5.56	5.22	5.04	4.72	5.82	5.52	5.35	5.72	-1.19	-1.22	-1.24	-2.01	23
17043843	TSPAN13	tetraspanin 13	4.5	6.79	5.74	8.19	3.29	5.4	5.29	5.5	2.31	2.62	1.37	6.47	22
16691314	TSPAN2	tetraspanin 2	3.6	5.93	3	5.72	3.91	4.1	5.26	4.32	-1.25	3.55	-4.77	2.64	20
16720852	TSPAN32	tetraspanin 32	5.54	5.27	5.71	5.22	5.89	5.71	5.69	6.25	-1.27	-1.35	1.01	-2.04	19
17103951	TSPYL2	TSPY-like 2	6.31	5.61	6.14	6.86	5.41	5.31	5.65	5.86	1.87	1.23	1.4	2	23
16731911	TTC36	tetratricopeptide repeat domain 36	3.93	3.64	4.06	3.7	3.75	3.86	3.71	4.95	1.14	-1.17	1.28	-2.38	21
16669245	TTF2	transcription termination factor, RNA polymerase II	2.31	2.55	1.92	2.15	2.02	2.34	1.71	3.43	1.22	1.15	1.15	-2.42	21
17010552	TTK	TTK protein kinase	3.09	3.6	2.8	3.47	5.08	3.89	4.32	6.78	-3.95	-1.22	-2.87	-9.92	26
16688864	TTLL7	tubulin tyrosine ligase-like family member 7	5.86	5.87	6.38	6.77	5.63	6.26	6.66	5.69	1.17	-1.31	-1.22	2.12	31
17015143	TUBB2A	tubulin, beta 2A class IIa	4.23	4.64	5.21	5.99	4.52	5.38	5.88	4.35	-1.22	-1.68	-1.59	3.13	10
17022736	TUBE1	tubulin, epsilon 1	5.22	5.95	6.15	6.78	5.75	6	6.33	5.7	-1.44	-1.04	-1.13	2.12	23
16670894	TUFT1	tuftelin 1	4.71	5.28	4.9	6.33	4.94	5.05	5.55	4.76	-1.17	1.17	-1.57	2.97	34
17055614	TWIST1	twist family bHLH transcription factor 1	7.01	5.18	5.14	3.44	7.25	6.6	6.48	5.9	-1.18	-2.67	-2.52	-5.48	23
16850477	TYMS	thymidylate synthetase	4.52	4.8	4.4	6.11	6.71	5.8	6.87	8.73	-4.56	-2.01	-5.56	-6.15	21
16954217	UBA7	ubiquitin-like modifier activating enzyme 7	6.51	6.7	6.14	5.02	7.03	6.46	6.65	6.51	-1.43	1.18	-1.42	-2.82	26
16914315	UBE2C	ubiquitin-conjugating enzyme E2C	3.73	3.83	4.86	4.45	5.58	4.69	5.13	6.73	-3.61	-1.81	-1.21	-4.84	19
16875763	UBE2S	ubiquitin-conjugating enzyme E2S	7.41	6.9	7.06	6.49	7.57	6.79	7.02	7.9	-1.12	1.08	1.03	-2.66	11
16698023	UBE2T	ubiquitin conjugating enzyme E2T	5.34	5.63	5.74	5.57	6.48	6.02	6.12	7.93	-2.2	-1.31	-1.31	-5.14	19
17021167	UBE3D	ubiquitin protein ligase E3D	3.29	3.41	4.39	5.51	4.56	4.16	4.57	4.24	-2.42	-1.68	-1.13	2.41	32
16787679	UBR7	ubiquitin protein ligase E3 component n-recognin 7 (putative)	5.76	5.81	5.28	5.94	5.99	5.89	6.31	7.23	-1.17	-1.05	-2.05	-2.44	22
16966285	UCHL1	ubiquitin C-terminal hydrolase L1	9.03	6.05	8.3	9.7	6.7	7.1	8.12	7.48	5.02	-2.07	1.14	4.65	27
16857258	UHRF1	ubiquitin-like with PHD and ring finger domains 1	4.99	5.36	5.11	5.08	5.69	5.38	6.05	6.79	-1.62	-1.01	-1.92	-3.28	28
16665447	USP1	ubiquitin specific peptidase 1	5.97	6.94	6.43	6.32	7.18	7.31	7.27	7.91	-2.32	-1.29	-1.8	-3.01	22
16948320	USP13	ubiquitin specific peptidase 13 (isopeptidase T-3)	6.24	6.1	5.35	5.56	6.87	7.2	6.43	6.81	-1.54	-2.14	-2.12	-2.38	23
16965009	USP17L11	ubiquitin specific peptidase 17-like family member 11	3.54	3.79	3.9	4.4	3.71	3.98	3.33	3.28	-1.13	-1.14	1.48	2.18	25
16965007	USP17L17	ubiquitin specific peptidase 17-like family member 17	3.14	3.9	3.66	4.37	3.72	3.85	3.73	3.3	-1.49	1.04	-1.05	2.11	25
16965009	USP17L18	ubiquitin specific peptidase 17-like family member 18	3.54	3.79	3.9	4.4	3.71	3.98	3.33	3.28	-1.13	-1.14	1.48	2.18	25
16965011	USP17L19	ubiquitin specific peptidase 17-like family member 19	3.78	4	3.84	4.35	3.73	4.03	3.49	3.34	1.03	-1.02	1.27	2.01	25
16965000	USP17L20	ubiquitin specific peptidase 17-like family member 20	3.53	3.87	3.87	4.27	3.65	4.01	3.33	3.21	-1.08	-1.1	1.46	2.08	25
16965017	USP17L22	ubiquitin specific peptidase 17-like family member 22	3.49	4.05	3.87	4.45	3.83	4.06	3.44	3.39	-1.27	-1.01	1.35	2.08	25
16965037	USP17L24	ubiquitin specific peptidase 17-like family member 24	3.66	3.89	4.01	4.23	3.75	4.03	3.73	3.23	-1.07	-1.1	1.22	2	25
16965037	USP17L25	ubiquitin specific peptidase 17-like family member 25	3.66	3.89	4.01	4.23	3.75	4.03	3.73	3.23	-1.07	-1.1	1.22	2	25
16965037	USP17L26	ubiquitin specific peptidase 17-like family member 26	3.66	3.89	4.01	4.23	3.75	4.03	3.73	3.23	-1.07	-1.1	1.22	2	25
16965037	USP17L27	ubiquitin specific peptidase 17-like family member 27	3.66	3.89	4.01	4.23	3.75	4.03	3.73	3.23	-1.07	-1.1	1.22	2	25
16965037	USP17L28	ubiquitin specific peptidase 17-like family member 28	3.66	3.89	4.01	4.23	3.75	4.03	3.73	3.23	-1.07	-1.1	1.22	2	25
16965037	USP17L29	ubiquitin specific peptidase 17-like family member 29	3.66	3.89	4.01	4.23	3.75	4.03	3.73	3.23	-1.07	-1.1	1.22	2	25
16965037	USP17L30	ubiquitin specific peptidase 17-like family member 30	3.66	3.89	4.01	4.23	3.75	4.03	3.73	3.23	-1.07	-1.1	1.22	2	25
16965037	USP17L5	ubiquitin specific peptidase 17-like family member 5	3.66	3.89	4.01	4.23	3.75	4.03	3.73	3.23	-1.07	-1.1	1.22	2	25
16926942	USP18	ubiquitin specific peptidase 18	5.65	6.06	5.72	5.14	6.99	6.42	6.94	6.86	-2.54	-1.28	-2.33	-3.3	9
17121858	USP32	ubiquitin specific peptidase 32	7.39	7.22	6.99	7.3	7.8	7.62	6.92	6.22	-1.33	-1.32	1.05	2.11	19
16970140	USP53	ubiquitin specific peptidase 53	8.34	8.29	6.76	8.35	8.43	8.86	7.98	7.25	-1.06	-1.49	-2.32	2.14	21
17121858	USP6	ubiquitin specific peptidase 6	7.39	7.22	6.99	7.3	7.8	7.62	6.92	6.22	-1.33	-1.32	1.05	2.11	19
17013283	UTRN	utrophin	7.45	8.2	7.79	7.17	8.5	8.23	8.54	8.19	-2.08	-1.02	-1.68	-2.04	75
16839038	UTS2R	urotensin 2 receptor	5.55	6.02	5.52	6.19	5.42	5.89	5.15	4.98	1.09	1.09	1.29	2.3	11
16882285	VAMP5	vesicle associated membrane protein 5	7.92	8.01	7.22	6.78	7.75	7.92	7.79	7.91	1.12	1.06	-1.49	-2.18	19
16821174	VAT1L	vesicle amine transport 1-like	5.69	4.84	6.09	4.13	5.25	4.62	4.91	5.24	1.36	1.17	2.26	-2.15	25
16667702	VCAM1	vascular cell adhesion molecule 1	5.15	3.33	3.36	3.49	5.63	4.47	7.16	5.34	-1.39	-2.2	-13.87	-3.59	29
16986913	VCAN	versican	9.45	10.03	9.9	9.17	9.97	10.27	9.09	7.46	-1.43	-1.18	1.76	3.27	34
16763764	VDR	vitamin D (1,25- dihydroxyvitamin D3) receptor	7.01	5.96	6.18	7.11	6.28	6.55	6.21	5.56	1.67	-1.51	-1.03	2.94	30
16879094	VIT	vitrin	6.73	7.25	5.13	7.87	7.86	7.56	7.3	6.4	-2.19	-1.24	-4.49	2.77	33
16836624	VMP1	vacuole membrane protein 1	9.39	9.67	7.99	7.21	8.76	9.36	8.93	8.57	1.55	1.24	-1.92	-2.56	22
16788142	VRK1	vaccinia related kinase 1	5.11	5.26	5.1	5.01	5.04	5.57	5.42	6.39	1.05	-1.23	-1.25	-2.62	16
16732807	VWA5A	von Willebrand factor A domain containing 5A	3.66	3.26	3.99	4.9	3.81	3.61	4.47	3.53	-1.11	-1.27	-1.4	2.58	22
16796694	WARS	tryptophanyl-tRNA synthetase	5.83	6.26	6	7.31	5.89	6.01	6.76	5.57	-1.04	1.19	-1.69	3.34	26
16708744	WBP1L	WW domain binding protein 1-like	8.92	8.25	8.44	8.76	8.25	7.78	8.31	7.76	1.59	1.39	1.1	2	22
16793190	WDHD1	WD repeat and HMG-box DNA binding protein 1	5.22	5.46	5.67	5.21	6.27	6.53	5.84	7.5	-2.06	-2.1	-1.13	-4.91	27
16861318	WDR62	WD repeat domain 62	4.66	5.4	5.25	4.94	5.84	5.37	5.2	6.13	-2.26	1.02	1.03	-2.28	27
16666694	WDR63	WD repeat domain 63	4.39	3.85	4.06	5.71	4.3	4.2	3.38	3.84	1.07	-1.27	1.59	3.65	22
16800355	WDR76	WD repeat domain 76	5.16	5.47	4.74	5.18	6.21	5.34	6.35	7.92	-2.07	1.1	-3.05	-6.67	32
16964050	WHSC1	Wolf-Hirschhorn syndrome candidate 1	5.96	6.02	5.31	5.17	6.47	6.1	6.25	7.02	-1.43	-1.06	-1.92	-3.6	37
17072920	WISP1	WNT1 inducible signaling pathway protein 1	6.05	5.11	5.9	4.24	6.69	6.68	8.11	5.31	-1.56	-2.96	-4.63	-2.1	24
17111435	WNK3	WNK lysine deficient protein kinase 3	2.41	2.51	2.71	4.08	2.64	2.32	3.38	2.96	-1.17	1.14	-1.59	2.17	19
16830202	XAF1	XIAP associated factor 1	6.49	8.74	7.24	7.36	9.08	8.21	10.34	9.37	-6.02	1.44	-8.55	-4.03	28
16753465	XPOT	exportin, tRNA	9.42	10.11	9.44	10.05	9.57	9.93	10.54	8.92	-1.11	1.14	-2.13	2.19	27
17064679	XRCC2	X-ray repair complementing defective repair in Chinese hamster cells 2	4.21	4.63	4.23	4.71	4.62	4.43	4.51	6.34	-1.33	1.15	-1.22	-3.11	21
16753228	XRCC6BP1	XRCC6 binding protein 1	5.15	4.64	4.44	3.82	5.07	5.51	5.41	5.41	1.06	-1.82	-1.95	-3.01	23
16824352	XYLT1	xylosyltransferase I	6.8	6.74	6.69	8.06	6.96	6.37	6.82	7.05	-1.12	1.29	-1.09	2.02	17
16684760	YARS	tyrosyl-tRNA synthetase	6.44	7.27	6.83	7.42	7.02	7.21	6.97	6.21	-1.5	1.04	-1.1	2.3	39
16836528	YPEL2	yippee like 2	6.23	5.68	5.71	5.92	5.77	5.57	6.32	4.87	1.37	1.07	-1.53	2.07	16
16676258	ZBED6	zinc finger, BED-type containing 6	8.05	8.85	8.49	7.06	8.37	8.68	9.03	8.35	-1.24	1.13	-1.45	-2.45	10
17098900	ZDHHC12	zinc finger, DHHC-type containing 12	7.01	7.11	6.92	6.55	6.84	6.22	6.98	7.55	1.13	1.86	-1.05	-2	19
17117888	ZEB2	zinc finger E-box binding homeobox 2	5.77	4	2.59	5.04	4.94	4.13	4.72	3.82	1.78	-1.09	-4.38	2.34	10
16861997	ZFP36	ZFP36 ring finger protein	7.58	7.77	8.28	6.75	8.79	8.7	7.08	8.02	-2.31	-1.9	2.29	-2.4	18
16897026	ZFP36L2	ZFP36 ring finger protein-like 2	7.37	7.05	7.07	6.44	8.05	7.33	7.34	7.85	-1.6	-1.21	-1.2	-2.67	23
16979060	ZGRF1	zinc finger, GRF-type containing 1	4.25	3.49	3.44	3.74	4.45	4.09	3.87	5.67	-1.15	-1.52	-1.35	-3.8	27
17072295	ZHX2	zinc fingers and homeoboxes 2	5.54	5.3	5.66	5.85	6.05	5.94	5.35	4.68	-1.42	-1.57	1.24	2.25	25
16870821	ZNF100	zinc finger protein 100	5.27	3.82	4.46	4.13	4.81	4.2	5.75	5.68	1.38	-1.3	-2.43	-2.92	14
16864721	ZNF175	zinc finger protein 175	6.89	5.9	5.78	5.74	6.41	5.86	6.08	6.78	1.4	1.02	-1.23	-2.05	20
17016473	ZNF184	zinc finger protein 184	5.35	5.01	5.7	4.88	5.87	5.96	5.87	6.02	-1.43	-1.94	-1.12	-2.19	17
17107919	ZNF185	zinc finger protein 185 (LIM domain)	5.27	5.82	5.6	6.91	6.14	6.29	5.94	8.25	-1.83	-1.39	-1.27	-2.53	21
17050361	ZNF277	zinc finger protein 277	6.93	6.65	6.72	5.95	6.89	6.75	6.67	7	1.03	-1.08	1.03	-2.08	31
16809811	ZNF280D	zinc finger protein 280D	4.6	4.07	3.17	4.69	3.14	2.69	4.08	3.47	2.74	2.6	-1.88	2.33	14
17096205	ZNF367	zinc finger protein 367	4.44	4.4	3.88	4.04	4.88	4.46	4.9	6.58	-1.35	-1.04	-2.03	-5.82	23
16875155	ZNF415	zinc finger protein 415	5.71	6.42	6.49	6.22	6.5	6.24	6.32	5.15	-1.73	1.13	1.13	2.1	13
16860203	ZNF429	zinc finger protein 429	4.91	5.09	4.48	5.05	4.84	5.21	5.5	3.77	1.05	-1.09	-2.03	2.43	9
16875006	ZNF432	zinc finger protein 432	5.25	5.5	6.44	6.24	5.18	5.46	5.15	5.18	1.04	1.03	2.44	2.08	18
16993311	ZNF454	zinc finger protein 454	4.31	4.59	4.63	5.66	4.58	4.59	4.7	4.53	-1.21	-1	-1.05	2.19	23
16860266	ZNF492	zinc finger protein 492	2.9	2.72	3.17	2.44	2.87	3.13	2.75	3.7	1.02	-1.33	1.34	-2.39	9
16852647	ZNF532	zinc finger protein 532	7.92	7.12	6.9	6.16	8.06	6.94	7.8	7.29	-1.1	1.13	-1.87	-2.18	28
17120402	ZNF532	zinc finger protein 532	6.53	6.15	5.62	5.25	7.19	6.08	6.65	6.33	-1.58	1.05	-2.04	-2.11	23
16856842	ZNF556	zinc finger protein 556	3.26	3.63	3.34	4.77	2.95	3.79	3.42	3.13	1.25	-1.12	-1.06	3.12	15
16864829	ZNF610	zinc finger protein 610	4.47	3.84	4.59	4.92	4.44	4.24	4.24	3.81	1.02	-1.33	1.28	2.16	10
16870984	ZNF681	zinc finger protein 681	3.03	2.55	3.26	2.59	2.65	2.76	3.48	4.77	1.3	-1.16	-1.17	-4.52	10
16858565	ZNF700	zinc finger protein 700	4.6	3.93	4.42	3.35	4.84	4.7	4.11	4.66	-1.18	-1.7	1.24	-2.47	10
17078539	ZNF704	zinc finger protein 704	3.3	3.33	3.89	4.54	2.91	3.41	3.7	3.46	1.32	-1.06	1.14	2.1	26
16870802	ZNF708	zinc finger protein 708	3.86	3.26	3.57	3.1	3.17	3.14	3.75	4.35	1.61	1.08	-1.13	-2.37	8
17046407	ZNF727	zinc finger protein 727	3.65	3.36	3.45	3.77	2.82	2.74	2.56	2.75	1.78	1.53	1.85	2.02	12
16973296	ZNF732	zinc finger protein 732	2.57	2.81	3.03	2.46	3.8	2.22	3.15	3.9	-2.34	1.51	-1.09	-2.7	12
17046433	ZNF736	zinc finger protein 736	2.76	3.23	3.8	2.91	3.25	2.86	3.82	4.72	-1.41	1.29	-1.02	-3.5	8
16858565	ZNF763	zinc finger protein 763	4.6	3.93	4.42	3.35	4.84	4.7	4.11	4.66	-1.18	-1.7	1.24	-2.47	10
16888437	ZNF804A	zinc finger protein 804A	2.51	2.42	3.06	3.13	2.67	2.74	2.56	2	-1.12	-1.25	1.41	2.19	24
16980364	ZNF827	zinc finger protein 827	8.26	7.21	7.49	8.48	7.41	7.65	7.83	7.26	1.81	-1.36	-1.27	2.32	28
16875014	ZNF841	zinc finger protein 841	8.26	8	8.85	8.6	7.47	7.77	7.31	7.42	1.73	1.17	2.92	2.26	11
16858592	ZNF844	zinc finger protein 844	5.67	4.95	4.49	5.57	5.07	5.7	5.05	3.88	1.52	-1.68	-1.47	3.23	11
17097369	ZNF883	zinc finger protein 883	6.44	5.79	6.59	7.2	6.4	6.42	5.91	5.88	1.03	-1.55	1.6	2.49	19
16860103	ZNF93	zinc finger protein 93	3.89	5.06	3.86	3.64	5.63	4.54	4.47	4.68	-3.36	1.43	-1.53	-2.05	8
17016545	ZSCAN31	zinc finger and SCAN domain containing 31	3.04	2.9	3.23	4.49	2.71	2.61	2.51	2.99	1.26	1.22	1.65	2.84	26
16914339	ZSWIM3	zinc finger, SWIM-type containing 3	4.99	4.51	4.03	4.56	4.87	4.36	4.82	5.59	1.08	1.11	-1.72	-2.03	21
16802204	ZWILCH	zwilch kinetochore protein	5.44	5.05	5.3	5.91	6.29	5.78	6.55	7.64	-1.8	-1.66	-2.38	-3.32	30
16714504	ZWINT	ZW10 interacting kinetochore protein	4	4.24	4.05	4.54	4.41	4.02	4.24	5.59	-1.33	1.17	-1.14	-2.07	22

## Sheet: miRNAS
ID	Gene Symbol	Description	PM54MBO	CM55RGT	FC20s	FC30s	FC40s	FC50s	probes totales
16778061	MIR548F5	microRNA 548f-5	7.5	2.74	-1.06	3.65	1.12	26.95	25
16753543	MIR548C	microRNA 548c	4.71	1.18	-2.61	-2.53	1.42	11.55	4
17072725	MIR1206	microRNA 1206	4.71	2.12	-1.9	-2.53	1.34	6.04	13
16888610	MIR3606	microRNA 3606	9.24	6.77	1.06	-1.2	-3.18	5.53	31
16816018	MIR365A	microRNA 365a	5.79	3.52	-1.25	1.5	-3.45	4.84	11
16800630	MIR147B	microRNA 147b	6.5	4.37	1.93	1.41	3	4.36	40
16709317	MIR4295	microRNA 4295	6.01	4.11	1.75	1.02	-3.41	3.74	19
17046337	MIR3147	microRNA 3147	4.87	3.21	1.7	-1.56	1.44	3.16	4
16679480	MIR4677	microRNA 4677	6.93	5.3	-1.26	-1.07	-2.73	3.09	20
16890455	MIR4438	microRNA 4438	3.48	1.89	-1.77	-2.11	-1.68	3.01	11
16999767	MIR3936	microRNA 3936	4.53	2.96	-1.27	-1.32	-1.77	2.98	20
16867210	MIR637	microRNA 637	5.6	4.03	-1.28	-1.59	-1.08	2.96	8
16745990	MIR3167	microRNA 3167	4.16	2.69	2.02	1.06	-1.03	2.79	10
17103744	MIR500A	microRNA 500a	5.4	3.94	2.71	-1.46	1.58	2.76	9
16851950	MIR3975	microRNA 3975	3.42	1.98	1.59	-2.63	-1.6	2.7	8
16865022	MIR520E	microRNA 520e	3.66	2.28	1.66	-1.21	-1.27	2.6	8
17095828	MIR3651	microRNA 3651	8.61	7.26	1.39	-1.12	1.54	2.55	24
16967282	MIR1269A	microRNA 1269a	4.28	2.95	-1.38	1.24	-1.02	2.51	9
16833533	MIR2909	microRNA 2909	8.38	7.05	-1.39	-1.35	-1.2	2.51	5
16927684	MIR130B	microRNA 130b	5.34	4.1	3.77	2.45	5.33	2.36	4
16775763	MIR622	microRNA 622	4.62	3.4	-1.33	1.26	-1.63	2.34	16
16799911	MIR626	microRNA 626	3.4	2.18	-1.07	-1.34	-1.48	2.34	14
16991760	MIR3142	microRNA 3142	4.56	3.37	2.26	1.12	5.41	2.28	11
16907639	MIR2355	microRNA 2355	4.38	3.21	-1.95	1.52	-2.09	2.25	21
16894555	MIR4429	microRNA 4429	2.91	1.74	2.31	1.04	1.46	2.25	12
17115796	MIR1184-1/2/3	microRNA 1184-1/2	6.85	5.69	-1.42	-1.38	-1.14	2.23	25
16718230	MIR4482	microRNA 4482	5.31	4.16	1.36	-1.05	1.45	2.21	11
17114801	MIR509-1/2	microRNA 509-1/2	3.34	2.23	1.5	1.5	-1.06	2.16	25
16682485	MIR1290	microRNA 1290	5.15	4.06	-2.24	-1.09	-1.98	2.13	8
16911106	MIR103A2	microRNA 103a-2	4.04	2.96	2.41	-1.12	-2.25	2.11	11
16974244	MIR548I2	microRNA 548i-2	4.27	3.19	1.16	1.75	-1.46	2.11	10
16839524	MIR22	microRNA 22	6.82	5.75	1.46	1.28	-2.38	2.1	40
16802160	MIR4311	microRNA 4311	4.18	3.11	1.31	-1.11	-1.14	2.1	8
16850286	MIR4525	microRNA 4525	8.42	7.38	1.07	-1.37	1.1	2.06	10
16827280	MIR328	microRNA 328	5.98	4.94	1.74	1.5	1.69	2.05	4
17088995	MIR181A2	microRNA 181a-2	5.04	4.03	-1.87	-1.14	-1.37	2	10
16717290	MIR1287	microRNA 1287	5.02	6.03	-1.12	1.38	-1.24	-2.01	44
17018745	MIR4462	microRNA 4462	3.46	4.47	-1.35	-2.09	1.08	-2.02	9
17105179	MIR1321	microRNA 1321	3.74	4.76	-1.07	1.14	-1.81	-2.03	6
16736674	MIR4694	microRNA 4694	1.35	2.38	-1.08	1.53	1.56	-2.03	8
17062941	MIR29A	microRNA 29a	4.07	5.1	1.83	-1.71	1.02	-2.04	11
16849339	MIR4316	microRNA 4316	4.47	5.51	1.16	-1.24	3.23	-2.05	8
16910070	MIR4441	microRNA 4441	2.99	4.02	1.13	-1.59	-1.82	-2.05	22
17071620	MIR3151	microRNA 3151	4.87	5.92	-1.04	-1.2	1.18	-2.07	11
16674287	MIR4424	microRNA 4424	1.17	2.24	1.18	1.28	1.2	-2.1	8
16880667	MIR4433A	microRNA 4433a	1.42	2.49	1.01	2.02	-1.28	-2.1	7
16688002	MIR3116-2	microRNA 3116-2	3.01	4.09	1.56	-1.81	-1.27	-2.11	14
16898445	MIR4778	microRNA 4778	3.15	4.24	1.26	-1.41	-1	-2.13	12
17114785	MIR513A1	microRNA 513a-1	2.15	3.24	-1.16	1.18	1.19	-2.14	10
16921827	MIR155	microRNA 155	3.73	4.85	-1.32	1.64	-1.6	-2.17	35
16816016	MIR193B	microRNA 193b	3.35	4.47	-1.4	1.35	-1.39	-2.17	16
16921896	MIR4759	microRNA 4759	1.24	2.37	-1.82	1.09	1.46	-2.19	5
16859800	MIR3189	microRNA 3189	2.31	3.45	-1.94	-5.48	1.77	-2.21	9
16815070	MIR4717	microRNA 4717	4.89	6.05	1.23	-1.18	1.31	-2.24	11
16865036	MIR520A	microRNA 520a	2.32	3.49	1.51	1.25	1.46	-2.25	11
17056289	MIR550A3	microRNA 550a-3	2.99	4.17	1.03	1.24	1.02	-2.27	12
16793940	MIR4708	microRNA 4708	3.59	4.8	1.43	-1.22	1.32	-2.31	16
16865048	MIR520B	microRNA 520b	1.73	2.93	1.82	-1.27	-1.23	-2.31	8
16846915	MIR3614	microRNA 3614	7.37	8.6	-2.15	-1.12	-1.67	-2.34	29
17056326	MIR550B1	microRNA 550b-1	1.71	2.96	1.87	1.06	1.35	-2.37	10
17098533	MIR3911	microRNA 3911	3.4	4.65	-1.46	2.99	-2.06	-2.38	9
16660734	MIR378F	microRNA 378f	2.3	3.56	1.13	-1.11	1.23	-2.4	18
17103748	MIR501	microRNA 501	3.53	4.8	-1.06	2.26	1.21	-2.4	8
16901591	MIR4266	microRNA 4266	3.62	4.89	-1.03	2.67	-1.05	-2.42	4
16696346	MIR1295A	microRNA 1295a	2.83	4.15	-1.17	1.12	1.2	-2.49	25
17098262	MIR601	microRNA 601	2.21	3.53	-1.19	1.03	-1.16	-2.49	11
16724568	MIR4487	microRNA 4487	2.86	4.21	1.18	-1.56	3.49	-2.55	9
16836624	MIR21	microRNA 21	7.21	8.57	1.55	1.24	-1.92	-2.56	22
16786906	MIR1260A	microRNA 1260a	6.79	8.18	-1.06	1.04	1.92	-2.61	10
17110365	MIR221	microRNA 221	7.85	9.36	-1.03	-1.56	1.27	-2.86	24
16659238	MIR4632	microRNA 4632	5.18	6.71	-2.54	-1.44	1.62	-2.9	24
16865018	MIR1323	microRNA 1323	2.37	4.11	-1.5	1.95	-1.25	-3.35	14
16830910	MIR4521	microRNA 4521	1.46	3.43	-1.46	-1.78	-9.19	-3.94	7
16854801	MIR924	microRNA 924	2.09	4.39	-1.04	1.03	-1.15	-4.92	9
16771067	MIR1178	microRNA 1178	4.01	6.79	-3.75	-1.51	-2.71	-6.85	55

## Sheet: IncRNAs
ID	Gene symbol	Description	PM54MBO	CM55RGT	FC20s	FC30s	FC40s	FC50s	probes totales
16745470	MIR100HG	mir-100-let-7a-2 cluster host gene	5.92	7.3	1.42	1.36	1.25	-2.6	57
16921827	MIR155HG	MIR155 host gene	3.73	4.85	-1.32	1.64	-1.6	-2.17	35
16697654	MIR181A1HG	MIR181A1 host gene	6.99	5.15	1.81	-1.9	-1.62	3.58	19
17088991	MIR181A2HG	MIR181A2 host gene	5.6	4.01	-1.53	1.13	-1.01	3.01	21
16839524	MIR22HG	MIR22 host gene	6.82	5.75	1.46	1.28	-2.38	2.1	40
16921914	LINC00113	long intergenic non-protein coding RNA 113	1.68	2.7	1.24	1.78	1.01	-2.02	17
16712644	LINC00202-1	long intergenic non-protein coding RNA 202-1	5.37	4.12	1.13	1.83	2.19	2.37	8
16660497	LINC00339	long intergenic non-protein coding RNA 339	3.24	4.57	-1.37	-1.1	-1.45	-2.53	15
16796412	LINC00341	long intergenic non-protein coding RNA 341	4.43	5.67	-1.44	1.28	-2.86	-2.36	19
16780174	LINC00410	long intergenic non-protein coding RNA 410	2.61	4.13	-1.19	-1.55	1.19	-2.88	13
16924521	LINC00515	long intergenic non-protein coding RNA 515	4.02	2.83	1.5	-1.38	-2.11	2.28	21
16793299	LINC00520	long intergenic non-protein coding RNA 520	4.2	3.13	1.04	1.26	1.21	2.1	23
16774105	LINC00547	long intergenic non-protein coding RNA 547	6.57	2.62	1.32	4.06	-1.4	15.41	21
16778294	LINC00571	long intergenic non-protein coding RNA 571	5.03	2.33	1.3	1.07	1.01	6.51	17
17075992	LINC00589	long intergenic non-protein coding RNA 589	4.3	2.87	1.36	1.06	1.62	2.7	19
16706445	LINC00595	long intergenic non-protein coding RNA 595	6.49	3.9	1.92	-3.46	-1.6	6.05	22
16908115	LINC00607	long intergenic non-protein coding RNA 607	4.62	3.47	-1.13	2.18	-1	2.22	31
16788142	LINC00618	long intergenic non-protein coding RNA 618	5.01	6.39	1.05	-1.23	-1.25	-2.62	16
16691619	LINC00622	long intergenic non-protein coding RNA 622	4.33	3.22	-1.03	-2.41	1.94	2.16	19
16831219	LINC00670	long intergenic non-protein coding RNA 670	6.58	3.73	-2.25	4.05	-1.39	7.18	23
16702257	LINC00707	long intergenic non-protein coding RNA 707	3.54	4.85	-1.53	-1.68	1.18	-2.47	14
16704107	LINC00839	long intergenic non-protein coding RNA 839	5.17	6.48	-2.47	1.09	-1.12	-2.48	25
16713754	LINC00842	long intergenic non-protein coding RNA 842	4.92	3.01	-1.26	1.03	-1.52	3.74	22
16697674	LINC00862	long intergenic non-protein coding RNA 862	4.65	3.39	1.32	2.55	1.47	2.4	18
16960795	LINC00886	long intergenic non-protein coding RNA 886	5.48	4.4	1.67	-1.08	1.32	2.11	17
16983611	LINC01021	long intergenic non-protein coding RNA 1021	6.56	2.58	2.76	1.99	1.02	15.8	23
16780159	LINC01040	long intergenic non-protein coding RNA 1040	4.22	2.81	-1.25	-1.09	1.53	2.66	19
16773339	LINC01053	long intergenic non-protein coding RNA 1053	2.52	3.62	1.02	-1.19	-1.69	-2.15	12
16973180	LINC01060	long intergenic non-protein coding RNA 1060	4.71	3.19	-1.25	1.49	1.09	2.86	26
16968237	LINC01094	long intergenic non-protein coding RNA 1094	3.98	2.88	1.69	-2.02	-2.69	2.14	25
16901683	LINC01106	long intergenic non-protein coding RNA 1106	4.53	2.99	1.18	-1.27	-1.34	2.9	11
16701007	LINC01139	long intergenic non-protein coding RNA 1139	3.85	6.73	-9.1	1.14	-10.61	-7.37	19
16965126	LINC01182	long intergenic non-protein coding RNA 1182	3.99	2.82	1.38	1.51	-1.1	2.25	23
17102914	LINC01204	long intergenic non-protein coding RNA 1204	3.43	2.44	-1.11	-1.42	1.02	2	24
16770618	LINC01234	long intergenic non-protein coding RNA 1234	5.26	2.99	-1.02	-1.03	-1.01	4.81	29
17111599	LINC01278	long intergenic non-protein coding RNA 1278	7.31	5.76	-1.25	-1.39	-1.18	2.92	24
17085422	LINC01410	long intergenic non-protein coding RNA 1410	3.75	2.57	1.92	2.06	1.9	2.27	10
16714399	LINC01468	long intergenic non-protein coding RNA 1468	3.78	2.13	1.4	1.21	-1.01	3.13	20
16705283	LINC01515	long intergenic non-protein coding RNA 1515	3.68	6.09	-1.59	-1.76	-1.51	-5.31	18
17062955	LINC-PINT	long intergenic non-protein coding RNA, p53 induced transcript	6.83	5.7	1.04	-1.63	-1.07	2.19	24
16922183	C21orf62-AS1	C21orf62 antisense RNA 1	3.31	2.31	-1.25	1.29	1.63	2	19
17117708	CCDC144NL-AS1	CCDC144NL antisense RNA 1	5.27	3.53	-1.94	1.22	-2.91	3.33	39
16760142	CCND2-AS1	CCND2 antisense RNA 1	5.29	4.2	3.66	-1.09	-1.28	2.12	20
17114435	DDX26B-AS1	DDX26B antisense RNA 1	3.57	2.57	-1.29	-1.67	1.56	2	23
16670997	FLG-AS1	FLG antisense RNA 1	5.9	4.77	1.04	-1.31	-1.13	2.19	42
16776961	GAS6-AS2	GAS6 antisense RNA 2 (head to head)	7.97	6.84	2.37	2.35	-1.57	2.19	18
16716501	HECTD2-AS1	HECTD2 antisense RNA 1	5.82	3.61	-1.24	1.22	1.37	4.61	18
16793678	HIF1A-AS2	HIF1A antisense RNA 2	6.21	3.9	-1.94	3.06	-10.28	4.97	20
17043798	ISPD-AS1	ISPD antisense RNA 1	2.48	1.39	-1.08	1.49	1.05	2.13	17
17092415	LURAP1L-AS1	LURAP1L antisense RNA 1	4.37	2.35	-1.25	-1.39	1.26	4.06	19
16699357	LYPLAL1-AS1	LYPLAL1 antisense RNA 1 (head to head)	4.41	3.16	-1.45	-1.41	1.52	2.38	22
17004491	LYRM4-AS1	LYRM4 antisense RNA 1	6.23	5.07	-1.47	-1.23	-1.09	2.24	17
17023334	NCOA7-AS1	NCOA7 antisense RNA 1	3.36	2.15	-1.16	1.76	-1.94	2.31	17
16685866	NFYC-AS1	NFYC antisense RNA 1	4.39	5.4	1.57	1.07	-1.09	-2.01	21
17117027	NLGN4Y-AS1	NLGN4Y antisense RNA 1	7.03	4.07	1.06	-1.22	1.99	7.8	11
16998097	NR2F1-AS1	NR2F1 antisense RNA 1	4.68	3.54	1.3	1.67	-1.24	2.21	30
17097731	PAPPA-AS1	PAPPA antisense RNA 1	6.87	3.37	3.58	-1.88	1.48	11.31	25
17097724	PAPPA-AS2	PAPPA antisense RNA 2	3.56	2.52	1.3	-1.48	1.32	2.04	23
17094667	PGM5-AS1	PGM5 antisense RNA 1	3.98	2.85	-1.17	1.5	1.06	2.18	14
17024386	PHACTR2-AS1	PHACTR2 antisense RNA 1	2.85	3.88	1.11	1.35	1.02	-2.05	20
16716718	PLCE1-AS1	PLCE1 antisense RNA 1	4.38	2.71	-3.1	-1.01	-1.42	3.19	25
17109498	PPEF1-AS1	PPEF1 antisense RNA 1	1.3	2.73	-1.03	-1.06	1.93	-2.7	13
16714385	PRKG1-AS1	PRKG1 antisense RNA 1	4.53	2.74	1.66	1.76	-1.42	3.44	21
17088579	PSMD5-AS1	PSMD5 antisense RNA 1 (head to head)	2.4	3.87	2.18	1.72	-3.34	-2.78	19
16934039	RNF185-AS1	RNF185 antisense RNA 1	4.92	3.88	-2.15	-1.17	-2.61	2.06	24
16938092	SH3BP5-AS1	SH3BP5 antisense RNA 1	5.64	4.49	1.57	-1.19	-1.2	2.22	23
16663188	SLFNL1-AS1	SLFNL1 antisense RNA 1	6.55	4.78	1	1.14	-1.05	3.39	21
16768543	SOCS2-AS1	SOCS2 antisense RNA 1	4.6	6.05	5.08	-1.8	-1.68	-2.73	25
16774045	SPG20-AS1	SPG20 antisense RNA 1	4.65	2.76	1.08	-1.14	-1.4	3.69	22
17024508	STXBP5-AS1	STXBP5 antisense RNA 1	3.49	2.26	1.15	-1.12	1.27	2.34	27
16942525	SUCLG2-AS1	SUCLG2 antisense RNA 1 (head to head)	4.39	3.38	1.39	-1.33	-1.61	2.01	27
16847420	TBX2-AS1	TBX2 antisense RNA 1	3.92	5.02	2.29	-1.38	1.28	-2.15	40
16699344	TGFB2-AS1	TGFB2 antisense RNA 1 (head to head)	4.17	2.54	-2	-1.21	1.17	3.09	18
16768936	TMPO-AS1	TMPO antisense RNA 1	4.37	5.44	-1.03	1.21	-1.43	-2.1	25
16888183	TTN-AS1	TTN antisense RNA 1	3.22	4.58	3.99	-1.32	-1.99	-2.57	22
16803008	UBL7-AS1	UBL7 antisense RNA 1 (head to head)	3.77	5.48	1.34	1.06	1.12	-3.28	14
16968488	WDFY3-AS2	WDFY3 antisense RNA 2	2.26	3.46	1.55	-2.06	-1.13	-2.31	21
16914745	ZFAS1	ZNFX1 antisense RNA 1	6.94	8.18	1.7	1.03	1.63	-2.36	21
16704248	ZNF32-AS3	ZNF32 antisense RNA 3	4.06	2.99	1.01	-1.05	1.32	2.09	17
17118220	ZNRD1-AS1	ZNRD1 antisense RNA 1	5.94	4.49	-1.28	-1.64	-1.37	2.72	18
16926807	CECR7	cat eye syndrome chromosome region, candidate 7 (non-protein coding)	2.76	4.14	1.14	-1.23	-1.23	-2.59	18
16826606	CRNDE	colorectal neoplasia differentially expressed (non-protein coding)	4.75	6.01	-1.09	-1.12	-2.11	-2.4	32
17006580	HCG27	HLA complex group 27 (non-protein coding)	2.82	4.51	1.32	-1.23	1.57	-3.23	10
16798244	IPW	imprinted in Prader-Willi syndrome (non-protein coding)	8.01	6.86	2.59	1.33	-1.34	2.22	25
16788488	MEG3	maternally expressed 3 (non-protein coding)	8	6.94	11.03	-1.4	1.14	2.09	21
16792083	PTCSC3	papillary thyroid carcinoma susceptibility candidate 3 (non-protein coding)	4.85	2.93	1.36	1.07	1.17	3.78	17
17116171	TTTY22	testis-specific transcript, Y-linked 22 (non-protein coding)	3.08	4.08	1.76	1.33	1.41	-2	15
17112149	XIST	X inactive specific transcript (non-protein coding)	5.17	3.37	-100.38	1.65	-1.21	3.49	27
17109714	SCARNA9L	small Cajal body-specific RNA 9-like	3.92	5.46	1.11	-1.16	-1.19	-2.91	16
16670592	FALEC	focally amplified long non-coding RNA in epithelial cancer	4.28	5.28	-1.02	-1.19	-1.04	-2	25
17094226	GLIDR	glioblastoma down-regulated RNA	4.58	3.15	1.38	1.08	-1.27	2.7	8
16798050	PWARSN	Prader Willi/Angelman region RNA, SNRPN neighbor	5.73	4.45	1.18	-1.9	-1.16	2.43	25
17093722	RMRP	RNA component of mitochondrial RNA processing endoribonuclease	11.42	12.69	-1.26	1.01	-1.02	-2.41	17
16684178	SNHG12	small nucleolar RNA host gene 12	5.36	6.39	-1.38	-1.55	1.35	-2.05	31
16823043	SNHG19	small nucleolar RNA host gene 19	5.85	7.02	1.14	1.06	1.51	-2.25	19
17118690	SNHG12	small nucleolar RNA host gene 12	6.52	8.16	1.38	-1.81	1.38	-3.12	25
17121916	MIR924HG	MIR924 host gene	2.3	3.41	-1.02	1.48	-2.07	-2.16	26
17122482	MIR4435-2HG	MIR4435-2 host gene	4.81	5.87	-1.46	1.01	-1.28	-2.09	26
17122506	MIR4435-2HG	MIR4435-2 host gene	11.03	9.77	1.23	-1.05	1.13	2.39	39
17122508	MIR4435-2HG	MIR4435-2 host gene	11.08	9.87	1.22	-1.11	1.16	2.31	40
17122510	MIR4435-2HG	MIR4435-2 host gene	10.65	9.44	1.26	1.02	1.1	2.31	42
17122656	MIR4435-2HG	MIR4435-2 host gene	9.96	8.49	1.31	1.07	-1.29	2.77	33
17122658	MIR4435-2HG	MIR4435-2 host gene	8.67	7.55	1.16	1.16	1.15	2.18	31
17122660	MIR4435-2HG	MIR4435-2 host gene	9.46	8.27	1.16	1.2	1.04	2.29	26
17122662	MIR4435-2HG	MIR4435-2 host gene	9.36	8.03	1.1	1.21	1.13	2.52	27
16669501	LINC00328	long intergenic non-protein coding RNA 328	2.64	4.14	1.31	1.47	-1.04	-2.84	17
16669501	LINC00328	long intergenic non-protein coding RNA 328	2.64	4.14	1.31	1.47	-1.04	-2.84	17
16670364	LINC02591	long intergenic non-protein coding RNA 2591	3.66	2.64	3.53	1.16	-1.18	2.04	9
16751970	LOC100240734	uncharacterized LOC100240734	3.39	4.58	1.18	-1.2	1.32	-2.28	13
16880881	LINC01828	long intergenic non-protein coding RNA 1828	4.51	3.15	-1.54	-1.08	1.09	2.57	18
16885705	LOC440910	uncharacterized LOC440910	4.03	2.92	1.69	-1.52	-1.85	2.17	11
16970647	LINC02615	long intergenic non-protein coding RNA 2615	6.05	4.75	1.04	1.54	-1.38	2.46	31
17010390	LOC101928516	uncharacterized LOC101928516	3.58	2.42	-1.11	1.23	-2	2.24	23
17020476	LINC03001	long intergenic non-protein coding RNA 3001	3.56	2.42	1.24	-1.18	1.21	2.21	13
17021338	LINC02535	long intergenic non-protein coding RNA 2535	4.65	2.95	-1.16	1.03	1.46	3.23	20
17044795	DKFZP586I1420	uncharacterized protein DKFZp586I1420	4.22	5.9	1.18	-1.79	-2.24	-3.2	11
17067748	LOC105379362	uncharacterized LOC105379362	8.52	5.58	1.87	1.18	-10.35	7.66	14
17088957	LOC100129034	uncharacterized LOC100129034	6.47	7.73	-1.69	-1.62	-2.43	-2.38	20
17094432	LOC107987020	uncharacterized LOC107987020	5.41	4.07	1	-1.82	-1.06	2.53	24
17100839	LINC00960	long intergenic non-protein coding RNA 960	6.19	7.28	2.35	-1.06	2.66	-2.12	30
17101873	LOC101928389	uncharacterized LOC101928389	5.04	3.96	1.33	1.42	-1.02	2.12	22
17117397	LINC02783	long intergenic non-protein coding RNA 2783	5.84	3.91	-4.18	2.17	-4.26	3.82	8
17118336	LOC100131395	uncharacterized LOC100131395	4.37	3.06	-1.02	1.3	1.28	2.48	15
17122100	LINC00665	long intergenic non-protein coding RNA 665	5.44	4.02	1.16	-1.08	1.4	2.68	25
17122104	LINC00665	long intergenic non-protein coding RNA 665	5.59	4.18	-1.29	-1.4	1.61	2.65	36
17122108	LINC00665	long intergenic non-protein coding RNA 665	4.73	3.44	1.15	1.67	-1.54	2.45	26
17122134	LOC284344	uncharacterized LOC284344	7.07	5.53	1.32	-1.16	2.38	2.91	26
17122576	LINC00607	long intergenic non-protein coding RNA 607	5.85	4.06	1.56	5.6	-1.94	3.45	26
17122578	LINC00607	long intergenic non-protein coding RNA 607	4.86	2.26	1.31	4.89	-1.39	6.05	26
17123296	LINC00971	long intergenic non-protein coding RNA 971	1.87	2.88	-1.12	1.02	-1.42	-2.02	25
17124870	MGC4859	uncharacterized LOC79150	7.53	6.39	1.1	-1.53	-1.56	2.21	25
17125360	LINC00963	long intergenic non-protein coding RNA 963	4.69	3.25	1.44	-1.56	-1.35	2.72	21
17125902	LOC105379499	uncharacterized LOC105379499	3.54	4.72	-1.35	1.86	-1.73	-2.27	15
16658097	LOC105378596	uncharacterized LOC105378596	4.58	3.42	-1.82	1.41	-3.11	2.22	9
16662942	LOC105378668	uncharacterized LOC105378668	4.41	3.3	-1.06	1.41	-1.1	2.15	23
16669504	LOC105379272	putative ankyrin repeat domain-containing protein 20A12 pseudogene	3.32	2.13	-1.02	-1.01	1.32	2.28	15
16673934	LOC105371617	uncharacterized LOC105371617	6.32	2.3	1.15	2.05	-4.86	16.13	17
16677595	LOC101929713	uncharacterized LOC101929713	5.74	4.27	1.01	-1.7	-1.61	2.76	22
16678899	LOC105373206	uncharacterized LOC105373206	2.92	1.84	-1.05	1.03	1.37	2.12	19
16688527	LOC105378798	uncharacterized LOC105378798	4.09	2.98	1.05	1.07	1.15	2.16	11
16689253	LOC105378836	uncharacterized LOC105378836	2.69	1.59	1.54	1.06	1.15	2.13	22
16692572	LOC101929805	myomegalin-like	3.04	2.03	-1.43	-1.31	-1.77	2.01	14
16692572	LOC199882	phosphodiesterase 4D interacting protein-like	3.04	2.03	-1.43	-1.31	-1.77	2.01	14
16692577	LOC100996713	uncharacterized LOC100996713	5.27	2.9	3.29	1	-2.56	5.17	8
16694686	LOC105371453	uncharacterized LOC105371453	5.46	4.22	1.13	-1.46	1.31	2.36	19
16700885	LOC105373212	uncharacterized LOC105373212	4.78	3.67	-1.07	-1.1	1.26	2.15	19
16704483	LOC105379862	uncharacterized LOC105379862	4.15	2.7	-1.09	1.38	1.48	2.74	11
16706456	LOC105378377	uncharacterized LOC105378377	4.72	2.62	1.02	-2.48	-1.68	4.28	23
16711322	LOC105376374	uncharacterized LOC105376374	2.33	4.48	-1.87	-1.91	1.68	-4.43	21
16713598	LOC105378283	putative ankyrin repeat domain-containing protein ENSP00000383069	4.21	2.9	-1.1	1.31	1.24	2.48	13
16716124	LOC642934	uncharacterized LOC642934	1.45	3.14	1.84	-1.76	1.65	-3.23	8
16732785	LOC105369543	uncharacterized LOC105369543	3.9	2.86	-1.12	-1.16	1.67	2.06	21
16735253	LOC100506258	uncharacterized LOC100506258	4.02	5.02	1.66	-1.32	-1.65	-2	21
16735891	LOC105376553	uncharacterized LOC105376553	1.84	3.05	-1.13	1.19	1.27	-2.32	18
16745035	LOC101929089	uncharacterized LOC101929089	5.27	4.21	-1.17	-1.01	1.26	2.1	21
16745987	LOC105369559	uncharacterized LOC105369559	7.35	5.69	1.13	1.18	-5.45	3.15	19
16746482	LOC100288778	WAS protein family homolog 1 pseudogene	4	5.16	-1.98	-1.02	-1.26	-2.24	13
16754402	LOC105369848	uncharacterized LOC105369848	7.89	3.24	1.75	1.4	2.27	25.14	17
16754989	LOC105369893	uncharacterized LOC105369893	6.59	3.06	-1.08	1.66	1.15	11.54	19
16756209	LOC105369949	uncharacterized LOC105369949	4.59	2.24	-1.02	1.57	-1.37	5.07	23
16756222	IGANRP	uncharacterized LOC100652933	3.12	2.04	1.41	-1.8	1.17	2.12	17
16761776	LOC105369669	uncharacterized LOC105369669	6.5	5.07	1.29	1.17	-3.04	2.69	11
16767044	LOC105369804	uncharacterized LOC105369804	1.75	2.85	1.11	1.45	1.23	-2.15	23
16768265	LOC105369884	uncharacterized LOC105369884	4.94	6.58	4.86	-1.47	-1.02	-3.12	16
16768468	LOC101930023	uncharacterized LOC101930023	2.09	3.72	-1.3	-1.03	-1.05	-3.09	24
16784197	LOC105378180	uncharacterized LOC105378180	4.48	3	1.2	-1.06	1.61	2.77	20
16789801	LOC105370700	uncharacterized LOC105370700	9.2	7.67	2.1	1.21	-1.4	2.9	8
16793674	LOC105370526	uncharacterized LOC105370526	5.8	3.37	-2.84	7.29	-13.01	5.38	20
16793684	LOC105370527	uncharacterized LOC105370527	3.02	1.99	1.2	1.08	-1.35	2.04	15
16794379	LOC102724015	uncharacterized LOC102724015	4.55	3.27	1.81	1.36	1.18	2.43	18
16805623	LOC400464	uncharacterized LOC400464	4.27	5.58	1.7	-1.35	-1.35	-2.47	15
16806820	LOC101929988	uncharacterized LOC101929988	5.07	3.21	-1.18	1.8	-5.42	3.62	21
16807223	LOC102724253	uncharacterized LOC102724253	3.22	4.32	1.47	1.37	1.32	-2.14	18
16810322	LOC100128979	uncharacterized LOC100128979	5.22	4.22	1.07	1.05	-1.91	2	23
16826529	LOC105371267	uncharacterized LOC105371267	5.27	3.96	1.12	1.29	-1.46	2.49	21
16826681	LOC105371281	uncharacterized LOC105371281	2.67	1.63	1.35	1.31	1.23	2.05	8
16840766	LOC100128281	uncharacterized LOC100128281	5.89	4.72	1.27	-1.53	-1.43	2.25	22
16841689	LOC105371559	uncharacterized LOC105371559	2.95	4.02	1.24	1.69	1.3	-2.11	8
16846042	LOC101927060	uncharacterized LOC101927060	5.81	4.73	-1.4	1.31	-1.94	2.11	20
16852718	LOC105372157	uncharacterized LOC105372157	3.03	2	1.01	-1.09	-1.14	2.03	12
16860219	LOC105372326	uncharacterized LOC105372326	1.8	2.81	1.3	1.01	-1.61	-2.02	13
16860386	LOC105372352	uncharacterized LOC105372352	4.62	3.54	-1.81	2.23	1.35	2.12	14
16862959	LOC105372415	uncharacterized LOC105372415	4.39	3.1	1.04	-1.16	-1.52	2.44	20
16876833	LOC105373413	uncharacterized LOC105373413	2.29	3.36	1.49	-1.01	-1.17	-2.1	20
16880170	LOC105374653	uncharacterized LOC105374653	2.13	3.69	-1.42	-2.09	1.44	-2.94	10
16880774	LOC100996770	uncharacterized LOC100996770	5.26	3.59	1.14	1.73	1.02	3.17	15
16880774	LOC101927533	uncharacterized LOC101927533	5.26	3.59	1.14	1.73	1.02	3.17	15
16880774	LOC105369166	uncharacterized LOC105369166	5.26	3.59	1.14	1.73	1.02	3.17	15
16880774	LOC440867	uncharacterized LOC440867	5.26	3.59	1.14	1.73	1.02	3.17	15
16880881	LOC102800447	uncharacterized LOC102800447	4.51	3.15	-1.54	-1.08	1.09	2.57	18
16885802	LOC100507460	uncharacterized LOC100507460	4.66	3.59	-1.61	-1.43	-1.04	2.11	17
16890027	LOC105373850	uncharacterized LOC105373850	4.7	2.36	1.29	-1.12	-1.76	5.06	23
16890027	LOC105376761	uncharacterized LOC105376761	4.7	2.36	1.29	-1.12	-1.76	5.06	23
16890058	LOC105373853	uncharacterized LOC105373853	6.36	3.88	1.01	-1.35	-3.89	5.56	23
16892863	LOC105373953	uncharacterized LOC105373953	2.86	4.16	1.54	-1.92	1.38	-2.45	18
16896576	LOC102723739	uncharacterized LOC102723739	4.1	2.41	1.05	-1.13	-2.86	3.22	18
16897493	LOC105377627	uncharacterized LOC105377627	5.26	1.97	-1.31	1.3	-1.12	9.81	17
16899982	LOC101928173	uncharacterized LOC101928173	4.01	2.69	1.03	1.16	1.61	2.49	9
16902905	LOC101928067	uncharacterized LOC101928067	2.62	1.58	-1.67	-1.88	-1.05	2.05	8
16905052	LOC105373737	uncharacterized LOC105373737	4.83	3.18	1.31	1.12	1.15	3.13	20
16907222	LOC105373836	uncharacterized LOC105373836	5.15	6.26	1.17	1.04	-1.56	-2.16	17
16910143	LOC102723825	uncharacterized LOC102723825	4.46	3.42	2.08	-2.11	-1.31	2.06	26
16921926	LOC284825	uncharacterized LOC284825	2.02	3.52	1.27	-1.09	1.09	-2.82	19
16922603	LOC105369301	uncharacterized LOC105369301	5.65	4.47	-1.26	2.11	-1.61	2.27	16
16922606	LOC105369301	uncharacterized LOC105369301	5.19	2.8	1.2	1.92	2.19	5.25	23
16928422	LOC105372966	uncharacterized LOC105372966	5.91	4.5	-1.36	-1.1	-1.93	2.66	19
16943222	LOC105374002	uncharacterized LOC105374002	3.13	1.96	-1.26	1.47	2.2	2.26	16
16943230	LOC105374003	uncharacterized LOC105374003	6.37	4.12	1.03	1.5	2.07	4.78	18
16948173	LOC101928711	uncharacterized LOC101928711	3.9	5.13	1.32	-1.21	-6.13	-2.34	15
16952379	LOC105377643	uncharacterized LOC105377643	1.94	2.94	-1.04	-1.05	1.03	-2	12
16963599	LOC105374310	uncharacterized LOC105374310	3.66	2.62	1.59	-1.25	1.01	2.05	21
16964197	LOC102723763	uncharacterized LOC102723763	2.57	3.71	-1.43	1.08	-1.31	-2.2	18
16979176	LOC105377378	uncharacterized LOC105377378	8.48	4.85	-3.33	-1.06	-1.11	12.34	16
16981516	LOC105377540	uncharacterized LOC105377540	2.7	4.17	-1.62	1.53	-1.1	-2.78	24
16985554	LOC105379012	uncharacterized LOC105379012	3.52	2.11	-1.11	-1.1	1.7	2.65	15
16986943	LOC105379057	uncharacterized LOC105379057	6.64	3.06	-2.56	1.13	-2.48	11.93	18
16987441	LOC105379091	uncharacterized LOC105379091	2.56	3.56	1.26	-1.68	1.34	-2	18
16987591	LOC101926893	uncharacterized LOC101926893	5.23	3.78	1.34	1.19	-1.47	2.73	22
16990537	LOC105378208	uncharacterized LOC105378208	3.71	2.51	1.36	1.31	-1.55	2.3	21
16990537	LOC105378209	uncharacterized LOC105378209	3.71	2.51	1.36	1.31	-1.55	2.3	21
16993672	LOC105379690	uncharacterized LOC105379690	5.95	4.9	1.29	-1.16	-1.47	2.07	27
16994803	LOC105374694	uncharacterized LOC105374694	3.61	2.53	1.46	1.13	1.42	2.11	15
16995029	LOC105374715	uncharacterized LOC105374715	4.82	3.1	1.35	-1.02	1.21	3.3	20
16995035	LOC105374715	uncharacterized LOC105374715	6.79	4.03	1.44	1.13	-1.05	6.77	18
16998510	LOC100652833	putative POM121-like protein 1-like	3.99	2.72	1.07	1.03	1.08	2.42	8
16998675	LOC102467213	uncharacterized LOC102467213	3.37	2.28	1.37	-1.05	-1.37	2.14	19
17012374	LOC101928096	uncharacterized LOC101928096	3.19	2.15	1.35	1	-1.06	2.05	18
17020700	LOC105377851	uncharacterized LOC105377851	2.61	3.75	-2.76	1.11	-1.19	-2.21	21
17042667	LOC101929756	uncharacterized LOC101929756	4.97	6.47	4.8	1.49	-1	-2.82	17
17044193	LOC101927841	uncharacterized LOC101927841	4.73	5.81	2.3	1.34	-2.43	-2.1	18
17046313	LOC100653233	uncharacterized LOC100653233	4.03	2.74	-1.93	-1.31	1.79	2.44	10
17050120	LOC105375440	uncharacterized LOC105375440	3.86	5.8	2.83	1.39	-6.59	-3.83	19
17050126	LOC340340	uncharacterized LOC340340	2.17	3.23	1.36	1.05	1.13	-2.09	16
17055544	LOC105375172	uncharacterized LOC105375172	3.63	2.47	1.82	-1.13	-1.35	2.23	22
17055551	LOC101927630	uncharacterized LOC101927630	3.67	2.52	-1.1	-1.4	1.33	2.22	20
17061853	LOC105375451	uncharacterized LOC105375451	6.39	3.39	1	-1.63	-1.13	7.98	19
17070242	LOC105375913	uncharacterized LOC105375913	5.16	3.7	3.32	1.34	-1.18	2.75	16
17070300	LOC105375924	uncharacterized LOC105375924	3.76	2.66	2.26	-1.07	1.1	2.15	22
17071773	LOC105375699	uncharacterized LOC105375699	4.11	2.98	1.26	1.01	-1.72	2.18	17
17074654	LOC105379241	uncharacterized LOC105379241	2.42	3.56	1.08	-1	1.74	-2.21	23
17088442	LOC105376235	uncharacterized LOC105376235	7.82	5.47	-1.11	-3.18	1.14	5.12	21
17088446	LOC105376235	uncharacterized LOC105376235	6.25	3.33	-1.3	-1.71	1.22	7.61	20
17088459	LOC105376236	uncharacterized LOC105376236	3.97	2.71	1.05	-1.1	-1.45	2.39	16
17094076	LOC105376039	uncharacterized LOC105376039	4.91	3.8	-1.12	-1.19	1.36	2.16	20
17109804	LOC105373148	uncharacterized LOC105373148	3.34	1.88	-1.57	-1.13	1.05	2.75	19
17110369	LOC105373192	uncharacterized LOC105373192	7.39	8.9	-1.04	-2.06	1.11	-2.85	23
17117547	LOC100130428	IGYY565	3.98	4.98	-1.4	-2.34	-2.03	-2.01	14
17117874	LOC101928152	uncharacterized LOC101928152	4.16	3.11	-1.06	1.17	-1.82	2.07	15
17117969	LOC100652901	uncharacterized LOC100652901	6.03	4.32	1	-1.27	1.27	3.27	8
17118138	LOC100129233	uncharacterized LOC100129233	3.02	4.47	-1.08	-2.62	-1.14	-2.73	15
17118417	FP2234	uncharacterized LOC100507137	4.36	3.19	1.05	-1.08	-1.27	2.26	15

## Sheet: snoRNAs
ID	Gene symbol	Description	PM54MBO	CM55RGT	FC20s	FC30s	FC40s	FC50s	probes totales
17104049	SNORA11	small nucleolar RNA, H/ACA box 11	8.16	7.12	7.05	2.2	1.63	2.06	11
16787530	SNORA11B	small nucleolar RNA, H/ACA box 11B	3.97	5.31	1.47	-1.2	1.09	-2.55	15
16987992	SNORA13	small nucleolar RNA, H/ACA box 13	5.64	7.18	1.6	2.25	3.86	-2.9	22
17047459	SNORA14A	small nucleolar RNA, H/ACA box 14A	5.84	3.51	5.17	1.8	1.69	5.03	12
16700713	SNORA14B	small nucleolar RNA, H/ACA box 14B	4.66	3.42	1.75	1.37	2.22	2.35	13
16844046	SNORA21	small nucleolar RNA, H/ACA box 21	7	8.03	-1.32	-1.37	1.22	-2.05	21
17046586	SNORA22	small nucleolar RNA, H/ACA box 22	9.9	8.88	1.77	-1.15	1.17	2.04	14
16763966	SNORA2A	small nucleolar RNA, H/ACA box 2A	4.7	6.31	-2.35	2.1	1.06	-3.05	13
17012709	SNORA33	small nucleolar RNA, H/ACA box 33	11.01	12.9	-3.47	1.1	-1.02	-3.72	17
16959206	SNORA58	small nucleolar RNA, H/ACA box 58	1.2	2.26	2.1	1.06	1.3	-2.08	11
16742831	SNORA70E	small nucleolar RNA, H/ACA box 70E	4.63	2.52	1.19	1	1.23	4.32	8
17079434	SNORA72	small nucleolar RNA, H/ACA box 72	5.77	4.75	3.19	1.09	1.74	2.03	11
17095828	SNORA84	small nucleolar RNA, H/ACA box 84	8.61	7.26	1.39	-1.12	1.54	2.55	24
17012709	SNORD100	small nucleolar RNA, C/D box 100	11.01	12.9	-3.47	1.1	-1.02	-3.72	17
16798440	SNORD109A	small nucleolar RNA, C/D box 109A	5.17	4.17	2.38	-1.02	1.06	2	25
16798440	SNORD109B	small nucleolar RNA, C/D box 109B	5.17	4.17	2.38	-1.02	1.06	2	25
16889631	SNORD11	small nucleolar RNA, C/D box 11	4.55	5.55	-1.1	-1.8	-1.03	-2.01	15
16820820	SNORD111	small nucleolar RNA, C/D box 111	4.95	6.3	1.42	-1.02	1.12	-2.55	11
16788574	SNORD113-2	small nucleolar RNA, C/D box 113-2	4.63	3.23	3.52	-1.63	-2.25	2.63	14
16788602	SNORD113-5	small nucleolar RNA, C/D box 113-5	4.67	3.43	2.16	-1.1	-1.49	2.36	18
16788606	SNORD113-6	small nucleolar RNA, C/D box 113-6	2.64	1.62	1.67	1.03	-1.26	2.02	11
16788616	SNORD114-1	small nucleolar RNA, C/D box 114-1	10.9	9.22	19.27	-1.18	1.09	3.21	8
16788659	SNORD114-12	small nucleolar RNA, C/D box 114-12	10.22	8.64	16.16	-1.26	-1.13	2.99	12
16788663	SNORD114-14	small nucleolar RNA, C/D box 114-14	8.88	7.74	5.85	-1.05	1.1	2.21	12
16788691	SNORD114-25	small nucleolar RNA, C/D box 114-25	5.63	4.38	4.65	1.25	-1.96	2.38	8
16788620	SNORD114-3	small nucleolar RNA, C/D box 114-3	10.82	9.45	18.85	1.05	1.06	2.58	10
16788624	SNORD114-5	small nucleolar RNA, C/D box 114-5	3.28	1.8	2.32	-1.74	-3.39	2.8	9
16788628	SNORD114-6	small nucleolar RNA, C/D box 114-6	4.66	6.57	24.17	-22.02	-10.57	-3.75	8
16798430	SNORD115-11	small nucleolar RNA, C/D box 115-11	4.46	2.5	7.76	1.44	1.71	3.87	25
16798305	SNORD115-12	small nucleolar RNA, C/D box 115-12	4.46	2.5	7.76	1.44	1.71	3.87	25
16798341	SNORD115-15	small nucleolar RNA, C/D box 115-15	3.24	2.03	5.68	1.28	1.29	2.32	25
16798341	SNORD115-20	small nucleolar RNA, C/D box 115-20	3.24	2.03	5.68	1.28	1.29	2.32	25
16798345	SNORD115-22	small nucleolar RNA, C/D box 115-22	4.36	2.24	9.67	1.47	1.45	4.35	25
16798430	SNORD115-29	small nucleolar RNA, C/D box 115-29	4.46	2.5	7.76	1.44	1.71	3.87	25
16798430	SNORD115-36	small nucleolar RNA, C/D box 115-36	4.46	2.5	7.76	1.44	1.71	3.87	25
16798422	SNORD115-39	small nucleolar RNA, C/D box 115-39	3.67	2.62	4.71	1.58	1.58	2.06	25
16798430	SNORD115-43	small nucleolar RNA, C/D box 115-43	4.46	2.5	7.76	1.44	1.71	3.87	25
16798432	SNORD115-44	small nucleolar RNA, C/D box 115-44	3.94	2.45	3.17	1.01	1.35	2.81	25
16798270	SNORD115-5	small nucleolar RNA, C/D box 115-5	4.46	2.5	7.76	1.44	1.71	3.87	25
16798305	SNORD115-9	small nucleolar RNA, C/D box 115-9	4.46	2.5	7.76	1.44	1.71	3.87	25
16798206	SNORD116@	small nucleolar RNA, C/D box 116 cluster	8.4	6.98	2.68	-1.17	1.07	2.68	17
16798164	SNORD116-14	small nucleolar RNA, C/D box 116-14	10.38	9.15	2.65	-1.1	1.22	2.35	14
16798190	SNORD116-15	small nucleolar RNA, C/D box 116-15	12.06	11.04	2.2	-1.02	1.07	2.03	11
16798138	SNORD116-2	small nucleolar RNA, C/D box 116-2	10.17	8.71	3.39	-1.09	1.1	2.75	25
16798206	SNORD116-20	small nucleolar RNA, C/D box 116-20	8.4	6.98	2.68	-1.17	1.07	2.68	17
16798208	SNORD116-21	small nucleolar RNA, C/D box 116-21	7.1	5.9	2.09	-2.02	1.11	2.29	16
16798230	SNORD116-27	small nucleolar RNA, C/D box 116-27	4.9	3.65	1.6	1.01	-2.12	2.37	8
16798236	SNORD116-29	small nucleolar RNA, C/D box 116-29	5.88	3.75	3.1	1.03	-1.03	4.36	12
16798154	SNORD116-3	small nucleolar RNA, C/D box 116-3	9.76	8.69	3.53	-1.15	1.19	2.1	25
16798150	SNORD116-5	small nucleolar RNA, C/D box 116-5	8.05	6.86	3.87	-1.07	1.06	2.29	25
16798148	SNORD116-6	small nucleolar RNA, C/D box 116-6	9.91	8.46	3.38	-1.1	1.12	2.74	25
16798150	SNORD116-7	small nucleolar RNA, C/D box 116-7	8.05	6.86	3.87	-1.07	1.06	2.29	25
16798152	SNORD116-8	small nucleolar RNA, C/D box 116-8	9.68	8.58	3.43	-1.19	1.17	2.15	25
16798154	SNORD116-9	small nucleolar RNA, C/D box 116-9	9.76	8.69	3.53	-1.15	1.19	2.1	25
16914745	SNORD12	small nucleolar RNA, C/D box 12	6.94	8.18	1.7	1.03	1.63	-2.36	21
17093373	SNORD121A	small nucleolar RNA, C/D box 121A	3.87	4.9	-1.69	-1.23	-1.44	-2.04	17
16914741	SNORD12C	small nucleolar RNA, C/D box 12C	4.33	5.78	1.21	1.26	1.1	-2.74	9
16736224	SNORD14A	small nucleolar RNA, C/D box 14A	7.15	8.33	-1.1	-4.01	1.35	-2.27	13
16864165	SNORD35B	small nucleolar RNA, C/D box 35B	4.32	5.48	-1.13	-1.06	1.02	-2.23	19
16867229	SNORD37	small nucleolar RNA, C/D box 37	5.1	6.55	-1.03	1.37	2.17	-2.72	10
16786058	SNORD56B	small nucleolar RNA, C/D box 56B	4.2	3.1	2.02	-1.23	-2.62	2.14	10
16823046	SNORD60	small nucleolar RNA, C/D box 60	7.43	8.62	1.42	-1.23	1.56	-2.28	13
17000520	SNORD63	small nucleolar RNA, C/D box 63	9.1	7.84	2.56	-1.62	1.61	2.4	8
16995717	SNORD72	small nucleolar RNA, C/D box 72	3.15	4.53	-1.23	-1.6	-1.29	-2.6	8
16997793	SCARNA18	small Cajal body-specific RNA 18	3.74	5.1	-1.47	-1.31	1.43	-2.57	15
16668109	SCARNA2	small Cajal body-specific RNA 2	5.88	4.45	1.27	-1.1	1.43	2.7	24
16964098	SCARNA22	small Cajal body-specific RNA 22	7.59	10.04	-1.35	-1.2	-1.98	-5.45	13
16892523	SCARNA6	small Cajal body-specific RNA 6	7.09	5.58	3.89	-1.22	2.07	2.84	21
17118690	SNHG12	small nucleolar RNA host gene 12	6.52	8.16	1.38	-1.81	1.38	-3.12	25
17118690	SNORA61	small nucleolar RNA, H/ACA box 61	6.52	8.16	1.38	-1.81	1.38	-3.12	25
17118852	SNORA1	small nucleolar RNA, H/ACA box 1	6.29	5.1	1.58	-1.04	1.19	2.29	24

## Sheet: snRNAs
ID	Gene symbol	Description	PM54MBO	CM55RGT	FC20s	FC30s	FC40s	FC50s	probes totales
16885189	RNU4ATAC	RNA, U4atac small nuclear (U12-dependent splicing)	9.8	10.88	1.16	1.26	-1.13	-2.12	8
16686273	RNU5D-1	RNA, U5D small nuclear 1	3.38	4.89	-6.17	1.2	-1.28	-2.84	8
16659138	RNU5E-1	RNA, U5E small nuclear 1	9.05	10.23	-4.83	-1.46	-1.32	-2.26	16
16686271	RNU5F-1	RNA, U5F small nuclear 1	2.28	4.06	-3.49	2.26	-3.04	-3.42	10
16670212	RNVU1-14	RNA, variant U1 small nuclear 14	3.72	4.93	-1.12	-1.86	1.84	-2.31	9
16670210	RNVU1-19	RNA, variant U1 small nuclear 19	1.35	3.38	-1.18	-1.15	-1.35	-4.08	11
16669785	RNVU1-6	RNA, variant U1 small nuclear 6	4.13	5.22	1.17	1.08	-1.04	-2.13	10
16874512	SNAR-D	small ILF3/NF90-associated RNA D	6.29	5.18	1.59	-1.04	1.14	2.16	6
16899476	SNAR-H	small ILF3/NF90-associated RNA H	4.05	2.45	2.26	1.14	1.44	3.03	8
16949617	SNAR-I	small ILF3/NF90-associated RNA I	6.64	5.28	1.02	-1.64	-2.1	2.56	12

## Sheet: vtRNAs
ID	Gene symbol	Description	PM54MBO	CM55RGT	FC20s	FC30s	FC40s	FC50s	probes totales
16990201	VTRNA1-2	vault RNA 1-2	3.31	4.52	1.64	-1.99	-1.28	-2.31	11
16990203	VTRNA1-3	vault RNA 1-3	5.77	7.24	-2.08	1.31	-1.28	-2.77	13
17000208	VTRNA2-1	vault RNA 2-1	2.06	4.88	1.11	3.21	-2.31	-7.09	12

## Sheet: tmRNAs
ID	Gene symbol	Description	PM54MBO	CM55RGT	FC20s	FC30s	FC40s	FC50s	probes totales
16961372	TERC	telomerase RNA component	7.57	5.74	1.24	-1.39	-1.13	3.55	19
