# Supplementary material for: Mesenchymal Stem Cells from Familial Alzheimer’s Patients Express MicroRNA Differently
Source: Int J Mol Sci. 2024 Jan 27;25(3):1580. doi: 10.3390/ijms25031580 (PMC10855944; doi:10.3390/ijms25031580)
Supplement: Supplementary file 1 [file ijms-25-01580-s001.zip › Supplementary Table S10. mRNA and miRNAs profile of the A431(PSEN1) mutation carriers.xlsx]

## Sheet: mRNAs
ID	Portador Avg (log2)	Control Avg (log2)	Portador DE	Control DE	Fold Change (portador vs control)	Gene Symbol	Description	PM15MBH	PM36EDM	PF44DBO	PM54MBO	CCF15VBO	CCM35ROM	CF42AH	CM55RGT	FC20s	FC30s	FC40s	FC50s	probes totales
16909319	6.87	3.9	1.94	0.85	7.82	DNER	delta/notch like EGF repeat containing	8.18	3.75	6.26	7.44	3.22	4.79	3.15	4.52	31.09	-2.05	8.6	7.58	32
16746992	7.27	4.46	1.27	0.72	7.04	CCND2	cyclin D2	8.14	5.11	7.13	7.12	3.62	4.78	5.27	4.15	22.92	1.26	3.62	7.83	26
16904278	8.69	6.25	1.52	1.42	5.42	DPP4	dipeptidyl-peptidase 4	11.26	8.77	8.91	7.63	5.94	9.04	6.45	6.3	39.97	-1.21	5.52	2.52	27
16867784	9.08	6.74	1.69	0.6	5.07	C3	complement component 3	10.35	6.63	8.4	9.94	6.61	6.73	7.92	6.87	13.34	-1.07	1.4	8.43	38
16666755	5.93	3.65	1.85	0.2	4.85	CLCA2	chloride channel accessory 2	5.86	3.32	5.98	7.83	3.57	3.99	3.74	3.59	4.9	-1.59	4.74	18.95	32
16963113	6.39	4.22	1.46	1.31	4.5	APOD	apolipoprotein D	7.49	4.58	5.57	7.5	4.39	4.13	6.83	4.15	8.57	1.37	-2.4	10.24	22
17001357	6.07	3.9	2.11	1.35	4.49	C5orf46	chromosome 5 open reading frame 46	3	7.73	5.29	7.04	3.97	3.92	6.59	3.78	-1.96	13.98	-2.47	9.61	19
16768738	9.82	7.82	2.29	1.36	3.98	NTN4	netrin 4	5.46	9.91	9.03	10.63	8.2	7.9	10.36	7.22	-6.66	4.04	-2.51	10.63	28
17065873	4.62	2.63	0.94	1.59	3.96	FAM66A	family with sequence similarity 66, member A	4.39	2.89	4.55	5.1	2.77	2.14	5.71	2.85	3.07	1.68	-2.25	4.76	9
17065873	4.62	2.63	0.94	1.59	3.96	FAM66B	family with sequence similarity 66, member B	4.39	2.89	4.55	5.1	2.77	2.14	5.71	2.85	3.07	1.68	-2.25	4.76	9
17116200	7.73	5.75	1.74	2.52	3.93	USP9Y	ubiquitin specific peptidase 9, Y-linked	8.41	7.49	4.43	7.48	3.47	8.04	3.67	7.84	30.77	-1.46	1.7	-1.28	20
16976827	6.97	5.03	2.26	0.9	3.85	CXCL5	chemokine (C-X-C motif) ligand 5	8.54	4.03	5.8	8.7	5.05	5.16	4.84	6.8	11.25	-2.18	1.95	3.75	14
17050350	7.88	5.96	0.9	1.23	3.79	LRRN3	leucine rich repeat neuronal 3	7.29	6.97	8.87	8.42	6.18	6.17	8.22	5.33	2.17	1.74	1.57	8.49	20
16967875	5.87	3.97	1.48	0.43	3.74	PARM1	prostate androgen-regulated mucin-like protein 1	8.24	4.8	5.52	6.27	3.65	4.42	3.57	4.25	24.05	1.3	3.85	4.07	22
16848070	6.89	4.99	1.61	1.41	3.73	SLC16A6	solute carrier family 16, member 6	7.38	6.59	10.03	6.69	5.61	7.63	4.56	4.73	3.41	-2.06	44.31	3.87	17
16716478	7.66	5.77	2.55	0.82	3.72	ANKRD1	ankyrin repeat domain 1 (cardiac muscle)	4.58	9.4	6.27	9.9	6.58	4.91	6.32	5.23	-4.02	22.55	-1.04	25.5	26
16743735	7.66	5.79	1.8	2.03	3.65	MMP3	matrix metallopeptidase 3	10.7	6.61	8.25	7.25	5.01	6.74	5.07	9.33	51.71	-1.09	9.08	-4.22	18
16955699	5.07	3.22	1.01	0.36	3.6	CADPS	Ca++-dependent secretion activator	4.93	5.19	5.1	3.07	3.35	3.19	3.91	3.11	2.99	4.02	2.28	-1.03	40
16872944	8.93	7.12	0.56	2.34	3.5	PSG4	pregnancy specific beta-1-glycoprotein 4	9.16	8.94	8.75	7.88	4.72	9.7	5.65	8.5	21.69	-1.7	8.56	-1.54	9
16974968	8.41	6.62	0.45	1.32	3.44	SEL1L3	sel-1 suppressor of lin-12-like 3 (C. elegans)	7.74	8.23	8.63	8.74	5.29	7.68	7.8	5.66	5.46	1.47	1.78	8.4	32
16690211	6.48	4.73	1.03	1.55	3.38	COL11A1	collagen, type XI, alpha 1	5.31	6.28	7.81	6.65	3.69	5.35	7.09	3.99	3.07	1.91	1.65	6.33	40
17116251	6.25	4.5	1.79	1.96	3.38	DDX3Y	DEAD (Asp-Glu-Ala-Asp) box helicase 3, Y-linked	6.11	6.47	2.71	6.22	2.62	6.3	2.98	6.06	11.29	1.13	-1.21	1.12	17
16703036	7.7	5.96	0.97	2.35	3.34	PLXDC2	plexin domain containing 2	6.79	8.31	7.01	8.78	7.76	3.62	8.17	4.24	-1.97	25.89	-2.23	23.16	32
16820849	6.12	4.39	1.42	1.92	3.31	CALB2	calbindin 2	6.6	5.63	5.14	8.36	4.75	8.15	4.41	3.95	3.61	-5.73	1.66	21.27	19
17061759	6.3	4.58	0.82	1.16	3.3	NRCAM	neuronal cell adhesion molecule	7.14	5.26	5.97	6.68	4.97	5.95	4.18	3.21	4.5	-1.61	3.46	11.11	37
16998162	4.13	2.41	0.89	0.03	3.29	MCTP1	multiple C2 domains, transmembrane 1	4.26	2.38	4.07	4.1	2.38	2.45	2.39	2.43	3.67	-1.05	3.19	3.19	36
17117126	6.24	4.54	1.7	1.49	3.24	KDM5D	lysine (K)-specific demethylase 5D	7.06	5.81	3.1	6.12	2.97	6.12	3.62	5.45	17.09	-1.24	-1.44	1.58	21
16970762	7.97	6.28	1.53	1.65	3.23	PCDH10	protocadherin 10	9.3	6.61	6.68	9.29	5.71	6.76	8.69	4.87	12.01	-1.11	-4.01	21.4	29
16889966	7.61	5.92	0.44	0.66	3.22	ADAM23	ADAM metallopeptidase domain 23	8.03	7.57	6.97	7.64	5.11	5.74	6.67	6.11	7.6	3.56	1.23	2.87	22
17057478	7.64	6.01	1.32	1.47	3.11	IGFBP3	insulin like growth factor binding protein 3	5	7.72	7.57	7.66	6.14	5.9	7.62	4.04	-2.19	3.53	-1.04	12.29	23
16831224	7.39	5.75	2.52	1.19	3.11	MYOCD	myocardin	3.87	8.42	6.57	9.65	5.6	5.97	8.1	5.66	-3.33	5.45	-2.9	15.88	34
17115271	6.62	5.01	1.81	0.74	3.04	L1CAM	L1 cell adhesion molecule	7.58	4.21	5.87	8.22	4.83	5.05	5.12	6.46	6.73	-1.79	1.69	3.4	30
17115782	4.42	2.84	1.75	0.22	3.01	CLIC2	chloride intracellular channel 2	6.54	2.75	5.33	3.34	2.6	3.11	2.73	2.93	15.31	-1.28	6.08	1.32	19
16853716	5.96	4.38	0.94	0.4	2.99	LAMA1	laminin, alpha 1	6.02	5.67	6.43	4.26	5	4.35	4.43	4.03	2.03	2.49	4.02	1.17	57
16965798	5.95	4.37	0.84	1	2.99	PCDH7	protocadherin 7	4.41	5.71	5.94	6.35	3.41	5.16	5.3	3.61	2	1.47	1.56	6.68	21
17019689	5.04	3.48	1.2	0.22	2.95	ENPP5	ectonucleotide pyrophosphatase/phosphodiesterase 5 (putative)	4.23	3.91	5.73	6.42	3.25	3.68	3.63	3.33	1.96	1.17	4.27	8.57	26
16919962	6.32	4.76	1.51	0.04	2.95	SULF2	sulfatase 2	6.99	4.18	5.8	7.62	4.78	4.75	4.74	4.82	4.63	-1.48	2.09	6.96	22
17055354	6.35	4.8	0.94	1.03	2.93	ETV1	ets variant 1	6.97	4.8	6.57	6.07	4.85	4.9	4.58	6.82	4.34	-1.07	3.98	-1.69	26
17016406	5.85	4.31	1.51	0.87	2.9	HIST1H4H	histone cluster 1, H4h	5.29	4.43	6.29	7.94	3.85	3.68	5.58	4.68	2.72	1.68	1.63	9.61	18
17102129	7.77	6.23	1.09	0.65	2.9	SAT1	spermidine/spermine N1-acetyltransferase 1	7.38	6.93	8.11	9.43	5.98	7.3	5.87	6.5	2.64	-1.29	4.73	7.65	24
16962632	7.71	6.18	0.55	0.79	2.89	P3H2	prolyl 3-hydroxylase 2	7.71	6.61	7.7	7.72	7.23	6.42	5.88	5.39	1.39	1.14	3.54	5.04	21
16897834	10.02	8.49	1.71	1.69	2.89	EFEMP1	EGF containing fibulin-like extracellular matrix protein 1	10.75	9.68	6.79	9.81	10.15	9.77	6.97	7.12	1.52	-1.07	-1.13	6.48	36
16980051	4.54	3.02	0.78	0.93	2.86	CLGN	calmegin	5.02	3.16	4.48	4.4	2.99	4.86	2.84	3.22	4.08	-3.24	3.11	2.27	28
17045291	6.57	5.06	0.44	0.89	2.85	EPDR1	ependymin related 1	6.9	5.84	6.56	6.51	4.19	4.97	6.35	5.15	6.53	1.83	1.16	2.57	22
17016379	5.9	4.39	1.43	0.61	2.85	HIST1H2BC	histone cluster 1, H2bc	4.51	4.83	7.25	7	3.89	4.17	5.29	4.57	1.54	1.57	3.91	5.39	15
17123310	6.29	4.81	0.64	0.48	2.8	PROS1	protein S	7.01	5.55	6.02	6.56	4.82	5.74	4.9	4.68	4.58	-1.14	2.18	3.69	23
17125034	8.95	7.48	1.27	0.76	2.78	ASNS	asparagine synthetase (glutamine-hydrolyzing)	6.87	9.55	8.36	9.55	6.75	6.92	8.01	8.25	1.09	6.21	1.27	2.46	22
16762146	5.02	3.55	0.53	0.87	2.78	KCNJ8	potassium channel, inwardly rectifying subfamily J, member 8	3.99	4.86	5.08	5.12	3.61	5.24	3.66	3.3	1.3	-1.3	2.68	3.52	21
17104049	9.64	8.16	1.04	0.78	2.78	MAGED2	MAGE family member D2	10.68	9.67	9.59	8.16	7.87	8.53	8.89	7.12	7.05	2.2	1.63	2.06	11
16966285	8.79	7.31	1.58	0.6	2.78	UCHL1	ubiquitin C-terminal hydrolase L1	9.03	6.05	8.3	9.7	6.7	7.1	8.12	7.48	5.02	-2.07	1.14	4.65	27
17009316	4.49	3.04	1.47	0.18	2.73	ENPP4	ectonucleotide pyrophosphatase/phosphodiesterase 4 (putative)	3.03	3.71	5.14	6.31	3.19	3.12	2.79	2.98	-1.12	1.51	5.12	10.03	20
16851866	4.73	3.3	0.87	0.37	2.7	DTNA	dystrobrevin, alpha	4.74	3	4.62	4.84	3.09	3.38	3.32	3.96	3.15	-1.3	2.46	1.85	26
17116977	6.27	4.84	1.51	1.56	2.7	UTY	ubiquitously transcribed tetratricopeptide repeat containing, Y-linked	6.31	6.37	3.25	6.15	3.74	6.42	3.29	5.92	5.93	-1.04	-1.03	1.17	18
16798938	6.25	4.82	1.1	0.67	2.69	SCG5	secretogranin V	7.02	4.41	6.2	6.09	5.31	5.41	4.05	4.4	3.28	-2	4.42	3.22	31
16692814	4.56	3.14	0.91	1.92	2.68	HORMAD1	HORMA domain containing 1	4.03	5.39	3.51	5.2	3.23	6.98	3.05	3.13	1.74	-3.01	1.38	4.19	24
16991527	5.38	3.98	1.15	0.58	2.63	CYFIP2	cytoplasmic FMR1 interacting protein 2	5.43	4.6	5.56	7.33	4.03	3.77	4.09	5.09	2.64	1.78	2.78	4.74	34
16997383	10.33	8.94	1.29	0.5	2.61	F2RL2	coagulation factor II (thrombin) receptor-like 2	11.37	8.31	10.47	10.11	9.11	9.67	8.53	8.74	4.8	-2.58	3.84	2.59	19
16947715	4.8	3.45	0.49	0.91	2.56	SERPINI1	serpin peptidase inhibitor, clade I (neuroserpin), member 1	4.69	4.14	4.93	5.31	2.6	2.9	4.56	3.89	4.28	2.36	1.29	2.67	21
17095887	6.36	5.02	0.94	2.64	2.53	ASPN	asporin	6.29	6.52	8.24	6.28	6.11	4.64	9.96	4.12	1.13	3.69	-3.29	4.48	25
17075973	7.47	6.15	0.83	0.88	2.5	DUSP4	dual specificity phosphatase 4	8.31	6.3	7.52	7.42	6.2	6.1	5.1	7.25	4.33	1.15	5.36	1.13	24
16787208	5.05	3.72	1.35	0.57	2.5	GPR65	G protein-coupled receptor 65	3.18	5.58	6.3	4.63	2.99	4.12	4.15	3.43	1.15	2.75	4.43	2.29	25
17011217	7.77	6.45	0.84	1.62	2.49	GRIK2	glutamate receptor, ionotropic, kainate 2	7.55	8.28	7.85	6.32	5.73	8.22	7.23	4.56	3.53	1.05	1.54	3.4	16
16778703	5.99	4.68	1.07	0.38	2.49	KCTD4	potassium channel tetramerization domain containing 4	5.99	4.57	6	7.17	4.58	4.24	5.15	4.76	2.65	1.26	1.79	5.32	22
17055786	5.6	4.29	0.42	0.9	2.48	IL6-AS1	IL6 antisense RNA 1	6.42	5.65	5.53	5.6	3.83	4.67	5.44	3.4	6.02	1.98	1.06	4.61	25
16961172	3.4	2.1	1.15	0.33	2.46	BCHE	butyrylcholinesterase	2.28	2.53	4.47	4.31	2.04	2.13	2.34	1.56	1.18	1.32	4.37	6.73	23
16859795	9.05	7.77	1.29	1.45	2.43	GDF15	growth differentiation factor 15	9.56	8.44	9.53	6.81	8.49	9.42	7.03	6.18	2.09	-1.97	5.66	1.54	21
17120580	4.28	3	0.6	1.16	2.43	NOX4	NADPH oxidase 4	4.77	3.4	4.09	4.51	2.76	2.91	5.27	3.31	4.03	1.41	-2.27	2.3	30
16997802	4.74	3.47	2.64	0.41	2.41	HAPLN1	hyaluronan and proteoglycan link protein 1	2.42	4.35	5.18	8.72	3.01	3.9	3.25	3.72	-1.5	1.36	3.81	32	20
16901986	4.9	3.64	0.8	0.67	2.4	IL1B	interleukin 1 beta	3.31	5	4.72	4.97	3.39	3.84	2.93	4.51	-1.06	2.24	3.47	1.38	23
16780699	6.82	5.55	1.01	0.64	2.4	NALCN	sodium leak channel, non selective	7.08	6.94	4.89	6.45	5.82	6.35	5.23	4.91	2.4	1.5	-1.27	2.91	51
16887062	4.58	3.32	1.38	1.16	2.39	SCN2A	sodium channel, voltage gated, type II alpha subunit	5.47	2.97	3.81	5.89	2.87	3.8	5.43	3.09	6.04	-1.78	-3.06	6.97	15
16800630	5.38	4.13	1.09	0.47	2.38	C15orf48	chromosome 15 open reading frame 48	4.49	4.41	6.17	6.5	3.55	3.92	4.59	4.37	1.93	1.41	3	4.36	40
16967771	7.77	6.52	0.64	1.01	2.38	CXCL8	chemokine (C-X-C motif) ligand 8	8.32	7.02	7.39	8.24	5.87	5.62	7.03	7.77	5.45	2.64	1.28	1.39	21
17044177	8.41	7.15	0.56	0.66	2.38	IL6	interleukin 6	9.23	8.6	8.17	7.96	7.09	7.22	8.12	6.54	4.42	2.6	1.03	2.68	26
16768297	5.83	4.6	0.95	1.19	2.36	DUSP6	dual specificity phosphatase 6	6.41	5.33	4.74	6.79	4.75	4.55	4.48	6.97	3.16	1.71	1.19	-1.13	25
17088462	11.59	10.37	0.98	1.6	2.32	PAPPA	pregnancy-associated plasma protein A, pappalysin 1	11.9	9.71	11.63	11.27	10.19	10.43	10.51	7.2	3.26	-1.65	2.17	16.87	24
16752682	5.09	3.88	0.49	0.43	2.3	HSD17B6	hydroxysteroid (17-beta) dehydrogenase 6	4.27	4.93	5.22	5.39	3.97	3.9	4.72	3.76	1.23	2.04	1.41	3.09	23
16670739	9.1	7.91	1.08	0.59	2.29	MLLT11	myeloid/lymphoid or mixed-lineage leukemia	8.78	7.97	9.37	10.52	7.79	7.81	9.05	8.13	1.98	1.12	1.25	5.26	24
17116301	5.81	4.62	1.03	1.3	2.28	NLGN4Y	neuroligin 4, Y-linked	7.03	5.66	4.53	5.96	3.66	5.76	3.31	5.68	10.36	-1.07	2.34	1.22	11
16697370	5.25	4.08	0.91	0.51	2.25	PTGS2	prostaglandin-endoperoxide synthase 2 (prostaglandin G/H synthase and cyclooxygenase)	6.28	4.2	4.85	5.67	3.48	3.81	4.41	4.55	6.96	1.31	1.36	2.16	29
16766578	5.43	4.25	0.67	0.66	2.25	DDIT3	DNA-damage-inducible transcript 3	4.81	4.91	5.9	6.11	4.21	4.29	5.12	3.5	1.51	1.54	1.72	6.09	19
16986777	5.08	3.92	0.68	0.95	2.24	RASGRF2	Ras protein-specific guanine nucleotide-releasing factor 2	5.15	3.75	5.22	4.87	4.07	3.8	5.8	3.86	2.11	-1.03	-1.49	2.01	25
16716507	9.36	8.2	0.6	0.32	2.23	PPP1R3C	protein phosphatase 1, regulatory subunit 3C	8.17	9.47	9.25	9.36	7.98	7.88	8.55	8.4	1.14	3.02	1.63	1.94	24
16848123	3.76	2.61	1.18	0.44	2.21	ABCA8	ATP binding cassette subfamily A member 8	4.48	2.13	3.21	4.66	2.59	2.5	3.47	2.73	3.7	-1.29	-1.2	3.81	28
17113448	3.81	2.68	0.48	0.29	2.19	IL13RA2	interleukin 13 receptor, alpha 2	4.25	3.53	4.15	3.25	2.32	2.62	2.75	3.03	3.8	1.88	2.64	1.16	25
16822904	7.56	6.43	0.94	0.03	2.19	RPS2	ribosomal protein S2	8.31	8.42	6.63	6.85	6.41	6.42	6.46	6.45	3.73	4.01	1.13	1.33	11
16762154	4.72	3.6	1.16	1.28	2.17	ABCC9	ATP binding cassette subfamily C member 9	3.14	4.16	5.48	5.56	3.04	5.54	4.08	2.68	1.07	-2.61	2.63	7.36	37
17021738	3.88	2.76	0.33	0.65	2.17	BACH2	BTB and CNC homology 1, basic leucine zipper transcription factor 2	3.99	3.82	3.86	3.25	3.48	2.63	2.91	1.91	1.42	2.28	1.93	2.53	19
16852666	6.46	5.33	0.69	0.77	2.17	SEC11C	SEC11 homolog C, signal peptidase complex subunit	6.09	5.61	7.06	6.91	4.73	4.6	5.98	6.01	2.57	2.02	2.13	1.87	19
16743721	12.18	11.08	2.37	1.17	2.14	MMP1	matrix metallopeptidase 1	13.15	11.6	12	7.7	9.83	11.33	10.78	12.63	10	1.21	2.34	-30.63	17
16962661	5.88	4.79	2.24	1.15	2.13	CLDN1	claudin 1	5.4	5.7	6.49	10.24	3.54	4.94	6.33	4.59	3.63	1.68	1.12	50.19	19
16708796	5.47	4.39	1.37	1.44	2.12	INA	internexin neuronal intermediate filament protein, alpha	3.85	4.72	6.74	6.38	3.81	3.55	4.97	6.71	1.03	2.25	3.41	-1.26	20
16683445	7.31	6.24	0.38	0.49	2.09	FUCA1	fucosidase, alpha-L- 1, tissue	7.55	6.76	7.55	7.12	5.82	6.72	5.83	6.63	3.34	1.03	3.29	1.41	21
17016486	4.25	3.18	0.78	0.69	2.09	HIST1H2BL	histone cluster 1, H2bl	4.77	5.07	3.67	3.51	3.38	3.21	2.87	4.47	2.62	3.63	1.74	-1.95	9
16767751	6.39	5.34	0.85	0.64	2.08	PHLDA1	pleckstrin homology-like domain, family A, member 1	7.24	5.21	6.61	6.22	5.25	5.6	5.15	6.55	3.95	-1.31	2.73	-1.26	25
16809811	4.37	3.32	0.7	0.58	2.07	ZNF280D	zinc finger protein 280D	4.6	4.07	3.17	4.69	3.14	2.69	4.08	3.47	2.74	2.6	-1.88	2.33	14
16851768	7.18	6.14	1.05	3.17	2.06	DSG2	desmoglein 2	7.03	8.42	7.35	5.88	2.77	9.24	8.34	4.09	19.25	-1.76	-1.99	3.46	29
17008007	7.91	6.88	0.28	0.67	2.05	CDKN1A	cyclin-dependent kinase inhibitor 1A (p21, Cip1)	7.87	7.62	8.3	7.95	7.1	7.88	6.61	6.35	1.71	-1.2	3.22	3.03	24
17052348	5.25	4.21	0.34	0.47	2.05	TMEM178B	transmembrane protein 178B	5.23	5.92	5.32	5.2	4.03	4.45	4.57	3.54	2.3	2.77	1.69	3.16	24
16702827	4.07	3.04	0.73	0.58	2.05	TMEM236	transmembrane protein 236	4.08	2.63	4	4.14	3.13	4.17	3.05	2.9	1.94	-2.92	1.93	2.36	8
16781285	9.28	8.25	0.47	0.39	2.05	GAS6	growth arrest-specific 6	8.41	9.51	9.23	9.17	8.22	8.2	9.01	8.33	1.14	2.48	1.17	1.79	35
16933760	6.56	5.52	0.68	0.49	2.05	LIF	leukemia inhibitory factor	6.22	7.06	5.64	7.01	5.41	5.36	5.74	6.42	1.75	3.24	-1.07	1.51	22
16784008	5.09	4.06	0.45	0.49	2.04	ATL1	atlastin GTPase 1	5.35	4.48	5.47	4.9	3.91	3.6	4.75	4.18	2.71	1.84	1.64	1.64	40
16682077	8.65	7.64	1.03	0.67	2.01	HSPB7	heat shock 27kDa protein family, member 7 (cardiovascular)	9.13	8.23	9.71	7.35	8.12	8.28	7.2	6.91	2.02	-1.03	5.68	1.35	27
17074914	3.94	2.93	0.9	0.78	2.01	MSR1	macrophage scavenger receptor 1	2.77	4.07	4.95	3.83	4.38	3.21	2.62	2.88	-3.05	1.82	5.02	1.93	24
16875014	8.43	7.42	0.37	0.2	2.01	ZNF841	zinc finger protein 841	8.26	8	8.85	8.6	7.47	7.77	7.31	7.42	1.73	1.17	2.92	2.26	11
16780929	8.8	7.8	0.75	1.31	2	COL4A1	collagen, type IV, alpha 1	7.48	9.24	8.64	8.78	8.25	7.4	8.83	5.81	-1.71	3.58	-1.14	7.84	36
16774427	8.49	7.49	0.8	0.56	2	LACC1	laccase (multicopper oxidoreductase) domain containing 1	8.85	7.64	8.08	9.45	7.94	7.28	7.75	6.7	1.88	1.28	1.25	6.73	29
16991472	5.97	4.98	0.46	0.44	2	SGCD	sarcoglycan delta	5.28	5.93	6.39	6	4.67	5.05	5.7	4.97	1.53	1.83	1.61	2.04	27
16744616	4.58	3.59	0.22	1	1.99	CADM1	cell adhesion molecule 1	4.49	4.84	4.32	4.67	3.2	4.53	4.08	2.27	2.46	1.24	1.18	5.28	21
16696013	5.87	4.88	0.39	0.34	1.99	CREG1	cellular repressor of E1A-stimulated genes 1	6.44	5.51	5.94	5.79	4.85	5.55	4.87	4.92	3.01	-1.03	2.1	1.84	25
16803754	9.07	8.09	2.2	1.75	1.97	CEMIP	cell migration inducing protein, hyaluronan binding	10.26	9.72	8.24	5.36	10.21	8.34	7.84	5.96	1.04	2.6	1.32	-1.52	25
16984768	4.06	3.09	0.44	0.26	1.96	HSPB3	heat shock 27kDa protein 3	3.88	4.38	4.29	3.41	3.41	3.13	3.05	2.78	1.38	2.38	2.37	1.55	22
16810765	5.35	4.38	0.55	0.32	1.96	IGDCC4	immunoglobulin superfamily, DCC subclass, member 4	5.8	4.6	5.67	5.12	4.21	4.79	4.52	4.08	3.01	-1.14	2.21	2.05	22
17056984	9.17	8.2	0.83	1.63	1.96	INHBA	inhibin beta A	9.28	8.93	9.67	7.74	7.53	8.56	8.88	5.28	3.37	1.29	1.73	5.5	19
16844572	5.73	4.76	0.86	0.84	1.96	KRTAP1-1	keratin associated protein 1-1	5.7	7.39	5.99	5.46	3.44	5.32	4.44	5.1	4.8	4.2	2.92	1.28	12
16704965	3.78	2.81	0.52	0.46	1.96	ASAH2B	N-acylsphingosine amidohydrolase (non-lysosomal ceramidase) 2B	2.91	3.88	3.63	4.1	2.54	3.57	2.66	2.98	1.3	1.24	1.96	2.17	12
16833433	3.95	2.98	0.57	0.26	1.96	CCL4L1	chemokine (C-C motif) ligand 4-like 1	3.88	3.85	4.27	2.93	3.47	3.03	2.85	3.02	1.33	1.76	2.67	-1.07	8
16780885	6.2	5.23	1.11	0.91	1.96	FAM155A	family with sequence similarity 155, member A	7.32	4.88	6.81	5.66	4.38	4.55	6.21	5.83	7.67	1.26	1.51	-1.13	23
16921461	7.37	6.4	0.22	0.98	1.96	MAFIP	MAFF interacting protein	7.45	7.15	7.27	7.67	5.77	6.6	6.4	8.09	3.19	1.47	1.82	-1.34	26
16871221	4.34	3.37	0.29	0.37	1.96	SLC7A10	solute carrier family 7 (neutral amino acid transporter light chain, asc system), member 10	4.24	4.36	4.47	3.81	3.38	4.11	3.36	3.37	1.82	1.19	2.16	1.35	12
16673654	3.18	2.22	0.64	0.18	1.95	MROH9	maestro heat-like repeat family member 9	3.61	2.77	2.5	3.82	2.28	2.39	2.18	1.97	2.53	1.3	1.25	3.61	20
17086193	8.87	7.9	1.06	1.3	1.95	PSAT1	phosphoserine aminotransferase 1	7.5	9.22	8.57	10.01	7.99	7.94	10.48	7.74	-1.41	2.42	-3.76	4.82	21
16821467	7.14	6.18	1.38	0.76	1.95	WFDC1	WAP four-disulfide core domain 1	7.09	8.56	7.18	5.19	6.35	5.85	6.33	4.73	1.67	6.56	1.8	1.37	26
16741501	6.93	5.97	0.66	0.31	1.94	DHCR7	7-dehydrocholesterol reductase	6.56	6.19	7.31	7.62	6.25	6.04	5.52	5.91	1.24	1.11	3.47	3.28	35
16769463	6.73	5.78	0.32	0.71	1.94	SLC41A2	solute carrier family 41 (magnesium transporter), member 2	6.63	6.88	7.29	6.61	5.5	6.01	6.83	5.22	2.18	1.82	1.38	2.61	26
16942743	4.44	3.48	0.55	0.98	1.94	ROBO2	roundabout guidance receptor 2	4.22	4.73	4.86	3.65	3.49	3.61	5.43	3.32	1.66	2.16	-1.48	1.26	31
16884523	8.41	7.46	1.11	1.22	1.94	SLC20A1	solute carrier family 20 (phosphate transporter), member 1	7.46	7.77	8.91	9.88	7.42	7.01	7.87	9.78	1.03	1.69	2.05	1.08	18
17108959	4.71	3.76	0.78	0.19	1.93	ANOS1	anosmin 1	4.56	3.54	4.85	5.4	3.49	3.77	3.95	3.74	2.11	-1.17	1.87	3.16	28
17117110	3.33	2.39	0.58	0.32	1.93	CD24	CD24 molecule	3.54	3.08	2.86	4.16	1.97	2.71	2.29	2.51	2.97	1.29	1.49	3.14	19
16799739	6.87	5.92	0.84	1.13	1.93	CHAC1	ChaC glutathione-specific gamma-glutamylcyclotransferase 1	5.94	7.38	6.39	7.74	5.8	5.8	8.16	6.17	1.1	3.01	-3.43	2.97	22
16675045	5.45	4.51	1.03	0.95	1.93	HMCN1	hemicentin 1	7.13	4.67	5.48	5.58	3.94	4.76	6.14	4.42	9.09	-1.07	-1.58	2.24	90
16817249	3.63	2.68	0.38	0.14	1.93	NSMCE1-DT	NSMCE1 divergent transcript	3.63	3.61	3.68	2.89	2.57	2.58	2.86	2.76	2.07	2.04	1.76	1.09	17
16829085	9.32	8.39	1.57	1.22	1.91	SLC7A5	solute carrier family 7 (amino acid transporter light chain, L system), member 5	7.74	9.59	11.51	8.99	9.38	7.42	9.5	7.24	-3.12	4.51	4.03	3.36	17
16716350	6.51	5.59	1.39	1.16	1.9	ACTA2	actin, alpha 2, smooth muscle, aorta	5.01	8.37	6.21	6.76	5.99	5.27	7.52	4.9	-1.97	8.58	-2.48	3.62	12
16705011	8.1	7.18	1.79	0.77	1.9	DKK1	dickkopf WNT signaling pathway inhibitor 1	8.57	7.78	4.62	8.05	7.71	6.58	7.99	6.48	1.81	2.3	-10.32	2.96	21
17021596	5.82	4.89	0.83	1.16	1.9	RRAGD	Ras-related GTP binding D	6.63	5.18	6.44	5.04	5.19	6.35	4.55	3.57	2.71	-2.25	3.7	2.77	17
16698234	7.77	6.84	1.45	0.85	1.9	FMOD	fibromodulin	9.4	5.99	7.3	8.28	7.01	6.74	8.53	6.76	5.21	-1.68	-2.33	2.88	19
17005871	4.99	4.07	0.49	0.49	1.9	HIST1H2BN	histone cluster 1, H2bn	4.36	4.91	5.54	5.09	3.59	4.76	3.96	4.16	1.7	1.11	3	1.91	17
17114713	2.85	1.92	0.48	0.24	1.9	SPANXC	SPANX family, member C	2.91	3.04	2.67	1.97	1.83	2.34	2.02	1.86	2.12	1.62	1.56	1.08	8
17066083	5.39	4.47	1.15	0.24	1.89	PDGFRL	platelet-derived growth factor receptor-like	4.35	4.76	5.89	6.89	4.41	4.53	4.78	4.21	-1.04	1.17	2.16	6.4	18
16708249	7.88	6.96	1.39	0.38	1.89	SCD	stearoyl-CoA desaturase (delta-9-desaturase)	5.89	7.69	8.09	9.23	7.16	6.79	7.2	6.38	-2.42	1.86	1.84	7.19	22
16728261	10.04	9.12	0.35	0.61	1.89	CCND1	cyclin D1	9.88	9.43	10.16	10.17	9.33	9	8.79	10.18	1.46	1.35	2.58	-1.01	27
16832104	4.35	3.43	0.86	0.72	1.89	SLC47A1	solute carrier family 47 (multidrug and toxin extrusion), member 1	5.27	3.53	3.71	4.91	3.32	3.6	3.36	4.85	3.87	-1.05	1.28	1.04	19
16676682	6.28	5.37	1.95	1.43	1.88	IL24	interleukin 24	5.81	7.02	9.68	5.32	5.27	7.62	4.2	5.57	1.46	-1.51	44.44	-1.19	20
16970536	7.13	6.23	0.57	0.82	1.87	HSPA4L	heat shock 70kDa protein 4-like	7.77	6.5	6.83	7.42	5.23	6.68	5.85	7.05	5.81	-1.13	1.98	1.3	20
17053892	6.29	5.39	0.33	0.49	1.87	INSIG1	insulin induced gene 1	5.92	6.25	6.32	6.71	5.26	6.23	5.57	5.13	1.58	1.01	1.69	3	16
17043843	6.29	5.39	1.57	1.06	1.86	TSPAN13	tetraspanin 13	4.5	6.79	5.74	8.19	3.29	5.4	5.29	5.5	2.31	2.62	1.37	6.47	22
16878947	9.54	8.64	0.56	0.75	1.86	LTBP1	latent transforming growth factor beta binding protein 1	9.5	9.41	9.76	8.48	9.96	8.94	8.47	8.3	-1.38	1.39	2.44	1.13	39
16961449	3.56	2.68	1.98	0.69	1.85	SLC7A14	solute carrier family 7, member 14	6.94	4.07	2.33	3.36	3.9	2.61	2.89	2.33	8.19	2.76	-1.48	2.05	21
16712944	7.18	6.29	0.48	0.91	1.85	KIAA1462	KIAA1462	8.05	7.01	7.39	7.06	8.05	6.24	6.57	6.03	1	1.71	1.77	2.05	24
16969911	5.96	5.09	0.5	0.85	1.84	ANK2	ankyrin 2, neuronal	5.3	5.77	6.21	6.42	4.29	5.47	6.17	4.61	2.01	1.23	1.03	3.5	55
16923653	3.5	2.62	0.53	0.62	1.84	KRTAP10-7	keratin associated protein 10-7	2.68	3.66	3.91	3.34	2.77	2.6	2.46	3.83	-1.06	2.09	2.73	-1.4	11
17061881	6.62	5.74	0.62	0.57	1.84	DOCK4	dedicator of cytokinesis 4	6.96	5.68	6.34	7	5.77	5.62	5.79	6.86	2.27	1.04	1.46	1.1	59
16706180	7.04	6.16	1.04	0.78	1.84	PLAU	plasminogen activator, urokinase	7.29	5.44	6.79	7.89	5.74	6.02	6.42	7.51	2.93	-1.49	1.29	1.3	33
16882750	3.17	2.3	0.35	0.35	1.83	IGKV2D-24	immunoglobulin kappa variable 2D-24 (non-functional)	3.51	3.44	2.81	2.93	2.92	2.33	2.37	2.08	1.5	2.15	1.36	1.79	10
16742294	5.66	4.79	0.66	0.43	1.83	MAP6	microtubule associated protein 6	6.52	4.91	5.61	5.69	4.21	4.68	5.22	4.92	4.98	1.17	1.32	1.71	29
17050328	6.43	5.57	0.13	0.35	1.82	DNAJB9	DnaJ (Hsp40) homolog, subfamily B, member 9	6.43	6.18	6.41	6.45	5.38	5.73	5.99	5.2	2.07	1.36	1.34	2.37	26
16997537	4.36	3.49	0.51	0.24	1.82	DMGDH	dimethylglycine dehydrogenase	4.77	3.88	3.95	4.82	3.48	3.24	3.51	3.83	2.44	1.56	1.36	1.98	23
16955939	6.33	5.47	0.34	0.34	1.82	LRIG1	leucine-rich repeats and immunoglobulin-like domains 1	6.55	6.07	6.73	6.04	5.32	5.37	6.05	5.61	2.34	1.63	1.6	1.35	28
17068349	6.36	5.5	0.59	0.67	1.81	C8orf4	chromosome 8 open reading frame 4	7.48	6.15	6.3	6.6	5.36	5.68	6.25	4.64	4.36	1.39	1.03	3.89	22
16949759	5.18	4.33	0.97	0.35	1.81	HES1	hes family bHLH transcription factor 1	4.95	5.89	3.61	5.34	4.21	4.5	4.94	4.22	1.68	2.62	-2.53	2.18	29
16875414	3.48	2.62	0.45	0.58	1.81	LILRB2	leukocyte immunoglobulin-like receptor, subfamily B (with TM and ITIM domains), member 2	3.62	3.36	3.96	2.9	1.79	3.2	2.71	2.54	3.55	1.11	2.38	1.29	11
16710720	5.88	5.02	0.22	0.14	1.81	DPYSL4	dihydropyrimidinase-like 4	5.88	5.52	5.84	6.04	5.09	4.82	5.14	4.97	1.73	1.62	1.63	2.1	23
16910728	7.23	6.38	0.92	0.23	1.81	SIRPA	signal-regulatory protein alpha	7.2	7.24	5.39	7.26	6.6	6.46	6.32	6.06	1.51	1.73	-1.91	2.3	14
17005573	5.11	4.26	1.15	0.71	1.8	HIST1H2BD	histone cluster 1, H2bd	3.91	4.37	6.27	5.88	3.45	4.06	5.15	4.45	1.38	1.24	2.19	2.7	19
16673682	7.47	6.63	1.98	1.81	1.79	FMO3	flavin containing monooxygenase 3	7.58	7.92	6.94	3.61	3.61	7.95	6.49	6.42	15.63	-1.02	1.37	-7.01	25
16741526	3.97	3.13	0.43	0.45	1.79	KRTAP5-11	keratin associated protein 5-11	3.25	4.24	4.1	3.82	3.39	3.39	2.92	2.45	-1.1	1.8	2.27	2.58	16
16679773	3.85	3.01	0.67	0.32	1.79	OR2L5	olfactory receptor, family 2, subfamily L, member 5	4.5	3.64	2.95	4.12	3.18	3.15	2.87	2.49	2.49	1.4	1.06	3.1	10
17075448	8.43	7.58	1.02	0.09	1.79	TNFRSF10D	tumor necrosis factor receptor superfamily, member 10d, decoy with truncated death domain	8.53	8.07	8.59	10.38	7.51	7.51	7.63	7.7	2.02	1.47	1.94	6.43	15
16854540	6.75	5.92	0.78	0.37	1.78	B4GALT6	UDP-Gal:betaGlcNAc beta 1,4- galactosyltransferase, polypeptide 6	7.26	5.41	6.7	6.62	5.44	6.04	5.82	6.3	3.55	-1.54	1.85	1.25	25
16819252	5.04	4.2	0.51	0.75	1.78	MT1F	metallothionein 1F	5.31	5.13	4.15	4.87	3.63	4.33	4.14	5.41	3.22	1.73	1	-1.46	10
17010760	10.34	9.51	0.67	0.83	1.78	NT5E	5-nucleotidase, ecto (CD73)	9.74	9.9	11.16	10.7	9.9	9.32	9.26	11.06	-1.11	1.49	3.73	-1.28	29
16670248	2.79	1.96	0.66	1.07	1.78	PPIAL4E	peptidylprolyl isomerase A (cyclophilin A)-like 4E	1.55	2.8	2.57	3.05	1.87	2.14	1.85	4.08	-1.25	1.58	1.64	-2.04	8
16865782	3.2	2.37	0.36	0.25	1.78	RFPL4AL1	ret finger protein-like 4A-like 1	2.65	3.11	3.49	3.29	2.2	2.5	2.7	2.16	1.36	1.53	1.73	2.19	12
16978417	5.62	4.79	0.42	0.3	1.78	SLC39A8	solute carrier family 39 (zinc transporter), member 8	5.28	5.24	6.02	5.93	4.37	4.83	5.1	4.76	1.88	1.33	1.9	2.26	39
17019805	7.78	6.95	1.37	0.29	1.78	TNFRSF21	tumor necrosis factor receptor superfamily, member 21	6.63	7.36	9.83	8.14	6.93	6.82	7.04	7.48	-1.24	1.45	6.91	1.58	25
17121590	7.7	6.88	0.59	2.03	1.77	CCDC144A	coiled-coil domain containing 144A	7.54	7.75	6.54	7.83	8.4	8.01	6.01	3.99	-1.81	-1.2	1.45	14.32	25
16920671	5.37	4.54	0.34	0.57	1.77	PMEPA1	prostate transmembrane protein, androgen induced 1	5.5	5.28	5.2	5.96	4.74	4.37	5.16	3.83	1.7	1.87	1.03	4.4	26
17103608	3.39	2.57	0.54	0.58	1.76	GAGE10	G antigen 10	3.4	2.33	3.27	3.51	3.31	2.87	2.18	2.11	1.06	-1.46	2.12	2.65	9
16966304	4.34	3.52	0.55	0.89	1.76	LIMCH1	LIM and calponin homology domains 1	4.59	5.22	4.06	4.05	3.39	3.69	5.28	3.46	2.29	2.88	-2.32	1.5	43
17019820	6.78	5.97	0.5	0.45	1.76	PTCHD4	patched domain containing 4	7.07	6.35	6.42	7.38	6.35	6.34	5.5	5.65	1.65	1.01	1.9	3.32	21
16847771	6.4	5.6	0.28	0.28	1.75	ERN1	endoplasmic reticulum to nucleus signaling 1	6.31	6.02	6.52	6.68	5.3	5.71	5.94	5.46	2.01	1.24	1.49	2.33	36
16780893	4.85	4.05	0.89	0.38	1.75	FAM155A-IT1	FAM155A intronic transcript 1	5.24	3.71	4.54	5.75	3.59	3.84	4.39	4.31	3.13	-1.09	1.11	2.7	19
16671049	5.43	4.62	0.64	0.1	1.75	LCE2A	late cornified envelope 2A	4.79	5	6.12	5.82	4.54	4.54	4.68	4.74	1.19	1.37	2.71	2.11	15
16911418	7.8	6.99	1.33	0.65	1.75	SNAP25	synaptosome associated protein 25kDa	9.44	7.14	8.36	6.44	5.82	6.69	7.16	7.2	12.32	1.37	2.29	-1.7	21
16859681	5.34	4.54	0.41	0.22	1.75	KCNN1	potassium channel, calcium activated intermediate/small conductance subfamily N alpha, member 1	5.43	5.35	5.26	4.54	4.6	4.44	4.15	4.62	1.78	1.87	2.15	-1.06	16
16743104	5.18	4.37	0.77	0.6	1.75	RAB38	RAB38, member RAS oncogene family	6.53	4.76	5.08	5.41	4.36	4.43	4.3	5.56	4.48	1.26	1.72	-1.11	19
16930768	6.95	6.14	0.56	0.2	1.75	SREBF2	sterol regulatory element binding transcription factor 2	6.15	7	7.5	6.89	6.43	6.16	6.12	5.94	-1.22	1.79	2.6	1.93	28
16738276	3.19	2.39	0.46	0.36	1.74	TRIM64C	tripartite motif containing 64C	3.26	2.3	3.28	3.03	2.16	2.2	2.92	2.55	2.15	1.08	1.29	1.4	13
16731118	4.58	3.79	0.11	0.57	1.73	C11orf52	chromosome 11 open reading frame 52	4.66	4.41	4.61	4.56	3.58	3.98	4.87	3.79	2.12	1.35	-1.2	1.71	26
16731118	4.58	3.79	0.11	0.57	1.73	HSPB2	heat shock 27kDa protein 2	4.66	4.41	4.61	4.56	3.58	3.98	4.87	3.79	2.12	1.35	-1.2	1.71	26
16731118	4.58	3.79	0.11	0.57	1.73	HSPB2-C11orf52	HSPB2-C11orf52 readthrough (NMD candidate)	4.66	4.41	4.61	4.56	3.58	3.98	4.87	3.79	2.12	1.35	-1.2	1.71	26
17046407	3.55	2.77	0.19	0.11	1.73	ZNF727	zinc finger protein 727	3.65	3.36	3.45	3.77	2.82	2.74	2.56	2.75	1.78	1.53	1.85	2.02	12
17097797	4.26	3.47	1.18	0.6	1.72	BRINP1	bone morphogenetic protein/retinoic acid inducible neural-specific 1	5.87	3.02	4.12	4.37	4.49	3.35	3.11	3.66	2.6	-1.26	2.02	1.64	20
17063810	3.05	2.27	0.51	0.74	1.72	TRBV10-2	T cell receptor beta variable 10-2	3.03	3.04	2.05	3.1	2.36	1.55	3.33	2.18	1.6	2.82	-2.44	1.89	8
17125112	3.24	2.46	0.07	0.56	1.72	AQP7	aquaporin 7	3.17	3.3	3.2	3.28	2.45	3.53	2.63	2.26	1.64	-1.17	1.49	2.02	25
16908822	8.3	7.52	0.65	0.29	1.72	CHPF	chondroitin polymerizing factor	8.21	8.24	8.51	7.04	7.85	7.65	7.18	7.39	1.28	1.5	2.53	-1.28	22
17076726	7.99	7.21	1.64	0.95	1.72	PLAT	plasminogen activator, tissue	6.71	7.01	8.73	10.23	6.3	6.45	8.04	8	1.32	1.47	1.61	4.69	24
16899476	3.1	2.32	0.78	0.67	1.72	SNAR-H	small ILF3/NF90-associated RNA H	2.57	2.41	3.54	4.05	1.39	2.22	3.01	2.45	2.26	1.14	1.44	3.03	8
17023646	11.89	11.12	0.36	0.42	1.71	CTGF	connective tissue growth factor	11.72	12.5	11.77	12.04	11.14	11.18	11.95	11.02	1.49	2.5	-1.13	2.03	22
16927594	4.04	3.27	0.82	0.2	1.71	TMEM191C	transmembrane protein 191C	4.7	2.83	3.79	4.35	3.34	3.22	3.65	3.24	2.57	-1.3	1.1	2.16	8
16975890	5.4	4.62	0.76	0.28	1.71	OCIAD2	OCIA domain containing 2	4.07	5.49	5.17	5.83	4.51	4.28	4.76	4.9	-1.35	2.31	1.33	1.9	25
16982183	4.84	4.07	1.17	0.39	1.71	SORBS2	sorbin and SH3 domain containing 2	6.61	4.98	4.75	3.81	4.06	4.09	4.64	3.71	5.86	1.85	1.08	1.07	51
16986552	4.87	4.11	0.99	0.68	1.7	BHMT2	betaine--homocysteine S-methyltransferase 2	5.88	3.55	4.61	5.19	4.55	4.87	3.54	3.57	2.53	-2.49	2.11	3.07	23
16996146	4.95	4.18	2.25	1.92	1.7	ESM1	endothelial cell-specific molecule 1	4.72	4.89	5.2	9.42	3.84	3.66	5.02	7.81	1.84	2.35	1.14	3.04	22
16962911	6.14	5.38	1.94	1.06	1.7	LRRC15	leucine rich repeat containing 15	8.04	4.64	7.58	4.33	4.64	4.42	6.61	5.99	10.61	1.17	1.97	-3.17	16
16997519	6.04	5.28	0.45	0.38	1.7	ARSB	arylsulfatase B	6.06	5.17	6.15	5.92	4.75	5.68	5.28	5.27	2.48	-1.42	1.83	1.57	27
17014257	4.49	3.72	0.27	0.04	1.7	FNDC1	fibronectin type III domain containing 1	4.76	4.46	4.1	4.51	3.7	3.72	3.73	3.65	2.08	1.67	1.29	1.82	21
16835158	8.37	7.6	0.39	0.66	1.7	ITGB3	integrin beta 3	8.55	8.18	9	8.17	8.31	7.85	6.75	7.4	1.18	1.26	4.73	1.7	26
16978444	7.51	6.74	0.2	0.42	1.7	MANBA	mannosidase, beta A, lysosomal	7.75	7.55	7.28	7.47	6.93	7.16	6.59	6.19	1.77	1.31	1.61	2.42	24
16835374	9.99	9.23	0.32	0.39	1.7	NFE2L1	nuclear factor, erythroid 2-like 1	9.63	9.87	10.11	10.37	9.21	9.27	9.84	8.89	1.33	1.51	1.21	2.8	24
17083776	2.82	2.05	0.4	0.08	1.7	SH3GL2	SH3-domain GRB2-like 2	2.78	2.22	3.18	2.84	2.06	2.05	2.18	1.98	1.65	1.13	2	1.81	18
16672412	4.64	3.88	1.89	0.29	1.69	CADM3	cell adhesion molecule 3	5.18	4.08	4.58	8.29	4.08	3.76	4.05	3.47	2.14	1.25	1.44	28.2	18
17071640	6.37	5.61	0.74	0.68	1.69	CTHRC1	collagen triple helix repeat containing 1	6.97	6.8	6.04	5.36	5.15	6.18	6.17	4.88	3.53	1.54	-1.1	1.4	28
17106688	7.91	7.16	0.88	1.18	1.69	GRIA3	glutamate receptor, ionotropic, AMPA 3	9.42	7.85	8.13	7.37	5.75	7.87	8.31	6.55	12.73	-1.01	-1.14	1.77	24
17080022	8.26	7.5	0.44	0.51	1.69	LRP12	LDL receptor related protein 12	7.4	8.33	8.34	8.12	7.49	8.03	7.5	6.79	-1.07	1.23	1.79	2.51	24
16743751	3.22	2.46	0.52	0.18	1.69	MMP12	matrix metallopeptidase 12	2.81	3.28	3.24	4.05	2.17	2.57	2.52	2.4	1.56	1.63	1.64	3.13	25
16761293	3.13	2.37	0.85	0.45	1.69	OLR1	oxidized low density lipoprotein (lectin-like) receptor 1	2.51	2.62	3.52	4.32	2.35	2.42	3.28	2.35	1.12	1.15	1.18	3.91	23
16789888	2.83	2.07	0.49	0.28	1.69	OR11H2	olfactory receptor, family 11, subfamily H, member 2	1.91	2.61	2.93	2.97	2.11	2.54	1.87	2.07	-1.15	1.05	2.09	1.87	13
16960114	11.83	11.07	0.68	0.78	1.69	PLOD2	procollagen-lysine, 2-oxoglutarate 5-dioxygenase 2	10.88	11.61	12.11	12.43	10.27	10.75	12.06	11.34	1.53	1.82	1.04	2.13	24
17118792	6.84	6.1	1.32	1.25	1.68	NEAT1	nuclear paraspeckle assembly transcript 1	6.55	7.21	6.84	4.29	7.73	6.72	5.28	5.08	-2.27	1.4	2.95	-1.74	22
16907281	3.43	2.68	0.69	0.32	1.68	ALS2CR11	amyotrophic lateral sclerosis 2 chromosome region candidate 11	4.16	3.16	2.59	3.74	2.45	2.35	2.94	2.97	3.27	1.75	-1.27	1.71	33
17100350	4.53	3.77	0.19	0.2	1.68	LRRC26	leucine rich repeat containing 26	4.68	4.51	4.53	4.23	3.96	3.69	3.52	3.88	1.65	1.76	2.01	1.27	20
16995601	4.19	3.45	0.7	1.05	1.67	FYB	FYN binding protein	4.32	2.86	4.36	3.89	3.48	4.9	2.34	3.42	1.78	-4.11	4.07	1.39	15
16730967	5.5	4.77	0.78	0.82	1.67	C11orf87	chromosome 11 open reading frame 87	4.89	5.95	6.46	4.91	4.5	6.16	5.11	4.36	1.31	-1.16	2.56	1.46	22
17069272	3.98	3.24	0.38	0.13	1.67	CHD7	chromodomain helicase DNA binding protein 7	3.98	3.54	3.97	4.47	3.22	3.08	3.27	3.38	1.7	1.38	1.63	2.12	36
16723058	5.96	5.22	0.05	0.28	1.67	FIBIN	fin bud initiation factor homolog (zebrafish)	5.98	6.04	5.94	5.93	5.35	5.06	5.55	4.93	1.54	1.97	1.31	2	23
17070013	8.19	7.44	0.71	1.21	1.67	RDH10	retinol dehydrogenase 10 (all-trans)	7.64	8.78	8.8	7.5	5.9	8.35	8.33	6.78	3.34	1.34	1.39	1.65	20
16732569	6.75	6	0.75	0.32	1.67	SC5D	sterol-C5-desaturase	6.54	5.8	6.98	7.59	5.8	6.1	6.55	5.93	1.67	-1.23	1.35	3.15	24
17090296	8.22	7.49	0.71	0.48	1.66	ASS1	argininosuccinate synthase 1	7.26	8.82	7.91	8.63	7.63	7.32	7.54	6.58	-1.29	2.82	1.29	4.13	30
16799289	3.74	3	0.82	0.21	1.66	C15orf54	chromosome 15 open reading frame 54	3.15	4.41	2.88	4.43	2.9	3.13	3.18	2.73	1.19	2.42	-1.23	3.24	20
16947173	9.84	9.1	0.83	1.73	1.66	MME	membrane metallo-endopeptidase	9.69	9.7	10.27	8.32	10.77	10.46	7.63	7.62	-2.12	-1.7	6.25	1.63	31
17112925	4.02	3.29	0.74	0.33	1.66	NXF3	nuclear RNA export factor 3	2.89	3.97	4.03	4.68	3.03	3.59	2.98	3.55	-1.1	1.3	2.06	2.19	17
17083261	7.34	6.61	1.06	1.08	1.66	SLC1A1	solute carrier family 1 (neuronal/epithelial high affinity glutamate transporter, system Xag), member 1	6.01	8.59	7.51	7.19	4.91	7.13	7.23	6.13	2.14	2.74	1.22	2.08	20
17087329	4.23	3.49	0.6	0.35	1.66	TMOD1	tropomodulin 1	3.65	3.9	4.5	4.97	3.88	3.57	3.05	3.42	-1.18	1.25	2.73	2.93	18
16773759	4.88	4.15	0.26	0.41	1.66	FRY	FRY microtubule binding protein	4.8	4.38	4.9	4.96	3.68	4.31	4.63	4	2.18	1.05	1.2	1.94	63
17107111	3.69	2.97	0.48	0.28	1.66	ZNF75D	zinc finger protein 75D	3.25	4.11	4.1	3.31	2.92	3.51	2.96	3.01	1.25	1.51	2.21	1.23	9
16721916	6.53	5.8	0.49	0.61	1.65	AMPD3	adenosine monophosphate deaminase 3	6.71	5.6	6.46	6.47	6.28	6.12	4.94	5.55	1.34	-1.44	2.87	1.89	24
16760760	5.06	4.34	0.62	0.31	1.65	CD163L1	CD163 molecule-like 1	5.1	4.39	5.01	5.9	4.41	3.77	4.2	4.44	1.62	1.54	1.76	2.75	26
17108528	9.53	8.81	0.93	0.1	1.65	F8A1	coagulation factor VIII-associated 1	9.45	8.21	9.62	10.48	8.91	8.73	8.73	8.88	1.46	-1.43	1.85	3.03	8
16819325	10	9.27	0.28	0.78	1.65	HERPUD1	homocysteine-inducible, endoplasmic reticulum stress-inducible, ubiquitin-like domain member 1	9.53	10.09	10.15	9.89	9.05	9.87	9.51	8.07	1.4	1.17	1.56	3.54	27
17067011	3.78	3.05	0.73	0.27	1.65	NEFM	neurofilament, medium polypeptide	3.14	3.16	4.43	4.38	3.1	3.08	2.94	3.57	1.03	1.05	2.82	1.76	18
16951567	5.91	5.18	0.63	0.52	1.65	THRB	thyroid hormone receptor, beta	6.57	5.21	6.28	5.56	4.52	5.29	5.77	5.09	4.15	-1.05	1.42	1.38	37
16777118	2.57	1.85	0.71	0.22	1.65	TPTE2	transmembrane phosphoinositide 3-phosphatase and tensin homolog 2	2.39	3.36	2.78	1.68	1.78	1.87	1.43	1.9	1.52	2.81	2.54	-1.17	9
17067410	3.15	2.44	0.89	0.37	1.64	FZD3	frizzled class receptor 3	3.66	2.48	2.44	4.23	2.3	2.04	2.56	2.9	2.58	1.36	-1.09	2.51	26
16769569	6.46	5.75	0.42	0.73	1.64	NUAK1	NUAK family, SNF1-like kinase, 1	6.6	6.39	5.65	6.43	6.09	5.36	6.89	5.36	1.43	2.04	-2.35	2.09	22
16983447	3.97	3.26	0.28	0.26	1.64	BASP1	brain abundant, membrane attached signal protein 1	4.07	3.89	4.29	3.62	3.52	3.44	3.01	3.08	1.46	1.37	2.43	1.45	13
16729168	4.67	3.96	0.31	0.46	1.64	DGAT2	diacylglycerol O-acyltransferase 2	4.07	4.75	4.64	4.64	3.81	4.43	4.13	3.36	1.2	1.25	1.43	2.44	28
17055828	4.48	3.76	0.23	0.17	1.64	IGF2BP3	insulin-like growth factor 2 mRNA binding protein 3	4.66	4.31	4.26	4.69	3.76	3.77	3.96	3.56	1.87	1.45	1.22	2.18	25
16990284	2.92	2.2	0.18	0.35	1.64	PCDHB8	protocadherin beta 8	3.02	2.63	2.84	3	2.15	2.75	2.27	1.92	1.83	-1.08	1.49	2.11	15
16796286	3.85	3.14	0.56	0.2	1.64	SERPINA9	serpin peptidase inhibitor, clade A (alpha-1 antiproteinase, antitrypsin), member 9	3.29	3.86	3.86	4.66	2.9	3.27	3.34	3.04	1.31	1.51	1.43	3.07	27
17072552	7.72	7.01	0.4	0.26	1.64	SQLE	squalene epoxidase	7.15	7.62	7.84	8.1	6.68	7.31	6.97	7.05	1.39	1.24	1.83	2.07	36
16938562	8.73	8.01	0.69	0.56	1.64	TGFBR2	transforming growth factor beta receptor II	8.91	8.19	8.55	9.8	7.73	8.05	8.15	9.04	2.26	1.1	1.32	1.69	24
17075426	7.58	6.86	0.56	0.09	1.64	TNFRSF10B	tumor necrosis factor receptor superfamily, member 10b	7.48	7.16	7.71	8.48	6.98	6.8	6.91	6.79	1.41	1.28	1.74	3.22	24
17125110	5.72	5.02	1.35	0.37	1.63	FGF7	fibroblast growth factor 7	4.72	4.3	6.04	5.34	5.22	5.47	4.78	4.67	4.94	-2.24	2.39	1.59	24
16936947	5.92	5.22	0.73	0.25	1.63	ITPR1	inositol 1,4,5-trisphosphate receptor, type 1	6.07	4.83	5.78	6.58	4.87	5.15	5.46	5.31	2.29	-1.24	1.24	2.41	55
16763295	6.69	5.99	1.16	0.52	1.63	PRICKLE1	prickle homolog 1	4.52	6.52	6.47	7.21	5.93	5.97	7.02	6.05	-2.67	1.46	-1.46	2.24	25
17071669	3.65	2.94	0.68	0.63	1.63	RIMS2	regulating synaptic membrane exocytosis 2	4.64	3.12	3.91	3.32	3.03	2.9	2.43	3.94	3.04	1.16	2.78	-1.54	32
16801305	4.03	3.32	0.71	0.48	1.63	TEX9	testis expressed 9	4.77	3.35	3.5	4.52	2.92	4.04	3.44	3.19	3.59	-1.62	1.04	2.51	35
16708161	8.9	8.19	0.36	0.73	1.63	CUTC	cutC copper transporter	9.01	8.79	8.46	9.32	8.44	9.14	7.89	7.45	1.49	-1.27	1.48	3.67	20
16996564	4.12	3.42	0.3	0.16	1.63	ELOVL7	ELOVL fatty acid elongase 7	4.47	3.8	4.25	3.99	3.3	3.54	3.27	3.58	2.25	1.19	1.98	1.32	27
16708161	8.9	8.19	0.36	0.73	1.63	ENTPD7	ectonucleoside triphosphate diphosphohydrolase 7	9.01	8.79	8.46	9.32	8.44	9.14	7.89	7.45	1.49	-1.27	1.48	3.67	20
16668677	4.01	3.3	0.52	0.48	1.63	PIFO	primary cilia formation	4.23	3.85	3.04	4.01	3.82	3.62	2.87	2.93	1.33	1.17	1.13	2.1	24
16725984	8.71	8.01	0.36	0.55	1.63	SLC3A2	solute carrier family 3 (amino acid transporter heavy chain), member 2	8.08	8.54	8.85	8.85	8.08	7.95	8.62	7.28	1	1.5	1.17	2.96	23
17126190	6.52	5.81	0.17	0.39	1.63	SNORA17A	small nucleolar RNA, H/ACA box 17A	6.71	6.53	6.51	6.29	5.68	5.95	5.34	6.26	2.05	1.49	2.25	1.02	5
16911261	5.3	4.61	0.69	0.53	1.62	BMP2	bone morphogenetic protein 2	3.94	5.22	5.31	5.39	3.7	4.78	4.86	4.39	1.18	1.36	1.37	2	24
16844585	7.47	6.78	2.35	1.07	1.62	KRTAP2-3	keratin associated protein 2-3	3.29	7.67	6.77	8.73	5.79	7.56	5.94	7.86	-5.65	1.08	1.78	1.82	14
17083614	6.92	6.22	0.77	1.45	1.62	LURAP1L	leucine rich adaptor protein 1-like	6.19	6.45	7.3	7.86	5.54	6.9	7.86	4.57	1.57	-1.37	-1.47	9.83	21
16904270	9.89	9.19	0.57	0.42	1.62	MXRA7	matrix-remodelling associated 7	8.86	9.71	9.92	10.16	8.83	9.38	9.74	8.94	1.02	1.25	1.14	2.34	12
16851586	6.67	5.98	0.88	0.56	1.61	CABYR	calcium binding tyrosine-(Y)-phosphorylation regulated	5.8	6.37	6.92	7.87	6.9	6.2	5.78	5.67	-2.14	1.12	2.2	4.59	22
17062163	4.11	3.42	0.8	0.12	1.61	CTTNBP2	cortactin binding protein 2	3.17	3.76	4.49	4.98	3.33	3.33	3.49	3.58	-1.12	1.35	2	2.63	25
17104688	4.48	3.79	1.07	0.6	1.61	ITGB1BP2	integrin beta 1 binding protein (melusin) 2	3.59	5.04	3.76	5.83	3.79	3.66	4.96	3.91	-1.15	2.6	-2.31	3.77	31
17013657	4.12	3.43	0.93	0.74	1.61	ULBP1	UL16 binding protein 1	3.04	4.46	5.23	3.78	2.99	2.89	3.77	4.47	1.04	2.95	2.75	-1.61	8
16875006	5.86	5.17	0.57	0.14	1.61	ZNF432	zinc finger protein 432	5.25	5.5	6.44	6.24	5.18	5.46	5.15	5.18	1.04	1.03	2.44	2.08	18
16837308	6.6	5.91	0.41	0.95	1.61	ARSG	arylsulfatase G	6.6	6.48	6.74	5.82	6.21	7.18	4.98	5.53	1.31	-1.62	3.38	1.22	23
17059195	7.73	7.04	0.84	0.46	1.61	CACNA2D1	calcium channel, voltage-dependent, alpha 2/delta subunit 1	7.39	7.25	8.07	9.1	7.1	7.14	7.9	6.82	1.23	1.08	1.13	4.83	41
16660468	4.03	3.35	0.53	0.18	1.61	CELA3B	chymotrypsin-like elastase family, member 3B	4.2	3.41	4.66	3.86	3.39	3.14	3.3	3.57	1.75	1.2	2.56	1.22	10
16837391	4.63	3.94	1.23	0.47	1.61	KCNJ2	potassium channel, inwardly rectifying subfamily J, member 2	6.85	4.06	4.48	5.06	4.18	3.38	3.72	4.44	6.35	1.61	1.69	1.54	20
16761617	6.11	5.42	0.74	0.72	1.61	MANSC1	MANSC domain containing 1	7.1	5.3	6.1	6.12	4.42	5.35	5.51	6.18	6.41	-1.03	1.51	-1.04	24
17052532	4.16	3.47	0.85	0.6	1.61	MGAM2	maltase-glucoamylase 2 (putative)	4.55	3.7	5.2	3.29	4.09	3.19	2.76	3.78	1.37	1.43	5.41	-1.41	9
16873826	5.15	4.47	0.44	0.35	1.61	PLA2G4C	phospholipase A2, group IVC (cytosolic, calcium-independent)	5.53	4.91	4.62	5.46	4.82	4.59	4.37	3.99	1.63	1.25	1.19	2.77	30
16657948	3.97	3.28	0.24	0.39	1.61	PRKCZ	protein kinase C, zeta	3.96	4.26	3.68	3.97	2.77	3.67	3.44	3.15	2.29	1.51	1.18	1.77	34
16686060	8.61	7.93	0.86	0.7	1.61	SLC2A1	solute carrier family 2 (facilitated glucose transporter), member 1	7.13	9.15	8.63	8.43	7.92	7.73	9.28	8.1	-1.73	2.68	-1.57	1.25	20
16867057	4.62	3.93	0.38	0.24	1.61	SMIM24	small integral membrane protein 24	4.2	4.89	4.97	4.38	3.88	4.4	3.92	4	1.25	1.4	2.08	1.31	16
16972663	8.14	7.45	0.75	1.12	1.61	TENM3	teneurin transmembrane protein 3	6.8	8.26	8.5	7.87	7.26	5.22	7.62	7.48	-1.37	8.23	1.84	1.31	24
16967779	5.01	4.34	1.08	0.13	1.6	CXCL6	chemokine (C-X-C motif) ligand 6	6.21	3.8	4.48	5.55	4.08	4.29	4.34	4.38	4.37	-1.41	1.1	2.25	14
16834148	2.59	1.91	0.43	0.21	1.6	KRTAP9-3	keratin associated protein 9-3	2.89	2.39	1.97	2.84	1.64	2	2.12	1.82	2.37	1.31	-1.11	2.02	9
16919158	9.58	8.9	0.72	1.33	1.6	TGM2	transglutaminase 2	9.61	9.3	10.95	9.78	9.43	8.66	8.34	11.3	1.14	1.56	6.12	-2.87	32
16836021	7.06	6.39	0.8	0.45	1.6	ABCC3	ATP binding cassette subfamily C member 3	6.85	7.01	5.56	7.4	6.72	6.83	5.96	6.04	1.09	1.13	-1.32	2.56	35
16838418	8.39	7.71	0.63	0.32	1.6	C1QTNF1	C1q and tumor necrosis factor related protein 1	9	8.67	8.17	7.54	7.73	8.34	7.76	7.64	2.41	1.25	1.33	-1.07	25
17080788	9.63	8.95	0.88	0.9	1.6	FBXO32	F-box protein 32	9.69	9.46	9.75	7.9	9.16	10.19	8.05	8.69	1.45	-1.67	3.25	-1.74	17
16724773	4.09	3.42	0.87	0.19	1.6	OR8H3	olfactory receptor, family 8, subfamily H, member 3	3.75	5.08	3.06	4.44	3.34	3.22	3.48	3.67	1.33	3.63	-1.33	1.71	8
17078558	5.67	4.99	0.5	0.33	1.6	PAG1	phosphoprotein membrane anchor with glycosphingolipid microdomains 1	6.28	5.56	5.76	5.07	4.71	5.49	4.94	5.05	2.96	1.05	1.77	1.01	24
17118666	8.57	7.9	0.45	0.33	1.6	RABGGTB	Rab geranylgeranyltransferase subunit beta	8.48	8.07	8.65	9.16	7.6	8.35	8.02	7.74	1.83	-1.22	1.55	2.67	25
17103951	6.22	5.54	0.52	0.25	1.6	TSPYL2	TSPY-like 2	6.31	5.61	6.14	6.86	5.41	5.31	5.65	5.86	1.87	1.23	1.4	2	23
16806823	6.05	5.38	0.38	0.75	1.59	AVEN	apoptosis, caspase activation inhibitor	5.83	6.31	5.61	6.4	5.22	5.28	6.83	5.63	1.53	2.04	-2.32	1.7	19
16760953	4.32	3.65	1.47	1.34	1.59	MFAP5	microfibrillar associated protein 5	3.44	4.17	4.71	6.86	3.69	3.97	6.04	2.91	-1.19	1.15	-2.52	15.42	28
16696177	6.04	5.37	0.45	0.56	1.59	SLC19A2	solute carrier family 19 (thiamine transporter), member 2	5.56	5.88	6.61	6.19	5.66	6.12	4.97	4.99	-1.07	-1.19	3.12	2.3	23
16797611	3.03	2.36	0.27	0.15	1.59	IGHV7-81	immunoglobulin heavy variable 7-81 (non-functional)	3.37	2.97	3.09	2.71	2.22	2.56	2.39	2.33	2.23	1.32	1.62	1.31	13
16952912	4.97	4.3	0.74	0.79	1.59	LRRC2	leucine rich repeat containing 2	3.58	4.9	5.3	4.79	3.7	5.04	4.91	3.53	-1.09	-1.1	1.31	2.39	28
17067696	5.23	4.57	0.69	0.82	1.59	NRG1	neuregulin 1	4.36	5.36	5.12	6.04	3.38	4.46	5.34	4.67	1.97	1.86	-1.17	2.59	36
17112969	3.98	3.32	0.72	0.15	1.58	BEX2	brain expressed X-linked 2	4.57	3.29	3.43	4.63	3.13	3.35	3.5	3.3	2.7	-1.05	-1.05	2.52	16
16872163	4.63	3.97	1.09	0.53	1.58	FBXO27	F-box protein 27	6.06	3.89	3.8	5.18	3.33	4.62	3.92	4.01	6.62	-1.66	-1.09	2.25	21
16885290	6.27	5.62	0.73	0.18	1.58	GYPC	glycophorin C (Gerbich blood group)	6.54	5.99	5.08	6.69	5.53	5.8	5.71	5.4	2	1.14	-1.55	2.45	27
16819264	8.07	7.41	1.48	0.76	1.58	MT1X	metallothionein 1X	6.49	8.03	8.11	10.09	6.65	7.77	6.98	8.33	-1.12	1.2	2.19	3.39	12
16929610	5.15	4.49	0.6	0.24	1.58	RASD2	RASD family, member 2	4.84	5.82	5.47	4.49	4.34	4.74	4.23	4.66	1.42	2.11	2.36	-1.12	19
16714880	3.92	3.26	0.35	0.11	1.58	DNAJC12	DnaJ (Hsp40) homolog, subfamily C, member 12	4.55	3.86	3.77	4.06	3.24	3.47	3.24	3.31	2.49	1.31	1.45	1.68	24
17075852	4.13	3.47	0.33	0.24	1.58	FBXO16	F-box protein 16	4.77	4.03	4.22	4.13	3.41	3.86	3.54	3.29	2.58	1.13	1.6	1.79	20
16749782	5.64	4.98	0.44	0.1	1.58	FGD4	FYVE, RhoGEF and PH domain containing 4	6.08	5.77	5.04	5.53	5	4.79	4.96	4.99	2.11	1.97	1.06	1.46	32
16696251	3.44	2.78	0.59	0.37	1.58	SELE	selectin E	2.72	3.11	3.92	3.88	2.81	2.7	3.5	2.81	-1.07	1.32	1.34	2.09	19
16801473	2.94	2.29	0.31	0.13	1.57	AQP9	aquaporin 9	3.05	2.57	3.3	2.83	2.53	2.29	2.24	2.32	1.44	1.21	2.08	1.43	23
17023638	4.61	3.95	0.64	0.41	1.57	OR2A4	olfactory receptor, family 2, subfamily A, member 4	4.76	4.68	3.36	4.39	3.82	4.3	4.11	3.35	1.92	1.3	-1.68	2.06	9
17120318	7.36	6.71	0.22	0.34	1.57	PARP8	poly (ADP-ribose) polymerase family member 8	7.05	7.05	7.34	7.57	6.38	6.61	7.2	6.79	2.01	1.36	1.1	1.71	37
17076009	7.34	6.68	0.34	0.46	1.57	SARAF	store-operated calcium entry-associated regulatory factor	7.2	6.81	7.49	7.57	6.14	6.42	7.12	6.98	2.09	1.31	1.29	1.5	31
16972912	7.06	6.41	0.39	0.25	1.57	SLC25A4	solute carrier family 25 (mitochondrial carrier	6.79	7.22	6.85	7.63	5.9	6.42	6.41	6.4	1.85	1.74	1.36	2.36	24
16782012	3.53	2.88	0.55	0.2	1.57	TRAJ58	T cell receptor alpha joining 58 (non-functional)	3.31	4.54	3.74	3.46	3.08	3	2.77	2.66	1.18	2.9	1.96	1.74	10
17105694	7.86	7.21	0.49	0.7	1.56	BEX4	brain expressed X-linked 4	8.55	7.72	7.39	7.97	7.41	8.35	7.04	6.73	2.2	-1.55	1.27	2.36	11
16929562	8.47	7.83	1.39	0.7	1.56	HMOX1	heme oxygenase 1	10.34	6.98	8.63	8.27	8.08	8.28	7.58	6.7	4.8	-2.46	2.08	2.98	20
17112560	6.38	5.74	0.91	0.48	1.56	NAP1L3	nucleosome assembly protein 1-like 3	6.41	4.64	6.11	6.66	4.79	5.83	5.75	5.65	3.07	-2.29	1.28	2.01	21
16908728	5.21	4.57	1.46	0.31	1.56	PTPRN	protein tyrosine phosphatase, receptor type, N	7.88	4.45	5.48	5.45	4.94	4.53	4.19	4.61	7.66	-1.06	2.44	1.79	26
16896006	4.75	4.11	0.57	0.36	1.56	FOSL2-AS1	FOSL2 antisense RNA 1	4.39	5.04	5.44	4.22	4.27	4.66	3.92	3.91	1.08	1.3	2.87	1.24	24
17092831	2.07	1.43	0.44	0.23	1.56	IFNA10	interferon, alpha 10	2.4	2.33	1.45	1.87	1.57	1.24	1.69	1.25	1.78	2.13	-1.18	1.54	8
16690754	4.52	3.88	0.12	0.32	1.56	KCNA3	potassium channel, voltage gated shaker related subfamily A, member 3	4.6	4.43	4.41	4.65	3.54	3.7	4.04	4.24	2.09	1.65	1.29	1.33	24
16888822	5.07	4.43	0.64	0.41	1.56	MFSD6	major facilitator superfamily domain containing 6	5.74	4.85	4.25	5.34	4.2	4.34	4.57	5.13	2.92	1.42	-1.25	1.16	35
16782042	3.28	2.64	0.31	0.41	1.56	OR6C4	olfactory receptor, family 6, subfamily C, member 4	3.23	3.34	3.59	2.84	2.78	2.53	2.59	3.43	1.37	1.76	2	-1.51	25
17071438	3.69	3.05	1.07	0.35	1.56	SPAG1	sperm associated antigen 1	3.31	4.09	4.42	2.01	3.38	3.33	2.81	2.69	-1.05	1.7	3.06	-1.6	8
16782042	3.28	2.64	0.31	0.41	1.56	TRAJ41	T cell receptor alpha joining 41	3.23	3.34	3.59	2.84	2.78	2.53	2.59	3.43	1.37	1.76	2	-1.51	25
16972553	3.38	2.75	1.01	0.19	1.56	WDR17	WD repeat domain 17	4.77	2.49	3.78	2.88	2.59	2.74	3.03	2.76	4.53	-1.19	1.67	1.08	32
16848219	2.86	2.23	1.09	0.54	1.55	ABCA6	ATP binding cassette subfamily A member 6	4.58	2.4	2.16	3.28	2.16	2.31	3.3	2.21	5.32	1.07	-2.2	2.1	28
16977052	3.05	2.42	0.91	1.73	1.55	CXCL10	chemokine (C-X-C motif) ligand 10	2.53	2.38	4.34	3.46	2.31	2.48	5.87	2.44	1.16	-1.07	-2.89	2.02	18
16996030	4.63	3.99	0.4	0.83	1.55	EMB	embigin	4.5	3.87	4.62	4.79	3.14	4.99	4.38	3.54	2.57	-2.16	1.18	2.38	15
16852463	4.96	4.33	1.41	1.05	1.55	RAB27B	RAB27B, member RAS oncogene family	4.31	3.29	5.67	6.45	2.73	3.93	4.79	5.06	2.99	-1.55	1.85	2.63	23
16781997	2.66	2.02	0.75	0.44	1.55	TRDJ4	T cell receptor delta joining 4	2.41	3.06	1.35	2.79	2.5	1.83	2.23	1.51	-1.07	2.34	-1.84	2.43	8
16904447	5.16	4.53	0.49	0.35	1.55	COBLL1	cordon-bleu WH2 repeat protein like 1	4.7	5.25	5.07	5.87	4.44	4.69	5.2	4.45	1.2	1.47	-1.1	2.67	28
17053734	6.55	5.92	0.44	0.31	1.55	GALNT11	polypeptide N-acetylgalactosaminyltransferase 11	6.74	5.86	6.82	6.37	6.12	6.28	5.66	5.67	1.54	-1.34	2.23	1.63	23
16924207	8.23	7.6	0.54	0.4	1.55	HSPA13	heat shock protein 70kDa family, member 13	7.4	8.18	8.24	8.69	7.46	7.67	8.38	7.64	-1.04	1.42	-1.1	2.07	23
17099893	4.16	3.54	0.7	0.28	1.54	CARD9	caspase recruitment domain family, member 9	3.64	4.84	4.68	3.49	3.6	3.82	3.49	3.14	1.03	2.03	2.28	1.27	9
17023642	5.06	4.44	0.52	0.3	1.54	CTAGE9	CTAGE family, member 9	4.69	5.57	4.54	5.45	4.36	4.52	4.81	4.08	1.26	2.06	-1.21	2.58	8
17099893	4.16	3.54	0.7	0.28	1.54	DNLZ	DNL-type zinc finger	3.64	4.84	4.68	3.49	3.6	3.82	3.49	3.14	1.03	2.03	2.28	1.27	9
16881138	6.28	5.66	0.51	0.41	1.54	MXD1	MAX dimerization protein 1	6.35	6.15	6.32	7.28	5.2	5.79	6.17	5.51	2.22	1.29	1.1	3.41	28
16782050	3.41	2.79	0.37	0.64	1.54	TRAJ37	T cell receptor alpha joining 37	3.03	3.91	3.51	3.29	2.83	2.76	1.93	3.48	1.15	2.21	3	-1.14	12
16672428	3.73	3.11	0.59	0.11	1.54	ACKR1	atypical chemokine receptor 1 (Duffy blood group)	3.7	3.06	3.75	4.49	2.97	3.13	3.08	3.24	1.66	-1.05	1.59	2.38	18
16852982	6.07	5.45	0.56	0.62	1.54	DOK6	docking protein 6	6.83	5.5	6.2	5.92	4.94	6.29	5.71	5.1	3.72	-1.73	1.4	1.76	15
16939777	3.91	3.29	0.54	0.24	1.54	FAM198A	family with sequence similarity 198, member A	4.4	4.17	3.7	3.19	3.29	3.76	3.3	3.28	2.16	1.33	1.32	-1.06	30
16984689	9.17	8.55	0.93	1.09	1.54	ITGA2	integrin, alpha 2 (CD49B, alpha 2 subunit of VLA-2 receptor)	9.42	8.87	8.18	10.39	8.23	8.62	8.7	10.67	2.28	1.19	-1.44	-1.22	25
16934749	5.98	5.35	0.23	0.57	1.54	RAC2	ras-related C3 botulinum toxin substrate 2 (rho family, small GTP binding protein Rac2)	6.1	5.79	6.26	5.81	5.42	5.28	4.71	6.09	1.61	1.43	2.93	-1.21	15
16856604	5.98	5.36	0.55	0.25	1.54	REEP6	receptor accessory protein 6	6.54	5.84	6.16	5.25	5.57	5.28	5	5.46	1.96	1.48	2.23	-1.16	19
17010544	5.96	5.33	0.69	0.3	1.54	SH3BGRL2	SH3 domain binding glutamate-rich protein like 2	5.39	5.86	6.08	7.02	5.07	5.24	5.77	5.41	1.25	1.54	1.24	3.05	22
16926200	5.92	5.3	0.95	0.25	1.54	SIK1	salt-inducible kinase 1	4.63	6.03	6.93	5.83	5.03	5.32	5.65	5.28	-1.32	1.64	2.43	1.47	27
16895179	6.44	5.82	1.08	0.54	1.54	TP53I3	tumor protein p53 inducible protein 3	6.09	5.41	6.73	7.96	5.39	5.35	6.18	6.41	1.62	1.05	1.46	2.92	18
17112835	3.72	3.1	0.17	0.79	1.54	ZMAT1	zinc finger, matrin-type 1	3.73	3.47	3.89	3.71	2.69	3.15	3.29	4.54	2.06	1.24	1.52	-1.78	22
16921498	3.13	2.52	0.91	0.27	1.53	POTEB3	POTE ankyrin domain family, member B3	2	4.01	2.71	3.63	3.03	2.58	2.42	2.54	-2.04	2.71	1.23	2.14	9
16921498	3.13	2.52	0.91	0.27	1.53	POTED	POTE ankyrin domain family, member D	2	4.01	2.71	3.63	3.03	2.58	2.42	2.54	-2.04	2.71	1.23	2.14	9
17010005	2.78	2.17	0.3	0.15	1.53	ADGRB3	adhesion G protein-coupled receptor B3	2.65	2.53	2.89	3.2	2.07	2.32	2.28	2.02	1.5	1.16	1.53	2.26	29
16981426	5.3	4.68	0.39	0.59	1.53	MFAP3L	microfibrillar associated protein 3 like	5.47	5.04	5.08	5.88	4.52	4.95	5.79	4.55	1.92	1.06	-1.63	2.51	41
16702705	4.14	3.53	1.92	0.28	1.53	OLAH	oleoyl-ACP hydrolase	3.87	4.15	4.36	7.95	3.68	3.22	3.83	3.4	1.14	1.91	1.45	23.45	22
16665796	8.16	7.54	1	0.12	1.53	SGIP1	SH3-domain GRB2-like (endophilin) interacting protein 1	8.01	6.24	8.49	8.06	7.3	7.57	7.56	7.49	1.63	-2.52	1.91	1.48	30
17101292	7.54	6.93	0.58	0.72	1.53	STS	steroid sulfatase (microsomal), isozyme S	7.82	6.91	8.22	7.24	6.1	6.66	7.79	7.19	3.3	1.19	1.35	1.03	27
16696425	7.83	7.22	1.91	2	1.53	TNFSF4	tumor necrosis factor (ligand) superfamily, member 4	7.61	8.51	7.58	4.17	7.57	6.65	8.48	3.86	1.03	3.62	-1.87	1.23	23
16961501	5.74	5.13	0.35	0.65	1.53	TNIK	TRAF2 and NCK interacting kinase	6.08	5.62	5.89	5.27	5.72	5.64	4.49	4.63	1.29	-1.02	2.64	1.55	45
16967794	5.94	5.34	0.89	0.97	1.52	CXCL1	chemokine (C-X-C motif) ligand 1 (melanoma growth stimulating activity, alpha)	6.69	5.42	4.88	6.6	4.75	4.7	5.79	6.75	3.86	1.64	-1.88	-1.11	9
16698136	6.67	6.07	0.8	0.29	1.52	CYB5R1	cytochrome b5 reductase 1	6.21	5.8	7.14	7.52	5.82	6.14	6.48	5.98	1.32	-1.27	1.58	2.92	24
17082258	2.88	2.27	0.4	0.09	1.52	FAM83H	family with sequence similarity 83, member H	3.21	3.21	2.59	2.46	2.4	2.18	2.24	2.29	1.74	2.03	1.27	1.13	21
17125804	8.65	8.05	0.32	0.37	1.52	FRG1	FSHD region gene 1	3.68	8.39	8.38	8.98	7.67	8.27	7.81	8.46	2.3	1.09	1.49	1.43	15
16844702	3.19	2.59	0.39	0.56	1.52	KRT32	keratin 32, type I	3.54	2.95	2.74	3.46	2.67	3.67	2.65	2.39	1.83	-1.64	1.07	2.1	12
16765005	3.16	2.56	0.44	0.23	1.52	KRT73	keratin 73, type II	3.4	2.93	3.63	2.67	2.56	2.51	2.61	2.1	1.79	1.34	2.04	1.48	13
17060944	4.69	4.09	0.29	0.38	1.52	MYL10	myosin light chain 10	4.45	4.83	5.06	4.5	3.74	4.42	3.77	4.41	1.64	1.33	2.45	1.07	13
16966685	7.21	6.61	0.59	0.14	1.52	SPATA18	spermatogenesis associated 18	7.96	6.69	6.83	7.51	6.62	6.33	6.58	6.63	2.54	1.28	1.19	1.84	35
17083900	4.83	4.24	0.85	0.61	1.51	ACER2	alkaline ceramidase 2	4.46	4.33	5.17	6.18	3.69	4.75	3.73	4.78	1.71	-1.34	2.73	2.65	21
17047795	2.93	2.33	0.53	0.78	1.51	CD36	CD36 molecule (thrombospondin receptor)	3.13	2.86	2.81	3.94	2.28	2.45	3.88	2.27	1.8	1.32	-2.11	3.2	33
16768105	4.36	3.76	0.54	1.26	1.51	SLC6A15	solute carrier family 6 (neutral amino acid transporter), member 15	4.28	4.46	4.99	3.67	4.95	2.89	4.71	2.46	-1.59	2.97	1.22	2.32	24
17052673	3.94	3.34	1.04	0.29	1.51	TRBJ2-2	T cell receptor beta joining 2-2	2.5	4.75	4.56	3.46	3.1	3.75	3.44	3.21	-1.51	2	2.17	1.19	15
16864586	4.01	3.41	0.35	0.25	1.51	ACPT	acid phosphatase, testicular	3.83	4.18	4.4	3.63	3.72	3.33	3.11	3.48	1.08	1.79	2.44	1.11	13
16888367	10.03	9.43	0.18	0.4	1.51	DNAJC10	DnaJ (Hsp40) homolog, subfamily C, member 10	10.04	9.66	10.02	10.02	8.95	9.73	9.77	9.2	2.14	-1.05	1.19	1.77	27
17056192	3.97	3.37	0.4	0.3	1.51	HOXA13	homeobox A13	4.51	4.1	3.79	3.59	3.25	3.93	3.37	3.46	2.41	1.13	1.34	1.09	18
16659501	3.87	3.28	0.2	0.19	1.51	KAZN	kazrin, periplakin interacting protein	3.92	3.84	4.27	3.86	3.29	3.65	3.21	3.32	1.55	1.14	2.08	1.45	22
16823848	3.91	3.31	0.26	0.32	1.51	TVP23A	trans-golgi network vesicle protein 23 homolog A (S. cerevisiae)	4.04	3.72	4.24	3.71	3.23	3.38	2.96	3.73	1.75	1.27	2.43	-1.01	23
16870860	2.48	1.88	0.47	0.35	1.51	ZNF676	zinc finger protein 676	3.1	2.28	2.02	2.63	1.76	2.01	2.55	1.87	2.53	1.21	-1.44	1.7	12
16785127	5.94	5.35	1.22	1.61	1.5	RHOJ	ras homolog family member J	6.39	5.41	4.64	7.47	4.05	5.65	7.86	5.12	5.05	-1.18	-9.34	5.08	27
16743574	3.3	2.71	0.49	0.14	1.5	ARHGAP42-AS1	ARHGAP42 antisense RNA 1	3.54	2.53	3.57	3.08	2.43	2.72	2.7	2.72	2.15	-1.14	1.83	1.28	25
16761843	5.17	4.58	1.58	1.11	1.5	ARHGDIB	Rho GDP dissociation inhibitor (GDI) beta	2.88	4.8	5.6	6.62	4.45	4.3	4.96	6.71	-2.97	1.41	1.55	-1.07	17
16837597	3.54	2.96	0.54	0.38	1.5	C17orf77	chromosome 17 open reading frame 77	3.72	3.78	3.31	2.61	2.59	3.25	3.33	2.68	2.19	1.44	-1.02	-1.05	17
17012148	9.45	8.87	0.59	0.58	1.5	GJA1	gap junction protein alpha 1	8.59	9.3	9.98	9.64	8.03	9.32	9.17	8.64	1.48	-1.01	1.76	2	18
16668111	4.56	3.98	0.72	0.1	1.5	KIAA1324	KIAA1324	5.68	3.96	4.45	4.7	4.09	3.89	4.04	3.91	3.02	1.05	1.32	1.73	24
17038059	5.63	5.04	1.16	0.33	1.5	MICA	MHC class I polypeptide-related sequence A	5.32	3.77	6.46	5.9	4.68	4.83	5.29	5.34	1.55	-2.09	2.26	1.47	9
17059891	3.57	2.98	0.65	0.78	1.5	PPP1R9A-AS1	PPP1R9A antisense RNA 1	2.81	3.19	4.02	4.17	2.62	4.25	3.34	2.58	1.14	-2.07	1.6	3.01	15
16915815	7.27	6.68	0.34	0.1	1.5	SLC17A9	solute carrier family 17 (vesicular nucleotide transporter), member 9	7.23	7.27	7.55	6.73	6.76	6.71	6.52	6.65	1.38	1.48	2.04	1.06	32
16870600	6.61	6.02	0.14	0.14	1.5	TM6SF2	transmembrane 6 superfamily member 2	6.63	6.58	6.61	6.88	5.97	6.14	6.09	5.82	1.58	1.36	1.43	2.09	25
16781583	2.54	1.97	0.79	0.41	1.49	EDDM3A	epididymal protein 3A	2.01	3.58	2.93	1.93	2.46	2.13	1.79	1.51	-1.37	2.73	2.21	1.33	14
16778061	3.25	2.67	2.24	0.2	1.49	MAB21L1	mab-21-like 1 (C. elegans)	2.74	4.23	2.76	7.5	2.82	2.37	2.61	2.74	-1.06	3.65	1.12	26.95	25
17112137	3.4	2.83	0.42	0.31	1.49	NAP1L2	nucleosome assembly protein 1-like 2	3.03	3.11	3.64	3.9	3.19	2.97	2.49	2.67	-1.11	1.1	2.21	2.35	29
16725097	3.25	2.68	0.81	0.28	1.49	OR4D11	olfactory receptor, family 4, subfamily D, member 11	1.97	3.91	3.33	3.12	2.73	2.58	2.14	2.73	-1.69	2.5	2.28	1.32	11
17121504	8.62	8.04	0.45	0.55	1.49	BCAP31	B cell receptor associated protein 31	8.58	8.34	8.74	9.4	7.33	8.13	7.97	8.65	2.38	1.16	1.7	1.67	14
16972167	6.42	5.84	0.29	1.06	1.49	CPE	carboxypeptidase E	5.87	6.49	6.49	6.28	5.27	6.28	7.28	4.94	1.51	1.15	-1.73	2.53	23
17025805	3.94	3.37	0.14	0.33	1.49	DACT2	dishevelled-binding antagonist of beta-catenin 2	3.88	3.74	4.07	4.01	3.36	3.79	3.37	2.98	1.44	-1.04	1.62	2.03	15
16987645	7.03	6.46	0.31	0.39	1.49	FAM174A	family with sequence similarity 174, member A	6.88	6.71	7.42	7.16	6.45	6.96	6.46	6	1.34	-1.18	1.96	2.23	25
16898890	6.93	6.35	0.66	0.74	1.49	MCEE	methylmalonyl CoA epimerase	6.76	6.89	7.21	5.7	6.61	7.22	6.09	5.5	1.1	-1.26	2.18	1.15	26
17000342	3.23	2.65	0.43	0.51	1.49	NME5	NME/NM23 family member 5	3.63	2.95	2.76	3.55	2.37	2.68	3.56	2.77	2.4	1.21	-1.74	1.72	24
16879205	4.69	4.11	0.38	0.57	1.49	RMDN2	regulator of microtubule dynamics 2	4.02	4.66	4.62	4.93	3.47	4.43	4.72	3.81	1.46	1.17	-1.07	2.16	21
16708744	8.6	8.02	0.3	0.3	1.49	WBP1L	WW domain binding protein 1-like	8.92	8.25	8.44	8.76	8.25	7.78	8.31	7.76	1.59	1.39	1.1	2	22
16765029	2.88	2.31	0.59	0.43	1.48	KRT1	keratin 1, type II	2.02	2.72	3.41	3.07	3.14	2.34	2.35	2.2	-2.17	1.3	2.07	1.82	14
17051409	5.43	4.86	0.22	0.23	1.48	AHCYL2	adenosylhomocysteinase-like 2	5.52	5.32	5.8	5.35	5.09	5	4.75	4.6	1.35	1.25	2.07	1.68	19
16957396	10.05	9.48	0.56	0.74	1.48	CCDC80	coiled-coil domain containing 80	9.24	9.93	10.58	10.18	9.17	9.85	10.2	8.54	1.05	1.06	1.3	3.13	31
16657436	4.87	4.3	0.32	0.26	1.48	DDX11L1	DEAD/H (Asp-Glu-Ala-Asp/His) box helicase 11 like 1	4.95	4.83	4.83	5.51	4.16	4.47	4.56	4	1.74	1.28	1.21	2.84	25
17005582	4.34	3.77	0.73	0.73	1.48	HIST1H2BF	histone cluster 1, H2bf	3.82	4.82	3.63	5.1	3.87	3.7	3.15	4.89	-1.04	2.17	1.4	1.16	11
16662664	4.89	4.33	0.27	0.28	1.48	MANEAL	mannosidase, endo-alpha-like	5.23	4.68	5.05	4.68	4.26	4.68	4.01	4.39	1.96	-1	2.06	1.22	26
16875530	2.98	2.42	0.44	0.39	1.48	NLRP7	NLR family, pyrin domain containing 7	3.3	3.37	2.72	2.47	2.09	3.01	2.32	2.51	2.32	1.28	1.31	-1.03	25
17124314	2.69	2.13	0.99	0.45	1.48	STXBP5-AS1	STXBP5 antisense RNA 1	2.4	3.03	2.62	4.59	2.13	2.23	2.02	3	1.21	1.75	1.51	3.01	26
16754536	4.86	4.3	0.85	0.56	1.48	SYT1	synaptotagmin I	4.73	3.86	4.99	5.92	3.84	3.82	4.87	4.72	1.86	1.03	1.09	2.3	31
16757427	6.95	6.39	0.86	0.35	1.48	TPCN1	two pore segment channel 1	7.54	6.67	7.21	5.57	6.63	6.36	5.8	6.34	1.87	1.24	2.65	-1.71	33
16782028	3.51	2.95	0.89	0.13	1.48	TRAJ48	T cell receptor alpha joining 48	3.75	4.68	3.22	2.57	2.79	2.99	2.91	3.09	1.95	3.23	1.24	-1.43	8
17118754	4.02	3.46	0.56	0.42	1.47	CAMK1D	calcium/calmodulin dependent protein kinase ID	4.57	3.48	3.59	4.43	3.51	3.33	4.27	3.51	2.09	1.11	-1.6	1.89	24
16872602	3.01	2.46	0.67	0.12	1.47	CEACAM4	carcinoembryonic antigen-related cell adhesion molecule 4	2.63	3.73	3.4	2.29	2.44	2.48	2.23	2.45	1.14	2.38	2.25	-1.12	13
16691090	3.85	3.3	0.91	1.09	1.47	PTPN22	protein tyrosine phosphatase, non-receptor type 22 (lymphoid)	4.85	2.68	4.13	3.61	2.64	3.8	2.52	4.83	4.63	-2.17	3.06	-2.33	21
17059771	7.49	6.93	0.68	1.55	1.47	SAMD9	sterile alpha motif domain containing 9	7.07	8.12	7.98	6.74	5.55	7.43	9.1	6.3	2.87	1.62	-2.18	1.35	24
16999432	4.09	3.54	0.88	0.41	1.47	C5orf63	chromosome 5 open reading frame 63	4.11	2.39	3.84	4.36	3.3	3.45	3.67	4.24	1.75	-2.08	1.13	1.09	22
16917949	5.35	4.79	0.44	0.44	1.47	CST4	cystatin S	5.49	5.38	4.51	5.2	4.28	4.85	4.73	5.36	2.31	1.44	-1.16	-1.11	10
16941062	4.74	4.18	0.98	0.2	1.47	CYB561D2	cytochrome b561 family, member D2	5.75	4.71	4.75	3.35	4.19	4.29	3.82	4.12	2.95	1.34	1.9	-1.71	14
17056310	7.56	7.01	0.47	0.23	1.47	FKBP14	FK506 binding protein 14	7	7.3	7.87	8.01	6.86	7.11	7.35	6.89	1.1	1.14	1.43	2.17	26
16904551	3.69	3.14	1.32	0.26	1.47	GALNT3	polypeptide N-acetylgalactosaminyltransferase 3	3.19	4.11	3.68	6.2	3.65	3.12	3.11	3.18	-1.37	1.98	1.49	8.09	34
17085859	3.97	3.42	0.47	0.2	1.47	GDA	guanine deaminase	4.42	4.13	3.32	3.85	3.28	3.66	3.23	3.52	2.2	1.39	1.06	1.25	18
16794719	8.46	7.91	0.78	0.26	1.47	LTBP2	latent transforming growth factor beta binding protein 2	9.65	7.8	8.62	8.3	7.91	7.9	8.27	7.65	3.33	-1.08	1.27	1.57	33
17109680	4.05	3.5	0.12	0.46	1.47	MAP7D2	MAP7 domain containing 2	4.18	3.95	4.14	3.95	3.39	3.59	2.97	4.08	1.73	1.28	2.24	-1.09	31
16701630	2.14	1.58	0.33	0.43	1.47	OR2T35	olfactory receptor, family 2, subfamily T, member 35	2.04	2.13	2.78	2.24	1.58	1.44	1.72	2.41	1.38	1.61	2.08	-1.13	8
16805797	3.18	2.62	0.39	0.55	1.47	OR4F15	olfactory receptor, family 4, subfamily F, member 15	2.86	3.75	3.01	3.31	1.85	3.19	2.7	2.56	2.02	1.47	1.25	1.68	14
16767422	6.98	6.43	1.02	0.4	1.47	PTPRB	protein tyrosine phosphatase, receptor type, B	6.73	7.78	7.21	5.39	6.39	7.21	6.33	6.55	1.27	1.49	1.83	-2.24	33
16798130	5.1	4.54	0.81	0.22	1.47	SNRPN	small nuclear ribonucleoprotein polypeptide N	5.24	3.54	5.3	4.78	4.53	4.61	4.97	4.49	1.63	-2.09	1.26	1.22	11
16686040	6.15	5.59	0.65	1.17	1.47	SVBP	small vasohibin binding protein	4.96	6.21	6.44	5.92	5.74	5.65	7.89	5.32	-1.71	1.47	-2.73	1.52	21
16810341	7.43	6.88	1.02	1.14	1.46	CA12	carbonic anhydrase XII	7.82	7.41	7.13	5.49	6.71	7.93	5.2	7.05	2.16	-1.44	3.82	-2.94	29
16886382	4.07	3.52	1.44	0.36	1.46	KIF5C	kinesin family member 5C	6.89	3.76	3.99	4.43	3.4	3.71	3.59	2.89	11.21	1.03	1.32	2.92	26
16728617	5.73	5.18	0.79	0.6	1.46	FOLR3	folate receptor 3 (gamma)	4.47	5.38	6.1	6.18	5.03	6.06	5.31	4.65	-1.47	-1.6	1.73	2.89	25
16905216	6.59	6.04	0.72	0.56	1.46	GPR155	G protein-coupled receptor 155	5.22	6.54	6.42	6.86	5.84	6.2	6.8	5.47	-1.53	1.27	-1.3	2.62	32
16775234	6.2	5.65	0.67	0.36	1.46	LOC647264	keratin-associated protein 21-1	5.42	6.21	6.17	7.06	5.29	5.93	5.38	5.98	1.09	1.21	1.73	2.11	13
16782074	2.3	1.75	0.42	0.22	1.46	TRAJ25	T cell receptor alpha joining 25 (non-functional)	2.74	2.37	1.71	2.25	1.55	1.86	2.03	1.62	2.29	1.42	-1.25	1.54	12
16788023	6.57	6.04	1.2	0.21	1.45	BDKRB2	bradykinin receptor B2	7.93	7.26	5.82	5.37	6.04	6.09	6.44	5.96	3.7	2.24	-1.54	-1.51	18
16967863	3.64	3.11	0.42	0.2	1.45	AREG	amphiregulin	3.79	3.46	3.31	4.27	3.01	3.44	3.04	3.19	1.72	1.01	1.2	2.11	32
16788023	6.57	6.04	1.2	0.21	1.45	BDKRB1	bradykinin receptor B1	7.93	7.26	5.82	5.37	6.04	6.09	6.44	5.96	3.7	2.24	-1.54	-1.51	18
16982147	3.52	2.98	0.21	0.49	1.45	CCDC110	coiled-coil domain containing 110	3.57	3.46	3.53	3.1	2.55	3.73	3.07	2.91	2.02	-1.21	1.38	1.14	21
16871622	9.59	9.05	0.27	0.52	1.45	COX7A1	cytochrome c oxidase subunit VIIa polypeptide 1 (muscle)	9.38	9.92	9.4	9.74	8.69	9.56	9.43	8.54	1.61	1.28	-1.02	2.31	22
16711598	5	4.47	1.03	0.54	1.45	ITIH5	inter-alpha-trypsin inhibitor heavy chain family, member 5	5.41	4.47	4.1	6.39	4.58	4.37	5.06	3.76	1.77	1.07	-1.94	6.19	19
17030856	5.37	5.9	0.65	0.62	-1.45	C2	complement C2	5.48	5.92	4.37	5.24	6.52	6.22	5.62	5.13	-2.05	-1.23	-2.39	1.08	66
16859132	2.71	3.25	0.42	0.72	-1.45	CYP4F3	cytochrome P450, family 4, subfamily F, polypeptide 3	2.58	2.09	3.06	2.87	2.56	3.68	2.76	4.07	1.01	-3.02	1.23	-2.29	10
16685571	5.59	6.12	0.62	0.53	-1.45	FHL3	four and a half LIM domains 3	5.29	5.99	4.71	5.98	6.52	5.6	6.62	5.74	-2.35	1.31	-3.76	1.19	27
16887736	7.63	8.17	1	0.54	-1.45	PDK1	pyruvate dehydrogenase kinase, isozyme 1	6.45	8.85	7.87	7.39	8.03	7.96	9.15	8.41	-2.99	1.85	-2.43	-2.02	30
16756865	9.61	10.15	0.32	0.32	-1.45	ANKRD13A	ankyrin repeat domain 13A	9.04	9.67	9.5	9.76	10.19	10.14	10.14	9.52	-2.22	-1.39	-1.56	1.19	23
17013784	6.63	7.17	0.81	0.31	-1.45	ARMT1	acidic residue methyltransferase 1	6.21	6.96	6.33	7.98	7.02	6.97	7.65	7.29	-1.75	-1.01	-2.49	1.61	24
17030856	5.37	5.9	0.65	0.62	-1.45	CFB	complement factor B	5.48	5.92	4.37	5.24	6.52	6.22	5.62	5.13	-2.05	-1.23	-2.39	1.08	66
16803059	6.08	6.62	0.4	0.23	-1.45	CSK	c-src tyrosine kinase	5.4	6.09	5.99	6.33	6.93	6.4	6.52	6.69	-2.89	-1.24	-1.45	-1.29	24
17123646	6.29	6.83	0.3	0.44	-1.45	EVA1C	eva-1 homolog C	6.22	6.35	6.51	5.81	6.74	6.78	5.99	7	-1.44	-1.35	1.43	-2.28	24
17086947	2.99	3.53	0.43	0.14	-1.45	FAM120A	family with sequence similarity 120A	3.05	3.51	2.47	2.94	3.52	3.57	3.51	3.27	-1.38	-1.05	-2.05	-1.26	12
16749365	4.94	5.48	0.55	0.38	-1.45	FGFR1OP2	FGFR1 oncogene partner 2	4.54	5.24	4.51	5.64	5.35	5.6	5.73	4.88	-1.76	-1.28	-2.33	1.7	10
16896139	4.13	4.67	0.64	0.46	-1.45	GALNT14	polypeptide N-acetylgalactosaminyltransferase 14	5.2	4.02	4.31	3.72	4.68	4.58	3.91	4.99	1.43	-1.48	1.33	-2.4	22
16900098	3.97	4.5	0.39	0.33	-1.45	IGK	immunoglobulin kappa locus	3.95	3.98	3.5	4.45	3.99	4.71	4.64	4.37	-1.02	-1.66	-2.21	1.06	8
16900098	3.97	4.5	0.39	0.33	-1.45	IGKJ3	immunoglobulin kappa joining 3	3.95	3.98	3.5	4.45	3.99	4.71	4.64	4.37	-1.02	-1.66	-2.21	1.06	8
17008750	7.13	7.66	0.55	0.3	-1.45	KLHDC3	kelch domain containing 3	6.31	7.63	7.11	7.11	7.65	7.67	8.02	7.27	-2.53	-1.03	-1.88	-1.12	28
16915755	6.07	6.61	0.33	0.21	-1.45	OGFR	opioid growth factor receptor	5.65	6.4	6.22	5.95	6.89	6.45	6.49	6.7	-2.37	-1.03	-1.2	-1.68	16
17092712	5.56	6.09	1.08	0.82	-1.45	PLIN2	perilipin 2	4.42	6.81	6.09	4.98	6.6	6.92	5.15	5.65	-4.5	-1.08	1.91	-1.59	43
16770142	7.69	8.22	0.31	0.27	-1.45	PPP1CC	protein phosphatase 1, catalytic subunit, gamma isozyme	7.73	7.78	7.56	7.1	8.22	7.9	8.22	8.56	-1.4	-1.09	-1.58	-2.74	34
16707884	4.39	4.92	0.49	0.45	-1.45	ZNF518A	zinc finger protein 518A	5.12	4.14	4.04	4.59	4.94	4.8	5.16	4.13	1.13	-1.58	-2.17	1.38	19
16778611	4.27	4.82	1.3	0.5	-1.46	CCDC122	coiled-coil domain containing 122	4.48	4.17	3.25	6.34	5.18	4.64	5.03	4.05	-1.62	-1.39	-3.43	4.89	16
16914972	5.35	5.89	1.4	0.45	-1.46	DOK5	docking protein 5	5.86	5.41	2.69	4.85	5.89	6.37	5.27	5.9	-1.02	-1.94	-6	-2.06	19
17016369	2.95	3.5	0.98	0.46	-1.46	HIST1H2BB	histone cluster 1, H2bb	2.82	4.77	3.34	2.59	3.5	3.43	3.54	4.4	-1.61	2.53	-1.15	-3.52	12
17015207	8.94	9.49	0.77	0.96	-1.46	PXDC1	PX domain containing 1	8.07	9.9	8.69	9.17	9.28	9.6	10.18	7.91	-2.3	1.23	-2.82	2.4	25
16669796	8.76	9.3	1.04	0.52	-1.46	TXNIP	thioredoxin interacting protein	7.8	9.2	10.11	8.19	9.46	9.37	9.09	8.32	-3.17	-1.13	2.04	-1.09	24
16861318	5.08	5.63	0.33	0.43	-1.46	WDR62	WD repeat domain 62	4.66	5.4	5.25	4.94	5.84	5.37	5.2	6.13	-2.26	1.02	1.03	-2.28	27
17072979	5.24	5.79	0.42	0.24	-1.46	KHDRBS3	KH domain containing, RNA binding, signal transduction associated 3	5.34	5.46	4.52	5.09	6.13	5.84	5.73	5.56	-1.73	-1.29	-2.3	-1.38	24
16866951	5.72	6.26	0.17	0.72	-1.46	LMNB2	lamin B2	5.85	5.55	5.88	5.59	6.53	5.92	6.13	7.54	-1.6	-1.3	-1.19	-3.88	31
17005420	6.91	7.46	0.21	0.16	-1.46	LRRC16A	leucine rich repeat containing 16A	6.57	7.01	7.02	6.81	7.58	7.42	7.48	7.2	-2.01	-1.33	-1.38	-1.31	36
17011079	7.52	8.06	0.42	0.2	-1.46	MANEA	mannosidase, endo-alpha	7.12	7.25	7.75	8.02	8.31	7.82	8.07	8.06	-2.28	-1.48	-1.25	-1.03	22
16698356	4.72	5.26	0.3	0.49	-1.46	PIK3C2B	phosphatidylinositol-4-phosphate 3-kinase, catalytic subunit type 2 beta	4.19	4.75	4.63	4.88	5.75	5.11	5.44	4.6	-2.95	-1.29	-1.75	1.22	40
16882578	5.19	5.73	0.35	0.33	-1.46	PLGLB2	plasminogen-like B2	5.44	5.55	4.88	4.9	5.39	5.68	6.2	5.78	1.03	-1.09	-2.49	-1.84	9
17092615	6.24	6.78	0.26	0.4	-1.46	PSIP1	PC4 and SFRS1 interacting protein 1	6.55	6.38	5.98	6.07	6.97	6.66	6.7	7.54	-1.34	-1.22	-1.64	-2.76	36
16779024	5.66	6.21	0.49	0.47	-1.46	RCBTB2	regulator of chromosome condensation (RCC1) and BTB (POZ) domain containing protein 2	6.11	5.4	5.07	5.99	6.57	6.56	5.94	5.63	-1.38	-2.24	-1.83	1.28	35
16882578	5.19	5.73	0.35	0.33	-1.46	RMND5A	required for meiotic nuclear division 5 homolog A	5.44	5.55	4.88	4.9	5.39	5.68	6.2	5.78	1.03	-1.09	-2.49	-1.84	9
16954685	5.26	5.81	0.18	0.31	-1.46	RPL29	ribosomal protein L29	5.18	5.35	5.38	4.99	5.97	5.66	5.43	6.11	-1.73	-1.24	-1.03	-2.17	16
16708802	5.31	5.85	0.28	0.43	-1.46	TAF5	TAF5 RNA polymerase II, TATA box binding protein (TBP)-associated factor, 100kDa	4.9	5.44	5.52	5.2	5.52	5.51	6.11	6.37	-1.54	-1.05	-1.51	-2.24	30
16832429	6.62	7.16	0.66	0.24	-1.46	TMEM97	transmembrane protein 97	7.37	5.79	6.77	6.48	7.05	7.59	7.13	7.25	1.24	-3.48	-1.28	-1.7	25
16847267	4.89	5.43	0.26	0.28	-1.46	TUBD1	tubulin, delta 1	4.97	4.88	4.38	4.84	5.21	5.61	5.76	5.2	-1.18	-1.66	-2.59	-1.29	17
17070177	5.16	5.7	0.35	0.44	-1.46	ZFHX4	zinc finger homeobox 4	4.91	5.29	5.01	5.69	6.25	5.96	5.37	5.36	-2.54	-1.59	-1.29	1.25	37
16870733	3.81	4.35	0.37	0.31	-1.46	ZNF14	zinc finger protein 14	3.24	3.94	4.08	3.68	4.6	4.59	4.17	3.96	-2.57	-1.56	-1.07	-1.21	11
16875026	4.33	4.87	0.57	0.4	-1.46	ZNF616	zinc finger protein 616	4.16	4.37	4.41	5.44	5	5.46	4.55	4.72	-1.79	-2.13	-1.1	1.65	11
16840902	5.73	6.28	0.34	0.75	-1.47	AURKB	aurora kinase B	5.1	5.74	5.88	5.62	6.31	6.32	6.19	7.78	-2.3	-1.49	-1.24	-4.47	19
17117871	8.35	8.9	0.83	1.59	-1.47	C2orf81	chromosome 2 open reading frame 81	7.26	8.46	8.26	9.27	9.3	8.48	7.61	11.32	-4.14	-1.01	1.58	-4.13	9
17068385	3.54	4.09	0.37	0.63	-1.47	GINS4	GINS complex subunit 4 (Sld5 homolog)	3.03	3.87	3.69	3.42	4.05	3.41	4.12	4.94	-2.04	1.38	-1.34	-2.88	28
16697492	3.88	4.44	0.28	1.07	-1.47	KCNT2	potassium channel, sodium activated subfamily T, member 2	3.78	3.34	3.92	3.94	3.31	4.57	5.9	4.28	1.39	-2.34	-3.95	-1.26	27
16929615	7.13	7.68	0.49	0.23	-1.47	APOL6	apolipoprotein L, 6	6.73	7.74	7.39	6.79	7.79	7.59	7.83	7.33	-2.09	1.11	-1.36	-1.45	15
16896579	5.34	5.9	0.59	0.45	-1.47	ATL2	atlastin GTPase 2	5.15	5.58	6.34	5.04	5.98	6.01	5.04	5.73	-1.78	-1.34	2.47	-1.62	16
16922779	7.09	7.65	0.67	0.23	-1.47	ETS2	v-ets avian erythroblastosis virus E26 oncogene homolog 2	6.95	6.41	7.21	8.02	7.65	7.71	7.52	8.06	-1.62	-2.46	-1.24	-1.03	23
16843167	2.25	2.8	0.32	0.4	-1.47	EVI2A	ecotropic viral integration site 2A	2.86	2.17	2.35	2.22	2.91	3.55	2.63	2.82	-1.03	-2.61	-1.22	-1.52	25
17091030	3.54	4.09	0.39	0.16	-1.47	FCN2	ficolin (collagen/fibrinogen domain containing lectin) 2	3.82	3.28	3.93	3.13	4.21	3.85	4.03	4.17	-1.31	-1.49	-1.08	-2.06	8
16829618	4.68	5.23	0.57	0.55	-1.47	HIC1	hypermethylated in cancer 1	4.64	5.77	4.51	4.87	5.72	5.54	5	4.52	-2.12	1.17	-1.4	1.27	15
16927787	3.66	4.21	0.44	0.49	-1.47	IGLV3-27	immunoglobulin lambda variable 3-27	4.25	3.46	3.25	3.81	3.29	4.13	4.41	4.15	1.95	-1.59	-2.25	-1.26	10
16671914	7.33	7.89	0.27	0.27	-1.47	LMNA	lamin A/C	7.26	7.63	7.41	6.99	8.26	7.77	7.64	7.98	-2.01	-1.1	-1.17	-1.98	29
16722720	7.01	7.57	1.09	0.63	-1.47	NAV2	neuron navigator 2	8.21	6.84	5.58	7.22	8.04	7.05	7.03	8.2	1.13	-1.15	-2.73	-1.98	41
17006019	1.56	2.12	0.48	0.46	-1.47	OR2J3	olfactory receptor, family 2, subfamily J, member 3	1.73	1.48	1.33	2.42	1.64	2.22	2.74	1.99	1.07	-1.68	-2.67	1.34	14
16829638	5.46	6.02	0.27	0.31	-1.47	SGSM2	small G protein signaling modulator 2	5.08	5.69	5.58	5.36	6.37	6.14	5.66	5.9	-2.45	-1.37	-1.06	-1.45	18
17014091	8.41	8.96	0.45	0.21	-1.47	SNX9	sorting nexin 9	8.04	8.81	8.77	7.99	9.16	9.01	8.92	8.67	-2.18	-1.14	-1.11	-1.6	32
17051441	4.95	5.51	0.74	0.39	-1.47	STRIP2	striatin interacting protein 2	4.1	4.77	5.89	5.11	5.85	5.39	4.95	5.65	-3.35	-1.53	1.92	-1.45	24
16961003	5.09	5.64	0.35	0.38	-1.47	TRIM59	tripartite motif containing 59	4.51	5.24	4.93	5.26	5.44	5.57	5.78	6.3	-1.91	-1.25	-1.79	-2.07	24
16826779	6.08	6.65	0.64	0.3	-1.48	DOK4	docking protein 4	6.8	6.47	5.63	5.48	6.84	6.27	6.91	6.5	-1.03	1.15	-2.42	-2.03	24
16968122	4.77	5.33	1.87	0.31	-1.48	FRAS1	Fraser extracellular matrix complex subunit 1	8.45	4.75	4.41	5.09	5.28	5.42	5.93	5.3	9.05	-1.58	-2.87	-1.16	74
16828886	3.29	3.86	0.27	1.1	-1.48	GINS2	GINS complex subunit 2 (Psf2 homolog)	3.21	3.32	2.77	3.35	3.57	3.05	4.17	5.6	-1.28	1.21	-2.63	-4.77	20
17027710	5.24	5.8	0.52	0.53	-1.48	TCF19	transcription factor 19	4.33	5.54	5.09	5.29	5.84	5.59	5.93	6.8	-2.85	-1.03	-1.79	-2.86	27
16700324	6.28	6.85	0.43	0.31	-1.48	ABCB10	ATP binding cassette subfamily B member 10	6.06	6.63	5.72	6.57	6.67	6.5	7.06	7.13	-1.52	1.09	-2.52	-1.48	22
16981405	5.86	6.43	0.38	0.28	-1.48	C4orf27	chromosome 4 open reading frame 27	6.24	5.98	5.76	5.35	6.37	5.88	6.48	6.44	-1.09	1.07	-1.64	-2.13	15
16855600	9.15	9.71	0.48	0.99	-1.48	CCBE1	collagen and calcium binding EGF domains 1	9.84	8.72	8.98	9.29	10.29	9.7	7.97	9.49	-1.36	-1.98	2.01	-1.15	24
16965162	7.42	7.98	0.61	0.88	-1.48	CPEB2	cytoplasmic polyadenylation element binding protein 2	6.74	8.22	7.36	7.48	7.78	8.83	8.23	6.74	-2.05	-1.52	-1.84	1.66	21
17092115	3.85	4.41	1.43	0.31	-1.48	GLIS3	GLIS family zinc finger 3	3.71	4.31	3.15	6.41	4.58	4.07	4.75	4.24	-1.83	1.18	-3.03	4.51	21
16716724	6.19	6.76	0.59	0.28	-1.48	NOC3L	NOC3-like DNA replication regulator	6.13	6.25	5.5	6.95	6.51	6.54	6.95	7.04	-1.3	-1.22	-2.73	-1.07	21
16668997	6.4	6.97	1.16	0.41	-1.48	OLFML3	olfactomedin like 3	7.74	4.93	6.21	6.61	6.9	6.15	6.99	7.01	1.79	-2.33	-1.72	-1.32	25
17008092	4.95	5.51	0.49	0.2	-1.48	PIM1	Pim-1 proto-oncogene, serine/threonine kinase	4.35	5.49	5.14	4.77	5.72	5.64	5.38	5.3	-2.59	-1.11	-1.18	-1.45	27
17118030	4.25	4.81	0.35	0.74	-1.48	SEPTIN11	septin 11	4.18	4.34	4.21	4.93	5.14	4.58	6.19	4.67	-1.95	-1.18	-3.95	1.2	14
16820787	8.63	9.19	0.19	0.36	-1.48	SF3B3	splicing factor 3b subunit 3	8.7	8.93	8.51	8.55	9.33	9.07	8.98	9.79	-1.55	-1.1	-1.39	-2.36	29
16761507	1.92	2.48	0.14	0.25	-1.48	TAS2R50	taste receptor, type 2, member 50	2.02	1.81	1.79	2.06	2.42	2.46	2.96	2.57	-1.31	-1.56	-2.25	-1.43	12
16846976	7.55	8.12	0.35	0.12	-1.48	VEZF1	vascular endothelial zinc finger 1	7.54	8	7.15	7.57	8.26	8.03	8.19	8.02	-1.65	-1.01	-2.06	-1.37	27
16979060	3.58	4.15	0.37	0.8	-1.48	ZGRF1	zinc finger, GRF-type containing 1	4.25	3.49	3.44	3.74	4.45	4.09	3.87	5.67	-1.15	-1.52	-1.35	-3.8	27
16875074	5.34	5.9	0.87	0.28	-1.48	ZNF611	zinc finger protein 611	5.32	5.36	4.22	6.34	6	5.54	5.82	6.2	-1.6	-1.13	-3.03	1.1	12
16900389	4.29	4.86	0.33	0.76	-1.49	GPAT2	glycerol-3-phosphate acyltransferase 2, mitochondrial	4.63	4.46	3.9	4.13	3.54	4.51	5.18	5.14	2.13	-1.04	-2.42	-2.02	29
16935290	6.37	6.94	0.49	0.27	-1.49	MKL1	megakaryoblastic leukemia (translocation) 1	6	6.64	6.01	7	7.1	6.67	7.23	6.77	-2.15	-1.02	-2.33	1.17	22
16682225	5.01	5.59	0.64	0.48	-1.49	NBPF1	neuroblastoma breakpoint family, member 1	5.4	4.22	4.69	5.61	5.24	5.3	6.26	5.8	1.11	-2.12	-2.97	-1.14	8
16767911	6.32	6.9	0.87	0.43	-1.49	PAWR	PRKC, apoptosis, WT1, regulator	5.49	7.02	5.66	7.11	7.04	6.9	6.78	6.07	-2.94	1.09	-2.18	2.06	30
17096205	4.2	4.77	0.28	0.94	-1.49	ZNF367	zinc finger protein 367	4.44	4.4	3.88	4.04	4.88	4.46	4.9	6.58	-1.35	-1.04	-2.03	-5.82	23
16858565	4.14	4.72	0.56	0.32	-1.49	ZNF763	zinc finger protein 763	4.6	3.93	4.42	3.35	4.84	4.7	4.11	4.66	-1.18	-1.7	1.24	-2.47	10
16769514	7.48	8.06	0.67	0.17	-1.49	APPL2	adaptor protein, phosphotyrosine interaction, PH domain and leucine zipper containing 2	8.29	7.87	6.94	6.99	8.21	8.19	7.95	7.86	1.06	-1.25	-2.02	-1.84	31
16765513	5.31	5.89	0.5	0.42	-1.49	CBX5	chromobox homolog 5	5.49	5.13	4.97	6.1	5.5	5.66	6.07	6.42	-1.01	-1.45	-2.15	-1.25	22
16970231	6.43	7	0.3	0.25	-1.49	EXOSC9	exosome component 9	6.79	6.34	6.53	6.08	6.92	7.01	6.53	7.1	-1.1	-1.59	-1.01	-2.03	18
16845671	5.39	5.96	0.38	0.51	-1.49	FAM171A2	family with sequence similarity 171, member A2	5.65	5.15	5.76	4.99	6.46	5.82	5.27	6.14	-1.76	-1.6	1.41	-2.22	20
16842196	4.24	4.82	0.6	0.15	-1.49	FAM83G	family with sequence similarity 83, member G	3.5	4.44	4.05	4.92	4.54	4.81	4.87	4.79	-2.05	-1.29	-1.77	1.1	17
16785483	6.79	7.36	0.19	0.53	-1.49	FUT8	fucosyltransferase 8 (alpha (1,6) fucosyltransferase)	6.95	6.71	6.53	6.88	6.99	7.94	6.86	7.69	-1.02	-2.34	-1.26	-1.75	34
16696979	5.46	6.04	0.62	0.52	-1.49	GLUL	glutamate-ammonia ligase	6.22	4.91	5.79	5.05	6.42	5.87	5.22	6.21	-1.14	-1.95	1.48	-2.24	24
17016386	1.98	2.56	0.19	0.67	-1.49	HIST1H2AD	histone cluster 1, H2ad	2.13	1.86	1.77	2.14	2.35	1.79	2.75	3.38	-1.16	1.05	-1.97	-2.36	14
17016386	1.98	2.56	0.19	0.67	-1.49	HIST1H3D	histone cluster 1, H3d	2.13	1.86	1.77	2.14	2.35	1.79	2.75	3.38	-1.16	1.05	-1.97	-2.36	14
16960911	4.94	5.52	0.39	0.83	-1.49	LXN	latexin	5.42	4.9	4.47	4.99	6.58	5.39	4.55	5.63	-2.23	-1.41	-1.06	-1.56	26
17058617	5.39	5.96	0.18	0.84	-1.49	RFC2	replication factor C subunit 2	5.18	5.47	5.3	5.59	5.23	5.65	6.21	7.16	-1.03	-1.13	-1.87	-2.97	26
16732315	6.84	7.41	0.08	0.33	-1.49	RNF26	ring finger protein 26	6.8	6.89	6.91	6.72	7.57	7.1	7.22	7.82	-1.7	-1.16	-1.24	-2.14	24
16683470	4.19	4.76	0.27	0.34	-1.49	SRSF10	serine/arginine-rich splicing factor 10	4.06	4.31	4.05	4.62	5.17	4.42	4.57	4.93	-2.15	-1.08	-1.43	-1.24	11
16979502	3.58	4.16	0.51	0.65	-1.49	TMEM155	transmembrane protein 155	4.16	3.23	3.89	3.09	4.55	4.89	3.54	3.7	-1.31	-3.16	1.27	-1.53	30
16858565	4.14	4.72	0.56	0.32	-1.49	ZNF700	zinc finger protein 700	4.6	3.93	4.42	3.35	4.84	4.7	4.11	4.66	-1.18	-1.7	1.24	-2.47	10
16732960	3.28	3.87	0.38	0.58	-1.5	CCDC15	coiled-coil domain containing 15	3.83	3.37	2.93	3.17	3.82	3.78	4	5.01	1.01	-1.33	-2.1	-3.57	32
17068782	5.79	6.37	0.25	0.9	-1.5	MCM4	minichromosome maintenance complex component 4	5.79	5.83	5.74	6.29	6.15	6.18	6.78	8.08	-1.28	-1.27	-2.06	-3.46	22
16766318	4.62	5.21	0.26	0.73	-1.5	PRIM1	primase, DNA, polypeptide 1 (49kDa)	4.51	4.75	4.29	4.88	5.02	5.04	5.55	6.57	-1.42	-1.22	-2.41	-3.23	27
17053775	4.07	4.66	0.7	0.5	-1.5	ACTR3B	ARP3 actin-related protein 3 homolog B (yeast)	3.13	3.87	4.77	4.31	5.09	4.86	4.49	3.95	-3.88	-1.99	1.21	1.29	12
16944399	3.9	4.49	0.3	0.47	-1.5	ADPRH	ADP-ribosylarginine hydrolase	3.85	3.92	3.31	3.94	5.09	4.16	4.11	4.74	-2.37	-1.18	-1.75	-1.74	24
16657598	6.6	7.18	0.64	0.45	-1.5	AGRN	agrin	5.94	6.97	7.32	6.2	7.46	6.97	7.52	6.55	-2.87	-1.01	-1.15	-1.27	34
17020846	9.81	10.4	0.55	0.84	-1.5	COL12A1	collagen, type XII, alpha 1	10.13	9.88	8.86	9.65	10.49	10.07	10.65	8.8	-1.29	-1.14	-3.44	1.8	50
16683920	4.4	4.99	0.63	0.29	-1.5	FAM46B	family with sequence similarity 46, member B	3.84	5.13	3.95	4.78	4.79	5.18	5.3	4.71	-1.92	-1.04	-2.55	1.05	19
17009629	6.27	6.86	0.65	0.47	-1.5	FBXO9	F-box protein 9	5.91	6.57	5.88	7.26	6.66	6.34	7.43	7.03	-1.68	1.17	-2.94	1.17	21
16706117	5.8	6.39	0.63	0.35	-1.5	FUT11	fucosyltransferase 11 (alpha (1,3) fucosyltransferase)	5.98	7.03	5.62	5.78	6.39	6.43	7.09	6.35	-1.33	1.51	-2.77	-1.48	24
17107045	6.73	7.31	0.11	0.42	-1.5	HPRT1	hypoxanthine phosphoribosyltransferase 1	6.73	6.88	6.72	6.6	6.84	7.18	7.42	7.83	-1.08	-1.23	-1.62	-2.35	23
16704351	5.42	6.01	0.39	0.38	-1.5	ZNF22	zinc finger protein 22	6.12	5.36	5.25	5.57	6.04	6.41	5.98	5.48	1.05	-2.07	-1.65	1.06	21
17086167	5.66	6.26	0.15	0.58	-1.51	CEP78	centrosomal protein 78kDa	5.79	5.44	5.62	5.71	5.77	5.76	6.81	6.73	1.02	-1.25	-2.28	-2.02	19
16868576	7.14	7.74	0.24	0.64	-1.51	DNMT1	DNA (cytosine-5-)-methyltransferase 1	7.23	7.07	6.8	7.37	7.76	7.44	7.92	8.92	-1.44	-1.3	-2.17	-2.93	31
16659605	6.34	6.93	0.24	0.49	-1.51	EFHD2	EF-hand domain family member D2	6.03	6.59	6.25	6.45	7.12	6.78	6.31	7.45	-2.13	-1.14	-1.04	-2	17
17073259	5.12	5.72	0.88	0.23	-1.51	LY6E	lymphocyte antigen 6 complex, locus E	4.9	5.1	5.42	3.42	5.94	5.45	5.58	5.88	-2.05	-1.28	-1.12	-5.48	15
17005197	6.55	7.15	0.83	0.87	-1.51	RNF144B	ring finger protein 144B	5.99	7.38	5.7	7.11	7.34	7.8	6.93	5.78	-2.55	-1.34	-2.34	2.53	20
16677071	5.35	5.94	1.29	0.92	-1.51	SERTAD4	SERTA domain containing 4	3.87	6.05	4.69	6.73	6.52	5.47	6.78	4.81	-6.3	1.49	-4.26	3.77	20
16742963	4.35	4.94	0.64	0.72	-1.51	SYTL2	synaptotagmin-like 2	4.77	3.59	4.94	4	5.82	4.88	5	4.06	-2.07	-2.45	-1.04	-1.04	34
16679557	6.13	6.72	0.59	0.57	-1.51	COX20	COX20 cytochrome c oxidase assembly factor	5.78	6.33	5.96	7.11	6.43	6.09	7.36	7.02	-1.56	1.19	-2.64	1.07	20
16668960	5.03	5.62	0.2	0.46	-1.51	DCLRE1B	DNA cross-link repair 1B	4.91	5.16	4.82	5.23	5.79	5.44	5.59	6.48	-1.84	-1.22	-1.7	-2.39	27
16839220	8.72	9.32	0.38	0.62	-1.51	FAM101B	family with sequence similarity 101, member B	8.67	9.45	8.85	8.62	9.91	9.36	9.27	8.42	-2.37	1.06	-1.33	1.15	22
16879250	4.38	4.97	0.9	0.53	-1.51	GALM	galactose mutarotase (aldose 1-epimerase)	5.47	4.4	4.36	3.28	5.62	4.99	4.95	4.33	-1.11	-1.5	-1.51	-2.08	15
16797389	3.58	4.18	0.67	0.2	-1.51	IGHG3	immunoglobulin heavy constant gamma 3 (G3m marker)	2.87	4.46	3.76	3.38	4.16	4.16	3.84	4.33	-2.45	1.23	-1.06	-1.94	8
16797389	3.58	4.18	0.67	0.2	-1.51	IGHM	immunoglobulin heavy constant mu	2.87	4.46	3.76	3.38	4.16	4.16	3.84	4.33	-2.45	1.23	-1.06	-1.94	8
16938271	6.07	6.66	0.27	0.26	-1.51	KAT2B	K(lysine) acetyltransferase 2B	6.18	6.08	5.98	5.57	6.63	6.42	6.69	7.04	-1.36	-1.26	-1.64	-2.76	37
16950448	7.26	7.85	0.32	0.37	-1.51	RAD18	RAD18 E3 ubiquitin protein ligase	7.36	7.71	6.98	7.14	7.8	7.89	7.29	8.18	-1.36	-1.14	-1.25	-2.06	34
16847238	6	6.6	0.62	0.37	-1.51	SKA2	spindle and kinetochore associated complex subunit 2	6.54	5.82	6.22	5.09	6.55	6.24	6.64	7.13	-1	-1.34	-1.34	-4.09	18
16761495	2.5	3.09	0.31	0.48	-1.51	TAS2R10	taste receptor, type 2, member 10	2.94	2.29	2.31	2.64	3.13	2.43	3.59	3.06	-1.14	-1.1	-2.43	-1.33	19
16872551	8.05	8.64	0.41	0.34	-1.51	TGFB1	transforming growth factor beta 1	8.2	8.5	7.55	7.91	9.04	8.28	8.81	8.46	-1.79	1.16	-2.39	-1.46	23
16696120	4.35	4.95	1.36	0.69	-1.52	DPT	dermatopontin	6.72	4.31	4.67	3.54	4.3	5.4	5.69	4.44	5.37	-2.13	-2.02	-1.87	25
17122216	5.97	6.58	0.17	0.59	-1.52	ANKRD36B	ankyrin repeat domain 36B	5.96	5.93	5.66	6.04	7.01	7.14	6.19	5.94	-2.06	-2.32	-1.45	1.07	22
16969766	2.66	3.26	0.37	0.69	-1.52	ENPEP	glutamyl aminopeptidase (aminopeptidase A)	2.57	3.37	2.79	2.61	4.18	2.75	3.6	2.8	-3.05	1.53	-1.76	-1.15	27
16885135	4.89	5.5	0.85	0.98	-1.52	INHBB	inhibin beta B	4.77	6.49	5.24	4.63	5.48	5.8	7.38	5.17	-1.63	1.62	-4.4	-1.45	22
16778688	5.1	5.71	0.34	0.3	-1.52	NUFIP1	nuclear fragile X mental retardation protein interacting protein 1	5.22	4.77	4.95	5.54	5.35	5.85	5.58	6.02	-1.09	-2.12	-1.55	-1.4	23
17064000	3.17	3.78	0.58	0.35	-1.52	OR2A42	olfactory receptor, family 2, subfamily A, member 42	4.27	3.18	2.96	3.34	3.5	4.31	3.87	3.68	1.71	-2.18	-1.88	-1.26	14
16979719	4.79	5.39	0.27	0.3	-1.52	SCLT1	sodium channel and clathrin linker 1	4.76	5.16	4.51	4.82	5.27	5.4	5.47	5.95	-1.43	-1.18	-1.94	-2.19	29
16662123	5.85	6.45	0.4	0.35	-1.52	ZBTB8A	zinc finger and BTB domain containing 8A	5.76	6.35	5.93	5.38	6.89	6.59	6.11	6.27	-2.2	-1.18	-1.13	-1.86	23
17063996	1.89	2.51	0.96	0.74	-1.53	ARHGEF35	Rho guanine nucleotide exchange factor 35	3.72	1.86	1.55	2.23	2.25	2.82	3.87	2.38	2.78	-1.95	-4.98	-1.11	13
16804559	4.56	5.17	0.21	1.02	-1.53	FANCI	Fanconi anemia complementation group I	4.56	4.52	4.2	4.69	5.27	4.8	5.36	7.13	-1.64	-1.22	-2.22	-5.42	25
17061467	5.39	6	0.97	0.46	-1.53	PUS7	pseudouridylate synthase 7 (putative)	4.31	5.99	4.83	6.39	6.04	5.35	6.47	5.97	-3.31	1.56	-3.12	1.34	39
16807195	4.68	5.3	1.58	0.68	-1.53	RASGRP1	RAS guanyl releasing protein 1 (calcium and DAG-regulated)	3.08	6.6	3.84	5.41	5.14	5.63	5.23	4.05	-4.19	1.96	-2.62	2.56	22
16698023	5.6	6.21	0.17	0.88	-1.53	UBE2T	ubiquitin conjugating enzyme E2T	5.34	5.63	5.74	5.57	6.48	6.02	6.12	7.93	-2.2	-1.31	-1.31	-5.14	19
16713530	7.86	8.48	1.88	0.46	-1.53	CXCL12	chemokine (C-X-C motif) ligand 12	9.26	7.72	4.77	7.67	8.45	7.92	9.04	8.5	1.75	-1.15	-19.31	-1.79	22
16833567	7.34	7.96	0.34	0.28	-1.53	DUSP14	dual specificity phosphatase 14	7.23	7.5	7.22	7.94	8.33	8.06	7.68	7.84	-2.15	-1.47	-1.38	1.07	17
17024448	7.03	7.64	0.51	0.25	-1.53	FBXO30	F-box protein 30	6.82	7.23	6.72	7.84	7.95	7.66	7.61	7.35	-2.19	-1.35	-1.86	1.41	23
16831890	4.61	5.22	0.23	0.09	-1.53	LGALS9C	lectin, galactoside-binding, soluble, 9C	4.71	4.18	4.53	4.62	5.23	5.22	5.34	5.13	-1.43	-2.06	-1.75	-1.42	12
16911283	6.67	7.28	0.5	0.6	-1.53	PLCB1	phospholipase C, beta 1 (phosphoinositide-specific)	7.07	7.1	6.14	6.31	7.09	7.47	8	6.58	-1.01	-1.29	-3.63	-1.21	31
17017965	7.48	8.09	0.43	0.41	-1.53	PSMB8	proteasome subunit beta 8	7.24	8.06	7.66	7.13	8.79	8.28	7.94	7.92	-2.93	-1.16	-1.22	-1.72	26
16693272	4.45	5.06	0.27	0.52	-1.53	S100A10	S100 calcium binding protein A10	4.41	4.52	4.42	4.97	4.84	4.57	5.78	5.24	-1.35	-1.04	-2.57	-1.2	22
17105753	2.66	3.27	0.44	0.04	-1.53	TCEAL3	transcription elongation factor A (SII)-like 3	2.16	2.44	2.87	3.14	3.26	3.26	3.28	3.19	-2.14	-1.76	-1.33	-1.03	12
16732676	6.48	7.09	0.79	0.2	-1.53	UBASH3B	ubiquitin associated and SH3 domain containing B	5.38	6.8	6.23	7.21	7.21	6.98	6.87	7.3	-3.58	-1.13	-1.56	-1.06	35
16924620	7.26	7.88	1.05	1.48	-1.54	ADAMTS5	ADAM metallopeptidase with thrombospondin type 1 motif 5	7.6	6.83	6.31	8.73	8.82	7.44	8.18	5.41	-2.33	-1.53	-3.65	10.02	26
17120402	5.89	6.51	0.57	0.48	-1.54	ZNF532	zinc finger protein 532	6.53	6.15	5.62	5.25	7.19	6.08	6.65	6.33	-1.58	1.05	-2.04	-2.11	23
16863074	5.11	5.73	0.17	0.44	-1.54	BCAM	basal cell adhesion molecule (Lutheran blood group)	4.96	5.27	4.96	5.25	6.59	5.87	5.66	5.67	-3.08	-1.52	-1.63	-1.34	25
17010354	8.15	8.78	0.5	0.12	-1.54	CD109	CD109 molecule	7.68	8.55	8.61	7.77	8.87	8.77	8.78	8.6	-2.29	-1.16	-1.13	-1.78	33
17106438	6.87	7.49	0.52	0.63	-1.54	DOCK11	dedicator of cytokinesis 11	6.67	7.08	7.22	6.06	8.07	7.89	7.17	6.72	-2.63	-1.75	1.04	-1.58	43
16977340	6.95	7.58	0.22	0.31	-1.54	HNRNPD	heterogeneous nuclear ribonucleoprotein D	6.94	7.22	6.96	6.69	7.51	7.51	7.72	8.17	-1.49	-1.22	-1.69	-2.77	34
16683271	7.38	8	0.32	0.27	-1.54	HNRNPR	heterogeneous nuclear ribonucleoprotein R	7.34	7.41	7.04	7.82	7.72	7.82	8.17	8.29	-1.3	-1.33	-2.19	-1.39	32
16707180	5.14	5.76	0.22	0.55	-1.54	IFIT2	interferon-induced protein with tetratricopeptide repeats 2	5	5.42	4.97	5.25	5.89	5.64	6.61	5.32	-1.86	-1.17	-3.12	-1.05	19
16900124	3.05	3.67	0.79	0.58	-1.54	IGKV1-12	immunoglobulin kappa variable 1-12	1.94	3.23	2.9	3.83	2.82	3.42	3.98	4.07	-1.84	-1.14	-2.12	-1.19	9
16900124	3.05	3.67	0.79	0.58	-1.54	IGKV1D-12	immunoglobulin kappa variable 1D-12	1.94	3.23	2.9	3.83	2.82	3.42	3.98	4.07	-1.84	-1.14	-2.12	-1.19	9
16681192	6.59	7.22	0.47	0.41	-1.54	NOL9	nucleolar protein 9	6.68	6.66	6.38	7.48	7.05	6.71	7.43	7.63	-1.29	-1.04	-2.07	-1.11	31
16991741	3.23	3.85	0.54	0.34	-1.54	PTTG1	pituitary tumor-transforming 1	4.27	3.15	3.43	3.12	3.97	3.44	3.75	4.23	1.24	-1.22	-1.25	-2.15	20
16927850	4.84	5.47	0.55	0.41	-1.55	IGLJ2	immunoglobulin lambda joining 2	4.75	4.93	4.17	5.52	5.81	5.57	5.37	4.83	-2.08	-1.56	-2.3	1.61	8
16751190	4.49	5.12	1.23	0.59	-1.55	METTL7A	methyltransferase like 7A	6.93	4.7	4.29	4.45	5.43	4.87	4.38	5.69	2.82	-1.12	-1.07	-2.37	21
16829835	5.64	6.27	0.12	0.62	-1.55	ARRB2	arrestin, beta 2	5.8	5.57	5.69	5.55	6.67	5.97	5.44	6.76	-1.82	-1.32	1.19	-2.31	21
16920548	4.12	4.76	0.37	0.7	-1.55	AURKA	aurora kinase A	4.05	4.2	3.8	4.67	4.9	4.57	4.77	6.13	-1.8	-1.29	-1.96	-2.74	15
17086634	6.4	7.03	0.32	0.93	-1.55	CKS2	CDC28 protein kinase regulatory subunit 2	6.58	6.19	6.08	6.76	7.23	7.09	6.71	8.8	-1.56	-1.86	-1.54	-4.13	20
16751655	8.57	9.2	0.94	0.37	-1.55	IGFBP6	insulin like growth factor binding protein 6	9.62	9.19	7.82	7.79	9.22	9.18	8.69	9.59	1.32	1	-1.83	-3.49	16
16707327	7.75	8.38	0.51	0.37	-1.55	PCGF5	polycomb group ring finger 5	8.12	8.11	7.06	7.48	8.28	8.5	8.38	7.66	-1.12	-1.31	-2.48	-1.13	21
16987298	4.66	5.29	0.27	0.3	-1.55	SLF1	SMC5-SMC6 complex localization factor 1	4.55	4.79	4.9	4.29	5.08	4.98	5.49	5.6	-1.44	-1.14	-1.5	-2.48	22
16709140	8.25	8.88	0.32	0.16	-1.55	SMC3	structural maintenance of chromosomes 3	8.6	8.46	8.02	7.96	8.9	8.82	8.92	9.18	-1.23	-1.29	-1.86	-2.34	22
16836732	4.44	5.07	1.46	0.21	-1.55	TBX2	T-box 2	7.3	4.11	4.75	4.41	4.81	4.97	5.21	5.27	5.59	-1.82	-1.37	-1.83	23
16693996	6.07	6.71	0.7	0.63	-1.55	THBS3	thrombospondin 3	6.94	6.03	5.24	6.12	6.85	6.53	7.15	5.68	1.06	-1.42	-3.77	1.35	23
16906285	4.74	5.38	0.46	0.81	-1.56	CALCRL	calcitonin receptor like receptor	5.58	4.65	4.58	4.94	4.95	6.76	5.69	5.15	1.55	-4.29	-2.16	-1.16	35
16720258	4.25	4.89	0.47	0.23	-1.56	DRD4	dopamine receptor D4	3.96	4.18	5.05	4.38	4.99	5.25	4.79	4.74	-2.03	-2.11	1.2	-1.28	9
17010991	5.91	6.55	0.51	0.29	-1.56	CASP8AP2	caspase 8 associated protein 2	5	6.21	5.91	5.79	6.41	6.18	6.74	6.78	-2.64	1.02	-1.78	-1.99	27
17046135	8.22	8.86	0.48	0.29	-1.56	EGFR	epidermal growth factor receptor	8.67	8.53	7.95	7.67	8.81	8.93	8.48	9.18	-1.1	-1.31	-1.45	-2.86	34
16756136	7.43	8.07	0.4	0.25	-1.56	HCFC2	host cell factor C2	8.01	7.59	7.12	7.24	8.07	8.08	8.35	7.74	-1.04	-1.4	-2.33	-1.42	34
17013251	6.59	7.23	0.63	0.29	-1.56	LTV1	LTV1 ribosome biogenesis factor	6.16	6.95	6.03	7.34	6.97	6.99	7.49	7.48	-1.75	-1.03	-2.75	-1.1	28
17051626	3.85	4.5	0.84	0.52	-1.56	MEST	mesoderm specific transcript	4.07	3.67	3.81	5.49	4.63	4.42	4.47	3.48	-1.48	-1.68	-1.59	4.01	22
16924523	4.89	5.54	0.64	0.18	-1.56	MRPL39	mitochondrial ribosomal protein L39	4.22	5.23	4.53	5.62	5.52	5.61	5.2	5.5	-2.47	-1.3	-1.59	1.09	17
16879883	5.53	6.17	0.47	0.55	-1.56	MSH2	mutS homolog 2	5.71	5.09	6.15	5.3	6.25	5.55	6.07	6.88	-1.46	-1.37	1.06	-2.99	20
16950440	10.75	11.39	0.94	0.28	-1.56	OXTR	oxytocin receptor	9.23	11.46	10.86	10.57	11.81	11.49	11.18	11.27	-5.98	-1.03	-1.25	-1.62	25
16841561	6.71	7.35	0.33	0.39	-1.56	PMP22	peripheral myelin protein 22	6.6	6.71	7.34	6.81	7.63	7.28	7.37	6.7	-2.04	-1.48	-1.02	1.08	18
17010789	6.37	7.01	0.66	0.24	-1.56	ZNF292	zinc finger protein 292	5.73	7.19	6.68	5.99	7	7.24	7	6.65	-2.41	-1.03	-1.25	-1.58	28
16772061	4.8	5.45	0.59	0.4	-1.57	DNAH10OS	dynein, axonemal, heavy chain 10 opposite strand	5.05	4.83	4.6	3.72	5.74	5.11	5.88	5.13	-1.6	-1.21	-2.43	-2.66	20
17109042	6.35	7	0.36	0.73	-1.57	MID1	midline 1	6.68	6.27	5.81	6.43	7.72	7.38	6.69	6.08	-2.06	-2.15	-1.83	1.27	26
16888047	6.53	7.18	0.53	0.22	-1.57	AGPS	alkylglycerone phosphate synthase	6.52	6.62	6.43	7.57	6.98	7.06	7.47	7.27	-1.37	-1.35	-2.06	1.23	20
16944344	5.95	6.6	0.51	0.21	-1.57	ARHGAP31	Rho GTPase activating protein 31	5.79	6.61	5.41	6.08	6.6	6.61	6.89	6.37	-1.76	1	-2.79	-1.22	22
16680362	5.71	6.36	0.39	0.25	-1.57	C1orf233	chromosome 1 open reading frame 233	5.4	5.98	6.12	5.37	6.24	6.21	6.47	6.75	-1.78	-1.17	-1.27	-2.61	17
16848489	5.71	6.36	0.46	0.48	-1.57	CDC42EP4	CDC42 effector protein (Rho GTPase binding) 4	6.62	5.65	5.79	5.68	6.78	5.95	5.94	6.79	-1.12	-1.23	-1.11	-2.15	26
16776798	5.03	5.69	1.12	0.25	-1.57	F10	coagulation factor X	6.55	5.35	4.65	3.91	5.92	5.88	5.43	5.51	1.55	-1.45	-1.72	-3.03	19
16668333	6.18	6.83	0.35	0.55	-1.57	GSTM2	glutathione S-transferase mu 2 (muscle)	6.63	5.88	6.35	5.96	6.87	6.63	5.81	7.06	-1.18	-1.69	1.46	-2.16	12
16668333	6.18	6.83	0.35	0.55	-1.57	GSTM4	glutathione S-transferase mu 4	6.63	5.88	6.35	5.96	6.87	6.63	5.81	7.06	-1.18	-1.69	1.46	-2.16	12
17016509	3.42	4.08	0.25	0.43	-1.57	HIST1H3J	histone cluster 1, H3j	3.8	3.28	3.54	3.27	4.31	3.87	3.58	4.53	-1.42	-1.51	-1.03	-2.39	9
16802960	4.85	5.5	1.66	0.47	-1.57	ISLR	immunoglobulin superfamily containing leucine-rich repeat	7.99	4.34	4.6	5.56	5.42	5.02	5.57	6.15	5.96	-1.6	-1.96	-1.51	23
16921832	5.66	6.31	0.37	1.17	-1.57	JAM2	junctional adhesion molecule 2	5.45	6.08	5.86	5.26	6.26	6.37	7.57	4.72	-1.75	-1.23	-3.27	1.45	26
17005169	6.81	7.46	0.51	0.66	-1.57	KDM1B	lysine (K)-specific demethylase 1B	6.22	7.3	7.15	6.52	7.79	7.94	7.19	6.49	-2.96	-1.56	-1.03	1.02	38
17038267	4.59	5.24	0.21	0.5	-1.57	MSH5	mutS homolog 5	4.52	4.68	4.98	4.55	5.4	5.16	4.98	6.11	-1.84	-1.39	1	-2.95	29
17038267	4.59	5.24	0.21	0.5	-1.57	MSH5-SAPCD1	MSH5-SAPCD1 readthrough (NMD candidate)	4.52	4.68	4.98	4.55	5.4	5.16	4.98	6.11	-1.84	-1.39	1	-2.95	29
17101517	7.4	8.05	0.46	0.36	-1.57	PRPS2	phosphoribosyl pyrophosphate synthetase 2	7.86	7.72	7.11	6.91	8.48	8.08	7.61	8.04	-1.54	-1.28	-1.42	-2.18	15
17073213	4.89	5.54	0.35	0.47	-1.57	PSCA	prostate stem cell antigen	4.39	5.23	4.83	4.96	5.73	5.33	4.76	5.78	-2.54	-1.07	1.05	-1.77	25
17112339	6.24	6.89	0.91	0.49	-1.57	TAF9B	TAF9B RNA polymerase II, TATA box binding protein (TBP)-associated factor, 31kDa	6.64	5.03	5.91	7.13	6.89	6.87	6.19	7.37	-1.19	-3.57	-1.21	-1.18	18
16909239	3.64	4.29	2.02	1.08	-1.57	TM4SF20	transmembrane 4 L six family member 20	3.76	7.55	3.99	3.03	4.27	4.2	4.43	2.14	-1.43	10.14	-1.36	1.85	19
16697971	6.1	6.76	0.72	1	-1.58	LMOD1	leiomodin 1 (smooth muscle)	5.47	7.22	6.09	6.17	7.23	6.49	6.71	4.9	-3.39	1.66	-1.54	2.4	22
17046781	3.8	4.46	0.45	0.16	-1.58	AUTS2	autism susceptibility candidate 2	3.29	3.64	3.93	4.34	4.5	4.38	4.16	4.49	-2.31	-1.67	-1.17	-1.11	35
16953279	3.73	4.4	0.14	0.79	-1.58	CDC25A	cell division cycle 25A	3.64	3.83	3.88	3.59	4.31	3.85	4.58	5.71	-1.59	-1.02	-1.62	-4.34	32
16751709	2.9	3.56	0.16	0.62	-1.58	ESPL1	extra spindle pole bodies like 1, separase	2.77	2.83	3.13	2.96	3.63	3.3	3.7	4.73	-1.8	-1.39	-1.48	-3.41	31
17057369	4.99	5.65	0.29	0.43	-1.58	H2AFV	H2A histone family, member V	4.94	4.59	5.28	5.06	5.7	5.23	5.6	6.26	-1.7	-1.55	-1.25	-2.29	17
16872767	4.96	5.61	0.36	0.14	-1.58	PAFAH1B3	platelet-activating factor acetylhydrolase 1b, catalytic subunit 3 (29kDa)	4.98	4.92	4.41	5.28	5.65	5.58	5.42	5.77	-1.59	-1.58	-2.02	-1.41	20
17009862	5.37	6.03	0.44	0.41	-1.58	PRIM2	primase, DNA, polypeptide 2 (58kDa)	4.84	5.51	5.24	5.89	5.9	6.05	6.13	6.84	-2.09	-1.45	-1.85	-1.93	41
16935320	5.29	5.95	0.37	0.42	-1.58	SLC25A17	solute carrier family 25 (mitochondrial carrier	5.12	5.42	4.96	5.79	5.82	5.14	6.03	6.01	-1.62	1.22	-2.11	-1.16	29
17014114	7.58	8.24	0.63	0.18	-1.58	SYNJ2	synaptojanin 2	8.19	7.78	6.71	7.43	8.35	8.45	8.08	8.12	-1.12	-1.59	-2.58	-1.62	32
17057525	7.48	8.14	0.76	0.43	-1.58	TNS3	tensin 3	8.61	7.77	7.11	6.93	8.76	7.97	8.27	7.78	-1.1	-1.14	-2.24	-1.8	45
16898292	5.86	6.51	0.41	0.12	-1.58	VPS54	vacuolar protein sorting 54 homolog (S. cerevisiae)	6.47	5.77	5.5	5.94	6.44	6.57	6.68	6.43	1.02	-1.74	-2.26	-1.41	23
16790614	6.18	6.85	0.55	0.45	-1.59	AJUBA	ajuba LIM protein	5.97	6.36	5.74	6.99	7.21	6.4	7.25	6.51	-2.36	-1.03	-2.84	1.4	26
16692724	6.27	6.94	0.53	0.26	-1.59	ANP32E	acidic nuclear phosphoprotein 32 family member E	5.67	6.43	6.91	6.09	6.76	6.8	7.04	7.32	-2.14	-1.29	-1.1	-2.34	19
16766627	5.58	6.25	1.3	0.16	-1.59	B4GALNT1	beta-1,4-N-acetyl-galactosaminyl transferase 1	7.58	5.12	5.99	4.61	6.34	6.37	6.02	6.18	2.37	-2.37	-1.02	-2.96	18
16787814	6.97	7.64	1.03	0.54	-1.59	IFI27	interferon, alpha-inducible protein 27	6.2	7.96	7.76	5.97	8.31	7.68	7.6	6.99	-4.32	1.22	1.11	-2.04	24
16941871	2.82	3.49	0.35	0.39	-1.59	IL17RB	interleukin 17 receptor B	3.2	2.72	2.37	2.94	3.34	4.19	3.38	3.67	-1.1	-2.76	-2.02	-1.66	22
17005685	4.09	4.76	0.3	0.45	-1.59	BTN3A3	butyrophilin, subfamily 3, member A3	3.95	4.22	4.59	3.98	4.84	5.31	4.22	4.69	-1.85	-2.13	1.29	-1.64	9
16681225	6.28	6.95	0.37	0.19	-1.59	DNAJC11	DnaJ (Hsp40) homolog, subfamily C, member 11	5.95	6.41	6.12	6.81	6.99	6.87	6.97	7.31	-2.06	-1.38	-1.79	-1.42	27
17063221	6.24	6.91	0.52	0.23	-1.59	FAM180A	family with sequence similarity 180, member A	7.24	6.41	6.11	6.18	6.75	6.92	6.94	7.29	1.41	-1.43	-1.78	-2.16	26
17092794	6.07	6.73	0.6	0.11	-1.59	HACD4	3-hydroxyacyl-CoA dehydratase 4	6.5	5.89	6.24	5.13	6.72	6.73	6.95	6.75	-1.16	-1.79	-1.64	-3.08	25
17063681	4.69	5.36	0.52	0.34	-1.59	KIAA1147	KIAA1147	4.58	5.6	4.44	4.88	6.01	5.42	5.22	5.41	-2.68	1.14	-1.72	-1.44	21
16802903	9.37	10.04	0.22	0.22	-1.59	LOXL1	lysyl oxidase-like 1	9.73	9.33	9.23	9.43	9.93	9.95	10.39	10.13	-1.14	-1.54	-2.25	-1.62	23
16669781	7.15	7.82	0.6	0.27	-1.59	NBPF14	neuroblastoma breakpoint family, member 14	6.73	6.92	7.36	8.08	7.38	8.01	7.87	7.75	-1.57	-2.14	-1.42	1.26	12
16669781	7.15	7.82	0.6	0.27	-1.59	NBPF19	neuroblastoma breakpoint family, member 19	6.73	6.92	7.36	8.08	7.38	8.01	7.87	7.75	-1.57	-2.14	-1.42	1.26	12
16669781	7.15	7.82	0.6	0.27	-1.59	NOTCH2NL	notch 2 N-terminal like	6.73	6.92	7.36	8.08	7.38	8.01	7.87	7.75	-1.57	-2.14	-1.42	1.26	12
16843462	5.42	6.08	0.47	0.08	-1.59	PEX12	peroxisomal biogenesis factor 12	5.44	5.96	4.81	5.4	6.15	5.97	6.11	6.06	-1.63	-1.01	-2.47	-1.58	26
16760590	4.7	5.37	1.13	0.34	-1.59	PIANP	PILR alpha associated neural protein	6.5	5.05	4.37	3.9	5.56	5.77	5.05	5.14	1.91	-1.65	-1.61	-2.37	19
16862001	5.12	5.79	0.18	0.57	-1.59	PLEKHG2	pleckstrin homology domain containing, family G (with RhoGef domain) member 2	5.08	5.41	4.99	5.17	6.05	5.09	6.38	5.55	-1.97	1.24	-2.62	-1.3	21
16878994	4	4.67	0.7	0.66	-1.59	RASGRP3	RAS guanyl releasing protein 3 (calcium and DAG-regulated)	4.62	3.92	4.05	2.95	5.16	4.96	4.43	3.7	-1.46	-2.06	-1.31	-1.68	28
16981148	3.57	4.24	0.71	0.59	-1.59	TRIM61	tripartite motif containing 61	3.4	3.82	3.17	4.76	3.51	3.97	4.57	4.81	-1.08	-1.11	-2.64	-1.03	20
16861997	7.67	8.35	0.63	0.79	-1.6	ZFP36	ZFP36 ring finger protein	7.58	7.77	8.28	6.75	8.79	8.7	7.08	8.02	-2.31	-1.9	2.29	-2.4	18
16785540	5.34	6.02	0.36	0.41	-1.6	GPHN	gephyrin	5.77	5.26	5.43	4.9	6.12	5.9	5.35	6.28	-1.28	-1.56	1.05	-2.62	34
17080648	9.9	10.58	1.08	1.42	-1.6	HAS2	hyaluronan synthase 2	9.32	10.78	10.65	8.54	10.91	11.65	10.21	8.34	-3.01	-1.83	1.35	1.14	22
17009676	5.11	5.78	0.88	0.16	-1.6	LRRC1	leucine rich repeat containing 1	3.84	5.34	4.91	5.92	5.89	5.93	5.7	5.59	-4.14	-1.51	-1.72	1.25	32
17114551	6.69	7.37	0.37	0.07	-1.61	RBMX	RNA binding motif protein, X-linked	6.43	6.92	6.33	7.08	7.5	7.39	7.37	7.35	-2.1	-1.39	-2.05	-1.2	8
16980762	4.68	5.37	0.71	1.06	-1.61	SFRP2	secreted frizzled-related protein 2	6.06	4.9	4.59	4.55	4.97	7.24	5.86	5.03	2.12	-5.05	-2.41	-1.39	18
16841662	4.29	4.97	0.54	0.29	-1.61	TRIM16	tripartite motif containing 16	4.58	3.91	3.82	4.96	5.24	5.01	4.93	4.55	-1.58	-2.14	-2.15	1.33	8
16862439	10.28	10.97	0.73	0.4	-1.61	AXL	AXL receptor tyrosine kinase	9.27	10.57	10.05	10.94	11.23	10.63	10.65	11.42	-3.89	-1.04	-1.52	-1.39	28
16815090	4.52	5.21	0.25	0.81	-1.61	CCNF	cyclin F	4.45	4.55	5.01	4.53	5.34	5.04	5.21	6.8	-1.86	-1.4	-1.15	-4.82	26
16927174	4.74	5.42	0.26	0.4	-1.61	DGCR8	DGCR8 microprocessor complex subunit	4.81	4.7	4.59	5.18	5.22	4.93	5.79	5.67	-1.33	-1.17	-2.31	-1.4	61
16900441	6.03	6.72	0.62	0.76	-1.61	DUSP2	dual specificity phosphatase 2	6.78	6.24	5.34	5.81	7.43	7.15	6.38	5.75	-1.57	-1.87	-2.05	1.04	17
16879408	8.48	9.16	0.31	0.14	-1.61	EML4	echinoderm microtubule associated protein like 4	8.33	8.73	8.68	8.07	9.17	8.89	9.14	9.18	-1.79	-1.11	-1.38	-2.17	22
16981506	5.23	5.92	0.26	0.67	-1.61	HMGB2	high mobility group box 2	5.31	5.23	5.71	5.13	6.23	5.67	5.7	7.11	-1.89	-1.36	1.01	-3.94	20
16707202	6.77	7.45	0.17	0.29	-1.61	IFIT5	interferon-induced protein with tetratricopeptide repeats 5	6.73	6.83	6.43	6.76	7.31	7.15	7.8	7.57	-1.5	-1.26	-2.59	-1.75	20
16724346	7.64	8.32	1.11	0.57	-1.61	MDK	midkine (neurite growth-promoting factor 2)	8.94	7.83	7.46	6.24	9	8.64	7.84	7.92	-1.05	-1.75	-1.3	-3.2	23
16919044	5.28	5.97	0.41	1.03	-1.61	RBL1	retinoblastoma-like 1	5.81	4.9	5.45	5.08	5.76	5.24	6.23	7.63	1.04	-1.26	-1.72	-5.88	19
17009545	3.73	4.42	1.05	1.09	-1.61	TFAP2B	transcription factor AP-2 beta (activating enhancer binding protein 2 beta)	3.6	3.7	3.87	5.8	3.77	3.42	5.79	4.93	-1.12	1.21	-3.78	1.83	25
16875034	4.94	5.63	0.51	0.66	-1.61	ZNF836	zinc finger protein 836	5.61	4.36	4.98	4.9	5.69	5.57	5.64	4.32	-1.06	-2.31	-1.58	1.49	8
16850958	4.73	5.42	0.74	0.79	-1.62	APCDD1	adenomatosis polyposis coli down-regulated 1	4.65	4.82	5.46	3.67	5.16	5.65	6.6	4.76	-1.42	-1.78	-2.2	-2.13	24
17005589	3.76	4.45	0.57	0.77	-1.62	HIST1H2AE	histone cluster 1, H2ae	3.71	4.4	3.01	3.82	4.77	4.03	4.15	5.72	-2.09	1.29	-2.2	-3.74	18
17104484	4.75	5.44	0.66	1.04	-1.62	KIF4A	kinesin family member 4A	3.73	5.3	4.65	4.81	5.66	5.2	5.43	7.49	-3.81	1.07	-1.71	-6.38	9
16831908	4.51	5.21	0.88	1.04	-1.62	TRIM16L	tripartite motif containing 16-like	5.38	3.7	3.82	5.16	5.21	5.37	5.06	3.16	1.12	-3.19	-2.35	4.02	11
16858546	4.28	4.97	0.88	0.18	-1.62	ZNF439	zinc finger protein 439	3.21	5.07	3.82	4.85	5.27	4.86	5.02	4.94	-4.17	1.16	-2.3	-1.06	12
16922495	5.47	6.17	0.83	0.73	-1.62	CBR3	carbonyl reductase 3	4.33	6.34	5.5	5.44	6.8	6.52	5.89	5.16	-5.55	-1.13	-1.31	1.22	19
16847676	4.53	5.23	0.47	0.24	-1.62	GH2	growth hormone 2	4.73	5.42	4.46	4.4	4.93	5.34	5.13	5.49	-1.15	1.06	-1.6	-2.13	8
17016490	1.62	2.32	0.29	1.17	-1.62	HIST1H2AJ	histone cluster 1, H2aj	1.55	1.76	2.17	1.55	2.14	2.13	2.68	4.6	-1.51	-1.29	-1.42	-8.3	8
16810972	3.17	3.87	0.13	0.48	-1.62	RPL4	ribosomal protein L4	3.18	2.92	3.2	3.13	3.5	4.59	3.67	4.03	-1.25	-3.2	-1.38	-1.88	12
16721249	4.49	5.19	0.48	0.33	-1.62	TRIM34	tripartite motif containing 34	4.75	4.99	4.26	3.93	5.45	5.16	4.66	5.16	-1.62	-1.13	-1.31	-2.35	39
16721249	4.49	5.19	0.48	0.33	-1.62	TRIM6	tripartite motif containing 6	4.75	4.99	4.26	3.93	5.45	5.16	4.66	5.16	-1.62	-1.13	-1.31	-2.35	39
16721249	4.49	5.19	0.48	0.33	-1.62	TRIM6-TRIM34	TRIM6-TRIM34 readthrough	4.75	4.99	4.26	3.93	5.45	5.16	4.66	5.16	-1.62	-1.13	-1.31	-2.35	39
16676965	3.63	4.33	0.23	1.02	-1.63	CAMK1G	calcium/calmodulin-dependent protein kinase IG	3.55	3.36	3.7	3.89	4.85	3.92	2.82	5.04	-2.46	-1.48	1.85	-2.22	17
16988423	6.28	6.99	0.55	0.25	-1.63	PRR16	proline rich 16	5.99	6.54	6	7.14	7.02	6.96	7.23	6.64	-2.04	-1.34	-2.35	1.42	20
16978251	4.91	5.61	0.44	0.36	-1.63	ADH1C	alcohol dehydrogenase 1C (class I), gamma polypeptide	4.83	5.1	4.78	5.73	5.52	5.73	5.96	5.11	-1.61	-1.54	-2.27	1.54	9
17123134	3.35	4.06	0.43	0.3	-1.63	CES5A	carboxylesterase 5A	3.22	3.18	4.12	3.54	3.86	4.3	3.71	4.31	-1.55	-2.18	1.33	-1.69	16
16888554	8.79	9.5	0.45	0.44	-1.63	FAM171B	family with sequence similarity 171, member B	8.69	8.27	9.35	8.89	9.56	9.4	9.54	8.64	-1.82	-2.18	-1.14	1.19	28
16937152	2.87	3.57	0.5	0.54	-1.63	LMCD1	LIM and cysteine-rich domains 1	2.64	2.96	3.8	2.94	3.92	3.03	4.14	3.2	-2.42	-1.05	-1.27	-1.2	18
17015889	8.63	9.34	0.4	0.12	-1.63	NUP153	nucleoporin 153kDa	8.36	8.82	8.4	9.2	9.25	9.22	9.41	9.47	-1.85	-1.33	-2.03	-1.2	18
16933445	4.77	5.47	0.47	0.33	-1.63	PITPNB	phosphatidylinositol transfer protein, beta	4.83	4.83	4.58	5.66	5.21	5.22	5.66	5.86	-1.3	-1.31	-2.11	-1.16	26
16979225	7.63	8.33	0.26	0.82	-1.63	PRSS12	protease, serine, 12 (neurotrypsin, motopsin)	7.78	7.87	7.3	7.5	8.45	8	8.54	6.77	-1.59	-1.1	-2.37	1.66	28
17019218	5.87	6.57	0.29	0.29	-1.63	TRERF1	transcriptional regulating factor 1	6.01	6.27	5.65	5.69	6.56	6.52	6.63	7.14	-1.47	-1.19	-1.97	-2.73	31
16939949	2.87	3.58	0.82	0.36	-1.63	ZNF501	zinc finger protein 501	3.82	2.36	2.05	3.33	3.9	3.54	3.03	3.61	-1.06	-2.27	-1.98	-1.21	19
17067941	7.74	8.45	1.3	0.61	-1.64	ADGRA2	adhesion G protein-coupled receptor A2	8.96	8.42	7.2	6.05	9.13	8.5	8.41	7.63	-1.12	-1.06	-2.32	-2.99	31
16924153	5.46	6.17	0.95	0.67	-1.64	BAGE2	B melanoma antigen family, member 2	6.57	4.81	4.58	6.01	6.56	6.16	6.02	4.99	1.01	-2.55	-2.71	2.02	8
16909700	5.38	6.09	0.22	1.31	-1.64	HJURP	Holliday junction recognition protein	4.97	5.41	5.3	5.48	6.57	5.75	5.92	8.62	-3.04	-1.27	-1.54	-8.82	21
16688123	4.54	5.25	0.56	0.45	-1.64	ITGB3BP	integrin beta 3 binding protein (beta3-endonexin)	5	4.95	4.21	3.87	4.93	4.96	5.46	5.87	1.05	-1.01	-2.38	-4.02	30
16979432	4.02	4.73	0.72	1.73	-1.64	NDNF	neuron-derived neurotrophic factor	3.78	5.21	4.29	3.61	5.32	6.86	4.08	2.8	-2.9	-3.13	1.16	1.76	19
17004295	6.72	7.43	0.62	0.26	-1.64	RIPK1	receptor (TNFRSF)-interacting serine-threonine kinase 1	6.05	7.43	6.4	7.01	7.23	7.21	7.59	7.73	-2.27	1.16	-2.27	-1.64	25
17059532	5.33	6.04	0.3	0.3	-1.64	SLC25A40	solute carrier family 25, member 40	4.92	5.66	5.36	5.31	6.05	5.68	6.04	6.41	-2.19	-1.02	-1.6	-2.14	24
16691576	3.51	4.22	0.81	0.63	-1.64	TBX15	T-box 15	3.56	3.67	3.22	5.07	4.17	4.36	5.29	3.79	-1.53	-1.61	-4.17	2.42	25
16917849	5.67	6.38	1.16	1.06	-1.64	THBD	thrombomodulin	6.7	5.15	6.34	4.15	6.21	6.54	4.28	6.42	1.41	-2.63	4.16	-4.82	22
16730467	3.41	4.12	0.87	0.79	-1.64	TMEM133	transmembrane protein 133	2.72	4.67	3.73	3	3.88	4.42	4.91	3.06	-2.24	1.19	-2.27	-1.04	25
16818773	4.54	5.26	0.41	0.35	-1.64	ADCY7	adenylate cyclase 7	4.32	4.66	5.27	4.51	5.68	5.11	5.4	4.89	-2.57	-1.36	-1.09	-1.3	16
16951247	8.05	8.77	0.31	0.11	-1.64	ANKRD28	ankyrin repeat domain 28	8.39	8.12	7.99	7.65	8.85	8.88	8.69	8.66	-1.37	-1.69	-1.62	-2	36
17005611	2.55	3.27	0.41	0.46	-1.64	BTN3A2	butyrophilin, subfamily 3, member A2	2.67	2.47	3.24	2.3	3.73	3.32	2.61	3.22	-2.09	-1.79	1.55	-1.89	9
16664852	5.06	5.77	0.49	0.41	-1.64	CPT2	carnitine palmitoyltransferase 2	4.61	5.34	4.72	5.62	5.96	5.34	5.55	6.26	-2.55	1	-1.78	-1.56	22
17065473	2.58	3.29	0.75	0.66	-1.64	FAM66E	family with sequence similarity 66, member E	2.13	3.37	1.78	3.03	3.61	4.14	2.71	2.88	-2.8	-1.7	-1.9	1.11	8
17123164	3.59	4.3	0.58	0.38	-1.64	GEMIN2	gem nuclear organelle associated protein 2	3.34	3.85	3.31	4.55	4.44	4.28	3.59	4.22	-2.14	-1.35	-1.21	1.25	22
17000650	6.06	6.78	0.33	0.45	-1.64	TMEM173	transmembrane protein 173	6.49	6.15	5.96	5.69	6.78	6.29	6.78	7.39	-1.22	-1.1	-1.76	-3.24	24
16666357	8.52	9.24	0.54	0.92	-1.65	AK5	adenylate kinase 5	8.15	8.89	9.05	7.97	9.89	9.73	7.9	8.85	-3.36	-1.78	2.23	-1.84	27
16940590	4.55	5.27	0.23	0.49	-1.65	ARIH2	ariadne RBR E3 ubiquitin protein ligase 2	4.54	4.56	4.54	5	5.54	4.59	5.65	5.07	-2	-1.02	-2.16	-1.05	20
17005560	6.78	7.51	0.42	0.54	-1.65	HIST1H4C	histone cluster 1, H4c	6.58	7.4	6.48	6.95	7.42	7.6	7.49	8.58	-1.79	-1.16	-2.02	-3.11	19
17020019	5.76	6.48	0.41	0.93	-1.65	MCM3	minichromosome maintenance complex component 3	5.34	5.88	5.61	6.3	6.4	5.66	6.6	7.9	-2.08	1.17	-1.99	-3.02	41
17114643	7.29	8.01	0.38	0.18	-1.65	ATP11C	ATPase, class VI, type 11C	6.82	7.72	7.41	7.18	8.05	7.73	7.97	8.17	-2.35	-1.01	-1.47	-1.98	28
17063601	3.39	4.12	0.66	0.32	-1.65	DENND2A	DENN/MADD domain containing 2A	2.75	4.2	3.71	3.02	3.78	4.46	4.31	3.93	-2.04	-1.2	-1.51	-1.88	21
17070082	3.6	4.32	0.84	1.08	-1.65	GDAP1	ganglioside induced differentiation associated protein 1	3.84	3.27	3.64	5.21	3.87	3.37	5.84	4.69	-1.02	-1.06	-4.62	1.43	20
17010522	3.48	4.19	0.31	0.44	-1.65	IRAK1BP1	interleukin 1 receptor associated kinase 1 binding protein 1	3.29	3.41	3.58	4	4.69	3.64	4.12	4.28	-2.64	-1.17	-1.46	-1.21	25
16819233	2.63	3.36	0.28	1.02	-1.65	MT1A	metallothionein 1A	2.77	2.51	2.52	3.11	4.68	3.75	2.37	2.86	-3.76	-2.38	1.11	1.19	12
16907546	4.76	5.49	0.7	0.31	-1.65	NDUFS1	NADH dehydrogenase (ubiquinone) Fe-S protein 1, 75kDa (NADH-coenzyme Q reductase)	4.94	4.7	4.64	6.14	5.3	5.47	6.02	5.56	-1.28	-1.71	-2.6	1.49	16
16738479	5.45	6.17	1.06	0.81	-1.65	PRG2	proteoglycan 2, bone marrow (natural killer cell activator, eosinophil granule major basic protein)	5.75	5.09	4.5	6.97	6.57	5.28	5.75	7.1	-1.78	-1.14	-2.37	-1.09	20
16961466	5.25	5.97	0.67	0.57	-1.65	RPL22L1	ribosomal protein L22-like 1	5.52	5.58	4.96	4.14	5.91	5.99	4.85	6.03	-1.31	-1.33	1.08	-3.69	27
16738479	5.45	6.17	1.06	0.81	-1.65	SLC43A3	solute carrier family 43, member 3	5.75	5.09	4.5	6.97	6.57	5.28	5.75	7.1	-1.78	-1.14	-2.37	-1.09	20
16964050	5.62	6.34	0.44	0.4	-1.65	WHSC1	Wolf-Hirschhorn syndrome candidate 1	5.96	6.02	5.31	5.17	6.47	6.1	6.25	7.02	-1.43	-1.06	-1.92	-3.6	37
17050834	4.79	5.51	0.35	0.67	-1.65	WNT16	wingless-type MMTV integration site family, member 16	4.37	5.04	4.59	5.1	6.23	5.92	5.08	4.82	-3.65	-1.84	-1.4	1.21	21
16753923	5.22	5.94	0.17	0.38	-1.65	YEATS4	YEATS domain containing 4	5.05	5.3	5.13	5.42	5.64	5.68	6.42	6.14	-1.51	-1.31	-2.45	-1.64	23
17016473	5.2	5.92	0.37	0.07	-1.65	ZNF184	zinc finger protein 184	5.35	5.01	5.7	4.88	5.87	5.96	5.87	6.02	-1.43	-1.94	-1.12	-2.19	17
17058121	4.54	5.26	0.84	0.58	-1.65	ZNF680	zinc finger protein 680	4.78	2.94	4.67	4.19	5.48	5.09	5.26	4.16	-1.62	-4.43	-1.5	1.03	10
16709128	5.23	5.96	0.61	1.09	-1.66	DUSP5	dual specificity phosphatase 5	4.74	5.6	5.94	4.75	5.91	6.44	3.91	5.65	-2.25	-1.79	4.09	-1.86	17
17013283	7.63	8.37	0.45	0.18	-1.66	UTRN	utrophin	7.45	8.2	7.79	7.17	8.5	8.23	8.54	8.19	-2.08	-1.02	-1.68	-2.04	75
17108003	11.65	12.38	0.57	0.6	-1.66	BGN	biglycan	12.25	12.04	11.14	11.2	12.48	12.12	12.55	11.23	-1.17	-1.05	-2.67	-1.03	20
16896536	4.8	5.53	0.45	0.39	-1.66	CDC42EP3	CDC42 effector protein (Rho GTPase binding) 3	5.03	5.32	4.32	4.56	5.85	5.21	5.89	5.19	-1.77	1.08	-2.96	-1.54	21
16857192	4.72	5.45	0.15	0.76	-1.66	CHAF1A	chromatin assembly factor 1, subunit A (p150)	4.71	4.9	4.53	4.72	5.44	4.68	5.47	6.54	-1.66	1.16	-1.93	-3.54	23
16925239	5.98	6.71	0.21	0.35	-1.66	DONSON	downstream neighbor of SON	6.04	5.97	6.38	5.92	6.7	6.64	6.11	6.93	-1.59	-1.59	1.2	-2.02	32
17055937	7.7	8.43	0.63	0.43	-1.66	OSBPL3	oxysterol binding protein-like 3	8.96	7.75	7.65	7.69	8.69	8.91	8.01	8.15	1.21	-2.23	-1.28	-1.37	28
17121164	4.46	5.18	0.28	0.62	-1.66	OTUD7A	OTU deubiquitinase 7A	4.4	4.51	4.78	4.11	5.32	5.1	4.72	6.19	-1.89	-1.5	1.04	-4.22	21
16979339	6.12	6.85	0.28	0.48	-1.66	PDE5A	phosphodiesterase 5A, cGMP-specific	5.94	6.25	5.96	6.52	7.1	7.24	6.66	6.17	-2.24	-1.99	-1.63	1.28	29
16843374	6.56	7.29	0.53	0.09	-1.66	RAD51D	RAD51 paralog D	7.18	6.11	6.16	6.88	7.35	7.27	7.14	7.31	-1.12	-2.24	-1.96	-1.34	17
16834273	4.53	5.26	0.36	0.74	-1.66	STAT5A	signal transducer and activator of transcription 5A	4.82	4.84	4.26	4.16	5.85	5.7	4.92	4.27	-2.04	-1.82	-1.58	-1.08	11
16964000	4.46	5.19	0.05	0.83	-1.66	TACC3	transforming, acidic coiled-coil containing protein 3	4.49	4.51	4.4	4.43	5.37	4.88	5.24	6.78	-1.84	-1.3	-1.79	-5.08	19
16662105	4.59	5.32	0.49	0.24	-1.66	TSSK3	testis-specific serine kinase 3	4.98	4.03	4.28	4.99	5.34	5.28	4.94	5.51	-1.29	-2.39	-1.59	-1.43	13
16701106	5.81	6.55	0.59	0.43	-1.67	CHML	choroideremia-like (Rab escort protein 2)	5.42	6.04	5.53	6.72	6.53	6.68	7.33	6.35	-2.16	-1.55	-3.49	1.29	24
17042681	6.81	7.55	0.42	0.84	-1.67	FAM20C	family with sequence similarity 20, member C	7.52	6.96	6.71	6.57	8.59	7.47	6.55	7.63	-2.1	-1.42	1.11	-2.08	29
16800058	3.82	4.57	0.55	0.28	-1.67	GANC	glucosidase, alpha	3.46	4.45	3.29	4.14	4.95	4.29	4.48	4.64	-2.81	1.12	-2.29	-1.41	8
16683723	4.74	5.47	0.17	0.42	-1.67	STMN1	stathmin 1	4.9	4.48	4.73	4.73	5.35	5.58	4.99	5.99	-1.37	-2.15	-1.2	-2.4	22
17105699	6.5	7.24	1.54	0.98	-1.67	TCEAL7	transcription elongation factor A (SII)-like 7	8.16	5.35	5.08	7.52	5.35	7.57	7.09	7.14	6.98	-4.65	-4.03	1.3	12
16982635	4.24	4.97	0.29	0.91	-1.67	TRIP13	thyroid hormone receptor interactor 13	4	4.43	4	4.55	4.98	4.76	5.14	6.75	-1.97	-1.26	-2.2	-4.59	33
16791909	6.66	7.39	0.22	0.26	-1.67	BAZ1A	bromodomain adjacent to zinc finger domain 1A	6.6	6.7	6.45	6.99	7.25	7.09	7.56	7.64	-1.57	-1.31	-2.15	-1.57	26
16800058	3.82	4.57	0.55	0.28	-1.67	CAPN3	neutral C	3.46	4.45	3.29	4.14	4.95	4.29	4.48	4.64	-2.81	1.12	-2.29	-1.41	8
16868847	8.49	9.23	0.67	0.61	-1.67	KANK2	KN motif and ankyrin repeat domains 2	9.1	8.58	7.49	8.39	10.05	9.52	8.75	8.84	-1.94	-1.92	-2.41	-1.37	20
16870394	2.86	3.6	0.5	0.2	-1.67	LRRC25	leucine rich repeat containing 25	2.78	2.9	3.85	2.89	3.79	3.6	3.31	3.59	-2.01	-1.63	1.46	-1.62	25
17095056	3	3.74	1.35	0.38	-1.67	PRUNE2	prune homolog 2 (Drosophila)	3.05	3.23	2.63	5.62	4	4.1	3.51	3.32	-1.93	-1.82	-1.84	4.95	30
17009620	7.1	7.84	0.43	0.13	-1.67	TMEM14A	transmembrane protein 14A	6.25	7.09	7.12	7.1	7.79	7.91	7.65	7.95	-2.9	-1.77	-1.45	-1.8	24
16834449	4.06	4.8	0.92	0.67	-1.67	WNK4	WNK lysine deficient protein kinase 4	3.49	4.48	3.54	5.43	4.85	4.79	4.18	5.8	-2.56	-1.24	-1.56	-1.3	19
16780859	3.62	4.37	0.79	0.3	-1.68	EFNB2	ephrin-B2	2.94	3.91	4.73	3.25	4.15	4.27	4.47	4.83	-2.31	-1.28	1.2	-2.99	20
16659238	5.8	6.55	0.52	0.56	-1.68	TNFRSF1B	tumor necrosis factor receptor superfamily, member 1B	5.71	5.89	6.43	5.18	7.05	6.41	5.74	6.71	-2.54	-1.44	1.62	-2.9	24
17075731	3.61	4.36	1.03	0.68	-1.68	CLU	clusterin	3.45	3.89	3.48	5.62	3.73	4.21	4.49	5.35	-1.21	-1.25	-2.01	1.21	18
17086048	5.48	6.23	0.73	0.56	-1.68	GCNT1	glucosaminyl (N-acetyl) transferase 1, core 2	4.28	5.73	5.89	5.2	6.8	6.57	5.62	5.9	-5.75	-1.79	1.21	-1.63	23
17071144	7.28	8.03	0.36	0.66	-1.68	SDC2	syndecan 2	7.24	8	7.27	7.33	7.87	7.98	8.31	6.78	-1.55	1.02	-2.06	1.46	25
16691883	1.94	2.7	0.2	0.98	-1.69	FAM72C	family with sequence similarity 72, member C	1.89	1.64	2	2.1	3.3	1.94	1.91	3.84	-2.66	-1.23	1.07	-3.35	10
16691883	1.94	2.7	0.2	0.98	-1.69	FAM72D	family with sequence similarity 72, member D	1.89	1.64	2	2.1	3.3	1.94	1.91	3.84	-2.66	-1.23	1.07	-3.35	10
16670401	10.29	11.05	0.26	0.39	-1.69	HIST2H2AC	histone cluster 2, H2ac	10.43	10.56	9.99	10.18	11.12	10.92	11.07	11.8	-1.62	-1.28	-2.12	-3.08	9
16720085	10.1	10.86	2.1	0.21	-1.69	IFITM1	interferon induced transmembrane protein 1	9.59	10.42	10.31	5.98	11.1	10.99	10.71	10.66	-2.86	-1.48	-1.32	-25.69	18
16797595	4.85	5.6	0.28	0.24	-1.69	IGHV2-70	immunoglobulin heavy variable 2-70	5.04	5.13	4.54	4.67	5.28	5.53	5.84	5.69	-1.18	-1.33	-2.47	-2.02	9
16860103	3.81	4.57	0.64	0.54	-1.69	ZNF93	zinc finger protein 93	3.89	5.06	3.86	3.64	5.63	4.54	4.47	4.68	-3.36	1.43	-1.53	-2.05	8
16895278	5.67	6.42	0.27	0.31	-1.69	ADCY3	adenylate cyclase 3	5.88	5.91	5.46	5.41	6.58	5.95	6.29	6.61	-1.63	-1.02	-1.77	-2.3	28
17125830	4.5	5.26	0.78	0.2	-1.69	ANKRD54	ankyrin repeat domain 54	3.94	5.54	4.9	3.95	5.29	5.2	5.28	4.87	-2.55	1.26	-1.29	-1.9	6
16929631	3.49	4.25	0.67	0.69	-1.69	APOL1	apolipoprotein L1	3.25	3.25	4.66	3.81	4.85	3.29	4.59	3.98	-3.04	-1.03	1.05	-1.12	8
16876849	8.29	9.05	0.47	0.38	-1.69	ASAP2	ArfGAP with SH3 domain, ankyrin repeat and PH domain 2	8.07	8.76	7.73	8.55	9.19	8.87	8.38	9.17	-2.18	-1.08	-1.57	-1.54	24
16720085	10.1	10.86	2.1	0.21	-1.69	FITM2	interferon induced transmembrane protein 2	9.59	10.42	10.31	5.98	11.1	10.99	10.71	10.66	-2.86	-1.48	-1.32	-25.69	18
16668397	3.76	4.52	1.32	0.9	-1.69	GSTM5	glutathione S-transferase mu 5	3.97	6.38	3.68	3.62	4.15	6.21	4.63	4.67	-1.13	1.12	-1.94	-2.07	9
16720085	10.1	10.86	2.1	0.21	-1.69	IFITM2	interferon induced transmembrane protein 2	9.59	10.42	10.31	5.98	11.1	10.99	10.71	10.66	-2.86	-1.48	-1.32	-25.69	18
17024079	6.87	7.63	0.46	0.21	-1.69	MAP3K5	mitogen-activated protein kinase kinase kinase 5	7.56	6.98	6.48	6.76	7.82	7.49	7.41	7.79	-1.2	-1.43	-1.89	-2.04	29
16825997	6.75	7.51	0.39	0.43	-1.69	PYCARD	PYD and CARD domain containing	6.98	6.92	6.59	6.13	7.65	7.4	6.69	7.51	-1.6	-1.39	-1.07	-2.6	15
16887840	3.23	4	0.27	0.74	-1.7	CDCA7	cell division cycle associated 7	2.87	3.35	3.48	3.13	4.3	3.39	3.6	5.02	-2.69	-1.03	-1.09	-3.7	26
16662648	4.57	5.34	0.12	1.09	-1.7	CDCA8	cell division cycle associated 8	4.58	4.58	4.79	4.53	5.68	5.02	5.28	7.43	-2.14	-1.35	-1.4	-7.45	21
16894824	4.39	5.16	0.39	0.66	-1.7	OSR1	odd-skipped related transciption factor 1	4.62	4.79	3.95	4.18	5.89	5.03	4.29	5.31	-2.42	-1.18	-1.27	-2.19	25
16828046	5.93	6.7	0.53	0.27	-1.7	PHLPP2	PH domain and leucine rich repeat protein phosphatase 2	5.56	6.39	5.37	6.36	6.89	6.25	6.64	6.71	-2.51	1.1	-2.42	-1.28	20
17009289	4.89	5.66	0.1	0.98	-1.7	RUNX2	runt-related transcription factor 2	4.93	5.08	4.84	4.88	6.49	6.22	5.22	4.34	-2.95	-2.21	-1.3	1.45	28
16905292	4.68	5.44	0.49	0.27	-1.7	CHN1	chimerin 1	5.01	4.42	5.11	4.09	5.64	5.29	5.68	5.13	-1.54	-1.83	-1.48	-2.06	23
16866981	4.5	5.27	0.81	0.6	-1.7	DIRAS1	DIRAS family, GTP-binding RAS-like 1	4.57	6.06	4.62	4.24	5.58	5.78	4.45	5.03	-2.01	1.22	1.13	-1.73	14
16810543	3.84	4.6	0.16	0.64	-1.7	KIAA0101	KIAA0101	3.75	3.67	3.92	4.02	4.7	4.58	4.52	5.88	-1.93	-1.89	-1.51	-3.61	19
16666336	4.45	5.22	0.23	1.22	-1.7	ST6GALNAC5	ST6 (alpha-N-acetyl-neuraminyl-2,3-beta-galactosyl-1,3)-N-acetylgalactosaminide alpha-2,6-sialyltransferase 5	4.4	4.89	4.45	4.49	4.71	5.78	7.32	4.76	-1.25	-1.85	-7.3	-1.2	27
16922501	6.83	7.6	0.8	1	-1.71	DOPEY2	dopey family member 2	5.71	7.49	7.24	6.51	8.08	8.7	7.15	6.44	-5.14	-2.31	1.06	1.05	31
16687403	5.06	5.83	0.55	0.3	-1.71	GLIS1	GLIS family zinc finger 1	5.27	4.8	5.78	4.52	5.89	5.89	5.25	5.72	-1.54	-2.12	1.45	-2.3	27
17020118	7.36	8.14	0.33	0.33	-1.71	ICK	intestinal cell (MAK-like) kinase	7.31	7.91	7.14	7.45	8.43	7.93	8.39	7.77	-2.17	-1.01	-2.37	-1.25	27
16973296	2.71	3.48	0.25	0.77	-1.71	ZNF732	zinc finger protein 732	2.57	2.81	3.03	2.46	3.8	2.22	3.15	3.9	-2.34	1.51	-1.09	-2.7	12
16775056	3.46	4.24	0.31	0.41	-1.71	HNRNPA1L2	heterogeneous nuclear ribonucleoprotein A1-like 2	2.94	3.65	3.54	3.36	4.44	4.02	4.74	3.81	-2.82	-1.29	-2.28	-1.37	10
16891922	8.15	8.93	0.36	0.68	-1.71	SP100	SP100 nuclear antigen	7.99	8.24	7.49	8.28	8.61	7.64	9.09	9.07	-1.54	1.51	-3.03	-1.73	27
17013468	7.25	8.02	0.43	0.43	-1.71	STXBP5	syntaxin binding protein 5 (tomosyn)	7.37	8.02	7.03	7.25	8.58	8.21	7.78	7.63	-2.32	-1.14	-1.68	-1.3	31
17064105	5.09	5.87	0.28	0.92	-1.72	EZH2	enhancer of zeste 2 polycomb repressive complex 2 subunit	5.04	5.15	4.71	5.39	6.01	5.64	5.92	7.68	-1.95	-1.4	-2.31	-4.89	19
17065913	4	4.78	0.45	0.46	-1.72	KIAA1456	KIAA1456	4.52	4.14	3.44	3.88	4.84	4.03	4.68	5.1	-1.25	1.08	-2.36	-2.34	35
16908928	7.06	7.84	0.5	0.6	-1.72	PAX3	paired box 3	7.76	7.24	6.62	6.83	8.84	8.03	7.7	7.47	-2.12	-1.74	-2.12	-1.55	29
16846019	4.04	4.82	0.2	0.38	-1.72	ARL17A	ADP-ribosylation factor like GTPase 17A	3.93	3.83	4.26	4.14	4.94	4.67	4.87	4.1	-2.01	-1.79	-1.52	1.03	21
16722987	5	5.78	0.71	2.14	-1.72	LUZP2	leucine zipper protein 2	5.35	5.91	4.41	4.54	4.85	6.53	8.93	4.09	1.41	-1.53	-22.94	1.36	28
16710769	3.96	4.74	0.33	0.25	-1.72	PWWP2B	PWWP domain containing 2B	3.91	3.99	4.61	3.97	5.03	4.85	4.62	4.48	-2.18	-1.8	-1.01	-1.42	22
16747014	3.24	4.02	0.15	0.94	-1.72	RAD51AP1	RAD51 associated protein 1	3.25	3.22	3.42	3.06	3.77	3.2	4.24	5.42	-1.44	1.02	-1.76	-5.14	28
16949442	4.45	5.24	0.35	0.44	-1.72	RTP4	receptor (chemosensory) transporter protein 4	4.53	5	4.18	4.39	5.49	4.96	5.73	4.8	-1.95	1.03	-2.93	-1.33	23
16873145	4.26	5.04	1.17	0.9	-1.72	ZNF225-AS1	ZNF225 and ZNF224 antisense RNA 1	4.24	4.56	3.94	6.53	4.55	3.92	5.68	5.76	-1.24	1.56	-3.35	1.7	20
17121360	6.93	7.73	0.47	0.36	-1.73	ARHGAP23	Rho GTPase activating protein 23	6.8	7.62	6.52	7.05	7.83	7.06	7.81	7.56	-2.05	1.47	-2.45	-1.42	22
16946280	5.96	6.75	1.54	0.99	-1.73	CLSTN2	calsyntenin 2	5.3	6.18	8.86	6.2	6.88	6.76	6.62	4.79	-2.99	-1.5	4.73	2.66	32
17117726	3.81	4.59	0.58	0.42	-1.73	CNP	2,3-cyclic nucleotide 3 phosphodiesterase	3.23	4.16	3.42	4.45	5.23	4.33	4.79	4.36	-4.01	-1.13	-2.58	1.06	14
16782687	6.42	7.21	0.3	0.28	-1.73	IRF9	interferon regulatory factor 9	6.45	6.69	6.38	5.96	7.54	6.86	7.17	7.24	-2.13	-1.13	-1.73	-2.44	25
17106031	8.07	8.85	1.77	0.59	-1.73	PRPS1	phosphoribosyl pyrophosphate synthetase 1	5.94	7.18	9.11	9.8	8.65	8.94	8.98	7.72	-6.54	-3.39	1.1	4.24	12
16677133	6.04	6.83	0.78	0.53	-1.73	TRAF5	TNF receptor-associated factor 5	5.39	7.08	5.59	6.39	6.81	6.71	7.13	5.89	-2.68	1.29	-2.91	1.41	29
16673525	6.94	7.73	0.45	0.36	-1.73	ATP1B1	ATPase, Na+/K+ transporting, beta 1 polypeptide	6.08	6.92	7.08	6.87	7.71	7.64	7.88	7.06	-3.09	-1.64	-1.75	-1.14	23
16667037	4.3	5.09	0.26	0.41	-1.73	CDC7	cell division cycle 7	4.21	4.4	4.26	4.78	5.66	4.7	4.97	5.19	-2.74	-1.23	-1.63	-1.32	31
17012379	4.15	4.94	0.27	0.53	-1.73	CENPW	centromere protein W	4.05	4.31	4.25	3.71	5.03	5.02	4.65	5.91	-1.98	-1.64	-1.32	-4.61	26
16908685	4.28	5.06	0.85	0.48	-1.73	GLB1L	galactosidase beta 1 like	5.88	4.33	4.5	3.93	5.22	4.67	4.87	5.76	1.58	-1.27	-1.29	-3.55	18
16881838	7.11	7.9	0.55	0.64	-1.73	HK2	hexokinase 2	6.86	7.85	7.31	6.58	8.61	8.05	7.77	7.06	-3.37	-1.15	-1.38	-1.39	31
16979389	4.26	5.05	0.16	0.98	-1.73	MAD2L1	MAD2 mitotic arrest deficient-like 1 (yeast)	4.37	4.12	4.14	4.42	5.31	4.59	5.1	6.87	-1.93	-1.39	-1.95	-5.47	23
16961331	3.08	3.87	0.65	0.92	-1.73	MECOM	MDS1 and EVI1 complex locus	2.8	4.3	3.26	3.12	4.95	4.27	3.45	2.86	-4.42	1.02	-1.13	1.19	29
16970409	5.02	5.82	0.36	0.54	-1.73	SPATA5	spermatogenesis associated 5	5.06	5.02	4.72	5.59	5.86	5.22	5.76	6.55	-1.75	-1.15	-2.05	-1.94	36
16728189	4.63	5.42	0.36	0.38	-1.73	TPCN2	two pore segment channel 2	5.13	4.36	4.42	4.79	5.33	4.8	5.49	5.7	-1.14	-1.35	-2.1	-1.87	22
16866269	4.2	4.99	0.64	0.32	-1.73	ZSCAN22	zinc finger and SCAN domain containing 22	4.09	4.44	4.08	5.43	5.6	5	5.07	4.89	-2.86	-1.47	-1.99	1.46	18
16837128	8.66	9.46	0.22	0.39	-1.74	PRKCA	protein kinase C, alpha	8.35	8.89	8.69	8.64	9.65	9.94	9.09	9.22	-2.47	-2.08	-1.32	-1.5	28
16973465	3.34	4.15	0.24	0.83	-1.74	RNF212	ring finger protein 212	3.39	3.67	3.08	3.29	5.1	3.41	4.65	3.54	-3.27	1.2	-2.97	-1.19	32
17005396	4.59	5.38	0.3	0.66	-1.74	GMNN	geminin, DNA replication inhibitor	4.47	5.11	4.72	4.49	5.23	5.24	5.68	6.64	-1.7	-1.09	-1.94	-4.43	20
16813270	7.26	8.05	0.62	0.45	-1.74	IDH2	isocitrate dehydrogenase 2 (NADP+), mitochondrial	7.44	8.41	7.27	6.98	8.53	8.32	7.78	7.58	-2.12	1.07	-1.43	-1.51	22
16935905	4.42	5.23	1.02	0.35	-1.75	KIAA1644	KIAA1644	6.34	4.67	4.01	4.48	5.19	5.34	5.18	4.56	2.22	-1.59	-2.24	-1.05	26
16686796	5.33	6.14	0.19	0.99	-1.75	STIL	SCL/TAL1 interrupting locus	4.96	5.32	5.32	5.34	6.07	5.66	6.45	7.93	-2.16	-1.27	-2.2	-6.02	24
16875083	3.68	4.49	0.35	0.28	-1.75	ZNF600	zinc finger protein 600	3.76	3.26	3.58	4.11	4.19	4.83	4.59	4.36	-1.35	-2.96	-2.01	-1.19	9
16966809	8.17	8.98	1.71	0.26	-1.75	PDGFRA	platelet-derived growth factor receptor, alpha polypeptide	9.42	7.93	8.13	5.33	9.18	8.59	8.88	9.09	1.18	-1.59	-1.68	-13.56	30
16857258	5.07	5.88	0.16	0.61	-1.75	UHRF1	ubiquitin-like with PHD and ring finger domains 1	4.99	5.36	5.11	5.08	5.69	5.38	6.05	6.79	-1.62	-1.01	-1.92	-3.28	28
16818693	5.23	6.04	0.47	0.25	-1.76	LONP2	lon peptidase 2, peroxisomal	5.68	5.41	4.59	5.08	5.97	5.66	6.24	6.12	-1.22	-1.19	-3.14	-2.06	23
16818693	5.23	6.04	0.47	0.25	-1.76	SIAH1	siah E3 ubiquitin protein ligase 1	5.68	5.41	4.59	5.08	5.97	5.66	6.24	6.12	-1.22	-1.19	-3.14	-2.06	23
17023180	4.45	5.27	0.43	0.33	-1.76	TBC1D32	TBC1 domain family, member 32	4.12	4.71	4.09	4.95	5.17	5.38	5.28	4.63	-2.07	-1.59	-2.27	1.25	33
16916763	6.37	7.19	0.88	0.46	-1.76	ADAM33	ADAM metallopeptidase domain 33	7.85	6.46	6.47	5.74	7.33	7.01	7.78	6.71	1.44	-1.47	-2.47	-1.96	20
16685201	5.87	6.69	0.83	0.67	-1.76	COL8A2	collagen, type VIII, alpha 2	6.88	6.31	5.32	5.13	7.33	6.54	6.85	5.73	-1.36	-1.18	-2.9	-1.52	19
16914062	5.52	6.34	0.65	0.19	-1.76	TTPAL	tocopherol (alpha) transfer protein-like	5.66	5.16	5.57	6.7	6.36	6.46	6.29	6.01	-1.62	-2.45	-1.65	1.61	25
16755750	5.94	6.76	0.66	0.14	-1.76	UTP20	UTP20 small subunit (SSU) processome component	6.22	5.72	5.06	6.59	6.78	6.49	6.73	6.78	-1.48	-1.7	-3.17	-1.14	48
16929347	4.42	5.24	0.34	0.4	-1.76	YWHAH	tyrosine 3-monooxygenase/tryptophan 5-monooxygenase activation protein, eta	3.92	4.7	4.3	4.57	5.18	4.47	5.21	5.35	-2.4	1.17	-1.88	-1.72	20
16755712	5.1	5.92	0.52	0.89	-1.77	ANO4	anoctamin 4	4.55	5.05	5.82	5.14	5.36	5.1	7.01	6.38	-1.75	-1.04	-2.28	-2.37	31
16823825	6.07	6.89	0.54	0.77	-1.77	EMP2	epithelial membrane protein 2	6.27	6.06	5.91	5.05	7.32	6.26	6.34	7.84	-2.07	-1.15	-1.34	-6.93	19
16689352	3.76	4.58	0.49	0.35	-1.77	GBP2	guanylate binding protein 2, interferon-inducible	2.81	3.66	3.71	3.94	4.49	4.66	5.04	4.19	-3.19	-2	-2.51	-1.19	15
16699590	3.88	4.71	0.46	0.46	-1.77	TAF1A	TATA box binding protein (TBP)-associated factor, RNA polymerase I, A, 48kDa	3.9	3.41	4.54	3.88	5.09	4.71	4.66	3.98	-2.28	-2.45	-1.08	-1.07	26
16897719	7.04	7.87	0.31	0.17	-1.77	CCDC88A	coiled-coil domain containing 88A	6.97	7.31	7.12	6.58	7.85	7.89	7.66	8.06	-1.84	-1.5	-1.45	-2.78	39
16661342	6.05	6.87	0.28	0.38	-1.77	TRNP1	TMF1-regulated nuclear protein 1	6.03	6.34	5.67	6.06	6.9	6.15	6.74	7	-1.82	1.14	-2.1	-1.92	23
16673557	3.77	4.6	0.21	0.83	-1.78	C1orf112	chromosome 1 open reading frame 112	3.74	3.83	3.36	3.76	4.6	3.74	4.61	5.77	-1.81	1.06	-2.37	-4.02	30
16853399	5.83	6.65	1.69	1.06	-1.78	COLEC12	collectin sub-family member 12	6.2	5.52	7.67	3.6	6.91	5.48	6.36	8	-1.64	1.02	2.49	-21.12	23
17080595	2.78	3.62	0.36	0.42	-1.78	DSCC1	DNA replication and sister chromatid cohesion 1	3.48	2.72	2.7	2.93	3.58	3.73	3.52	4.44	-1.07	-2.02	-1.77	-2.86	26
16944120	4.49	5.33	0.14	0.55	-1.78	GRAMD1C	GRAM domain containing 1C	4.68	4.48	4.34	4.5	5.87	4.95	4.76	5.72	-2.27	-1.38	-1.33	-2.33	28
16758336	5.5	6.34	0.24	0.64	-1.78	KNTC1	kinetochore associated 1	5.74	5.69	5.31	5.27	6.26	6.17	6.57	7.58	-1.44	-1.4	-2.38	-4.93	67
16857237	4.05	4.89	0.66	0.7	-1.78	TNFAIP8L1	tumor necrosis factor, alpha-induced protein 8-like 1	4.13	5.32	4.14	3.83	5.41	4.65	3.83	5.16	-2.43	1.59	1.24	-2.53	21
16810933	4.85	5.68	0.45	0.46	-1.78	TIPIN	TIMELESS interacting protein	4.78	5.03	4.68	5.68	5.52	4.85	5.74	5.91	-1.67	1.13	-2.09	-1.17	21
17012859	7.19	8.03	0.8	0.39	-1.79	PDE7B	phosphodiesterase 7B	6.97	7.41	8.13	6.21	8.36	8.24	7.49	7.86	-2.62	-1.79	1.55	-3.15	27
16893531	6.57	7.42	0.38	0.42	-1.8	BOK	BCL2-related ovarian killer	6.29	7.19	6.52	6.65	7.81	7.07	7.76	7.05	-2.86	1.08	-2.35	-1.31	19
16842403	5.31	6.16	0.49	0.2	-1.8	LGALS9B	lectin, galactoside-binding, soluble, 9B	5.54	5.1	6.13	5.08	6.13	6.55	6.21	6.13	-1.51	-2.72	-1.06	-2.07	12
17109464	3.43	4.28	0.23	0.42	-1.8	SCML2	sex comb on midleg-like 2 (Drosophila)	3.69	3.14	3.47	3.39	3.99	4.1	4.44	4.92	-1.23	-1.94	-1.96	-2.88	33
17048944	3.53	4.38	0.29	0.37	-1.8	ZKSCAN5	zinc finger with KRAB and SCAN domains 5	3.52	3.62	3.4	4.06	4.24	3.89	4.55	4.75	-1.65	-1.2	-2.21	-1.61	29
17048944	3.53	4.38	0.29	0.37	-1.8	ZNF789	zinc finger protein 789	3.52	3.62	3.4	4.06	4.24	3.89	4.55	4.75	-1.65	-1.2	-2.21	-1.61	29
16775014	5.73	6.58	0.37	0.91	-1.81	CKAP2	cytoskeleton associated protein 2	5.62	5.85	5.01	5.72	6.75	5.85	6.45	8.01	-2.19	1	-2.7	-4.86	25
17120506	6.58	7.44	0.29	0.58	-1.81	DBF4	DBF4 zinc finger	6.34	6.35	6.77	6.91	7.66	7.39	7.25	8.55	-2.5	-2.06	-1.39	-3.12	20
16829369	4.48	5.34	0.25	0.62	-1.81	FANCA	Fanconi anemia complementation group A	4.32	4.63	4.24	4.76	5.47	4.89	5.27	6.35	-2.21	-1.2	-2.04	-3.01	40
16968765	4.97	5.83	0.57	0.38	-1.81	HERC5	HECT and RLD domain containing E3 ubiquitin protein ligase 5	5.04	4.9	5.63	4.24	5.72	5.95	6.24	5.35	-1.6	-2.06	-1.53	-2.16	22
16693449	6.04	6.9	0.72	0.26	-1.81	S100A4	S100 calcium binding protein A4	6.71	6.62	5.46	5.4	6.84	6.46	7.07	6.92	-1.1	1.12	-3.07	-2.86	15
17043757	5.41	6.27	1.81	1.28	-1.81	SCIN	scinderin	4.3	6.49	7.36	3.51	6.31	7.36	6.13	4.29	-4.03	-1.83	2.35	-1.72	24
17120506	6.58	7.44	0.29	0.58	-1.81	ALG1	ALG1 chitobiosyldiphosphodolichol beta-mannosyltransferase	6.34	6.35	6.77	6.91	7.66	7.39	7.25	8.55	-2.5	-2.06	-1.39	-3.12	20
16897797	7.07	7.93	0.31	0.43	-1.81	PNPT1	polyribonucleotide nucleotidyltransferase 1	7	7.14	6.71	7.44	7.73	7.27	8.16	8.17	-1.66	-1.09	-2.74	-1.65	25
16661497	4.58	5.44	0.49	0.65	-1.81	THEMIS2	thymocyte selection associated family member 2	4.41	5.5	4.77	4.54	6.23	5.72	4.76	5.13	-3.53	-1.16	1	-1.5	22
16669067	5.8	6.66	0.29	0.46	-1.81	VANGL1	VANGL planar cell polarity protein 1	5.81	5.89	5.68	6.35	6.85	6.23	6.41	7.25	-2.06	-1.27	-1.65	-1.87	26
16845736	6.75	7.61	0.73	0.29	-1.82	GJC1	gap junction protein gamma 1	6.46	7.68	6.99	5.98	7.7	7.61	7.05	7.55	-2.36	1.05	-1.04	-2.97	18
17016356	1.99	2.85	0.34	1.29	-1.82	HIST1H1A	histone cluster 1, H1a	2.64	1.93	2.1	1.93	2.42	3.11	2.92	5.33	1.16	-2.26	-1.77	-10.6	22
17016499	3.97	4.84	0.5	0.95	-1.82	HIST1H1B	histone cluster 1, H1b	3.78	4.26	3.16	4.15	4.47	4.75	5.19	6.61	-1.61	-1.4	-4.08	-5.52	11
16974626	6.61	7.47	0.2	0.61	-1.82	LDB2	LIM domain binding 2	6.7	6.51	6.84	6.38	8.01	7.82	7.2	6.67	-2.48	-2.47	-1.28	-1.22	23
16929573	5.13	6	0.14	1.03	-1.82	MCM5	minichromosome maintenance complex component 5	5.18	5.1	5.13	4.86	5.75	4.93	6.2	7.4	-1.49	1.12	-2.09	-5.83	25
16827833	6.13	7	0.51	0.84	-1.82	MTSS1L	metastasis suppressor 1-like	6.7	6.09	5.47	6.18	8.08	7.07	6.91	6.02	-2.6	-1.97	-2.73	1.12	21
16818600	4.5	5.36	0.5	0.85	-1.82	ORC6	origin recognition complex subunit 6	4.15	3.97	4.96	4.89	5.24	5.21	5.63	7.03	-2.13	-2.36	-1.59	-4.41	18
17063254	5.29	6.15	1.49	0.58	-1.82	PTN	pleiotrophin	7.59	5.33	5.38	3.98	5.71	6.34	7.02	5.93	3.68	-2.02	-3.11	-3.85	20
16773946	5.16	6.03	0.31	1	-1.82	RFC3	replication factor C subunit 3	5.18	5.15	4.77	5.53	6.1	5.35	6.18	7.73	-1.89	-1.15	-2.65	-4.59	23
16693459	5.22	6.09	0.42	0.38	-1.82	S100A3	S100 calcium binding protein A3	5.58	5.37	5.1	4.61	6.21	5.47	6.33	5.96	-1.55	-1.07	-2.35	-2.54	23
16838359	4.7	5.56	0.26	0.75	-1.82	BIRC5	baculoviral IAP repeat containing 5	4.75	4.19	4.71	4.64	5.66	4.84	5.47	6.66	-1.87	-1.58	-1.69	-4.08	22
16760691	5.94	6.8	1.13	1.08	-1.82	C1R	complement component 1, r subcomponent	7.01	6.4	5.57	4.4	7.82	6.7	6.89	5.21	-1.76	-1.23	-2.5	-1.76	33
16760691	5.94	6.8	1.13	1.08	-1.82	C1RL	complement component 1, r subcomponent-like	7.01	6.4	5.57	4.4	7.82	6.7	6.89	5.21	-1.76	-1.23	-2.5	-1.76	33
16668002	5.57	6.44	0.67	0.43	-1.82	FAM102B	family with sequence similarity 102, member B	6.23	5.05	4.95	6.08	6.67	5.84	6.25	6.78	-1.36	-1.73	-2.48	-1.62	22
16857913	7.52	8.38	0.82	0.99	-1.82	HNRNPM	heterogeneous nuclear ribonucleoprotein M	7.6	7.44	6.71	8.7	8.12	7.21	8.65	9.57	-1.43	1.18	-3.84	-1.82	28
16751491	3.99	4.85	0.62	0.74	-1.82	KRT7	keratin 7, type II	5.2	3.9	3.91	4.14	5.42	4.61	5.11	3.73	-1.16	-1.64	-2.29	1.33	12
16872832	3.29	4.16	0.21	0.91	-1.82	PSG3	pregnancy specific beta-1-glycoprotein 3	3.02	3.44	3.17	3.45	4.18	4.03	2.35	4.27	-2.23	-1.5	1.77	-1.76	11
16889251	4.16	5.03	0.13	0.39	-1.82	SGOL2	shugoshin-like 2 (S. pombe)	3.9	4.19	4.13	4.17	4.91	4.26	5.09	5.08	-2.01	-1.05	-1.95	-1.87	27
17014157	3.7	4.56	0.55	0.32	-1.82	SYNJ2-IT1	SYNJ2 intronic transcript 1	4.72	3.57	3.52	3.95	4.46	4.7	3.97	4.57	1.2	-2.19	-1.37	-1.54	21
16951485	2.99	3.87	0.47	1.48	-1.83	SGOL1	shugoshin-like 1 (S. pombe)	2.13	3.23	2.94	2.89	4.16	3.4	3.93	6.72	-4.1	-1.13	-2	-14.19	19
16806145	4.77	5.64	0.85	0.86	-1.83	ATP10A	ATPase, class V, type 10A	4.91	6.37	4.39	4.9	5.8	5.7	7.3	5.35	-1.86	1.59	-7.48	-1.37	28
17025046	4.63	5.51	0.22	0.36	-1.83	CNKSR3	CNKSR family member 3	4.63	5.06	4.59	4.68	5.81	5.75	5.06	5.32	-2.27	-1.61	-1.39	-1.55	25
17114394	4.55	5.42	0.92	0.29	-1.83	SMIM10L2B	small integral membrane protein 10 like 2B	6.31	4.87	4.47	4.27	5.32	5.78	5.09	5.52	1.98	-1.87	-1.53	-2.38	9
16907960	4.52	5.4	0.27	0.43	-1.84	BARD1	BRCA1 associated RING domain 1	4.5	4.5	3.99	4.57	5.41	5.35	5.42	6.25	-1.88	-1.8	-2.7	-3.2	27
16821239	5.43	6.3	0.98	1.09	-1.84	CENPN	centromere protein N	4.81	5.82	4.99	6.96	6.14	5.82	6.71	8.27	-2.51	-1	-3.28	-2.47	24
17121216	6.64	7.52	0.63	0.4	-1.84	CSPG4	chondroitin sulfate proteoglycan 4	6.67	7.46	6.6	5.92	7.96	7.1	7.76	7.27	-2.44	1.28	-2.23	-2.56	23
17070381	3.84	4.72	0.4	0.54	-1.84	LRRCC1	leucine rich repeat and coiled-coil centrosomal protein 1	3.74	4.45	3.52	3.94	4.79	4.63	4.06	5.38	-2.08	-1.13	-1.46	-2.72	19
17104832	5.12	6	0.28	0.32	-1.84	NHSL2	NHS-like 2	4.76	5.36	4.99	5.3	6.15	6.36	5.85	5.65	-2.62	-2	-1.82	-1.27	26
17016956	5.3	6.18	0.35	0.35	-1.84	NRM	nurim (nuclear envelope membrane protein)	4.95	5.7	5.5	5.08	6.36	5.81	5.98	6.59	-2.65	-1.08	-1.4	-2.84	27
16809748	4.78	5.66	0.19	0.28	-1.84	MNS1	meiosis-specific nuclear structural 1	4.79	4.83	4.74	4.41	5.69	5.32	5.63	6.01	-1.87	-1.41	-1.86	-3.04	27
17089003	3.43	4.31	0.67	0.58	-1.84	OLFML2A	olfactomedin like 2A	4.75	3.39	3.34	3.56	4.42	4.22	4.96	3.56	1.26	-1.79	-3.08	1.01	14
16737515	5.07	5.96	0.27	0.63	-1.85	ALX4	ALX homeobox 4	5.04	5.08	5.09	4.53	6.88	5.37	5.84	6.07	-3.56	-1.22	-1.67	-2.89	20
16674973	5.71	6.59	0.4	0.9	-1.85	C1orf21	chromosome 1 open reading frame 21	5.83	5.61	5.2	6.15	7.77	6.84	5.64	6.29	-3.84	-2.36	-1.36	-1.1	21
16823750	6.07	6.95	0.45	0.48	-1.85	CARHSP1	calcium regulated heat stable protein 1	6.14	6	5.44	6.53	7.24	6.36	6.72	7.4	-2.14	-1.28	-2.42	-1.82	18
17079293	3.02	3.91	0.21	1.35	-1.85	CCNE2	cyclin E2	2.94	3.01	3.1	3.42	3.2	2.97	4.48	5.9	-1.2	1.03	-2.6	-5.57	27
16663514	5.08	5.97	0.1	1.49	-1.85	CDC20	cell division cycle 20	5.06	4.88	5.08	5.09	6.44	4.96	5.54	8.37	-2.6	-1.06	-1.37	-9.77	23
16703478	6.26	7.15	0.09	0.69	-1.85	MASTL	microtubule associated serine/threonine kinase-like	6.27	6.27	6.08	6.23	6.83	6.57	7.4	8.14	-1.47	-1.23	-2.49	-3.74	21
17072225	3.91	4.79	0.21	0.56	-1.85	MTBP	MDM2 binding protein	3.81	3.82	4	4.26	4.45	4.31	5.05	5.53	-1.56	-1.4	-2.07	-2.41	19
17090103	6.89	7.77	1.63	0.42	-1.85	PRRX2	paired related homeobox 2	8.74	7.35	6.48	4.85	8.17	7.16	7.75	7.78	1.49	1.14	-2.43	-7.58	16
16849379	5.35	6.24	0.4	0.94	-1.85	TK1	thymidine kinase 1, soluble	4.58	5.43	5.44	5.19	6.42	5.21	6.04	7.48	-3.57	1.17	-1.51	-4.88	25
16665447	6.38	7.26	0.4	0.33	-1.85	USP1	ubiquitin specific peptidase 1	5.97	6.94	6.43	6.32	7.18	7.31	7.27	7.91	-2.32	-1.29	-1.8	-3.01	22
16870821	4.29	5.18	0.62	0.74	-1.85	ZNF100	zinc finger protein 100	5.27	3.82	4.46	4.13	4.81	4.2	5.75	5.68	1.38	-1.3	-2.43	-2.92	14
16955535	4.66	5.55	0.82	0.67	-1.85	ACOX2	acyl-CoA oxidase 2, branched chain	4.66	4.55	4.75	6.28	6.08	4.51	5.68	5.4	-2.67	1.03	-1.92	1.84	21
16826230	5.51	6.4	1.53	0.87	-1.85	NETO2	neuropilin (NRP) and tolloid (TLL)-like 2	3.55	4.77	6.47	6.84	6.42	5.54	6.41	7.67	-7.31	-1.71	1.04	-1.77	21
16894740	7.04	7.93	0.3	0.17	-1.85	SMC6	structural maintenance of chromosomes 6	6.95	7.45	6.72	7.12	7.97	7.97	7.61	7.85	-2.03	-1.44	-1.85	-1.66	32
16860152	3.26	4.15	0.81	0.54	-1.85	ZNF430	zinc finger protein 430	4.62	3	2.83	3.58	4.07	3.39	4.7	4.24	1.46	-1.31	-3.66	-1.58	9
17059388	3.81	4.71	0.48	0.75	-1.86	KIAA1324L	KIAA1324-like	4.01	3.67	3.74	4.72	5.45	4.18	5.26	3.96	-2.7	-1.42	-2.86	1.7	27
16957170	4.75	5.64	0.67	1.02	-1.86	KIAA1524	KIAA1524	3.73	4.71	4.74	5.35	5.84	5.17	5.78	7.56	-4.32	-1.38	-2.07	-4.63	24
16961616	3.26	4.16	0.25	0.33	-1.86	TNFSF10	tumor necrosis factor (ligand) superfamily, member 10	3.11	3.64	3.37	3.13	4.52	3.93	3.84	4.38	-2.64	-1.22	-1.38	-2.38	29
16989897	6.63	7.52	0.5	0.24	-1.86	CXXC5	CXXC finger protein 5	6.05	7.21	6.81	6.46	7.58	7.6	7.41	7.08	-2.9	-1.31	-1.52	-1.54	23
16785379	5.25	6.15	0.62	0.44	-1.86	HSPA2	heat shock 70kDa protein 2	4.68	5.78	5.78	4.75	6.42	6.03	6.2	5.4	-3.35	-1.19	-1.34	-1.57	16
16716782	8.28	9.18	0.68	0.42	-1.86	PDLIM1	PDZ and LIM domain 1	9.1	8.64	7.67	7.84	9.43	8.99	9.4	8.53	-1.26	-1.27	-3.33	-1.61	24
16833545	4.81	5.7	0.47	0.2	-1.86	TADA2A	transcriptional adaptor 2A	4.99	4.71	4.72	5.7	5.73	5.58	5.73	6.05	-1.66	-1.83	-2.01	-1.27	34
16753228	4.54	5.43	0.55	0.19	-1.86	XRCC6BP1	XRCC6 binding protein 1	5.15	4.64	4.44	3.82	5.07	5.51	5.41	5.41	1.06	-1.82	-1.95	-3.01	23
16833420	3.45	4.35	0.49	0.3	-1.87	CCL4	chemokine (C-C motif) ligand 4	3.65	3.32	3.22	4.3	3.99	4.39	4.72	4.32	-1.27	-2.1	-2.82	-1.01	11
16947148	3.03	3.93	0.34	0.13	-1.87	ARHGEF26	Rho guanine nucleotide exchange factor 26	2.56	3.35	2.91	3.17	4.03	3.76	3.85	4.02	-2.76	-1.33	-1.92	-1.8	39
16750996	3.79	4.7	0.37	0.65	-1.88	ASIC1	acid sensing ion channel 1	3.51	3.99	4.26	3.51	5.26	5.13	3.89	4.36	-3.36	-2.2	1.3	-1.81	34
16829764	4.89	5.79	0.42	0.82	-1.88	GSG2	germ cell associated 2 (haspin)	4.06	4.77	4.92	4.97	5.97	4.93	5.58	6.89	-3.73	-1.11	-1.58	-3.78	18
16699877	4.9	5.82	0.3	0.62	-1.88	LBR	lamin B receptor	4.51	5.25	4.95	4.86	6.25	5.12	5.45	6.4	-3.33	1.1	-1.41	-2.9	33
17013954	4.31	5.22	0.5	0.29	-1.88	TIAM2	T-cell lymphoma invasion and metastasis 2	3.62	4.79	4.48	4.17	5.7	5.28	5.19	5.02	-4.24	-1.41	-1.64	-1.8	37
16911040	6.33	7.25	0.62	0.38	-1.89	CDC25B	cell division cycle 25B	7.1	6.19	5.59	6.46	7.48	6.97	6.91	7.68	-1.31	-1.71	-2.49	-2.33	34
16983652	5.92	6.84	0.71	1.16	-1.89	CDH6	cadherin 6, type 2, K-cadherin (fetal kidney)	6.12	6.99	5.34	5.71	7.83	6.9	6.71	5.05	-3.27	1.07	-2.58	1.58	29
16679411	3.62	4.54	0.45	1.27	-1.89	EXO1	exonuclease 1	3.02	3.69	3.57	4.1	4.24	3.54	4.86	6.52	-2.34	1.11	-2.44	-5.35	41
16882895	4.96	5.88	0.7	0.53	-1.89	KCNIP3	Kv channel interacting protein 3, calsenilin	6.26	5.26	4.84	4.74	6.03	4.86	5.77	5.87	1.17	1.32	-1.91	-2.19	22
16882895	4.96	5.88	0.7	0.53	-1.89	PROM2	prominin 2	6.26	5.26	4.84	4.74	6.03	4.86	5.77	5.87	1.17	1.32	-1.91	-2.19	22
16773840	4.31	5.23	0.22	0.75	-1.9	BRCA2	breast cancer 2, early onset	4.04	4.41	4.22	4.53	5.14	5.09	5.47	6.69	-2.14	-1.61	-2.38	-4.45	24
16752305	6.63	7.55	0.28	0.43	-1.9	CDK2	cyclin-dependent kinase 2	6.91	6.83	6.41	6.38	7.33	7.3	7.74	8.21	-1.34	-1.38	-2.52	-3.57	24
16922584	4.36	5.29	0.44	0.89	-1.9	CHAF1B	chromatin assembly factor 1, subunit B (p60)	4.12	4.55	4.04	4.98	5.37	5.03	5.41	7.01	-2.37	-1.39	-2.58	-4.06	26
16937855	8.03	8.95	1.01	0.15	-1.9	FBLN2	fibulin 2	9.22	8.2	7.87	6.76	9.04	9.05	8.88	8.74	1.13	-1.81	-2.01	-3.94	18
17033704	5.37	6.3	0.6	0.44	-1.9	HLA-DPB1	major histocompatibility complex, class II, DP beta 1	5.7	5.52	4.34	5.15	6.23	6.24	5.47	6.48	-1.45	-1.64	-2.19	-2.5	30
16922584	4.36	5.29	0.44	0.89	-1.9	MORC3	MORC family CW-type zinc finger 3	4.12	4.55	4.04	4.98	5.37	5.03	5.41	7.01	-2.37	-1.39	-2.58	-4.06	26
17108816	6.93	7.86	2.03	0.98	-1.9	MXRA5	matrix-remodelling associated 5	9.87	5.96	7.7	5.34	6.64	8.7	8.53	7.33	9.42	-6.65	-1.78	-3.98	25
17044414	5.41	6.33	0.65	0.74	-1.9	NFE2L3	nuclear factor, erythroid 2-like 3	4.78	5.43	6.35	5.42	7.51	6.63	5.89	6.02	-6.63	-2.3	1.38	-1.52	24
16970563	2.63	3.55	0.2	1.23	-1.9	PLK4	polo-like kinase 4	2.53	2.67	2.25	2.68	3.35	3.35	3.95	5.95	-1.77	-1.6	-3.25	-9.64	20
16846915	7.41	8.33	0.19	0.29	-1.9	TRIM25	tripartite motif containing 25	7.37	7.78	7.48	7.37	8.47	7.94	8.22	8.6	-2.15	-1.12	-1.67	-2.34	29
16888578	6.41	7.33	0.55	0.52	-1.9	GULP1	GULP, engulfment adaptor PTB domain containing 1	7.47	6.43	6.51	6.25	7.48	7.21	7.85	6.62	-1.01	-1.71	-2.52	-1.29	24
16921289	5.53	6.45	0.24	0.15	-1.9	HELZ2	helicase with zinc finger 2, transcriptional coactivator	5.71	5.77	5.33	5.33	6.49	6.43	6.61	6.24	-1.72	-1.57	-2.43	-1.89	20
16805422	6.54	7.46	0.17	0.26	-1.9	NR2F2	nuclear receptor subfamily 2, group F, member 2	6.47	6.66	6.28	6.61	6.95	7.49	7.42	7.47	-1.39	-1.78	-2.2	-1.81	20
16965519	6.53	7.45	1.54	0.54	-1.9	SOD3	superoxide dismutase 3, extracellular	9.46	6.69	6.8	5.94	8.21	7.55	7.34	6.91	2.38	-1.82	-1.45	-1.97	22
17011302	5.05	5.98	0.22	0.71	-1.91	AIM1	absent in melanoma 1	4.79	4.93	5.19	5.27	5.99	5.36	6.03	7.08	-2.3	-1.35	-1.79	-3.51	22
16769419	6.96	7.89	1.02	0.28	-1.91	GLT8D2	glycosyltransferase 8 domain containing 2	8.77	6.84	7.28	6.42	7.76	7.65	8.29	7.99	2.01	-1.76	-2.01	-2.97	32
16832852	4.25	5.19	0.46	1.11	-1.92	ATAD5	ATPase family, AAA domain containing 5	4.04	4.44	4.41	3.46	5.23	4.27	5.28	6.93	-2.28	1.13	-1.82	-11.06	19
16837270	8.51	9.46	0.82	0.86	-1.92	KPNA2	karyopherin alpha 2 (RAG cohort 1, importin alpha 1)	8.34	8.8	8.39	10.09	9.35	8.71	9.59	10.77	-2.02	1.06	-2.3	-1.61	17
16755131	3.84	4.79	1.17	0.28	-1.92	SOCS2	suppressor of cytokine signaling 2	6.14	3.78	4.11	3.62	4.48	4.85	4.71	5.15	3.16	-2.1	-1.51	-2.89	25
17023799	5.11	6.06	0.45	0.77	-1.92	SLC2A12	solute carrier family 2 (facilitated glucose transporter), member 12	5.01	5.41	5.15	4.35	7.12	6.26	5.8	5.31	-4.33	-1.81	-1.56	-1.94	22
17079220	4.36	5.31	0.32	0.68	-1.93	FSBP	fibrinogen silencer binding protein	4.21	4.77	4.47	4.04	4.89	4.87	5.63	6.3	-1.6	-1.07	-2.23	-4.77	29
17056426	7.35	8.3	0.71	0.41	-1.93	PDE1C	phosphodiesterase 1C, calmodulin-dependent 70kDa	6.19	7.63	7.06	7.76	8.39	8.31	8.2	7.5	-4.6	-1.6	-2.2	1.2	25
17079220	4.36	5.31	0.32	0.68	-1.93	RAD54B	RAD54 homolog B (S. cerevisiae)	4.21	4.77	4.47	4.04	4.89	4.87	5.63	6.3	-1.6	-1.07	-2.23	-4.77	29
16690067	5.19	6.14	0.24	0.54	-1.93	SASS6	SAS-6 centriolar assembly protein	4.83	5.33	5.32	5.09	5.98	5.82	6.33	7.03	-2.21	-1.4	-2.02	-3.84	34
17109211	3.64	4.59	0.27	0.51	-1.94	FANCB	Fanconi anemia complementation group B	3.36	3.82	3.91	3.46	4.54	4.53	4.71	5.6	-2.27	-1.63	-1.74	-4.39	21
16844663	5.58	6.54	1.72	1.83	-1.94	KRT34	keratin 34, type I	3.81	7.26	4.41	6.81	6.93	8.62	6.19	4.21	-8.71	-2.55	-3.45	6.05	13
16904780	3.2	4.15	0.14	1.41	-1.94	SPC25	SPC25, NDC80 kinetochore complex component	3.25	2.93	3.2	3.15	4.29	2.91	4.08	6.3	-2.06	1.01	-1.85	-8.91	23
17095899	3.84	4.81	0.23	1.39	-1.95	ECM2	extracellular matrix protein 2, female organ and adipocyte specific	3.95	4.17	3.7	3.71	4.35	5.21	6.54	3.25	-1.32	-2.06	-7.18	1.37	22
16912192	4.44	5.4	0.44	0.94	-1.95	GINS1	GINS complex subunit 1 (Psf1 homolog)	4.25	4.59	4.02	5.02	5.32	4.7	5.58	6.92	-2.1	-1.09	-2.95	-3.74	24
16759592	4.6	5.57	0.24	0.49	-1.95	PXMP2	peroxisomal membrane protein 2	4.52	5.06	4.58	4.7	5.52	5.06	5.61	6.24	-1.99	-1	-2.05	-2.91	24
16714747	2.96	3.92	0.3	1.56	-1.95	RTKN2	rhotekin 2	2.91	2.96	2.36	3.01	2.94	2.18	5.08	5.31	-1.02	1.72	-6.58	-4.91	31
16938407	6.68	7.64	0.67	0.18	-1.95	RARB	retinoic acid receptor, beta	7.97	6.48	6.82	6.69	7.69	7.86	7.59	7.43	1.21	-2.61	-1.7	-1.67	28
16804902	2.85	3.82	0.07	0.95	-1.96	BLM	Bloom syndrome, RecQ helicase-like	2.84	2.85	2.74	2.9	3.79	3.16	4	5.42	-1.93	-1.24	-2.41	-5.72	28
17119822	3.16	4.14	0.64	0.49	-1.96	GABRE	gamma-aminobutyric acid type A receptor subunit epsilon	4.33	3.04	3.43	2.92	4.4	3.77	4.76	3.79	-1.05	-1.66	-2.51	-1.82	25
17015277	3.83	4.8	0.75	0.43	-1.96	RPP40	ribonuclease P/MRP 40kDa subunit	3.56	3.94	3.92	5.26	4.6	4.03	4.94	4.93	-2.05	-1.06	-2.02	1.26	21
16839277	6.56	7.53	0.47	0.82	-1.96	NXN	nucleoredoxin	6.28	7.21	6.77	6.19	7.73	7.5	7.39	5.93	-2.73	-1.22	-1.54	1.2	28
16689384	5.11	6.09	0.61	0.75	-1.97	GBP4	guanylate binding protein 4	5.32	5.24	4.84	3.99	7.1	5.27	6.13	6.03	-3.43	-1.02	-2.45	-4.1	8
16912362	6.41	7.39	1.32	0.95	-1.97	ID1	inhibitor of DNA binding 1, dominant negative helix-loop-helix protein	8.91	6.3	5.97	6.9	7.78	6.88	6.54	8.65	2.18	-1.49	-1.48	-3.37	21
16987125	5.16	6.14	1.36	0.57	-1.97	POLR3G	polymerase (RNA) III (DNA directed) polypeptide G (32kD)	4.63	5.26	5.46	7.74	6.36	5.96	5.39	6.71	-3.32	-1.62	1.05	2.04	20
16984032	7.86	8.84	0.47	0.22	-1.97	SKP2	S-phase kinase-associated protein 2, E3 ubiquitin protein ligase	8.1	8.43	7.42	7.56	9.16	8.68	8.92	8.73	-2.08	-1.19	-2.84	-2.24	24
16692639	6.34	7.32	0.46	0.15	-1.97	SV2A	synaptic vesicle glycoprotein 2A	6.56	6.21	7.2	6.23	7.31	7.5	7.13	7.32	-1.69	-2.45	1.05	-2.13	22
16673748	3.35	4.33	1.01	0.34	-1.97	FMO4	flavin containing monooxygenase 4	5.2	2.96	3.17	3.77	4.55	3.76	4.36	4.25	1.57	-1.75	-2.29	-1.4	17
17009794	4.76	5.75	0.13	0.4	-1.98	BEND6	BEN domain containing 6	4.79	4.75	4.74	5.02	5.51	6.04	6.08	5.27	-1.65	-2.45	-2.52	-1.19	21
17020787	4.01	4.99	0.47	0.31	-1.98	MB21D1	Mab-21 domain containing 1	3.77	4.58	4.21	3.52	4.89	4.77	5.48	5.09	-2.17	-1.15	-2.41	-2.98	19
17118166	5.88	6.87	1.22	0.35	-1.98	ZNF451	zinc finger protein 451	5.14	6.45	5.08	7.64	6.81	6.6	7.42	6.94	-3.17	-1.11	-5.08	1.62	11
17080749	5.27	6.26	0.5	0.84	-1.99	ATAD2	ATPase family, AAA domain containing 2	6.22	5.45	5.12	5.22	6.56	6.02	6.18	7.87	-1.26	-1.48	-2.08	-6.29	28
17007543	5.82	6.81	0.33	0.4	-1.99	ITPR3	inositol 1,4,5-trisphosphate receptor, type 3	5.76	6.46	5.97	5.74	6.89	6.3	6.75	7.27	-2.19	1.12	-1.72	-2.88	47
17022754	8.25	9.24	1.33	0.6	-1.99	LAMA4	laminin, alpha 4	7.28	9.19	6.95	9.59	9.07	9.75	8.35	9.44	-3.45	-1.48	-2.66	1.11	63
16872884	5.37	6.36	0.45	0.73	-1.99	PSG6	pregnancy specific beta-1-glycoprotein 6	4.78	5.73	5.14	5.67	7.09	6.81	5.97	5.51	-4.95	-2.11	-1.78	1.12	9
16829629	7.01	8	0.52	0.29	-1.99	SRR	serine racemase	6.89	8.01	6.94	7.19	7.92	7.75	8.07	8.42	-2.04	1.2	-2.18	-2.35	25
17123266	4.62	5.61	0.75	0.2	-1.99	TRANK1	tetratricopeptide repeat and ankyrin repeat containing 1	4.6	6.08	4.79	4.44	5.65	5.58	5.8	5.32	-2.07	1.42	-2.01	-1.84	26
16808876	4.04	5.04	0.59	0.49	-2	CEP152	centrosomal protein 152kDa	3.38	4.19	4.79	3.87	4.84	5.29	4.3	5.38	-2.74	-2.14	1.4	-2.84	24
17037331	3.67	4.67	0.43	0.99	-2	HLA-DPA1	major histocompatibility complex, class II, DP alpha 1	3.11	4.1	3.85	3.53	4.2	5.04	3.87	6.09	-2.13	-1.91	-1.01	-5.9	26
16702571	3.12	4.12	0.5	0.95	-2	MCM10	minichromosome maintenance 10 replication initiation factor	3.33	2.6	2.89	3.73	4	3.33	4.29	5.6	-1.59	-1.67	-2.63	-3.67	21
16862779	3.36	4.37	0.91	0.87	-2	PSG8-AS1	PSG8 antisense RNA 1	3.14	3.57	3.35	5.14	5.69	4.64	3.69	4.06	-5.87	-2.1	-1.27	2.12	14
16704397	4.33	5.33	0.7	0.09	-2	FAM21C	family with sequence similarity 21, member C	4.08	4.52	4.34	5.67	5.39	5.38	5.19	5.29	-2.49	-1.82	-1.81	1.31	8
16857177	3.81	4.81	0.46	0.26	-2	MPND	MPN domain containing	4.72	3.74	3.89	3.8	4.78	5.15	4.83	4.51	-1.04	-2.66	-1.92	-1.64	19
17051553	5.26	6.27	1.73	1.13	-2.01	CPA4	carboxypeptidase A4	5.02	5.4	5.3	8.69	7.87	5.65	5.41	6.75	-7.22	-1.18	-1.08	3.84	29
16992096	6.32	7.32	0.42	0.52	-2.01	SPDL1	spindle apparatus coiled-coil protein 1	6.27	6.1	6.45	7.06	6.81	7.39	7.25	8.06	-1.46	-2.45	-1.74	-2	23
16796412	4.58	5.59	0.4	0.59	-2.01	SYNE3	spectrin repeat containing, nuclear envelope family member 3	4.99	4.77	4.08	4.43	5.52	4.42	5.59	5.67	-1.44	1.28	-2.86	-2.36	19
17085082	6.86	7.87	1.01	0.71	-2.01	ALDH1B1	aldehyde dehydrogenase 1 family, member B1	5.72	8.2	6.89	6.82	7.75	8.07	7.83	6.49	-4.07	1.1	-1.92	1.26	18
16943944	3.39	4.4	0.6	0.99	-2.01	CD200	CD200 molecule	3.5	4.53	3.14	3.46	4.81	5.51	4.01	3.22	-2.47	-1.97	-1.83	1.18	16
16698984	2.5	3.52	0.18	1.35	-2.02	NEK2	NIMA-related kinase 2	2.3	2.44	2.73	2.56	3.78	2.87	3.73	6.02	-2.79	-1.34	-2	-10.98	26
16673154	3.65	4.67	0.14	0.95	-2.02	NUF2	NUF2, NDC80 kinetochore complex component	3.75	3.47	3.76	3.58	4.74	4.36	4.83	6.5	-1.99	-1.85	-2.1	-7.58	19
16876764	4.79	5.81	0.63	0.42	-2.02	RSAD2	radical S-adenosyl methionine domain containing 2	4.61	4.98	5.53	4.04	6.05	5.49	6.33	5.48	-2.72	-1.43	-1.74	-2.71	28
16996722	3.02	4.04	0.27	1.29	-2.03	CENPK	centromere protein K	3.01	2.94	2.51	3.12	3.78	3.52	4.57	6.39	-1.7	-1.5	-4.17	-9.66	31
16777715	5.8	6.82	1.65	0.8	-2.03	FLT1	fms-related tyrosine kinase 1	7.4	6.64	5.12	3.67	7.62	5.83	7.23	6.49	-1.17	1.76	-4.3	-7.02	33
17096493	6.24	7.26	0.98	0.63	-2.03	GABBR2	gamma-aminobutyric acid (GABA) B receptor, 2	7.48	5.25	6.62	5.79	7.08	7.55	7.03	8.4	1.32	-4.9	-1.33	-6.1	37
16699021	5.55	6.57	0.89	0.14	-2.03	INTS7	integrator complex subunit 7	5.18	5.93	4.51	6.55	6.47	6.45	6.72	6.66	-2.44	-1.43	-4.64	-1.08	27
16939960	3.22	4.24	0.16	0.93	-2.03	KIF15	kinesin family member 15	3.32	3.08	3.09	3.4	4.51	3.86	4.27	6	-2.27	-1.71	-2.27	-6.03	34
16948320	5.82	6.84	0.43	0.31	-2.03	USP13	ubiquitin specific peptidase 13 (isopeptidase T-3)	6.24	6.1	5.35	5.56	6.87	7.2	6.43	6.81	-1.54	-2.14	-2.12	-2.38	23
16793190	5.36	6.38	0.22	0.7	-2.03	WDHD1	WD repeat and HMG-box DNA binding protein 1	5.22	5.46	5.67	5.21	6.27	6.53	5.84	7.5	-2.06	-2.1	-1.13	-4.91	27
16802204	5.37	6.4	0.36	0.79	-2.03	ZWILCH	zwilch kinetochore protein	5.44	5.05	5.3	5.91	6.29	5.78	6.55	7.64	-1.8	-1.66	-2.38	-3.32	30
16894127	4.06	5.08	0.49	0.55	-2.03	CMPK2	cytidine monophosphate (UMP-CMP) kinase 2, mitochondrial	4.25	3.86	4.64	3.51	5.21	4.08	5.28	4.84	-1.94	-1.16	-1.56	-2.51	25
16688799	7.77	8.8	0.98	0.4	-2.04	ADGRL4	adhesion G protein-coupled receptor L4	7.28	8.22	8.93	6.72	8.45	9.04	8.5	9.26	-2.25	-1.77	1.35	-5.8	25
17012632	6.15	7.17	1.36	0.24	-2.04	ENPP1	ectonucleotide pyrophosphatase/phosphodiesterase 1	5.8	5.98	8.77	6.64	7.23	7.18	7.1	7.63	-2.7	-2.3	3.19	-1.99	21
17016383	4.65	5.67	0.49	0.69	-2.04	HIST1H4D	histone cluster 1, H4d	4.97	4.47	3.88	4.84	5.87	5.23	5.54	6.83	-1.86	-1.69	-3.18	-3.98	10
16942919	4.77	5.8	0.53	0.28	-2.04	HTR1F	5-hydroxytryptamine (serotonin) receptor 1F, G protein-coupled	3.76	4.72	4.66	4.99	5.69	5.28	5.9	5.84	-3.8	-1.47	-2.36	-1.79	17
17090042	3.82	4.85	1.11	0.5	-2.05	C9orf106	chromosome 9 open reading frame 106	6.03	4.02	3.71	3.73	5.83	4.99	4.74	4.82	1.15	-1.96	-2.04	-2.12	15
16853879	5.08	6.12	0.91	0.67	-2.05	PIEZO2	piezo-type mechanosensitive ion channel component 2	5.52	6.39	4.5	4.51	6.28	6.26	5.82	4.84	-1.69	1.1	-2.49	-1.26	39
17003640	8.08	9.12	0.63	1.04	-2.06	ADAMTS2	ADAM metallopeptidase with thrombospondin type 1 motif 2	8.1	9.32	8	8.11	8.88	9.38	9.14	7.09	-1.71	-1.04	-2.2	2.02	20
16802519	6.19	7.23	0.37	1.24	-2.06	KIF23	kinesin family member 23	5.78	5.98	6.56	6.41	7.21	6.55	7.55	9.44	-2.69	-1.49	-1.99	-8.19	25
16667206	4.12	5.17	0.33	1.16	-2.07	CCDC18	coiled-coil domain containing 18	3.95	4.27	3.94	4.63	5.21	4.52	5.44	7.24	-2.4	-1.19	-2.83	-6.1	28
16896442	8.99	10.04	0.33	0.18	-2.07	EIF2AK2	eukaryotic translation initiation factor 2-alpha kinase 2	8.71	9.42	9.14	8.79	9.97	9.71	10.05	10.12	-2.41	-1.22	-1.88	-2.52	40
16718670	5.02	6.07	1.05	1.47	-2.07	GFRA1	GDNF family receptor alpha 1	5.32	5	4.7	7.05	7.74	5.43	6.72	4.37	-5.35	-1.35	-4.06	6.39	22
16668079	5.29	6.34	0.49	0.57	-2.07	GPSM2	G-protein signaling modulator 2	5.5	5.4	5.1	4.41	6.61	6.02	5.79	7.04	-2.16	-1.54	-1.61	-6.2	42
16665835	2.72	3.77	0.2	0.26	-2.07	TCTEX1D1	Tctex1 domain containing 1	2.81	2.57	2.99	2.59	3.85	3.94	3.35	3.68	-2.05	-2.58	-1.28	-2.13	21
16766822	5.09	6.15	0.42	0.68	-2.08	LRIG3	leucine-rich repeats and immunoglobulin-like domains 3	5.11	5.83	5.17	4.82	6.88	5.81	6.5	5.37	-3.4	1.01	-2.51	-1.46	24
17093090	7.57	8.63	0.46	0.8	-2.09	DDX58	DEAD (Asp-Glu-Ala-Asp) box polypeptide 58	6.92	7.8	7.39	7.94	8.44	7.55	9.45	8.87	-2.87	1.19	-4.19	-1.9	18
16800355	5.17	6.23	0.3	1.07	-2.09	WDR76	WD repeat domain 76	5.16	5.47	4.74	5.18	6.21	5.34	6.35	7.92	-2.07	1.1	-3.05	-6.67	32
16981266	6.73	7.8	0.34	0.45	-2.1	DDX60L	DEAD (Asp-Glu-Ala-Asp) box polypeptide 60-like	6.81	7.22	6.64	6.42	7.94	7.58	7.94	6.99	-2.19	-1.28	-2.47	-1.48	38
16979875	8.44	9.51	0.98	0.47	-2.1	PCDH18	protocadherin 18	9.74	8.06	8.74	7.46	9.77	9.34	9.62	8.71	-1.01	-2.44	-1.84	-2.37	29
16962523	4	5.07	0.53	0.63	-2.1	RPL39L	ribosomal protein L39-like	4.04	4.5	3.95	3.21	5.24	4.9	4.08	5.55	-2.3	-1.31	-1.1	-5.07	10
16662636	3.84	4.92	0.47	0.66	-2.1	DNALI1	dynein, axonemal, light intermediate chain 1	4.76	3.92	3.76	3.85	5.68	4.81	4.09	5.03	-1.89	-1.86	-1.26	-2.28	25
16771417	5.29	6.36	0.94	0.51	-2.1	OASL	2-5-oligoadenylate synthetase-like	4.15	5.82	6.2	4.84	6.81	6.02	6.75	5.82	-6.36	-1.14	-1.46	-1.97	22
17119726	8.8	9.87	0.53	0.24	-2.1	RPL7A	ribosomal protein L7a	8.6	8.25	9.48	8.96	10.07	10.07	9.68	9.64	-2.77	-3.53	-1.15	-1.6	25
16979163	7.25	8.33	1.04	0.61	-2.11	ARSJ	arylsulfatase family, member J	6.04	8.3	6.7	7.86	8.42	8.08	8.55	7.19	-5.18	1.17	-3.59	1.59	24
16971737	4.67	5.74	0.6	0.63	-2.11	GUCY1B3	guanylate cyclase 1, soluble, beta 3	4.82	4.63	5.83	4.55	6.06	6.38	4.97	5.48	-2.37	-3.38	1.82	-1.9	29
17009482	4.24	5.33	0.29	0.46	-2.12	CENPQ	centromere protein Q	4.37	4.1	3.95	4.59	5.2	5.31	5.46	6.21	-1.77	-2.31	-2.85	-3.08	21
16868838	5.17	6.25	0.36	0.82	-2.12	SPC24	SPC24, NDC80 kinetochore complex component	4.91	5.63	5.36	4.89	6.56	5.63	5.86	7.46	-3.13	1	-1.42	-5.94	26
16766137	4.03	5.11	0.49	0.58	-2.12	TIMELESS	timeless circadian clock	3.73	4.15	4	4.88	4.89	4.71	5.32	6.02	-2.23	-1.47	-2.5	-2.2	26
16769761	6.02	7.1	1.36	0.72	-2.12	TMEM119	transmembrane protein 119	7.04	5.8	6.05	3.79	7.64	6.69	7.67	6.22	-1.52	-1.85	-3.06	-5.4	19
16755498	5.03	6.11	0.32	0.63	-2.12	TMPO	thymopoietin	4.87	5.24	4.6	5.27	6.16	5.72	6.23	7.22	-2.44	-1.39	-3.09	-3.87	36
17096904	8.06	9.16	0.85	0.43	-2.15	CTNNAL1	catenin (cadherin-associated protein), alpha-like 1	7.78	8.68	6.76	8.38	9.64	9.43	8.76	8.87	-3.63	-1.68	-4	-1.41	38
17024980	3.22	4.32	0.33	0.96	-2.15	FBXO5	F-box protein 5	2.88	3.62	3.04	3.37	4.36	3.2	4.27	5.54	-2.8	1.34	-2.34	-4.5	25
17012281	5.54	6.64	0.67	0.7	-2.15	TPD52L1	tumor protein D52-like 1	5.29	6.81	5.64	5.62	7.49	6.63	6.66	5.78	-4.61	1.13	-2.02	-1.12	22
17070273	4.85	5.96	0.89	0.78	-2.15	ZBTB10	zinc finger and BTB domain containing 10	3.48	5.63	4.84	4.78	6.27	5.86	5.82	4.48	-6.91	-1.17	-1.97	1.24	22
16977520	4.13	5.24	0.48	0.58	-2.16	COQ2	coenzyme Q2 4-hydroxybenzoate polyprenyltransferase	4.81	4.02	3.68	4.22	5.13	4.25	5.25	5.64	-1.25	-1.18	-2.97	-2.66	24
17015987	7.69	8.8	0.39	0.07	-2.16	DEK	DEK proto-oncogene	7.61	8.25	7.77	7.33	8.84	8.8	8.79	8.67	-2.35	-1.47	-2.02	-2.55	27
17118419	3.36	4.48	0.67	0.4	-2.17	CDC14B	cell division cycle 14B	4.63	3.6	3.15	3.31	4.76	4.89	4.2	4.08	-1.09	-2.44	-2.07	-1.71	12
17126212	4.04	5.16	0.8	0.83	-2.17	ADAM12	ADAM metallopeptidase domain 12	3.85	4.02	2.49	4.29	4.78	5.45	5.37	3.66	-1.9	-2.7	-7.37	1.55	25
16852445	5.27	6.39	0.77	0.66	-2.18	C18orf54	chromosome 18 open reading frame 54	5.59	4.82	6.5	4.93	7	6.04	5.59	6.82	-2.66	-2.32	1.87	-3.71	28
16982024	3.44	4.57	0.49	1.19	-2.18	CENPU	centromere protein U	3.45	3.51	3.35	4.4	4.6	3.89	4.84	6.68	-2.21	-1.3	-2.82	-4.86	30
17025191	7.77	8.9	0.97	0.34	-2.19	EZR	ezrin	6.9	8.84	7.04	8.39	8.81	8.91	8.96	9.55	-3.76	-1.05	-3.78	-2.24	25
16913681	4.19	5.32	0.64	1.04	-2.19	FAM83D	family with sequence similarity 83, member D	3.33	4.23	4.89	4.15	5.79	4.63	4.71	6.83	-5.51	-1.32	1.13	-6.42	20
16755928	3.77	4.9	0.54	0.71	-2.19	PARPBP	PARP1 binding protein	3.93	3.6	2.92	4.15	4.69	4	5.13	5.68	-1.7	-1.32	-4.62	-2.9	32
17025152	6.34	7.48	0.99	0.94	-2.19	SERAC1	serine active site containing 1	5.13	6.69	6.02	7.46	7.3	7.35	7.89	5.71	-4.5	-1.57	-3.65	3.37	29
16830461	4.85	5.99	0.76	0.28	-2.2	FGF11	fibroblast growth factor 11	4.49	6.25	4.86	5.07	5.66	5.91	6.32	6.07	-2.24	1.27	-2.75	-2	17
16883647	6.93	8.07	0.71	0.43	-2.2	IL1R1	interleukin 1 receptor, type I	8.26	7.27	6.76	6.74	8.55	8.3	7.59	7.85	-1.22	-2.03	-1.78	-2.16	22
16780092	2.88	4.02	1.95	0.78	-2.2	SLITRK1	SLIT and NTRK-like family, member 1	6.57	3.73	2.33	2.55	3.32	4.36	5.05	3.59	9.55	-1.54	-6.58	-2.06	24
16947556	5.57	6.7	0.53	0.86	-2.2	SMC4	structural maintenance of chromosomes 4	6.57	5.69	5.61	5.35	6.79	6.35	6.88	8.34	-1.17	-1.59	-2.41	-7.91	36
16689332	5.67	6.81	0.5	0.56	-2.21	GBP1	guanylate binding protein 1, interferon-inducible	5.1	5.89	5.44	6.24	7.06	6.58	7.44	6.16	-3.88	-1.61	-4.02	1.06	15
17005603	2.49	3.63	0.34	0.88	-2.21	HIST1H2BI	histone cluster 1, H2bi	2.86	2.67	2.1	2.31	4.3	2.73	3.01	4.45	-2.72	-1.04	-1.87	-4.4	16
17064939	4.89	6.03	0.38	0.64	-2.21	NCAPG2	non-SMC condensin II complex subunit G2	4.8	5.21	4.33	4.99	6.04	5.61	6.15	7.13	-2.36	-1.32	-3.54	-4.42	36
16873296	6.91	8.05	1.06	0.54	-2.21	PPP1R13L	protein phosphatase 1, regulatory subunit 13 like	6.95	8.35	5.77	6.86	8.27	8.13	7.84	7.07	-2.51	1.16	-4.21	-1.16	27
16909413	5.77	6.91	0.19	0.52	-2.21	SP110	SP110 nuclear body protein	5.7	6.13	5.79	5.79	6.72	6.18	7.35	7.16	-2.03	-1.04	-2.94	-2.58	29
17061106	5.83	6.98	1.47	0.55	-2.22	RASA4	RAS p21 protein activator 4	8.77	5.79	5.79	5.9	7.24	7.3	6.74	6.11	2.88	-2.85	-1.93	-1.16	25
17061106	5.83	6.98	1.47	0.55	-2.22	RASA4B	RAS p21 protein activator 4B	8.77	5.79	5.79	5.9	7.24	7.3	6.74	6.11	2.88	-2.85	-1.93	-1.16	25
16852858	5.8	6.95	0.91	1.05	-2.22	SERPINB7	serpin peptidase inhibitor, clade B (ovalbumin), member 7	5.69	6.08	7.4	5.31	8.19	6.87	5.62	7.04	-5.66	-1.73	3.43	-3.31	25
17099076	5.14	6.29	0.75	0.46	-2.22	PTGES	prostaglandin E synthase	6.56	5.34	5.18	4.85	6.39	6.35	6.15	5.4	1.12	-2.02	-1.95	-1.47	15
16880277	4.77	5.93	0.4	0.77	-2.23	CCDC85A	coiled-coil domain containing 85A	5.21	4.53	4.35	5.01	6.37	5.36	6.86	5.32	-2.24	-1.77	-5.69	-1.24	20
16694617	3.68	4.84	0.41	1	-2.23	IQGAP3	IQ motif containing GTPase activating protein 3	2.96	3.85	3.49	3.83	5.3	4.05	4.23	6.2	-5.03	-1.14	-1.67	-5.18	33
16734762	5.25	6.4	0.81	0.3	-2.23	TRIM21	tripartite motif containing 21	5.3	5.2	4.45	6.41	6.27	5.92	6.58	6.54	-1.96	-1.65	-4.38	-1.09	22
16882975	3.74	4.9	0.47	1.1	-2.24	NCAPH	non-SMC condensin I complex subunit H	3.38	4.19	3.31	4.1	5.13	4.3	5.02	6.89	-3.37	-1.08	-3.27	-6.94	33
16948063	3.28	4.45	0.15	0.72	-2.25	NLGN1	neuroligin 1	3	3.28	3.25	3.32	4.17	3.38	4.8	4.97	-2.26	-1.07	-2.93	-3.14	28
16914315	4.18	5.35	0.53	0.88	-2.25	UBE2C	ubiquitin-conjugating enzyme E2C	3.73	3.83	4.86	4.45	5.58	4.69	5.13	6.73	-3.61	-1.81	-1.21	-4.84	19
16664569	4.1	5.28	0.54	0.41	-2.26	CDKN2C	cyclin-dependent kinase inhibitor 2C (p18, inhibits CDK4)	4.79	4.01	3.48	4.18	5.38	5.27	5.03	5.99	-1.5	-2.39	-2.91	-3.5	22
17005094	4.44	5.63	0.63	0.37	-2.27	GMPR	guanosine monophosphate reductase	4.11	5.3	4.7	3.89	6.07	5.24	5.45	5.78	-3.91	1.04	-1.68	-3.72	18
16931384	3.77	4.95	0.18	1.2	-2.27	GTSE1	G-2 and S-phase expressed 1	3.75	3.79	3.59	4.04	5.27	4.21	4.81	7	-2.87	-1.34	-2.33	-7.77	19
16924268	7.12	8.3	0.86	0.47	-2.27	NRIP1	nuclear receptor interacting protein 1	6.51	8.34	6.6	7.52	8.85	8.45	7.74	8.16	-5.04	-1.08	-2.21	-1.56	22
16913957	4.16	5.35	0.35	0.93	-2.28	MYBL2	v-myb avian myeloblastosis viral oncogene homolog-like 2	3.96	4.32	3.93	4.68	4.56	4.67	5.9	6.45	-1.52	-1.27	-3.91	-3.42	25
16798919	5.35	6.55	0.35	0.98	-2.29	ARHGAP11A	Rho GTPase activating protein 11A	5.35	6	5.18	5.46	6.87	6.44	6.07	8.3	-2.88	-1.36	-1.85	-7.17	18
16707695	3.5	4.7	0.44	1.12	-2.29	HELLS	helicase, lymphoid-specific	3.73	3.21	3.11	4.03	4.18	3.5	5.15	6.07	-1.36	-1.23	-4.11	-4.11	27
16834545	6.88	8.08	0.64	0.41	-2.29	IFI35	interferon-induced protein 35	6.58	7.18	7.19	5.83	8.03	7.37	8.36	8.02	-2.74	-1.13	-2.24	-4.56	19
17073220	3.9	5.09	0.65	0.57	-2.29	LY6K	lymphocyte antigen 6 complex, locus K	3.29	4.66	3.46	4.26	5.16	5.04	4.34	5.73	-3.65	-1.3	-1.83	-2.77	29
16944695	7.57	8.78	0.76	0.47	-2.3	PARP14	poly(ADP-ribose) polymerase family member 14	7.4	7.64	7.69	6.07	8.98	8.15	9.25	8.62	-2.99	-1.42	-2.95	-5.83	18
16877473	4.29	5.49	1	1.05	-2.31	GEN1	GEN1 Holliday junction 5 flap endonuclease	4.38	4.2	2.99	5.42	4.86	4.65	5.98	6.9	-1.39	-1.36	-7.93	-2.79	20
17052425	3.56	4.77	0.94	0.73	-2.31	MGAM	maltase-glucoamylase	3.71	3.61	3.3	5.38	5.19	4.72	4.62	3.47	-2.79	-2.16	-2.49	3.76	33
16903537	4.5	5.72	0.73	0.37	-2.33	NMI	N-myc (and STAT) interactor	4.5	5.29	3.52	4.5	5.69	5.36	6.27	5.76	-2.28	-1.05	-6.72	-2.4	28
16672214	5.5	6.72	1.05	1.63	-2.33	PEAR1	platelet endothelial aggregation receptor 1	6.29	6.52	4.51	4.7	7.93	4.03	6.5	6.69	-3.13	5.58	-3.97	-3.98	19
17016494	8.94	10.17	0.39	0.81	-2.34	HIST1H4J	histone cluster 1, H4j	9.18	9.4	8.62	8.62	10.46	9.74	9.98	11.56	-2.42	-1.27	-2.57	-7.66	25
17016494	8.94	10.17	0.39	0.81	-2.34	HIST1H4K	histone cluster 1, H4k	9.18	9.4	8.62	8.62	10.46	9.74	9.98	11.56	-2.42	-1.27	-2.57	-7.66	25
16692636	6.34	7.56	0.62	0.91	-2.34	HIST2H2AB	histone cluster 2, H2ab	7.08	6.53	5.62	6.14	7.95	7.24	7.4	9.24	-1.82	-1.64	-3.43	-8.59	15
16779006	3.18	4.41	0.27	0.99	-2.34	LPAR6	lysophosphatidic acid receptor 6	3.39	2.78	3.3	3.08	4.58	4.83	4.03	2.61	-2.28	-4.16	-1.65	1.38	20
16852312	3.22	4.44	0.38	1.22	-2.34	SKA1	spindle and kinetochore associated complex subunit 1	3.23	3.07	3.95	3.32	4.55	4.07	4.6	6.81	-2.5	-2	-1.57	-11.24	23
17072920	5.46	6.68	0.83	1.14	-2.34	WISP1	WNT1 inducible signaling pathway protein 1	6.05	5.11	5.9	4.24	6.69	6.68	8.11	5.31	-1.56	-2.96	-4.63	-2.1	24
16721585	6.2	7.43	1.93	1.18	-2.35	OLFML1	olfactomedin like 1	8.74	6.09	6.29	4.02	6.97	7.86	8.85	6.11	3.4	-3.42	-5.91	-4.24	25
16694689	5.54	6.77	1.06	0.66	-2.35	NES	nestin	6.25	4.93	6.54	4.31	7.07	5.71	6.48	7.12	-1.76	-1.73	1.04	-7.01	25
16688386	3.02	4.25	0.05	1.18	-2.36	DEPDC1	DEP domain containing 1	2.96	2.98	3.05	3.07	4.49	3.64	4.41	6.42	-2.9	-1.58	-2.58	-10.21	29
17005858	5.54	6.77	0.44	1.38	-2.36	HIST1H2AI	histone cluster 1, H2ai	5.45	4.85	5.88	5.6	6.83	5.63	6.88	8.95	-2.61	-1.72	-1.99	-10.17	9
16703659	3.82	5.06	0.35	0.67	-2.36	MAP3K8	mitogen-activated protein kinase kinase kinase 8	3.94	4.32	3.52	3.67	5.51	5.5	4.73	4.12	-2.97	-2.27	-2.31	-1.37	9
16926942	5.68	6.93	0.38	0.26	-2.37	USP18	ubiquitin specific peptidase 18	5.65	6.06	5.72	5.14	6.99	6.42	6.94	6.86	-2.54	-1.28	-2.33	-3.3	9
17067102	3.73	4.98	0.21	1.19	-2.38	CDCA2	cell division cycle associated 2	3.56	3.92	3.91	3.54	5.38	4.57	4.93	7.24	-3.55	-1.57	-2.04	-13.02	32
16981219	6.87	8.12	0.67	0.51	-2.38	DDX60	DEAD (Asp-Glu-Ala-Asp) box polypeptide 60	6.72	7.47	7.04	5.88	8.45	7.25	8.12	8.03	-3.33	1.17	-2.1	-4.43	30
17096436	5.23	6.49	0.44	0.52	-2.39	TRIM14	tripartite motif containing 14	5.31	5.59	5.14	4.54	6.33	5.73	6.68	6.94	-2.03	-1.1	-2.91	-5.28	29
17021831	2.47	3.74	0.71	0.58	-2.4	GPR63	G protein-coupled receptor 63	2.01	2.39	3.67	2.65	3.58	3.91	4.22	2.86	-2.97	-2.88	-1.46	-1.15	14
16985614	2.88	4.15	0.2	0.76	-2.41	CENPH	centromere protein H	2.98	2.78	2.67	3.13	4.08	3.29	4.22	5.13	-2.14	-1.42	-2.93	-4.01	21
16937505	4.06	5.34	0.22	1.13	-2.42	FANCD2	Fanconi anemia complementation group D2	3.96	4.18	3.8	4.29	5.43	4.36	5.33	7.08	-2.77	-1.14	-2.89	-6.91	42
16960186	5.88	7.15	0.46	0.4	-2.42	PLSCR1	phospholipid scramblase 1	5.73	6	5.91	4.98	7.64	6.69	7.25	7.05	-3.76	-1.62	-2.53	-4.18	25
16978568	4.89	6.17	0.34	1.3	-2.43	CENPE	centromere protein E	4.51	4.97	4.79	5.31	6.56	5.5	6.1	8.51	-4.13	-1.44	-2.48	-9.18	46
16819224	3.08	4.37	0.39	0.62	-2.44	MT1M	metallothionein 1M	3.39	2.71	3.45	2.78	3.23	4.65	4.42	4.16	1.12	-3.86	-1.96	-2.61	12
16779546	5.93	7.22	1.11	0.51	-2.45	DIAPH3	diaphanous-related formin 3	4.77	6.53	5.29	7.19	7.28	7.04	7.29	8.2	-5.69	-1.43	-4.01	-2.01	30
16689312	6.4	7.69	1.01	0.62	-2.45	GBP3	guanylate binding protein 3	7.59	6.92	5.4	5.79	7.17	8.02	8.46	7.27	1.34	-2.14	-8.32	-2.78	11
16689400	3.05	4.35	0.43	1.07	-2.46	GBP5	guanylate binding protein 5	2.69	3.22	3.64	2.83	5.66	4.6	4.09	3.1	-7.85	-2.59	-1.36	-1.21	28
16684080	11.5	12.81	1.85	0.06	-2.47	IFI6	interferon, alpha-inducible protein 6	10.75	12.43	12.81	8.76	12.76	12.77	12.83	12.89	-4.01	-1.27	-1.01	-17.52	27
16872871	4.05	5.35	0.21	1.51	-2.47	PSG1	pregnancy specific beta-1-glycoprotein 1	3.72	4.21	4.01	4.08	5.83	6.44	4.89	2.99	-4.31	-4.68	-1.84	2.13	8
16748496	4.74	6.07	0.41	0.5	-2.51	APOLD1	apolipoprotein L domain containing 1	4.37	4.95	4.49	5.25	6.36	5.84	5.33	6.37	-3.97	-1.85	-1.79	-2.17	13
16677425	5.2	6.53	0.56	1.17	-2.52	CENPF	centromere protein F	4.14	5.42	5.09	5.13	6.83	5.82	6.43	8.55	-6.48	-1.32	-2.52	-10.66	20
16736891	4.97	6.31	0.32	0.81	-2.53	KIF18A	kinesin family member 18A	4.53	5.31	4.98	4.96	6.14	6.45	5.43	7.38	-3.04	-2.21	-1.37	-5.35	36
17113418	3.46	4.8	0.3	0.59	-2.54	AMOT	angiomotin	3.27	3.6	3.28	3.89	4.88	4.61	3.65	4.93	-3.05	-2.02	-1.29	-2.05	33
16663958	4.23	5.59	0.35	1.1	-2.55	KIF2C	kinesin family member 2C	4.09	4.28	4.29	4.88	5.88	4.85	5.39	7.4	-3.46	-1.48	-2.14	-5.73	23
16817017	5.75	7.1	0.16	1.21	-2.55	PLK1	polo-like kinase 1	5.62	5.83	5.96	5.64	7.44	6.27	6.82	9.06	-3.52	-1.35	-1.82	-10.72	25
17125574	2.81	4.17	0.9	0.75	-2.56	EOLA2-DT	EOLA2 divergent transcript	2.64	2.81	2.95	4.59	4.22	4.21	4.07	2.66	-2.97	-2.63	-2.17	3.81	8
16877019	4.18	5.55	0.46	1.6	-2.57	RRM2	ribonucleotide reductase M2	4.31	4.19	4.02	5.05	5.77	4.25	5.46	8.09	-2.75	-1.04	-2.72	-8.21	31
16988703	4.29	5.66	0.35	1.07	-2.58	LMNB1	lamin B1	3.98	4.38	4.8	4.19	5.8	4.9	5.73	7.46	-3.53	-1.44	-1.9	-9.62	35
16763577	5.05	6.42	2.15	0.88	-2.58	SLC38A4	solute carrier family 38, member 4	7.88	5.12	4.96	2.62	6.04	6.83	6.91	5.03	3.58	-3.26	-3.87	-5.29	36
17055614	5.17	6.54	1.46	0.56	-2.59	TWIST1	twist family bHLH transcription factor 1	7.01	5.18	5.14	3.44	7.25	6.6	6.48	5.9	-1.18	-2.67	-2.52	-5.48	23
16803710	5.57	6.94	0.82	0.75	-2.59	ARNT2	aryl-hydrocarbon receptor nuclear translocator 2	5.44	6.87	5.73	4.92	7.18	7.19	6.58	5.59	-3.34	-1.26	-1.8	-1.6	21
16685165	3.29	4.67	0.35	1.44	-2.6	CLSPN	claspin	2.62	3.4	3.17	3.33	4.12	3.06	5.18	6.43	-2.82	1.27	-4.03	-8.58	21
16755692	5.46	6.84	0.21	0.73	-2.6	GAS2L3	growth arrest-specific 2 like 3	5.47	5.56	5.08	5.39	7.11	6.49	6.24	7.87	-3.12	-1.89	-2.23	-5.56	29
17010552	3.26	4.64	0.37	1.27	-2.6	TTK	TTK protein kinase	3.09	3.6	2.8	3.47	5.08	3.89	4.32	6.78	-3.95	-1.22	-2.87	-9.92	26
16842673	4.17	5.56	0.4	1.06	-2.61	SPAG5	sperm associated antigen 5	3.39	4.28	4.16	4.11	5.8	4.8	5.41	7.3	-5.34	-1.44	-2.37	-9.11	24
16712773	4.26	5.65	0.72	0.91	-2.62	MKX	mohawk homeobox	4.25	5.68	4.4	4.12	5.23	6.86	5.99	4.78	-1.98	-2.26	-3	-1.58	29
16771067	3.75	5.15	0.27	0.98	-2.64	CIT	citron rho-interacting serine/threonine kinase	3.56	3.96	3.48	4.01	5.47	4.56	4.92	6.79	-3.75	-1.51	-2.71	-6.85	55
17046998	3.94	5.35	1.14	1.58	-2.65	ELN	elastin	6.15	4.33	3.83	3.65	5.89	4.71	7.36	3.68	1.2	-1.3	-11.54	-1.02	25
16778559	5.5	6.91	0.93	0.55	-2.67	EPSTI1	epithelial stromal interaction 1 (breast)	5.05	6.18	6.1	4.22	7.37	6.56	7.35	6.29	-4.98	-1.3	-2.39	-4.18	33
16692616	5.15	6.57	0.27	1.14	-2.68	HIST2H3A	histone cluster 2, H3a	4.83	5.31	5.01	5.43	6.73	5.56	6.44	8.29	-3.73	-1.19	-2.7	-7.28	27
16692616	5.15	6.57	0.27	1.14	-2.68	HIST2H3C	histone cluster 2, H3c	4.83	5.31	5.01	5.43	6.73	5.56	6.44	8.29	-3.73	-1.19	-2.7	-7.28	27
16919022	7.7	9.12	0.75	0.69	-2.69	SAMHD1	SAM domain and HD domain 1	7.09	8.1	8.65	7.17	8.82	8.14	9.52	9.61	-3.3	-1.03	-1.83	-5.42	35
16707221	4.77	6.2	0.21	1.29	-2.7	KIF20B	kinesin family member 20B	4.86	4.69	4.45	4.91	6.75	5.63	5.82	8.45	-3.69	-1.92	-2.58	-11.58	29
16957951	2.88	4.31	0.42	1.08	-2.7	POLQ	polymerase (DNA directed), theta	2.75	2.75	3.08	3.65	4.57	4.07	4.25	6.42	-3.52	-2.5	-2.25	-6.83	25
16912379	5.94	7.37	0.89	0.96	-2.7	TPX2	TPX2, microtubule-associated	4.76	6.61	5.49	6.53	7.49	7.14	7.43	9.25	-6.63	-1.44	-3.84	-6.59	30
16904365	6.33	7.76	0.91	0.56	-2.71	IFIH1	interferon induced, with helicase C domain 1	6.11	7.46	6.53	5.27	7.99	7.47	8.57	7.34	-3.69	-1.01	-4.11	-4.19	31
16834056	3.12	4.57	0.7	1.58	-2.73	CDC6	cell division cycle 6	3.01	3.28	2.61	4.26	3.78	3.06	5.2	6.64	-1.7	1.16	-6.01	-5.21	21
16972616	3.94	5.4	0.4	0.56	-2.75	NEIL3	nei-like DNA glycosylase 3	3.79	4.54	3.64	4.07	5.38	4.95	5.47	6.28	-3.01	-1.33	-3.56	-4.65	20
16695741	5.6	7.06	1.19	0.73	-2.75	OLFML2B	olfactomedin like 2B	5.36	5.87	6.94	4.07	7.5	7.47	6.72	5.96	-4.42	-3.02	1.17	-3.71	18
16852008	5.24	6.71	1.06	0.36	-2.77	MOCOS	molybdenum cofactor sulfurase	4.96	7.29	5.55	5.19	7.3	6.49	6.6	6.84	-5.07	1.74	-2.07	-3.14	25
16901957	4.07	5.54	0.23	1.26	-2.78	CKAP2L	cytoskeleton associated protein 2-like	3.64	4.16	4.05	4.01	5.87	4.93	5.61	7.86	-4.69	-1.7	-2.96	-14.38	24
17063480	7.33	8.81	0.92	0.4	-2.78	PARP12	poly(ADP-ribose) polymerase family member 12	6.71	8.59	7.8	6.69	9.02	8.5	9.31	8.52	-4.97	1.07	-2.85	-3.56	21
16844308	5.36	6.84	0.94	0.49	-2.79	GJD3	gap junction protein delta 3	6.86	5.33	5.48	4.6	7.19	7.19	6.2	6.58	-1.26	-3.62	-1.65	-3.94	24
16724087	3.84	5.32	0.46	1.43	-2.79	TSPAN18	tetraspanin 18	3.91	4.7	3.61	3.94	6.95	6.14	4.4	3.93	-8.23	-2.71	-1.72	1	29
16985599	4.08	5.56	0.37	1.37	-2.8	CCNB1	cyclin B1	4	4.05	4.17	4.8	5.83	4.39	5.31	7.65	-3.54	-1.26	-2.2	-7.18	20
16948177	2.08	3.57	1.4	0.92	-2.8	KCCAT211	renal clear cell carcinoma-associated transcript 211	2.69	4.74	1.81	1.75	4.35	3.68	3.43	2.16	-3.16	2.09	-3.08	-1.33	21
17077826	4.42	5.91	0.54	0.98	-2.8	MYBL1	v-myb avian myeloblastosis viral oncogene homolog-like 1	3.79	5	4.72	4.15	5.65	5.39	6.27	7.58	-3.62	-1.31	-2.92	-10.8	35
16979515	5.49	6.98	0.09	0.95	-2.81	CCNA2	cyclin A2	5.48	5.37	5.6	5.5	7.27	6.31	6.7	8.48	-3.46	-1.91	-2.15	-7.93	25
17008341	3.93	5.46	0.83	1.28	-2.89	DAAM2	dishevelled associated activator of morphogenesis 2	3.63	4.3	5.35	3.57	7.43	5.15	5.77	4.42	-13.89	-1.8	-1.33	-1.79	27
16798801	4.75	6.28	0.48	0.86	-2.9	ARHGAP11B	Rho GTPase activating protein 11B	5.42	4.92	4.33	4.53	6.69	5.59	5.74	7.43	-2.42	-1.59	-2.66	-7.44	14
16801557	3.58	5.11	0.23	1.12	-2.9	CCNB2	cyclin B2	3.42	3.69	3.9	3.41	5.28	4.4	5.24	7.06	-3.64	-1.63	-2.53	-12.5	28
17113346	4.74	6.28	0.76	0.9	-2.92	CHRDL1	chordin-like 1	4.76	3.27	4.5	4.97	5.92	6.74	4.98	6.98	-2.23	-11.1	-1.39	-4.02	24
17092490	4.7	6.25	1.92	0.61	-2.94	NFIB	nuclear factor I/B	3.83	5.42	3.29	7.57	6.32	6.31	6.13	5.05	-5.65	-1.86	-7.16	5.73	34
16709458	2.76	4.32	0.36	1.73	-2.94	TDRD1	tudor domain containing 1	2.4	2.94	2.56	3.2	2.73	6.62	5.01	3.44	-1.26	-12.81	-5.48	-1.18	22
17067332	3.26	4.82	0.46	1.58	-2.95	ESCO2	establishment of sister chromatid cohesion N-acetyltransferase 2	3.07	3.31	3.36	4.12	4.32	3.56	5.27	7.22	-2.39	-1.19	-3.77	-8.53	35
16804631	3.47	5.03	0.52	1.1	-2.95	TICRR	TOPBP1-interacting checkpoint and replication regulator	2.86	3.57	3.36	4.13	4.6	4.06	5.38	6.59	-3.34	-1.4	-4.04	-5.52	20
16757373	7.67	9.24	1.36	0.44	-2.97	OAS2	2-5-oligoadenylate synthetase 2	7.18	7.88	8.31	5.23	9.43	8.51	9.44	9.04	-4.77	-1.55	-2.2	-14	27
16984010	5.84	7.42	0.34	1.69	-2.99	IL7R	interleukin 7 receptor	5.79	5.84	5.88	6.52	8.97	8.8	6.01	5.91	-9.06	-7.77	-1.1	1.53	23
16767991	4.24	5.82	0.47	1.28	-2.99	LIN7A	lin-7 homolog A (C. elegans)	4.89	4.32	4.14	3.77	7.22	6.64	4.89	4.64	-5.03	-4.96	-1.68	-1.83	32
16991859	3.83	5.43	0.4	1.81	-3.03	HMMR	hyaluronan-mediated motility receptor (RHAMM)	3.23	4.09	3.66	4.03	5.64	3.92	5.35	8.26	-5.32	1.13	-3.23	-18.66	21
16760048	4.22	5.82	0.15	1.08	-3.04	FOXM1	forkhead box M1	4.14	4.13	4.28	4.45	6.1	5.32	5.91	7.83	-3.87	-2.29	-3.09	-10.46	30
16944665	7.46	9.12	0.5	0.43	-3.15	DTX3L	deltex 3 like, E3 ubiquitin ligase	7.64	8.08	7.26	6.91	9.02	8.28	9.22	9.13	-2.59	-1.15	-3.89	-4.65	20
16657594	6.46	8.12	1.06	0.7	-3.17	ISG15	ISG15 ubiquitin-like modifier	5.67	7.06	7.76	5.61	8.02	7.14	8.84	8.25	-5.07	-1.06	-2.1	-6.21	22
16799793	5.27	6.93	0.34	1.27	-3.17	NUSAP1	nucleolar and spindle associated protein 1	4.63	5.42	5.18	5.25	7.45	6.43	6.7	9.24	-7.07	-2.02	-2.87	-15.93	25
16968735	6.47	8.13	1.01	0.8	-3.18	HERC6	HECT and RLD domain containing E3 ubiquitin protein ligase family member 6	5.86	7.25	7.27	5.26	7.55	7.37	8.97	8.68	-3.22	-1.09	-3.25	-10.71	26
17005865	5.65	7.32	0.88	1.4	-3.18	HIST1H2BM	histone cluster 1, H2bm	5.26	6.34	4.43	6.15	7.83	6.92	7.17	10	-5.92	-1.49	-6.68	-14.41	10
16785155	3.94	5.61	0.34	0.73	-3.18	SYNE2	spectrin repeat containing, nuclear envelope 2	4.58	4.07	3.91	3.83	6.41	5.17	4.83	6.04	-3.55	-2.14	-1.9	-4.63	126
16777278	3.59	5.26	0.42	1.43	-3.2	SKA3	spindle and kinetochore associated complex subunit 3	3.44	4.07	3.09	3.74	5.14	4.43	5.65	7.74	-3.24	-1.28	-5.9	-16.08	22
16922959	4.77	6.48	1.1	0.29	-3.25	MX2	MX dynamin-like GTPase 2	4.2	5.78	5.48	3.44	6.82	6.21	6.64	6.27	-6.14	-1.35	-2.23	-7.16	21
16677201	4.36	6.08	0.55	1.5	-3.29	DTL	denticleless E3 ubiquitin protein ligase homolog (Drosophila)	4.27	4.23	4.57	5.42	6.06	5.42	6.55	8.87	-3.46	-2.29	-3.94	-10.9	29
17080516	8.58	10.3	1.98	1.06	-3.31	ENPP2	ectonucleotide pyrophosphatase/phosphodiesterase 2	12.03	9.01	8.58	7.35	11.2	11.16	9.14	9.59	1.77	-4.46	-1.47	-4.72	31
16725041	3.7	5.43	0.23	1.66	-3.32	FAM111B	family with sequence similarity 111, member B	3.78	3.61	3.53	4.05	4.76	3.89	5.97	7.71	-1.97	-1.21	-5.43	-12.66	19
16958124	6.33	8.07	0.63	0.47	-3.32	PARP9	poly(ADP-ribose) polymerase family member 9	6.23	7.31	6.46	5.83	8.14	7.56	8.7	7.98	-3.77	-1.19	-4.71	-4.43	28
17088760	6.46	8.21	2.04	0.58	-3.35	PTGS1	prostaglandin-endoperoxide synthase 1 (prostaglandin G/H synthase and cyclooxygenase)	10.37	6.35	7.13	5.83	8.6	7.85	7.57	8.77	3.41	-2.84	-1.36	-7.68	25
16836492	4.99	6.74	0.43	1.33	-3.36	PRR11	proline rich 11	5.17	4.45	4.84	5.46	7.02	5.69	6.52	8.83	-3.62	-2.36	-3.19	-10.33	27
16784299	4.28	6.06	0.24	1.06	-3.45	CDKN3	cyclin-dependent kinase inhibitor 3	4.41	4.41	3.9	4.16	6.48	5.09	5.53	7.47	-4.22	-1.6	-3.09	-9.9	20
17010941	4.38	6.19	0.89	0.71	-3.5	PM20D2	peptidase M20 domain containing 2	4.38	4.37	4.4	6.15	6.22	4.78	6.18	6.17	-3.58	-1.32	-3.46	-1.01	26
17105401	3.89	5.71	0.3	1.27	-3.51	CENPI	centromere protein I	3.84	4.01	3.83	4.48	5.94	4.45	5.42	7.5	-4.3	-1.36	-3.02	-8.15	21
17016400	4.22	6.03	0.55	0.94	-3.52	HIST1H3F	histone cluster 1, H3f	3.57	4.86	4.42	4.01	5.99	4.69	6.07	6.99	-5.34	1.12	-3.12	-7.86	10
16813342	5.53	7.34	0.49	1.01	-3.52	PRC1	protein regulator of cytokinesis 1	4.97	5.71	6.1	5.33	7.57	6.45	7.08	8.84	-6.09	-1.67	-1.97	-11.34	22
17016043	6.25	8.07	0.83	0.43	-3.53	MBOAT1	membrane bound O-acyltransferase domain containing 1	7.13	6.81	5.47	5.64	8.28	7.88	8.54	7.57	-2.21	-2.11	-8.39	-3.82	27
16705381	4.42	6.23	0.84	0.61	-3.53	TET1	tet methylcytosine dioxygenase 1	4.51	6.02	4.08	4.56	6.5	6.01	6.87	5.45	-3.96	1	-6.91	-1.86	25
16826160	4.03	5.85	0.65	1.47	-3.54	SHCBP1	SHC SH2-domain binding protein 1	3.78	4.24	3.35	4.87	6.1	5.19	6.08	8.61	-4.98	-1.94	-6.62	-13.28	22
16850517	3.07	4.89	0.22	1.64	-3.55	NDC80	NDC80 kinetochore complex component	2.67	3.18	3.06	3.01	4.93	3.26	4.9	7.24	-4.8	-1.05	-3.57	-18.82	30
16851259	5.17	7.02	1.19	1.38	-3.61	ANKRD30B	ankyrin repeat domain 30B	5.43	7.28	5.22	4.48	7.53	8.41	6.62	5.17	-4.26	-2.18	-2.64	-1.62	11
16705159	3.6	5.46	0.12	1.39	-3.64	CDK1	cyclin-dependent kinase 1	3.73	3.67	3.5	3.51	5.82	4.4	5.13	7.64	-4.25	-1.65	-3.08	-17.5	23
16872926	8.59	10.48	0.19	0.99	-3.69	PSG5	pregnancy specific beta-1-glycoprotein 5	8.6	8.53	8.67	8.24	10.72	10.57	10.17	8.56	-4.34	-4.11	-2.82	-1.24	11
16847432	4.83	6.73	0.85	0.61	-3.71	BRIP1	BRCA1 interacting protein C-terminal helicase 1	4.2	5.62	4	5.49	6.54	5.96	6.93	7.41	-5.05	-1.27	-7.67	-3.77	37
16965346	5.35	7.25	0.6	1.4	-3.73	NCAPG	non-SMC condensin I complex subunit G	4.27	5.62	5.12	5.46	7.2	6.36	7.55	9.65	-7.64	-1.67	-5.41	-18.27	21
17015324	3.43	5.34	0.21	2.19	-3.74	NRN1	neuritin 1	3.4	3.52	3.4	3.03	7.44	7.04	3.39	3.53	-16.4	-11.44	1.01	-1.42	28
17075776	3.58	5.49	0.32	1.33	-3.75	PBK	PDZ binding kinase	3.09	3.88	3.57	3.57	5.64	4.44	5.5	7.64	-5.86	-1.48	-3.82	-16.81	22
16697695	3.33	5.25	0.35	1.39	-3.77	KIF14	kinesin family member 14	3.25	3.26	3.48	4	5.67	4.22	4.81	7.41	-5.35	-1.94	-2.51	-10.66	29
16830202	7.25	9.23	0.94	0.88	-3.94	XAF1	XIAP associated factor 1	6.49	8.74	7.24	7.36	9.08	8.21	10.34	9.37	-6.02	1.44	-8.55	-4.03	28
16901755	4.37	6.35	0.29	1.34	-3.95	BUB1	BUB1 mitotic checkpoint serine/threonine kinase	4.28	4.79	4.12	4.45	6.83	5.52	5.91	8.54	-5.85	-1.67	-3.47	-17.1	30
17121624	5.55	7.53	0.86	0.55	-3.95	LGALS9	galectin 9	5.11	6.28	6.13	4.47	8.06	7.76	7.36	6.8	-7.74	-2.78	-2.34	-5.01	17
17084904	4.27	6.27	0.59	0.91	-3.99	MELK	maternal embryonic leucine zipper kinase	4.16	5.41	4.16	4.5	6.52	5.7	6.13	7.81	-5.13	-1.22	-3.92	-9.91	31
17080897	5.96	7.96	0.64	1.49	-4.02	MTSS1	metastasis suppressor 1	6	5.92	6.67	5.11	9.23	7.7	5.69	8.2	-9.35	-3.43	1.97	-8.52	19
16757324	5.45	7.5	0.94	0.69	-4.13	OAS1	2-5-oligoadenylate synthetase 1	5.03	5.69	5.77	3.74	8.04	6.44	7.69	7.32	-8.07	-1.68	-3.78	-11.97	33
16666509	5.49	7.54	1.33	0.4	-4.14	IFI44	interferon-induced protein 44	4.61	6.57	6.57	4.02	7.58	6.78	7.66	7.39	-7.84	-1.15	-2.12	-10.37	25
17067314	3.64	5.7	0.27	1.13	-4.17	SCARA3	scavenger receptor class A, member 3	3.94	3.77	3.32	3.53	6.34	4.01	5.19	6.39	-5.28	-1.18	-3.65	-7.29	21
16667702	3.4	5.47	0.88	1.12	-4.22	VCAM1	vascular cell adhesion molecule 1	5.15	3.33	3.36	3.49	5.63	4.47	7.16	5.34	-1.39	-2.2	-13.87	-3.59	29
16754646	3.29	5.38	0.54	1.77	-4.26	PTPRQ	protein tyrosine phosphatase, receptor type, Q	3.49	3.92	3.08	2.67	6.6	4.83	5.89	2.56	-8.69	-1.89	-7	1.08	53
16707468	4.38	6.49	0.47	1.38	-4.3	KIF11	kinesin family member 11	4.25	5.22	4.18	4.58	6.64	5.4	6.52	8.71	-5.21	-1.14	-5.06	-17.53	37
17016363	1.33	3.44	0.13	1.18	-4.31	HIST1H3B	histone cluster 1, H3b	1.52	1.28	1.22	1.38	3.38	1.62	3.38	4.46	-3.64	-1.27	-4.45	-8.47	8
16719515	5.49	7.6	0.28	1.4	-4.31	MKI67	marker of proliferation Ki-67	5.39	5.57	5.23	5.89	7.84	6.27	7.33	9.62	-5.45	-1.63	-4.27	-13.25	32
16850477	4.58	6.69	0.78	1.23	-4.33	TYMS	thymidylate synthetase	4.52	4.8	4.4	6.11	6.71	5.8	6.87	8.73	-4.56	-2.01	-5.56	-6.15	21
16821541	7.42	9.59	0.96	1.8	-4.52	CRISPLD2	cysteine-rich secretory protein LCCL domain containing 2	9.34	7.32	7.46	7.45	9.95	9.59	9.31	6.06	-1.53	-4.81	-3.59	2.62	27
16757347	5.77	8	1.08	0.7	-4.67	OAS3	2-5-oligoadenylate synthetase 3	5.09	6.36	7.04	4.74	8.1	6.93	8.58	7.88	-8.04	-1.48	-2.91	-8.8	20
17069816	8.11	10.38	2.52	0.81	-4.79	SULF1	sulfatase 1	10.65	9.68	5.26	6.7	11.26	10.58	10.2	9.31	-1.53	-1.86	-30.78	-6.11	34
16793225	4.23	6.55	0.15	1.29	-4.97	DLGAP5	discs, large (Drosophila) homolog-associated protein 5	4.27	4.22	4.14	4.49	6.9	5.24	6.11	8.29	-6.2	-2.02	-3.9	-13.94	37
16923031	6.04	8.37	1.3	0.7	-5.03	MX1	MX dynamin-like GTPase 1	5.1	7.12	7.15	4.7	9.25	7.75	8.71	7.94	-17.74	-1.55	-2.95	-9.5	22
16909482	3.95	6.3	1.93	1.68	-5.12	HTR2B	5-hydroxytryptamine (serotonin) receptor 2B, G protein-coupled	7.68	4.64	3.61	3.58	6.77	5.89	7.76	3.82	1.89	-2.39	-17.69	-1.18	28
16989636	4.77	7.17	0.19	1.5	-5.27	KIF20A	kinesin family member 20A	4.79	4.53	4.75	4.99	7.75	5.47	6.55	8.95	-7.81	-1.92	-3.48	-15.58	21
16799598	3.39	5.79	0.54	1.29	-5.28	CASC5	cancer susceptibility candidate 5	3.31	4.45	3.37	3.48	6	4.61	5.57	7.69	-6.49	-1.12	-4.57	-18.58	29
16707196	5.87	8.37	1.21	0.58	-5.64	IFIT1	interferon-induced protein with tetratricopeptide repeats 1	5.4	6.68	6.41	4	8.29	7.44	8.84	8.4	-7.37	-1.7	-5.39	-21.05	13
16707551	4.01	6.52	0.46	1.35	-5.67	CEP55	centrosomal protein 55kDa	4.19	3.82	3.51	4.58	6.62	5.23	6.45	8.5	-5.37	-2.65	-7.69	-15.23	27
16666485	5.32	7.93	2.05	0.4	-6.11	IFI44L	interferon-induced protein 44-like	4.27	6.73	6.77	2.55	8.01	7.14	7.96	7.82	-13.37	-1.33	-2.28	-38.59	28
17016403	2.78	5.4	0.54	1.71	-6.14	HIST1H3G	histone cluster 1, H3g	1.91	2.81	3.19	2.69	5.58	3.33	5.23	7.5	-12.72	-1.43	-4.1	-28.02	9
16697544	3.76	6.39	0.78	1.46	-6.18	ASPM	abnormal spindle microtubule assembly	2.6	4.32	3.46	4.13	6.86	5.47	6	8.79	-19.2	-2.22	-5.82	-25.22	33
16844312	5.71	8.35	0.48	1.23	-6.24	TOP2A	topoisomerase (DNA) II alpha	5.11	6.25	5.85	5.58	8.8	7.69	8.03	10.47	-12.89	-2.73	-4.55	-29.48	34
17045198	6.33	9.06	0.95	1.17	-6.59	ANLN	anillin actin binding protein	5.17	6.85	5.9	7.28	9.22	7.86	8.86	10.69	-16.59	-2.01	-7.76	-10.65	29
17045897	4.86	7.61	0.93	1.82	-6.72	C7orf69	chromosome 7 open reading frame 69	4.73	6.65	4.63	5.22	8.17	7.55	7.22	4.09	-10.85	-1.87	-6.03	2.18	26
16707184	5.4	8.17	0.54	0.62	-6.83	IFIT3	interferon-induced protein with tetratricopeptide repeats 3	5.21	6.44	5.54	5.41	8.75	7.46	8.61	7.8	-11.57	-2.03	-8.38	-5.24	18
16870200	5.71	8.98	1.39	0.37	-9.64	BST2	bone marrow stromal cell antigen 2	8.01	6.06	5.51	4.78	8.65	8.92	9.53	9.04	-1.56	-7.27	-16.29	-19.22	24
17016503	6.08	9.56	1.32	0.24	-11.22	HIST1H3I	histone cluster 1, H3i	6.59	8.61	5.81	5.82	9.65	9.45	9.32	9.88	-8.34	-1.79	-11.44	-16.65	10

## Sheet: miRNAs
ID	Portador Avg (log2)	Control Avg (log2)	Portador DE	Control DE	Fold Change (portador vs control)	Gene Symbol	Description	PM15MBH	PM36EDM	PF44DBO	PM54MBO	CCF15VBO	CCM35ROM	CF42AH	CM55RGT	FC20s	FC30s	FC40s	FC50s	probes totales
16927684	6.02	3.97	0.37	0.44	4.14	MIR130B	microRNA 130b	5.89	6.07	6.18	5.34	3.97	4.77	3.76	4.1	3.77	2.45	5.33	2.36	4
16991760	3.87	2.36	1.05	0.54	2.86	MIR3142	microRNA 3142	3.29	2.63	4.86	4.56	2.11	2.46	2.43	3.37	2.26	1.12	5.41	2.28	11
16800630	5.38	4.13	1.09	0.47	2.38	MIR147B	microRNA 147b	4.49	4.41	6.17	6.5	3.55	3.92	4.59	4.37	1.93	1.41	3	4.36	40
16991757	5.99	4.94	0.91	0.67	2.07	MIR146A	microRNA 146a	5.73	4.77	6.92	6.3	4.13	4.62	5.32	5.59	3.04	1.11	3.04	1.64	24
16804476	2.57	1.6	0.62	0.49	1.96	MIR7-2	microRNA 7-2	2.91	2.28	2.92	1.62	2.57	1.56	1.53	1.69	1.27	1.65	2.62	-1.05	12
17093990	3.16	2.19	0.35	0.34	1.95	MIR4540	microRNA 4540	3.38	3.54	2.8	2.92	1.91	2.3	2.07	2.69	2.76	2.37	1.66	1.18	8
16993908	4.61	3.68	1.07	0.54	1.9	MIR4635	microRNA 4635	4.12	5.01	5.08	2.78	3.78	4.01	2.76	3.52	1.27	2.01	4.97	-1.66	11
16849740	4.64	3.73	0.63	0.72	1.88	MIR657	microRNA 657	4.44	4.95	4.68	3.5	4.13	4.61	3.11	3.23	1.24	1.27	2.98	1.21	8
16788780	4.19	3.39	0.84	0.56	1.75	MIR154	microRNA 154	5.18	4.25	3.13	4.15	2.7	3.13	3.69	3.96	5.58	2.17	-1.47	1.14	10
17075802	2.5	1.69	0.46	0.4	1.75	MIR4287	microRNA 4287	2.89	2.37	2.65	1.83	1.65	1.58	2.45	1.84	2.37	1.73	1.15	-1	11
16827280	6.3	5.52	0.25	0.43	1.72	MIR328	microRNA 328	6.18	6.55	6.44	5.98	5.38	5.96	5.68	4.94	1.74	1.5	1.69	2.05	4
16817918	5.03	4.25	0.51	0.8	1.72	MIR4518	microRNA 4518	4.27	5.15	5.46	4.92	3.19	4.16	4.35	5.13	2.11	1.98	2.16	-1.16	5
17087098	3.64	2.87	0.46	0.96	1.71	MIR2278	microRNA 2278	3.98	4.11	3.26	3.26	4.76	2.74	3.05	2.81	-1.73	2.59	1.16	1.36	17
16755267	2.65	1.9	0.43	0.96	1.69	MIR3685	microRNA 3685	2.58	2.63	1.82	2.77	1.84	1.96	3.8	1.88	1.68	1.59	-3.97	1.85	10
16894555	2.78	2.03	0.3	0.28	1.69	MIR4429	microRNA 4429	3.14	2.45	2.64	2.91	1.93	2.39	2.1	1.74	2.31	1.04	1.46	2.25	12
17103744	4.68	3.97	0.51	0.59	1.63	MIR500A	microRNA 500a	4.71	4.17	4.64	5.4	3.28	4.72	3.99	3.94	2.71	-1.46	1.58	2.76	9
17092879	4.01	3.31	0.45	0.5	1.62	MIR31	microRNA 31	4.05	3.84	3.17	4.17	2.59	3.77	3.18	3.47	2.76	1.05	-1.01	1.62	13
17114768	3.02	2.32	0.41	0.24	1.62	MIR892A	microRNA 892a	3.13	3.64	2.89	2.68	2.24	2.42	2.28	2.76	1.85	2.33	1.53	-1.06	8
16797152	5.31	4.64	0.46	0.56	1.59	MIR4710	microRNA 4710	5.65	5.57	5.11	4.65	5.11	4.16	5.14	4.14	1.46	2.65	-1.02	1.42	7
16956978	3.72	3.05	0.66	0.57	1.59	MIR548AB	microRNA 548ab	4.43	3.29	4.14	3.04	3.01	3.09	2.22	3.6	2.67	1.15	3.77	-1.48	8
16964833	2.98	2.33	0.3	0.26	1.57	MIR4274	microRNA 4274	2.67	3.24	3.23	2.77	2.22	2.57	2	2.49	1.37	1.59	2.34	1.22	10
16695934	2.83	2.19	0.6	0.2	1.57	MIR921	microRNA 921	2.73	2.05	3.51	2.96	2.16	2.23	2.17	2.58	1.49	-1.13	2.52	1.3	8
17095638	4.11	3.47	0.6	0.55	1.56	MIR4290	microRNA 4290	3.84	4.22	4.28	2.97	3.23	3.77	2.67	3.87	1.53	1.37	3.06	-1.86	15
16742742	3.23	2.6	0.82	0.24	1.55	MIR708	microRNA 708	3.54	4.25	2.88	2.37	2.65	2.6	3.07	2.55	1.85	3.13	-1.15	-1.13	14
16745990	2.35	1.73	1.21	0.53	1.54	MIR3167	microRNA 3167	2.86	1.53	1.73	4.16	1.84	1.44	1.78	2.69	2.02	1.06	-1.03	2.79	10
16931543	2.95	2.33	0.87	0.31	1.54	MIR4535	microRNA 4535	1.24	2.74	3.1	3.03	2.43	2.87	2.15	2.28	-2.27	-1.09	1.93	1.68	12
16788774	4.65	4.04	0.37	0.17	1.53	MIR668	microRNA 668	4.95	4.51	4.12	4.83	3.85	4.08	4.25	3.99	2.14	1.34	-1.09	1.8	14
17082258	2.88	2.27	0.4	0.09	1.52	MIR4664	microRNA 4664	3.21	3.21	2.59	2.46	2.4	2.18	2.24	2.29	1.74	2.03	1.27	1.13	21
17114801	3.17	2.57	0.24	0.26	1.52	MIR509-1/2	microRNA 509-1/2	3.19	3.12	2.79	3.34	2.61	2.54	2.86	2.23	1.5	1.5	-1.06	2.16	25
16718764	3.39	2.81	0.92	0.37	1.5	MIR3663	microRNA 3663	3.93	4.43	2.77	2.51	2.7	2.93	3.15	2.27	2.33	2.83	-1.3	1.18	12
16994952	3.83	3.25	0.3	0.78	1.5	MIR4279	microRNA 4279	3.92	3.24	3.83	3.75	3.21	4.5	2.63	3.36	1.63	-2.39	2.31	1.31	4
16911106	3.77	3.2	0.83	0.37	1.49	MIR103A2	microRNA 103a-2	4.06	3.38	2.29	4.04	2.8	3.54	3.47	2.96	2.41	-1.12	-2.25	2.11	11
16778061	3.25	2.67	2.24	0.2	1.49	MIR548F5	microRNA 548f-5	2.74	4.23	2.76	7.5	2.82	2.37	2.61	2.74	-1.06	3.65	1.12	26.95	25
16699862	4.38	3.83	0.54	0.33	1.46	MIR4742	microRNA 4742	3.32	4.41	4.32	4.43	4.34	3.59	3.94	3.72	-2.04	1.77	1.3	1.64	12
16974244	4.09	3.55	0.43	0.47	1.46	MIR548I2	microRNA 548i-2	4.23	3.9	3.34	4.27	4.02	3.1	3.89	3.19	1.16	1.75	-1.46	2.11	10
16788758	3.93	3.39	0.48	0.6	1.45	MIR487B	microRNA 487b	4.3	4.13	3.76	3.21	2.54	4	3.34	3.43	3.39	1.09	1.34	-1.17	19
16839524	6.59	6.06	0.62	0.4	1.44	MIR22	microRNA 22	6.7	6.33	5.44	6.82	6.16	5.97	6.69	5.75	1.46	1.28	-2.38	2.1	40
16694855	3.6	3.07	0.52	0.41	1.44	MIR765	microRNA 765	3.91	4.13	3.32	2.99	2.82	3.67	2.8	3.26	2.12	1.37	1.44	-1.2	22
17002657	3.89	3.39	0.75	0.2	1.42	MIR218-2	microRNA 218-2	4.51	3.52	4.36	2.92	3.66	3.17	3.36	3.41	1.81	1.28	2	-1.41	15
16865064	3.13	2.62	0.54	0.21	1.42	MIR521	microRNA 521-2	2.46	3.43	2.87	3.67	2.53	2.33	2.75	2.79	-1.04	2.15	1.09	1.84	8
16773222	3.52	3.03	0.64	0.49	1.4	MIR2276	microRNA 2276	4.39	3.34	3.65	2.87	2.55	3.73	2.91	3.13	3.6	-1.3	1.68	-1.2	8
16865022	3.41	2.92	0.35	0.69	1.4	MIR520E	microRNA 520e	3.29	3.55	2.87	3.66	2.55	3.82	3.22	2.28	1.66	-1.21	-1.27	2.6	8
16823041	5.62	5.15	0.48	0.54	1.39	MIR3180-4/5	microRNA 3180-4	6.18	5.16	5.87	5.32	4.54	5.64	5.54	4.81	3.12	-1.4	1.26	1.43	6
16858310	5.65	5.19	0.21	0.78	1.38	MIR4748	microRNA 4748	5.99	5.47	5.66	5.66	5.27	4.38	5.1	6.26	1.65	2.13	1.48	-1.52	6
16865036	2.73	2.26	0.22	0.63	1.38	MIR520A	microRNA 520a	2.83	2.74	2.66	2.32	2.24	2.42	2.12	3.49	1.51	1.25	1.46	-2.25	11
16849623	4.96	4.5	0.63	0.55	1.37	MIR4739	microRNA 4739	5.57	4.08	5.15	4.8	3.59	4.87	4.6	4.35	3.95	-1.74	1.46	1.36	9
16751965	3.94	3.49	0.42	0.28	1.37	MIR615	microRNA 615	3.62	4.49	4.16	3.65	3.89	3.21	3.47	3.51	-1.21	2.43	1.62	1.1	23
16834628	3.5	3.06	0.46	0.57	1.35	MIR2117	microRNA 2117	3.97	2.87	3.42	3.59	2.86	3.32	2.81	4.04	2.17	-1.36	1.52	-1.37	18
16763964	9.68	9.27	0.56	0.07	1.33	MIR1291	microRNA 1291	10.48	9.55	9.79	9.14	9.18	9.35	9.29	9.24	2.47	1.15	1.41	-1.07	22
16788725	6.97	6.56	0.32	0.85	1.33	MIR329-1	microRNA 329-1	7.19	6.88	6.47	7.06	4.96	6.26	6.88	6.6	4.69	1.53	-1.33	1.38	10
16902500	3.52	3.1	0.78	0.52	1.33	MIR4783	microRNA 4783	2.47	3.97	4.16	3.17	2.62	3.88	3.06	3.16	-1.11	1.06	2.14	1.01	9
16711795	1.77	1.36	0.72	0.1	1.32	MIR548AK	microRNA 548ak	1.85	3.19	1.82	1.6	1.4	1.5	1.29	1.31	1.36	3.21	1.44	1.22	4
17058314	2.33	1.95	0.53	0.45	1.31	MIR3914	microRNA 3914-1	2.28	2.93	2.4	1.63	2.01	1.74	2.78	2.04	1.21	2.28	-1.3	-1.33	9
16678320	5.05	4.68	0.79	0.63	1.3	MIR3620	microRNA 3620	4.16	5.45	5.93	4.67	4.94	5.59	4.33	4.21	-1.72	-1.1	3.03	1.37	8
17014085	2.47	2.09	0.65	0.2	1.3	MIR3692	microRNA 3692	2.98	3.04	2.04	1.76	2.35	1.95	2.2	1.93	1.55	2.13	-1.12	-1.12	16
16788743	4.97	4.59	0.34	1.25	1.3	MIR376B	microRNA 376b	4.96	5.08	4.32	4.9	2.44	5.21	4.93	4.11	5.73	-1.1	-1.52	1.73	10
17046337	4.79	4.43	0.47	0.77	1.29	MIR3147	microRNA 3147	5.46	4.32	4.7	4.87	4.69	4.96	4.17	3.21	1.7	-1.56	1.44	3.16	4
16873606	3.26	2.9	0.47	0.35	1.29	MIR320E	microRNA 320e	3.1	4.09	3.48	3.09	2.93	3.16	2.33	2.83	1.13	1.9	2.22	1.2	8
16886501	2.31	1.94	0.46	0.56	1.29	MIR4773-1	microRNA 4773-1	2.52	2.21	1.45	2.24	2.07	1.54	2.85	1.86	1.37	1.6	-2.64	1.3	11
16788776	3.8	3.43	0.41	0.55	1.29	MIR485	microRNA 485	4.59	3.94	3.79	3.66	2.93	3.49	4.27	3.39	3.16	1.37	-1.4	1.21	23
16788524	4	3.63	0.67	0.54	1.29	MIR493	microRNA 493	4.33	3.72	3.19	4.7	2.84	3.43	4.04	3.87	2.81	1.22	-1.8	1.78	23
16793940	3.73	3.38	0.33	0.72	1.28	MIR4708	microRNA 4708	3.79	3.11	3.83	3.59	3.27	3.4	3.43	4.8	1.43	-1.22	1.32	-2.31	16
16873389	3.07	2.72	0.38	0.46	1.28	MIR642B	microRNA 642b	3.22	3.2	2.89	2.4	2.42	2.2	3.08	3.1	1.74	2	-1.14	-1.62	4
16694585	4.19	3.83	0.34	0.29	1.28	MIR9-1	microRNA 9-1	4.86	4.17	4.22	4.18	3.71	3.96	4.33	3.73	2.22	1.15	-1.09	1.36	10
16802160	3.47	3.13	0.49	0.41	1.27	MIR4311	microRNA 4311	3.25	3.06	3.64	4.18	2.86	3.22	3.83	3.11	1.31	-1.11	-1.14	2.1	8
16801069	3.14	2.79	0.23	0.65	1.27	MIR4713	microRNA 4713	3.15	3.12	3.38	2.83	2.41	3.12	2.16	3.59	1.67	1.01	2.32	-1.69	18
16935989	3.86	3.53	0.46	0.54	1.26	MIR1249	microRNA 1249	4.23	3.39	4.27	3.52	3.91	4.09	3.1	3.04	1.25	-1.63	2.25	1.39	9
16796650	5.14	4.8	0.77	0.4	1.26	MIR151B	microRNA 151b	5.48	6.13	4.42	4.71	5.08	4.59	4.28	5.1	1.32	2.9	1.1	-1.31	17
17054530	4.31	3.98	0.46	0.5	1.26	MIR4655	microRNA 4655	3.95	4.55	4.9	3.99	4.15	4.54	3.83	3.35	-1.15	1.01	2.1	1.56	6
17103748	3.29	2.97	0.56	0.94	1.25	MIR501	microRNA 501	3.04	4.2	2.98	3.53	3.13	3.02	2.71	4.8	-1.06	2.26	1.21	-2.4	8
16712936	2.56	2.24	0.73	0.25	1.25	MIR938	microRNA 938	3.51	2.06	2.94	2.01	2.07	2.41	2.5	1.98	2.72	-1.27	1.35	1.02	22
16851349	3.65	3.34	0.94	0.63	1.24	MIR320C1	microRNA 320c-1	4.6	4.17	2.53	3.19	3.22	4.17	2.66	3.45	2.6	1	-1.1	-1.19	9
16718230	4.6	4.29	0.58	0.39	1.24	MIR4482	microRNA 4482	3.98	4.32	4.85	5.31	3.54	4.4	4.31	4.16	1.36	-1.05	1.45	2.21	11
16806388	2.86	2.56	0.85	0.46	1.24	MIR4509	microRNA 4509-1	3.39	3.58	1.77	2.46	2.48	2.59	2.61	1.65	1.87	2	-1.79	1.75	7
17105937	4.77	4.46	0.79	0.49	1.24	MIR548AN	microRNA 548an	4.88	4.45	3.26	4.99	4.53	3.9	4.38	5.1	1.28	1.47	-2.18	-1.08	8
16788741	6.04	5.73	0.79	0.6	1.24	MIR654	microRNA 654	6.29	5.92	4.52	5.98	4.8	6.11	5.99	5.49	2.81	-1.14	-2.78	1.4	17
16865054	2.59	2.29	0.37	0.86	1.23	MIR520C	microRNA 520c	3.23	2.68	2.58	2.37	3.57	2.48	1.54	2.07	-1.26	1.14	2.04	1.23	8
17095828	8.76	8.49	0.33	0.64	1.21	MIR3651	microRNA 3651	9.12	8.39	8.92	8.61	8.65	8.55	8.29	7.26	1.39	-1.12	1.54	2.55	24
16992195	3.18	2.9	0.65	0.44	1.21	MIR378E	microRNA 378e	3.99	2.46	2.98	3.35	2.75	2.98	2.93	3.76	2.36	-1.44	1.03	-1.32	8
16856273	4.74	4.48	0.61	0.4	1.2	MIR3187	microRNA 3187	3.57	4.93	4.71	4.64	4.67	4.84	3.94	4.32	-2.14	1.06	1.7	1.24	10
17071084	5.24	4.99	0.66	0.06	1.19	MIR3150A	microRNA 3150a	4.82	6.21	5.55	4.84	5.01	4.99	4.99	5.1	-1.14	2.33	1.48	-1.2	11
16953809	5.15	4.9	0.4	0.41	1.19	MIR425	microRNA 425	5.22	5.01	5.22	4.37	5.04	5.1	4.19	4.73	1.13	-1.06	2.04	-1.28	19
16709317	4.3	4.05	1.36	0.4	1.19	MIR4295	microRNA 4295	4.81	3.71	2.87	6.01	4	3.68	4.64	4.11	1.75	1.02	-3.41	3.74	19
16698500	2.65	2.41	0.41	0.29	1.18	MIR135B	microRNA 135b	2.78	3.38	2.43	2.6	2.54	2.27	2.3	2.89	1.18	2.15	1.09	-1.22	21
17081518	2.18	1.94	0.45	0.1	1.18	MIR30D	microRNA 30d	2.96	2.29	2.15	1.9	1.9	2	1.77	1.98	2.09	1.23	1.3	-1.06	15
16873684	4.48	4.25	0.73	0.67	1.18	MIR3191	microRNA 3191	5.18	4.98	3.66	4.05	4.8	3.45	3.85	4.75	1.3	2.88	-1.14	-1.62	9
16712934	5.29	5.06	1.05	0.31	1.17	MIR604	microRNA 604	6.77	4.3	4.94	5.57	4.82	4.82	5.44	5.24	3.85	-1.44	-1.42	1.26	22
17086746	1.89	1.67	0.53	0.18	1.16	MIR3910	microRNA 3910-1	1.77	2.64	1.99	1.37	2	1.59	1.68	1.72	-1.17	2.07	1.24	-1.27	11
16967282	3.98	3.78	0.5	0.58	1.15	MIR1269A	microRNA 1269a	3.63	4.55	3.51	4.28	4.09	4.24	3.54	2.95	-1.38	1.24	-1.02	2.51	9
16841481	4.21	4.01	0.48	0.83	1.15	MIR1269B	microRNA 1269b	4.08	4.81	3.65	4.34	4.06	3.73	2.43	4.29	1.02	2.11	2.33	1.04	8
16874265	5.45	5.27	1.04	0.62	1.13	MIR4324	microRNA 4324	5.85	5	3.72	5.98	4.83	5.47	5.08	6.26	2.03	-1.38	-2.56	-1.21	9
16882705	3.61	3.43	0.64	0.7	1.13	MIR4436A	microRNA 4436a	3.31	2.96	4.41	3.86	3.75	3.1	2.64	4.22	-1.37	-1.1	3.42	-1.28	9
17112362	2.13	1.96	0.54	0.51	1.12	MIR4328	microRNA 4328	2.89	2.31	1.67	1.89	1.83	1.93	2.96	2.11	2.08	1.31	-2.45	-1.16	10
17065547	3.92	3.75	1.11	0.38	1.12	MIR4660	microRNA 4660	3.67	5.94	3.52	4.4	4.17	3.27	3.66	3.87	-1.41	6.39	-1.1	1.45	10
16964831	2	1.84	0.66	0.06	1.12	MIR4798	microRNA 4798	2.28	3.14	1.7	1.81	1.81	1.9	1.77	1.87	1.38	2.36	-1.05	-1.05	8
16788715	3.03	2.88	0.49	0.32	1.11	MIR299	microRNA 299	3.71	3.24	2.64	2.77	2.31	2.8	3.06	2.88	2.64	1.35	-1.34	-1.08	23
16839550	2.66	2.53	0.49	0.25	1.1	MIR132	microRNA 132	2.58	3.44	2.77	2.3	2.74	2.4	2.2	2.69	-1.12	2.06	1.48	-1.3	22
16932023	4.48	4.35	0.6	0.68	1.1	MIR3198-1	microRNA 3198-1	4.83	4.21	3.69	5	3.74	4	4.62	5.27	2.13	1.16	-1.91	-1.21	14
16788731	3.09	2.96	0.51	0.37	1.09	MIR1193	microRNA 1193	4.07	2.9	3.14	3.2	2.82	3.09	3.54	2.7	2.37	-1.14	-1.32	1.42	24
16958522	2.66	2.54	0.57	0.12	1.09	MIR548I1	microRNA 548i-1	3.74	2.7	2.41	2.81	2.64	2.61	2.38	2.48	2.14	1.06	1.02	1.26	11
16934866	3.98	3.87	0.26	0.57	1.08	MIR659	microRNA 659	4.18	3.77	4.22	3.74	4.02	3.71	3.19	4.55	1.11	1.04	2.04	-1.76	18
16864737	6.7	6.59	0.47	0.35	1.08	MIR99B	microRNA 99b	6.61	5.78	6.67	6.84	6.36	6.87	6.19	6.88	1.2	-2.13	1.4	-1.03	9
16851950	2.48	2.38	0.87	0.5	1.07	MIR3975	microRNA 3975	3.08	1.78	1.73	3.42	2.42	3.18	2.41	1.98	1.59	-2.63	-1.6	2.7	8
16788764	4.53	4.43	0.62	0.92	1.07	MIR544A	microRNA 544a	4.98	4.26	3.65	4.88	3.41	4.03	5.51	4.82	2.97	1.17	-3.63	1.05	8
16673877	3.48	3.39	0.52	0.55	1.06	MIR3120	microRNA 3120	3.44	2.47	3.6	3.44	2.72	4.05	3.3	3.5	1.65	-2.99	1.23	-1.04	17
16674287	1.92	1.84	0.46	0.32	1.06	MIR4424	microRNA 4424	2.15	2.12	1.72	1.17	1.91	1.76	1.46	2.24	1.18	1.28	1.2	-2.1	8
16794705	10.13	10.05	0.57	0.3	1.06	MIR4709	microRNA 4709	11.27	10.13	10.05	10.2	10.14	10.6	9.9	10.05	2.19	-1.39	1.11	1.11	32
16815070	5.07	4.99	0.37	0.55	1.06	MIR4717	microRNA 4717	5.5	4.66	5.25	4.89	5.2	4.9	4.87	6.05	1.23	-1.18	1.31	-2.24	11
16888669	1.91	1.84	0.26	0.71	1.05	MIR1245A	microRNA 1245a	2.18	1.62	2.07	1.76	1.9	1.88	3.24	1.7	1.21	-1.19	-2.25	1.04	18
16881059	3.43	3.36	0.97	0.33	1.05	MIR3126	microRNA 3126	5.06	3.84	2.94	3.07	3.44	3.33	2.71	3.34	3.08	1.43	1.17	-1.21	13
16729856	2.08	2.02	0.29	0.46	1.05	MIR3166	microRNA 3166	1.9	2.45	1.85	2.23	1.89	1.41	2.48	2.17	1.01	2.07	-1.55	1.04	19
16853701	1.54	1.47	0.5	0.18	1.05	MIR4317	microRNA 4317	2.52	1.5	1.66	1.44	1.36	1.52	1.77	1.45	2.23	-1.01	-1.08	-1.01	14
16814986	5.45	5.37	1.05	0.59	1.05	MIR4516	microRNA 4516	5.46	3.38	5.28	5.62	5.72	5.05	4.71	5.99	-1.2	-3.18	1.48	-1.29	4
16696346	3.61	3.55	0.41	0.32	1.04	MIR1295A	microRNA 1295a	3.42	3.7	3.7	2.83	3.65	3.53	3.44	4.15	-1.17	1.12	1.2	-2.49	25
17007603	5.05	5	0.79	0.31	1.04	MIR3934	microRNA 3934	4.81	3.67	5.15	5.48	5.34	5.12	4.62	4.88	-1.44	-2.74	1.44	1.51	12
17070767	2.77	2.71	0.88	0.23	1.04	MIR4661	microRNA 4661	2.16	4.25	2.82	2.89	2.55	2.46	2.89	2.92	-1.32	3.46	-1.05	-1.02	13
16985964	3.25	3.2	0.79	0.4	1.04	MIR4803	microRNA 4803	3.54	4.7	2.93	3.17	3.61	2.84	3.5	2.87	-1.04	3.63	-1.48	1.23	11
17023653	1.58	1.52	0.82	0.23	1.04	MIR548AJ1	microRNA 548aj-1	1.91	1.24	2.89	1.08	1.47	1.78	1.22	1.58	1.36	-1.45	3.18	-1.42	4
16996133	2.17	2.12	0.62	0.33	1.04	MIR581	microRNA 581	2.38	3.36	1.98	2.13	2.75	2.13	1.99	2.2	-1.3	2.33	-1.01	-1.04	23
16754563	1.58	1.54	0.58	0.07	1.03	MIR1252	microRNA 1252	1.65	2.73	1.62	1.44	1.57	1.58	1.51	1.42	1.05	2.2	1.08	1.01	10
16852473	2.09	2.04	0.42	0.27	1.03	MIR4529	microRNA 4529	2.64	2.01	1.62	2.15	1.51	2.1	1.97	2.06	2.19	-1.06	-1.27	1.06	10
16736674	2.03	1.98	0.53	0.33	1.03	MIR4694	microRNA 4694	1.87	2.59	2.22	1.35	1.98	1.98	1.58	2.38	-1.08	1.53	1.56	-2.03	8
17107763	4.17	4.13	0.4	0.56	1.02	MIR4330	microRNA 4330	4.6	3.85	3.81	4.44	3.49	4.35	3.92	4.8	2.16	-1.41	-1.07	-1.28	11
17056326	2.62	2.59	0.74	0.52	1.02	MIR550B1	microRNA 550b-1	2.87	2.38	3.47	1.71	1.96	2.3	3.04	2.96	1.87	1.06	1.35	-2.37	10
16731020	2.11	2.09	0.66	0.31	1.01	MIR4491	microRNA 4491	3.28	2.21	2.21	1.72	1.61	2.19	2.32	2	3.18	1.01	-1.08	-1.21	13
16849339	5.56	5.56	0.55	0.87	1	MIR4316	microRNA 4316	5.61	5.5	5.57	4.47	5.41	5.81	3.87	5.51	1.16	-1.24	3.23	-2.05	8
16948132	2.31	2.31	0.64	0.34	1	MIR4789	microRNA 4789	2.13	3.55	2.33	2.45	2.4	2.24	2.66	1.85	-1.21	2.49	-1.26	1.51	15
16697660	5.59	5.61	0.75	0.2	-1.01	MIR181B1	microRNA 181b-1	5.81	4.69	5.37	6.47	5.3	5.76	5.69	5.54	1.42	-2.11	-1.24	1.91	14
16701531	6	6.01	0.18	0.82	-1.01	MIR3916	microRNA 3916	6.19	6.07	5.79	5.93	5.78	4.96	6.26	6.9	1.33	2.17	-1.39	-1.96	9
17052070	2.59	2.61	0.27	0.37	-1.01	MIR490	microRNA 490	2.63	2.53	2.06	2.62	2.41	2.48	3.23	2.76	1.16	1.04	-2.25	-1.1	18
16910076	4.56	4.59	0.54	0.25	-1.02	MIR2467	microRNA 2467	3.5	4.47	4.67	4.56	4.86	4.4	4.76	4.39	-2.58	1.05	-1.07	1.13	15
16698784	1.92	1.95	0.3	0.57	-1.02	MIR29B2	microRNA 29b-2	1.6	2.3	2.01	1.82	2.84	2	1.48	1.97	-2.37	1.23	1.43	-1.11	8
16816018	3.91	3.94	1.05	0.75	-1.02	MIR365A	microRNA 365a	3.95	4.15	3.34	5.79	4.28	3.57	5.13	3.52	-1.25	1.5	-3.45	4.84	11
16768913	2.21	2.24	0.62	0.38	-1.02	MIR4303	microRNA 4303	1.87	3.32	2.36	2.23	2.18	2.32	3	2.23	-1.24	2.01	-1.56	-1	15
16788733	4.48	4.5	0.75	0.99	-1.02	MIR543	microRNA 543	5.53	4.73	3.82	4.16	2.69	4.27	5.01	4.42	7.16	1.37	-2.3	-1.19	13
17056289	3.02	3.06	0.27	0.58	-1.02	MIR550A3	microRNA 550a-3	3.12	3.5	2.89	2.99	3.07	3.2	2.87	4.17	1.03	1.24	1.02	-2.27	12
16775763	3.58	3.61	0.56	0.61	-1.02	MIR622	microRNA 622	3.38	3.48	3.82	4.62	3.8	3.14	4.53	3.4	-1.33	1.26	-1.63	2.34	16
17017353	4.38	4.43	0.51	0.27	-1.03	MIR4646	microRNA 4646	3.4	4.57	4.38	4.24	4.82	4.16	4.38	4.47	-2.66	1.32	-1	-1.17	9
17103754	5.31	5.35	0.46	0.47	-1.03	MIR502	microRNA 502	5.1	4.78	5.54	5.8	4.79	5.84	5.14	5.6	1.23	-2.08	1.33	1.15	11
16788522	4.95	4.99	0.7	0.21	-1.03	MIR770	microRNA 770	6.04	4.96	4.36	5.01	4.76	4.88	5.1	5.22	2.43	1.06	-1.67	-1.16	13
17088997	4.12	4.18	0.66	0.81	-1.04	MIR181B2	microRNA 181b-2	4.68	3.96	3.13	4.29	4.84	3.54	4.9	3.4	-1.12	1.34	-3.42	1.86	24
17099697	6.13	6.19	0.41	0.3	-1.04	MIR3689D1	microRNA 3689d-1	5.95	6.24	6.9	6.16	6.25	6.13	5.79	6.51	-1.24	1.08	2.15	-1.28	12
16788784	4.36	4.42	0.12	0.61	-1.04	MIR377	microRNA 377	4.46	4.34	4.16	4.37	3.22	4.29	4.47	4.49	2.37	1.04	-1.24	-1.09	13
16901591	4.42	4.48	0.87	0.47	-1.04	MIR4266	microRNA 4266	3.96	5.55	4.79	3.62	4	4.14	4.87	4.89	-1.03	2.67	-1.05	-2.42	4
16711950	2.99	3.05	0.88	0.51	-1.04	MIR4293	microRNA 4293	3.19	4.68	2.68	3.04	3.73	2.66	2.71	3.31	-1.45	4.06	-1.03	-1.2	14
17074282	1.52	1.58	0.8	0.14	-1.04	MIR4659B	microRNA 4659b	3.07	1.56	1.63	1.31	1.64	1.52	1.76	1.44	2.7	1.03	-1.09	-1.1	6
17072523	1.52	1.58	0.73	0.24	-1.04	MIR4662A	microRNA 4662a	2.84	1.64	1.65	1.12	1.35	1.88	1.7	1.44	2.8	-1.19	-1.04	-1.25	8
16779661	3.7	3.76	0.9	0.53	-1.04	MIR548X2	microRNA 548x-2	4.17	2.3	3.29	4.2	2.93	4.2	3.67	3.81	2.36	-3.74	-1.31	1.31	4
16837158	2.54	2.6	0.38	0.54	-1.04	MIR634	microRNA 634	2.63	2.56	2.45	1.8	2.6	3.68	2.6	2.6	1.02	-2.18	-1.1	-1.74	9
17060442	3.99	4.06	0.76	0.26	-1.05	MIR25	microRNA 25	4.41	2.62	3.87	3.86	4.12	4.01	3.71	4.34	1.22	-2.61	1.12	-1.39	14
16660734	2.84	2.91	0.46	0.35	-1.05	MIR378F	microRNA 378f	3.02	2.66	3.37	2.3	2.84	2.81	3.07	3.56	1.13	-1.11	1.23	-2.4	18
16671514	4.74	4.81	0.25	0.65	-1.05	MIR4258	microRNA 4258	5.05	4.54	4.56	4.87	4.03	5.46	4.5	5.18	2.04	-1.89	1.04	-1.24	9
17114785	2.75	2.82	0.38	0.27	-1.05	MIR513A1	microRNA 513a-1	2.66	2.83	3.04	2.15	2.87	2.59	2.78	3.24	-1.16	1.18	1.19	-2.14	10
17112191	2.54	2.61	0.32	0.66	-1.05	MIR545	microRNA 545	2.8	2.31	2.82	2.21	1.86	3.34	2.3	2.93	1.92	-2.05	1.44	-1.65	9
16786906	7.24	7.32	0.34	0.69	-1.06	MIR1260A	microRNA 1260a	7.07	7.53	7.45	6.79	7.15	7.47	6.51	8.18	-1.06	1.04	1.92	-2.61	10
16907639	3.69	3.77	0.91	0.38	-1.06	MIR2355	microRNA 2355	3.14	4.47	2.63	4.38	4.1	3.86	3.69	3.21	-1.95	1.52	-2.09	2.25	21
17099699	4.68	4.75	0.64	0.43	-1.06	MIR3689B	microRNA 3689b	4.15	5.29	4.1	5.18	4.75	4.81	5.6	4.68	-1.52	1.39	-2.83	1.41	17
16665139	3.55	3.62	0.6	0.35	-1.06	MIR4422	microRNA 4422	4.73	3.51	3.6	3.52	3.66	3.54	2.94	3.68	2.11	-1.02	1.59	-1.12	19
17099695	5.5	5.6	0.53	0.44	-1.07	MIR3689A	microRNA 3689a	5.56	5.45	5.01	6.28	5.52	5.17	6.23	5.66	1.03	1.21	-2.32	1.53	9
16662619	2.2	2.31	0.25	0.39	-1.07	MIR4255	microRNA 4255	2.09	1.73	2.26	2.26	2.4	3.06	2.31	2.2	-1.23	-2.52	-1.04	1.05	12
16803618	3.45	3.56	0.43	0.43	-1.08	MIR184	microRNA 184	2.9	3.94	3.52	3.38	4.01	3.56	3.56	2.97	-2.15	1.3	-1.03	1.33	19
16719587	3.59	3.7	0.87	0.27	-1.08	MIR4297	microRNA 4297	2.55	3.85	4.62	3.33	3.65	3.82	3.66	3.2	-2.14	1.02	1.94	1.1	10
16799911	2.15	2.26	0.65	0.35	-1.08	MIR626	microRNA 626	2.09	1.99	2.37	3.4	2.19	2.41	2.93	2.18	-1.07	-1.34	-1.48	2.34	14
16912368	3.73	3.86	0.93	0.49	-1.09	MIR3193	microRNA 3193	2.82	4.98	4.04	3.34	4.21	4.33	3.54	3.34	-2.61	1.57	1.41	1	11
16880667	2.09	2.21	0.51	0.42	-1.09	MIR4433A	microRNA 4433a	2.02	2.66	2.18	1.42	2	1.65	2.54	2.49	1.01	2.02	-1.28	-2.1	7
17112469	1.46	1.59	0.67	0.27	-1.09	MIR548I4	microRNA 548i-4	1.4	2.78	1.4	1.58	1.51	1.72	1.09	1.58	-1.08	2.09	1.24	1	11
16854801	2.98	3.11	0.47	0.7	-1.1	MIR924	microRNA 924	3.02	2.81	3.12	2.09	3.07	2.76	3.33	4.39	-1.04	1.03	-1.15	-4.92	9
16997990	1.6	1.77	0.62	0.12	-1.12	MIR3660	microRNA 3660	1.53	2.83	1.61	1.65	1.66	1.83	1.69	1.91	-1.09	2	-1.06	-1.2	14
16994043	3.65	3.81	0.58	0.5	-1.12	MIR4277	microRNA 4277	2.52	3.81	3.56	3.63	3.67	4.54	3.93	3.36	-2.22	-1.65	-1.29	1.21	8
16823889	5.14	5.32	1.07	0.42	-1.14	MIR548H2	microRNA 548h-2	4.64	5.58	4	6.45	5.11	4.83	5.57	5.74	-1.38	1.68	-2.98	1.63	6
16991418	3.49	3.69	0.24	0.62	-1.15	MIR378H	microRNA 378h	3.46	3.79	3.19	3.52	2.83	3.81	4.34	3.59	1.55	-1.01	-2.21	-1.05	10
16682460	5.62	5.82	0.27	0.39	-1.15	MIR4695	microRNA 4695	5.2	5.84	5.66	5.57	6.3	5.87	5.35	5.78	-2.14	-1.02	1.24	-1.16	40
16988869	4.27	4.48	0.37	0.72	-1.16	MIR4633	microRNA 4633	3.95	4.51	3.99	4.7	4.59	3.5	4.39	5.25	-1.56	2.02	-1.32	-1.47	10
16753543	3.17	3.38	0.97	1.37	-1.16	MIR548C	microRNA 548c	2.92	2.47	3.44	4.71	4.3	3.81	2.93	1.18	-2.61	-2.53	1.42	11.55	4
16836624	8.62	8.85	1.17	0.34	-1.17	MIR21	microRNA 21	9.39	9.67	7.99	7.21	8.76	9.36	8.93	8.57	1.55	1.24	-1.92	-2.56	22
17088995	4.35	4.59	0.47	0.41	-1.18	MIR181A2	microRNA 181a-2	3.93	4.22	4.47	5.04	4.84	4.4	4.92	4.03	-1.87	-1.14	-1.37	2	10
16703056	4.15	4.39	0.33	0.52	-1.18	MIR4675	microRNA 4675	3.76	4.21	4.57	4.07	4.97	4.23	3.75	4.56	-2.32	-1.01	1.76	-1.4	16
16825907	6.01	6.27	0.56	0.25	-1.19	MIR4519	microRNA 4519	5.69	5.5	6.27	6.74	6.39	6.74	6.2	6.21	-1.62	-2.36	1.05	1.44	8
16724356	3.75	4.01	0.36	0.64	-1.2	MIR3160	microRNA 3160-2	3.88	3.36	3.59	4.19	4.42	4.68	3.36	3.6	-1.45	-2.5	1.18	1.5	10
16865104	2.94	3.2	0.51	0.3	-1.2	MIR519A2	microRNA 519a-2	3.27	2.31	2.67	3.41	2.84	3.43	3.02	3.44	1.35	-2.17	-1.28	-1.02	9
16859786	3.36	3.63	0.6	0.37	-1.21	MIR3188	microRNA 3188	2.73	3	4.04	3.69	4.09	3.51	3.21	3.74	-2.55	-1.42	1.79	-1.04	8
17072725	2.85	3.13	0.96	1.08	-1.22	MIR1206	microRNA 1206	3.14	2.72	2.67	4.71	4.06	4.06	2.25	2.12	-1.9	-2.53	1.34	6.04	13
17082653	3.64	3.93	1.17	0.67	-1.22	MIR1234	microRNA 1234	2.37	5.21	3.55	3.72	4.59	4.41	3.23	3.46	-4.65	1.75	1.24	1.2	6
16850286	6.56	6.84	0.98	0.5	-1.22	MIR4525	microRNA 4525	6.26	6.47	6.91	8.42	6.16	6.92	6.78	7.38	1.07	-1.37	1.1	2.06	10
16724568	3	3.29	0.71	0.77	-1.23	MIR4487	microRNA 4487	3.02	3.07	4.39	2.86	2.78	3.71	2.58	4.21	1.18	-1.56	3.49	-2.55	9
16944912	2.69	2.99	0.58	0.5	-1.23	MIR544B	microRNA 544b	2.11	2.47	2.86	3.46	3.25	3.24	2.19	2.76	-2.21	-1.7	1.59	1.63	8
16682485	4.1	4.41	0.93	0.29	-1.24	MIR1290	microRNA 1290	3.11	4.58	3.58	5.15	4.27	4.7	4.56	4.06	-2.24	-1.09	-1.98	2.13	8
16741777	4.23	4.55	0.32	0.25	-1.24	MIR139	microRNA 139	4.27	3.88	4.19	4.66	4.51	5.04	4.51	4.62	-1.18	-2.22	-1.24	1.03	15
16788770	4.46	4.78	0.19	0.71	-1.25	MIR382	microRNA 382	4.55	4.68	4.24	4.37	3.52	4.48	4.97	5.08	2.04	1.15	-1.65	-1.64	16
17046369	3.33	3.65	0.51	0.31	-1.25	MIR4283-1/2	microRNA 4283-1	3.03	3.68	2.74	3.81	3.32	3.79	4.03	3.5	-1.22	-1.08	-2.44	1.24	25
17115796	5.51	5.85	0.67	0.14	-1.26	MIR1184-1/2/3	microRNA 1184-1/2	5.5	5.45	5.57	6.85	6.01	5.92	5.77	5.69	-1.42	-1.38	-1.14	2.23	25
17087109	6.64	6.97	1.16	0.57	-1.26	MIR23B	microRNA 23b	8.15	7.17	5.95	5.62	7.37	6.85	7.03	6.03	1.71	1.25	-2.12	-1.32	18
17087109	6.64	6.97	1.16	0.57	-1.26	MIR27B	microRNA 27b	8.15	7.17	5.95	5.62	7.37	6.85	7.03	6.03	1.71	1.25	-2.12	-1.32	18
16821396	4.89	5.22	0.42	0.19	-1.26	MIR3182	microRNA 3182	4.76	4.34	5.32	5.04	5.24	5.43	4.97	5.21	-1.4	-2.13	1.27	-1.12	15
16717290	5.36	5.71	0.42	0.51	-1.27	MIR1287	microRNA 1287	5.96	5.52	5.16	5.02	6.13	5.05	5.47	6.03	-1.12	1.38	-1.24	-2.01	44
16788768	4.53	4.88	0.75	0.58	-1.27	MIR487A	microRNA 487a	3.5	4.9	4.25	5.19	4.26	5.22	5.5	4.53	-1.69	-1.25	-2.38	1.59	20
17012839	2.14	2.48	0.19	0.56	-1.27	MIR548A2	microRNA 548a-2	1.76	2.21	2.11	2.11	3.14	1.79	2.38	2.59	-2.59	1.34	-1.21	-1.39	8
16833533	6.76	7.12	0.83	0.25	-1.28	MIR2909	microRNA 2909	6.94	6.76	6.55	8.38	7.42	7.2	6.81	7.05	-1.39	-1.35	-1.2	2.51	5
16779956	2.99	3.34	0.27	0.77	-1.28	MIR3665	microRNA 3665	3.44	2.86	2.88	3.11	2.72	4.2	3.85	2.71	1.65	-2.54	-1.95	1.31	5
17075060	2.12	2.48	0.27	0.46	-1.28	MIR548V	microRNA 548v	2.01	2.48	1.86	2.22	3.01	1.93	2.62	2.34	-2	1.46	-1.7	-1.09	8
17062941	4.12	4.48	0.55	0.71	-1.29	MIR29A	microRNA 29a	4.97	4.19	3.65	4.07	4.1	4.97	3.62	5.1	1.83	-1.71	1.02	-2.04	11
16865048	2.14	2.51	0.63	0.37	-1.29	MIR520B	microRNA 520b	3.11	2.39	1.86	1.73	2.24	2.74	2.16	2.93	1.82	-1.27	-1.23	-2.31	8
17080020	3.02	3.38	0.17	0.37	-1.29	MIR548A3	microRNA 548a-3	3.21	2.81	3.04	3	3.15	3.86	3.56	3.08	1.04	-2.08	-1.43	-1.05	11
16867210	5.14	5.5	0.23	0.78	-1.29	MIR637	microRNA 637	5.18	5.11	5.13	5.6	5.54	5.78	5.23	4.03	-1.28	-1.59	-1.08	2.96	8
16912939	5.1	5.47	0.37	0.72	-1.29	MIR644A	microRNA 644a	4.9	5.17	5.16	5.78	5.49	5.55	6.62	4.9	-1.5	-1.3	-2.76	1.85	19
16745509	3.92	4.31	0.71	0.31	-1.31	MIR100	microRNA 100	4.65	4.35	3.12	3.53	4.55	3.88	4.17	4.49	1.07	1.38	-2.07	-1.96	24
16730366	2.13	2.52	0.57	0.43	-1.31	MIR1260B	microRNA 1260b	2.74	1.55	2.49	1.75	2.1	2.65	3.1	2.34	1.56	-2.15	-1.52	-1.51	11
16932473	3.44	3.83	0.7	0.5	-1.31	MIR1286	microRNA 1286	3.75	2.55	3.18	4.15	3.59	4.04	4.69	3.67	1.12	-2.81	-2.84	1.4	12
17105179	3.35	3.74	0.31	0.73	-1.31	MIR1321	microRNA 1321	3.46	3.21	3.03	3.74	3.56	3.02	3.89	4.76	-1.07	1.14	-1.81	-2.03	6
16888610	9.13	9.52	0.31	1.69	-1.31	MIR3606	microRNA 3606	9.1	9.69	8.99	9.24	9.02	9.95	10.66	6.77	1.06	-1.2	-3.18	5.53	31
16921896	1.55	1.95	0.41	0.42	-1.32	MIR4759	microRNA 4759	1.4	1.69	2.17	1.24	2.26	1.56	1.62	2.37	-1.82	1.09	1.46	-2.19	5
17020725	4.17	4.58	0.45	0.34	-1.33	MIR30C2	microRNA 30c-2	3.69	4.76	4.25	4.09	4.77	4.6	4.49	3.98	-2.11	1.12	-1.18	1.07	10
17099705	9.16	9.56	0.76	0.22	-1.33	MIR3689F	microRNA 3689f	7.72	9.22	8.87	9.42	9.4	9.81	9.7	9.38	-3.2	-1.51	-1.78	1.02	5
16788564	4.67	5.08	0.52	0.87	-1.33	MIR370	microRNA 370	5.53	4.51	4.38	4.86	3.41	4.75	5.25	5.25	4.37	-1.18	-1.83	-1.31	21
16999767	3.32	3.73	0.71	0.39	-1.33	MIR3936	microRNA 3936	3.44	3.35	2.84	4.53	3.79	3.74	3.67	2.96	-1.27	-1.32	-1.77	2.98	20
16714840	2.67	3.1	0.54	0.47	-1.35	MIR1296	microRNA 1296	2.62	2.74	2.18	3.48	3.74	3	2.62	3.19	-2.19	-1.2	-1.36	1.23	12
16722779	3.98	4.41	0.6	0.43	-1.35	MIR4486	microRNA 4486	3.4	3.74	4.17	4.8	4.79	4.03	4.06	4.77	-2.62	-1.22	1.09	1.02	15
16768006	1.9	2.33	0.18	0.52	-1.35	MIR618	microRNA 618	1.91	2.26	1.92	1.88	3.37	2.32	2.3	2.37	-2.75	-1.04	-1.31	-1.4	21
17071620	4.99	5.45	0.35	0.47	-1.37	MIR3151	microRNA 3151	5.66	4.96	5.13	4.87	5.72	5.22	4.89	5.92	-1.04	-1.2	1.18	-2.07	11
16865018	3.23	3.7	0.59	0.54	-1.38	MIR1323	microRNA 1323	3.18	3.79	3.28	2.37	3.76	2.83	3.6	4.11	-1.5	1.95	-1.25	-3.35	14
17098262	2.64	3.11	0.36	0.44	-1.38	MIR601	microRNA 601	3.07	2.57	2.73	2.21	3.32	2.52	2.94	3.53	-1.19	1.03	-1.16	-2.49	11
16914859	5.27	5.74	0.43	0.5	-1.38	MIR645	microRNA 645	5.09	4.87	5.41	5.86	6.21	6.07	5.45	5.18	-2.17	-2.29	-1.03	1.61	13
16816016	3.79	4.27	0.58	0.35	-1.39	MIR193B	microRNA 193b	4.11	4.53	3.36	3.35	4.6	4.1	3.83	4.47	-1.4	1.35	-1.39	-2.17	16
17017924	3.94	4.41	0.78	0.54	-1.39	MIR3135B	microRNA 3135b	4.44	3.56	2.85	4.47	3.57	4.59	4.78	4.23	1.83	-2.04	-3.81	1.18	6
16857211	5.26	5.73	0.38	0.31	-1.39	MIR4746	microRNA 4746	4.71	5.1	5.47	5.54	5.84	5.13	5.68	5.71	-2.18	-1.02	-1.16	-1.13	10
16920740	1.85	2.34	0.27	0.59	-1.4	MIR296	microRNA 296	1.79	2.35	1.76	1.97	2.82	2.9	1.83	1.83	-2.04	-1.46	-1.05	1.11	9
16752044	2.61	3.15	0.13	0.61	-1.45	MIR148B	microRNA 148b	2.55	2.52	2.8	2.66	2.69	3.79	3.55	2.58	-1.1	-2.41	-1.68	1.06	19
16696387	5.44	5.99	0.95	0.28	-1.46	MIR199A2	microRNA 199a-2	7.33	5.44	5.53	5.34	5.83	5.93	6.46	6.08	2.84	-1.4	-1.9	-1.67	43
16696387	5.44	5.99	0.95	0.28	-1.46	MIR214	microRNA 214	7.33	5.44	5.53	5.34	5.83	5.93	6.46	6.08	2.84	-1.4	-1.9	-1.67	43
16841980	5.5	6.04	0.3	0.33	-1.46	MIR33B	microRNA 33b	5.17	5.33	5.85	5.65	6.41	6.16	5.92	5.65	-2.36	-1.78	-1.05	-1	9
16921827	3.79	4.35	0.62	0.25	-1.47	MIR155	microRNA 155	3.93	5.02	3.72	3.73	4.34	4.31	4.4	4.85	-1.32	1.64	-1.6	-2.17	35
16690928	2.99	3.54	0.49	0.62	-1.47	MIR4256	microRNA 4256	2.28	3.3	2.76	3.28	3.27	4.26	3.81	2.84	-1.99	-1.95	-2.07	1.35	14
17018745	3.25	3.81	0.25	0.51	-1.47	MIR4462	microRNA 4462	3.07	2.98	3.46	3.46	3.51	4.04	3.35	4.47	-1.35	-2.09	1.08	-2.02	9
16842264	4.95	5.51	0.5	0.6	-1.48	MIR1180	microRNA 1180	4.01	4.77	5.15	4.99	5.41	5.47	5.7	4.34	-2.63	-1.62	-1.46	1.56	12
16847319	9.9	10.48	0.31	0.35	-1.49	MIR4737	microRNA 4737	9.96	9.68	9.88	10.41	10.35	10.86	10.05	10.62	-1.31	-2.28	-1.13	-1.16	11
16865092	2.13	2.72	0.28	0.17	-1.51	MIR522	microRNA 522	1.81	1.96	2.32	2.4	2.94	2.52	2.68	2.76	-2.18	-1.48	-1.28	-1.28	11
16745507	4.56	5.16	1.05	0.66	-1.52	MIRLET7A2	microRNA let-7a-2	4.14	5.1	3.08	5.4	4.87	4.26	5.55	5.68	-1.65	1.79	-5.54	-1.21	12
17098533	3.51	4.12	0.95	0.47	-1.53	MIR3911	microRNA 3911	3.76	5.12	2.91	3.4	4.3	3.54	3.95	4.65	-1.46	2.99	-2.06	-2.38	9
16910070	3.52	4.14	0.72	0.33	-1.54	MIR4441	microRNA 4441	4.41	3.92	2.95	2.99	4.24	4.59	3.81	4.02	1.13	-1.59	-1.82	-2.05	22
17065171	4.76	5.38	0.73	0.22	-1.54	MIR596	microRNA 596	4.27	4.14	5.14	5.66	5.3	4.98	5.46	5.4	-2.05	-1.79	-1.25	1.2	5
17014015	5.23	5.87	0.3	0.26	-1.56	MIR1202	microRNA 1202	5.3	5.13	5.24	5.81	5.57	6.13	6.01	5.74	-1.2	-2	-1.71	1.04	17
16679480	4.57	5.23	1.2	0.48	-1.58	MIR4677	microRNA 4677	4.83	4.52	4.32	6.93	5.16	4.61	5.78	5.3	-1.26	-1.07	-2.73	3.09	20
16949909	6.4	7.06	0.27	0.41	-1.58	MIR570	microRNA 570	6.49	6.3	6.2	6.82	7.02	7.18	7.86	6.97	-1.44	-1.84	-3.16	-1.11	9
16890455	1.92	2.6	0.8	0.54	-1.6	MIR4438	microRNA 4438	1.84	2.11	1.79	3.48	2.67	3.19	2.54	1.89	-1.77	-2.11	-1.68	3.01	11
16927174	4.74	5.42	0.26	0.4	-1.61	MIR1306	microRNA 1306	4.81	4.7	4.59	5.18	5.22	4.93	5.79	5.67	-1.33	-1.17	-2.31	-1.4	61
16927174	4.74	5.42	0.26	0.4	-1.61	MIR3618	microRNA 3618	4.81	4.7	4.59	5.18	5.22	4.93	5.79	5.67	-1.33	-1.17	-2.31	-1.4	61
16971046	1.97	2.68	0.22	0.29	-1.63	MIR3139	microRNA 3139	1.68	1.86	2.11	2.14	2.77	2.57	2.12	2.7	-2.14	-1.63	-1.01	-1.48	19
16913617	3.24	3.95	0.56	0.67	-1.63	MIR548O2	microRNA 548o-2	3.65	3.6	2.48	2.97	3.94	2.66	4.17	3.79	-1.22	1.93	-3.21	-1.76	5
16688002	3.22	3.95	0.66	0.17	-1.66	MIR3116-2	microRNA 3116-2	4.5	3.22	3.39	3.01	3.86	4.07	3.73	4.09	1.56	-1.81	-1.27	-2.11	14
17052104	3.74	4.49	0.84	0.26	-1.68	MIR4468	microRNA 4468	3.61	3.9	2.64	4.68	4.22	4.78	4.63	4.33	-1.53	-1.85	-3.97	1.27	8
16659238	5.8	6.55	0.52	0.56	-1.68	MIR4632	microRNA 4632	5.71	5.89	6.43	5.18	7.05	6.41	5.74	6.71	-2.54	-1.44	1.62	-2.9	24
17075731	3.61	4.36	1.03	0.68	-1.68	MIR6843	microRNA 6843	3.45	3.89	3.48	5.62	3.73	4.21	4.49	5.35	-1.21	-1.25	-2.01	1.21	18
16988297	6.27	7.03	0.98	0.14	-1.69	MIR1244	microRNA 1244-1	6.21	6.14	4.37	6.54	6.93	7.15	7.14	6.89	-1.64	-2.01	-6.81	-1.28	25
16714084	4.89	5.66	0.21	0.32	-1.7	MIR4294	microRNA 4294	5.01	4.71	4.73	5.13	5.2	5.57	5.76	5.95	-1.14	-1.82	-2.04	-1.77	9
17114774	4.34	5.11	1.26	0.83	-1.71	MIR891A	microRNA 891a	3.12	6.04	3.85	4.73	4.82	5.2	3.61	5.49	-3.27	1.79	1.18	-1.69	10
16898445	3.26	4.07	0.57	0.48	-1.75	MIR4778	microRNA 4778	4.36	3.5	3.14	3.15	4.02	3.99	3.15	4.24	1.26	-1.41	-1	-2.13	12
17087004	2.17	2.98	0.63	0.77	-1.76	MIRLET7F1	microRNA let-7f-1	3.24	2.13	2.32	1.76	2.93	2.78	3.34	1.54	1.24	-1.57	-2.03	1.16	11
16745501	4.42	5.25	0.54	0.65	-1.77	MIR125B1	microRNA 125b-1	5.48	4.3	4.43	4.52	5.6	4.97	5.52	4.19	-1.08	-1.59	-2.13	1.26	8
16971342	3.56	4.39	1.06	0.5	-1.78	MIR4799	microRNA 4799	3.08	2.17	4.18	4.47	3.41	4.44	4.28	4.47	-1.25	-4.8	-1.07	1	13
17110365	8.53	9.4	0.7	0.7	-1.82	MIR221	microRNA 221	9.52	8.66	8.38	7.85	9.57	9.3	8.04	9.36	-1.03	-1.56	1.27	-2.86	24
16753397	4.76	5.64	0.92	0.13	-1.84	MIRLET7I	microRNA let-7i	6.6	4.72	4.69	4.87	5.64	5.79	5.46	5.64	1.94	-2.11	-1.71	-1.71	23
16846915	7.41	8.33	0.19	0.29	-1.9	MIR3614	microRNA 3614	7.37	7.78	7.48	7.37	8.47	7.94	8.22	8.6	-2.15	-1.12	-1.67	-2.34	29
16859800	3.25	4.19	1.02	1.04	-1.92	MIR3189	microRNA 3189	4.29	2.46	3.97	2.31	5.25	4.91	3.15	3.45	-1.94	-5.48	1.77	-2.21	9
17088116	2.41	3.42	0.66	1.02	-2.02	MIR4668	microRNA 4668	2.49	2.47	2.22	3.69	3.76	3.46	1.48	3.1	-2.42	-1.98	1.67	1.5	12
16815953	1.49	2.52	0.46	0.69	-2.05	MIR4718	microRNA 4718	1.32	1.7	1.35	2.32	2.29	1.44	3	2.76	-1.97	1.2	-3.13	-1.36	7
17096956	4.16	5.23	0.49	0.54	-2.11	MIR32	microRNA 32	5.05	4.34	3.95	4.09	5.8	5.61	4.76	4.8	-1.67	-2.41	-1.75	-1.64	17
17110367	6.29	7.56	0.66	0.76	-2.41	MIR222	microRNA 222	7.41	5.85	6.33	6.39	7.74	7.69	6.1	7.24	-1.26	-3.59	1.17	-1.8	21
16990949	5.01	6.33	0.88	1.04	-2.5	MIR143	microRNA 143	5.11	6.31	4.19	4.93	7.13	6.64	6.04	4.71	-4.05	-1.25	-3.59	1.16	32
16990949	5.01	6.33	0.88	1.04	-2.5	MIR145	microRNA 145	5.11	6.31	4.19	4.93	7.13	6.64	6.04	4.71	-4.05	-1.25	-3.59	1.16	32
16830910	2.09	3.44	0.54	1.09	-2.55	MIR4521	microRNA 4521	2.11	2.78	2.06	1.46	2.65	3.61	5.26	3.43	-1.46	-1.78	-9.19	-3.94	7
16771067	3.75	5.15	0.27	0.98	-2.64	MIR1178	microRNA 1178	3.56	3.96	3.48	4.01	5.47	4.56	4.92	6.79	-3.75	-1.51	-2.71	-6.85	55

## Sheet: Venn diagram of shared miRNas
[PM50] and [PM40] and [30] and [20]:	[PM50] and [PM40] and [30]:	[PM50] and [30] and [20]:	[PM50] and [PM40] and [20]:	[PM50] and [PM40]:	[PM50] and [30]:	[PM50] and [20]:	[PM40] and [30]:	[PM40] and [20]:	[30] and [20]:
MIR130B	MIR3911	MIR548C	MIR103A2	MIR147B	MIR1206	MIR1290	MIR4635	MIR548AB	MIR3663
			MIR1178	MIR22	MIR3189	MIR3167	MIR1269B	MIR146A	MIR4540
			MIR3142	MIR2355	MIR3975	MIR3614	MIR4279	MIR4518	MIR154
				MIR3606	MIR4266	MIR4429	MIR1286	MIR329	MIR645
				MIR365A	MIR4433A	MIR4632	MIR3135B	MIR543	MIR548X2
				MIR4295	MIR4438	MIR500A	MIR1244	MIR4328
				MIR4316	MIR4462			MIR4324
				MIR4487	MIR501			MIR654
				MIR4521	MIR548F5			MIR143
				MIR4677				MIR145
				MIR509				MIR544A

## Sheet: miRNAs top
ID	Portador Avg (log2)	Control Avg (log2)	Portador DE	Control DE	Fold Change (portador vs control)	Gene Symbol	Description	PM15MBH	PM36EDM	PF44DBO	PM54MBO	CCF15VBO	CCM35ROM	CF42AH	CM55RGT	FC20s	FC30s	FC40s	FC50s	probes totales
16927684	6.02	3.97	0.37	0.44	4.14	MIR130B	microRNA 130b	5.89	6.07	6.18	5.34	3.97	4.77	3.76	4.1	3.77	2.45	5.33	2.36	4
16991760	3.87	2.36	1.05	0.54	2.86	MIR3142	microRNA 3142	3.29	2.63	4.86	4.56	2.11	2.46	2.43	3.37	2.26	1.12	5.41	2.28	11
16800630	5.38	4.13	1.09	0.47	2.38	MIR147B	microRNA 147b	4.49	4.41	6.17	6.5	3.55	3.92	4.59	4.37	1.93	1.41	3	4.36	40
16991757	5.99	4.94	0.91	0.67	2.07	MIR146A	microRNA 146a	5.73	4.77	6.92	6.3	4.13	4.62	5.32	5.59	3.04	1.11	3.04	1.64	24
17093990	3.16	2.19	0.35	0.34	1.95	MIR4540	microRNA 4540	3.38	3.54	2.8	2.92	1.91	2.3	2.07	2.69	2.76	2.37	1.66	1.18	8
16993908	4.61	3.68	1.07	0.54	1.9	MIR4635	microRNA 4635	4.12	5.01	5.08	2.78	3.78	4.01	2.76	3.52	1.27	2.01	4.97	-1.66	11
16788780	4.19	3.39	0.84	0.56	1.75	MIR154	microRNA 154	5.18	4.25	3.13	4.15	2.7	3.13	3.69	3.96	5.58	2.17	-1.47	1.14	10
16817918	5.03	4.25	0.51	0.8	1.72	MIR4518	microRNA 4518	4.27	5.15	5.46	4.92	3.19	4.16	4.35	5.13	2.11	1.98	2.16	-1.16	5
16894555	2.78	2.03	0.3	0.28	1.69	MIR4429	microRNA 4429	3.14	2.45	2.64	2.91	1.93	2.39	2.1	1.74	2.31	1.04	1.46	2.25	12
17103744	4.68	3.97	0.51	0.59	1.63	MIR500A	microRNA 500a	4.71	4.17	4.64	5.4	3.28	4.72	3.99	3.94	2.71	-1.46	1.58	2.76	9
16956978	3.72	3.05	0.66	0.57	1.59	MIR548AB	microRNA 548ab	4.43	3.29	4.14	3.04	3.01	3.09	2.22	3.6	2.67	1.15	3.77	-1.48	8
16745990	2.35	1.73	1.21	0.53	1.54	MIR3167	microRNA 3167	2.86	1.53	1.73	4.16	1.84	1.44	1.78	2.69	2.02	1.06	-1.03	2.79	10
17114801	3.17	2.57	0.24	0.26	1.52	MIR509-1/2	microRNA 509-1/2	3.19	3.12	2.79	3.34	2.61	2.54	2.86	2.23	1.5	1.5	-1.06	2.16	25
16718764	3.39	2.81	0.92	0.37	1.5	MIR3663	microRNA 3663	3.93	4.43	2.77	2.51	2.7	2.93	3.15	2.27	2.33	2.83	-1.3	1.18	12
16994952	3.83	3.25	0.3	0.78	1.5	MIR4279	microRNA 4279	3.92	3.24	3.83	3.75	3.21	4.5	2.63	3.36	1.63	-2.39	2.31	1.31	4
16911106	3.77	3.2	0.83	0.37	1.49	MIR103A2	microRNA 103a-2	4.06	3.38	2.29	4.04	2.8	3.54	3.47	2.96	2.41	-1.12	-2.25	2.11	11
16778061	3.25	2.67	2.24	0.2	1.49	MIR548F5	microRNA 548f-5	2.74	4.23	2.76	7.5	2.82	2.37	2.61	2.74	-1.06	3.65	1.12	26.95	25
17018745	3.25	3.81	0.25	0.51	-1.47	MIR4462	microRNA 4462	3.07	2.98	3.46	3.46	3.51	4.04	3.35	4.47	-1.35	-2.09	1.08	-2.02	9
17098533	3.51	4.12	0.95	0.47	-1.53	MIR3911	microRNA 3911	3.76	5.12	2.91	3.4	4.3	3.54	3.95	4.65	-1.46	2.99	-2.06	-2.38	9
16679480	4.57	5.23	1.2	0.48	-1.58	MIR4677	microRNA 4677	4.83	4.52	4.32	6.93	5.16	4.61	5.78	5.3	-1.26	-1.07	-2.73	3.09	20
16890455	1.92	2.6	0.8	0.54	-1.6	MIR4438	microRNA 4438	1.84	2.11	1.79	3.48	2.67	3.19	2.54	1.89	-1.77	-2.11	-1.68	3.01	11
16659238	5.8	6.55	0.52	0.56	-1.68	MIR4632	microRNA 4632	5.71	5.89	6.43	5.18	7.05	6.41	5.74	6.71	-2.54	-1.44	1.62	-2.9	24
16988297	6.27	7.03	0.98	0.14	-1.69	MIR1244	microRNA 1244-1	6.21	6.14	4.37	6.54	6.93	7.15	7.14	6.89	-1.64	-2.01	-6.81	-1.28	25
16846915	7.41	8.33	0.19	0.29	-1.9	MIR3614	microRNA 3614	7.37	7.78	7.48	7.37	8.47	7.94	8.22	8.6	-2.15	-1.12	-1.67	-2.34	29
16859800	3.25	4.19	1.02	1.04	-1.92	MIR3189	microRNA 3189	4.29	2.46	3.97	2.31	5.25	4.91	3.15	3.45	-1.94	-5.48	1.77	-2.21	9
16990949	5.01	6.33	0.88	1.04	-2.5	MIR143	microRNA 143	5.11	6.31	4.19	4.93	7.13	6.64	6.04	4.71	-4.05	-1.25	-3.59	1.16	32
16990949	5.01	6.33	0.88	1.04	-2.5	MIR145	microRNA 145	5.11	6.31	4.19	4.93	7.13	6.64	6.04	4.71	-4.05	-1.25	-3.59	1.16	32
16830910	2.09	3.44	0.54	1.09	-2.55	MIR4521	microRNA 4521	2.11	2.78	2.06	1.46	2.65	3.61	5.26	3.43	-1.46	-1.78	-9.19	-3.94	7
16771067	3.75	5.15	0.27	0.98	-2.64	MIR1178	microRNA 1178	3.56	3.96	3.48	4.01	5.47	4.56	4.92	6.79	-3.75	-1.51	-2.71	-6.85	55
