# Supplementary material for: Mesenchymal Stem Cells from Familial Alzheimer’s Patients Express MicroRNA Differently
Source: Int J Mol Sci. 2024 Jan 27;25(3):1580. doi: 10.3390/ijms25031580 (PMC10855944; doi:10.3390/ijms25031580)
Supplement: Supplementary file 1 [file ijms-25-01580-s001.zip › Supplementary Table S11. GO and KEGG of mutation carriers group.xlsx]

## Sheet: KEGG
Gene Set	Description	Size	Expect	Ratio	P Value	FDR
hsa05200	Pathways in cancer	526	35.283	1.4738	0.002631	0.048242
hsa05168	Herpes simplex infection	185	12.409	1.934	0.0013184	0.030699
hsa04218	Cellular senescence	160	10.732	2.0499	0.00095936	0.026063
hsa05164	Influenza A	171	11.47	2.0924	0.00042189	0.013753
hsa04621	NOD-like receptor signaling pathway	168	11.269	2.1297	0.000323	0.0117
hsa05162	Measles	132	8.8542	2.1459	0.0012077	0.030286
hsa05202	Transcriptional misregulation in cancer	186	12.476	2.3244	1.5021e-05	0.00097934
hsa05203	Viral carcinogenesis	201	13.483	2.3734	3.4418e-06	0.000374
hsa05034	Alcoholism	180	12.074	2.4019	7.8325e-06	0.00063835
hsa04933	AGE-RAGE signaling pathway in diabetes	99	6.6406	2.4094	0.0008257	0.024471
hsa04610	Complement and coagulation cascades	79	5.2991	2.4532	0.002102	0.042829
hsa04114	Oocyte meiosis	124	8.3176	2.5248	6.689e-05	0.0036343
hsa04623	Cytosolic DNA-sensing pathway	63	4.2259	2.603	0.0028117	0.048242
hsa03460	Fanconi anemia pathway	54	3.6222	2.7608	0.0027645	0.048242
hsa04115	p53 signaling pathway	72	4.8296	2.8988	0.0002503	0.011657
hsa05144	Malaria	49	3.2868	3.3467	0.00031205	0.0117
hsa05143	African trypanosomiasis	35	2.3477	3.4076	0.0018145	0.039435
hsa05322	Systemic lupus erythematosus	133	8.9213	3.8111	4.5128e-12	1.4712e-09
hsa04110	Cell cycle	124	8.3176	3.8473	1.4939e-11	2.4351e-09

## Sheet: VEnn
					[50]:	[50] and [20]:	[50] and [40] and [30] and [20]:	[50] and [40] and [30]:	50] and [30] and [20]:	[50] and [40]:	[40] and [30]:	[40] and [30] and [20]:	[40] and [20]:	30] and [20]:	[40]:	[30]:	[20]:
					ErbB signaling pathway	Adherens junction	Pancreatic cancer	Ubiquitin mediated proteolysis	Platinum drug resistance	Glycosaminoglycan biosynthesis	Type II diabetes mellitus	Transcriptional misregulation in cancer	Herpes simplex infection	PI3K-Akt signaling pathway	NF-kappa B signaling pathway	African trypanosomiasis	Allograft rejection
					AMPK signaling pathway		Colorectal cancer	Endocrine resistance	mRNA surveillance pathway	Proteasome	TGF-beta signaling pathway	Purine metabolism	Epstein-Barr virus infection	Tryptophan metabolism	Histidine metabolism	Amoebiasis	Type I diabetes mellitus
					Epithelial cell signaling in Helicobacter pylori infection		Chronic myeloid leukemia	Phosphatidylinositol signaling system	Focal adhesion	Spliceosome	Thyroid hormone signaling pathway	Metabolic pathways	Central carbon metabolism in cancer	Apoptosis	beta-Alanine metabolism	Rheumatoid arthritis	Graft-versus-host disease
					Basal transcription factors		Non-small cell lung cancer	Shigellosis	Cocaine addiction	Pyrimidine metabolism		Neurotrophin signaling pathway			Regulation of lipolysis in adipocytes	Toll-like receptor signaling pathway	Antigen processing and presentation
					Melanogenesis		p53 signaling pathway	Fc epsilon RI signaling pathway	HIF-1 signaling pathway	Malaria		Axon guidance			Sphingolipid signaling pathway	Inflammatory mediator regulation of TRP channels	Cell adhesion molecules (CAMs)
					Biosynthesis of amino acids		Cell cycle	Amyotrophic lateral sclerosis (ALS)		Cortisol synthesis and secretion		GnRH signaling pathway			Non-alcoholic fatty liver disease (NAFLD)	Bladder cancer	NOD-like receptor signaling pathway
					Oocyte meiosis		Longevity regulating pathway	Amphetamine addiction		Circadian entrainment		Regulation of actin cytoskeleton			Insulin signaling pathway	Human cytomegalovirus infection	Ferroptosis
					Fanconi anemia pathway		AGE-RAGE signaling pathway in diabetic complications			Aldosterone synthesis and secretion					Rap1 signaling pathway	RNA transport	Melanoma
					Alcoholism		TNF signaling pathway								Fatty acid metabolism	Lysine degradation	Inositol phosphate metabolism
					Necroptosis		DNA replication								Alzheimer disease	Th1 and Th2 cell differentiation	Hepatitis B
							FoxO signaling pathway										Vibrio cholerae infection
							Glioma										Bacterial invasion of epithelial cells
							Prostate cancer										Choline metabolism in cancer
							Small cell lung cancer
							Protein processing in endoplasmic reticulum
							Autophagy
							mTOR signaling pathway
							Proteoglycans in cancer
							Insulin resistance
							Chagas disease (American trypanosomiasis)
							Hippo signaling pathway
							Cellular senescence
							Viral carcinogenesis
							Human T-cell leukemia virus 1 infection
							Fluid shear stress and atherosclerosis
							Signaling pathways regulating pluripotency of stem cells
							Endocytosis
							Breast cancer
							Gastric cancer
							Relaxin signaling pathway
							Human papillomavirus infection
							Kaposi sarcoma-associated herpesvirus infection
							MAPK signaling pathway
							Valine, leucine and isoleucine degradation
							Pathways in cancer
							Influenza A
							Ras signaling pathway
							Nicotine addiction
							Tyrosine metabolism
							Fatty acid degradation
							Renin secretion
							Primary immunodeficiency
							Steroid hormone biosynthesis
							Hematopoietic cell lineage
							Drug metabolism
							Glycolysis / Gluconeogenesis
							Calcium signaling pathway
							Complement and coagulation cascades
							cAMP signaling pathway
							Chemical carcinogenesis
							Hypertrophic cardiomyopathy (HCM)
							Arrhythmogenic right ventricular cardiomyopathy (ARVC)
							Neuroactive ligand-receptor interaction
							Retinol metabolism
							Dilated cardiomyopathy (DCM)
							cGMP-PKG signaling pathway
							Metabolism of xenobiotics by cytochrome P450
							Salivary secretion
							Adrenergic signaling in cardiomyocytes
							Serotonergic synapse
							Morphine addiction
							Osteoclast differentiation
							Lysosome

## Sheet: BP
Gene Set	Description	Size	Expect	Ratio	P Value	FDR
GO:1901987	regulation of cell cycle phase transition	386	24.736	2.1022	2.6942e-07	1.7616e-05
GO:0010948	negative regulation of cell cycle process	278	17.815	2.3014	4.6538e-07	2.8255e-05
GO:0044843	cell cycle G1/S phase transition	247	15.828	2.3376	1.145e-06	6.383e-05
GO:0071103	DNA conformation change	245	15.7	2.484	1.1731e-07	8.3097e-06
GO:0045930	negative regulation of mitotic cell cycle	256	16.405	2.4992	4.6788e-08	3.977e-06
GO:0044772	mitotic cell cycle phase transition	487	31.208	2.5634	3.7748e-15	1.0695e-12
GO:0051321	meiotic cell cycle	248	15.892	2.5798	1.8627e-08	1.9791e-06
GO:0000075	cell cycle checkpoint	216	13.842	2.6731	3.5518e-08	3.3545e-06
GO:0048285	organelle fission	459	29.414	2.6858	4.4409e-16	3.7748e-13
GO:0009615	response to virus	319	20.442	2.7394	3.9017e-12	7.4895e-10
GO:0006260	DNA replication	268	17.174	2.7949	6.7344e-11	8.1775e-09
GO:0007059	chromosome segregation	312	19.994	3.0509	2.6645e-15	1.0695e-12
GO:0044839	cell cycle G2/M phase transition	213	13.65	3.077	4.6363e-11	6.5681e-09
GO:1902850	microtubule cytoskeleton organization	132	8.4589	3.1919	6.0785e-08	4.6971e-06
GO:0034340	response to type I interferon	89	5.7034	4.7341	4.4056e-12	7.4895e-10

## Sheet: CC
Gene Set	Description	Size	Expect	Ratio	P Value	FDR		Description	Ratio
GO:0000793	condensed chromosome	223	15.178	3.0307	6.5714e-12	1.1303e-09		extracellular matrix	1.9847
GO:0098687	chromosomal region	331	22.529	2.5301	4.4512e-11	3.828e-09		midbody	2.148
GO:0005819	spindle	328	22.324	2.3293	6.6087e-09	3.789e-07		spindle	2.3293
GO:0044815	DNA packaging complex	75	5.1047	4.1139	1.4535e-08	6.2502e-07		protein-DNA complex	2.3436
GO:0031012	extracellular matrix	496	33.759	1.9847	3.4883e-08	1.2e-06		chromosomal region	2.5301
GO:0005657	replication fork	69	4.6963	3.6199	2.4825e-06	7.1164e-05		intercellular bridge	2.7393
GO:0032993	protein-DNA complex	163	11.094	2.3436	3.7855e-05	0.00093016		condensed chromosome	3.0307
GO:0030496	midbody	171	11.639	2.148	0.00022235	0.0047805		replication fork	3.6199
GO:0045171	intercellular bridge	59	4.0157	2.7393	0.0018541	0.035435		DNA packaging complex	4.1139
GO:0000790	nuclear chromatin	341	23.209	1.5511	0.005531	0.095133
GO:0097038	perinuclear endoplasmic reticulum	21	1.4293	3.4982	0.011739	0.18355
GO:0045177	apical part of cell	375	25.523	1.4105	0.022402	0.3073
GO:0005875	microtubule associated complex	148	10.073	1.6876	0.023226	0.3073
GO:0005581	collagen trimer	87	5.9214	1.8577	0.033329	0.37913
GO:0034399	nuclear periphery	133	9.0523	1.657	0.036499	0.37913
1

## Sheet: MF
Gene Set	Description	Size	Expect	Ratio	P Value	FDR		Description	Ratio
GO:0005201	extracellular matrix structural constituent	158	10.051	2.4872	2.0545e-05	0.0057936		protein heterodimerization activity	1.5787
GO:0005539	glycosaminoglycan binding	219	13.932	2.0816	0.0001356	0.019119		tubulin binding	1.714
GO:0050840	extracellular matrix binding	55	3.4989	3.1439	0.00058358	0.041142		protein C-terminus binding	2.0175
GO:0000217	DNA secondary structure binding	24	1.5268	4.5848	0.00054594	0.041142		glycosaminoglycan binding	2.0816
GO:0008022	protein C-terminus binding	187	11.896	2.0175	0.00078515	0.044283		extracellular matrix structural constituent	2.4872
GO:0046982	protein heterodimerization activity	468	29.772	1.5787	0.0012106	0.050191		extracellular matrix binding	3.1439
GO:0015631	tubulin binding	321	20.421	1.714	0.0012459	0.050191		DNA secondary structure binding	4.5848
GO:0097472	cyclin-dependent protein kinase activity	37	2.3538	3.3988	0.0019162	0.067547
GO:1901681	sulfur compound binding	240	15.268	1.7684	0.0027762	0.0727
GO:0019838	growth factor binding	138	8.779	2.0504	0.0028442	0.0727
GO:0017124	SH3 domain binding	126	8.0156	2.1209	0.0025692	0.0727
GO:0003697	single-stranded DNA binding	107	6.8069	2.2037	0.0030936	0.0727
GO:0042826	histone deacetylase binding	110	6.9977	2.1436	0.0040436	0.087716
GO:0001968	fibronectin binding	26	1.654	3.6276	0.0049888	0.10049
GO:0004386	helicase activity	150	9.5424	1.8863	0.006899	0.1297
