# Supplementary material for: Mesenchymal Stem Cells from Familial Alzheimer’s Patients Express MicroRNA Differently
Source: Int J Mol Sci. 2024 Jan 27;25(3):1580. doi: 10.3390/ijms25031580 (PMC10855944; doi:10.3390/ijms25031580)
Supplement: Supplementary file 1 [file ijms-25-01580-s001.zip › Supplementary Table S12. miRNAs alinked to AD previously reported.xlsx]

## Sheet: Tables
miRNA	Condition	References
MIRLET7A2	↓	[3, 40, 189–201]*				miRNA	Condition	References				miRNA	Condition	#Ref	References		miRNA	Condition	# Ref	References
MIR193B	↓	[1, 12, 26, 27, 205, 266–268]			7	MIR193B	↓	[1, 12, 26, 27, 205, 266–268]			59	MIR155	S↓	59	[62, 201, 204, 247–261]…		MIR22	S↑ P↓	15	[1, 12, 54, 59, 294, 295]
MIR125B1	↓	[1, 4, 27, 37, 44, 51, 55, 92, 94, 109, 113, 121, 122, 132, 137, 151, 168, 203–213]….			4	MIR221	↓	[126, 265, 279, 280]			33, 21(29)	MIR29A	S↓	33	[36, 49, 53, 55, 132, 168, 204, 272, 281–284]…		MIR130B	ALL↑	4	[26, 27, 172, 297, 298]
MIR1180	↓	[1]				MIR1321	↓	[23]			27	MIR21	S↓	27	[4, 12, 61, 110, 132, 167, 190, 194, 269–278]		MIR103A2	S,A2↑ P↓	5	[59, 108, 118, 231, 299–301]
MIR151B	↑	[12, 128, 133, 167]*				MIR520A	↓	[23]			7	MIR193B	S↓	7	[1, 12, 26, 27, 205, 266–268]		MIR501	S↓ A3↑	5	[151, 182, 304–306]
MIR378E	↑	[12, 65]			33	MIR29A	↓	[36, 49, 53, 55, 132, 168, 204, 272, 281–284]…			4	MIR221	S↓	4	[126, 265, 279, 280]		MIR143	P,A2↓	10	[63, 65, 88, 128, 306–309]
MIR27B	↓	[12, 68, 121, 194, 222–228]			27	MIR21	↓	[4, 12, 61, 110, 132, 167, 190, 194, 269–278]			15(181A)5 (181)	MIR181A2	S↑	15	[4, 30, 59, 107, 128, 169, 171, 225, 262–265]		MIR145	P,A2↓	6	[108, 128, 179, 310, 310–312]
MIR4659B	↑	[12]			15	MIR181A2	↑	[4, 30, 59, 107, 128, 169, 171, 225, 262–265]			7	MIR328	S↑	7	[61, 78, 285–290]		MIR146A	P,A2↑	74	[169, 207, 251, 310–326]…
MIR221	↓	[126, 265, 279, 280]				MIR601	↓	[56]
MIR214	↑	[13–23]			59	MIR155	↓	[62, 201, 204, 247–261]…				miRNA	Condition	#Ref	References
MIR32	↓	[142]			7	MIR328	↑	[78]			58(125b), 4(125)	MIR125B1	P↓	58	[1, 4, 27, 37, 44, 51, 55, 92, 94, 109, 113, 121, 122, 132, 137, 151, 168, 203–213]….		miRNA	Condition	# Ref	References
MIR181B2	↓	[168–171]			3	MIR1260A	↓	[23, 126, 207]*			14 (let-7)	MIRLET7A2/F1	P↓	14	[3, 23, 40, 189–201, 207]*		MIR3663	A3,A2↑		[275]
MIR1306	↓	[214–216]			2	MIR626	↑	[25, 26, 280]			8, 2(27)	MIR27B	P↓	8	[12, 68, 121, 194, 222–228]
MIR135B	↑	[23, 137, 159–161]			1	MIR3651	↑	[285]			5 (181), 4(181b)	MIR181B2	P↓	5	[168–171]
MIRLET7F1	↓	[23, 59]			1	MIR550A3	↓	[47]			4	MIR23B	P↓	4	[44, 177, 220, 221]
MIR485	↑	[23, 61, 85–96]				MIR1184-1/2/3	↑				3	MIR100	P↓	3	[25, 54, 121, 187, 202]
MIR370	↑	[23, 75–78]				MIR1269A	↑				11(7)	MIR7-2	P↑	11	[5, 239–246]*
MIR487A	↓	[23]				MIR2909	↑				9	MIR425	P↑	9	[47, 66, 67, 121, 137, 157, 230–234]
MIR548AJ1	↑	[23]				MIR3147	↑				4	MIR218-2	P↑	4	[4, 62, 217–219]
MIR1321	↓	[23]				MIR3936	↑
MIR520A	↓	[23]				MIR4311	↑
MIR4274	↑	[235]				MIR4482	↑					miRNA	Condition	#Ref	References
MIR25	↓	[24, 62, 177–179]			[24]1	MIR4525	↑				14(let-7)	MIRLET7I	A3↓	14	[3, 23, 40, 54, 167, 189–201]*
MIR184	↓	[2–4]				MIR520E	↑				4(181b)7	MIR181B1	A3↓	4	[4, 54, 56, 168–171]*
MIR296	↓	[24–27]				MIR548I2	↑				5	MIR25	A3↓	5	[24, 62, 177–179]
MIR100	↓	[25, 54, 121, 187, 202]				MIR622	↑				4 8	MIR139	A3↓	8	[4, 44, 44, 66, 78, 88, 162, 163]
MIR29B2	↓	[29–56]*				MIR637	↑				4 8	MIR148B	A3↓	8	[47, 56, 121, 127, 164, 164–166]
MIRLET7I	↓	[3, 23, 40, 54, 167, 189–201]*				MIR1287	↓				4 5	MIR502	A3↓	5	[47, 68, 180–182]
MIR29A	↓	[36, 49, 53, 55, 132, 168, 204, 272, 281–284]…				MIR1295A	↓				5	MIR222	A3↓	5	[59, 172–176]
MIR21	↓	[4, 12, 61, 110, 132, 167, 190, 194, 269–278]				MIR1323	↓				1, 1 (99) 5	MIR99B	A3↓	4	[4, 23, 60, 187, 188]
MIR132	↑	[4, 23, 26, 44, 54, 59, 60, 78, 110, 121, 127–151, 151–158]…				MIR3116-2	↓				90	MIR132	A3↑	90	[4, 23, 26, 44, 54, 59, 60, 78, 110, 121, 127–151, 151–158]…
MIR329-1	↑	[4, 26, 27, 67]				MIR3151	↓				2(151)	MIR151B	A3↑	4	[12, 128, 133, 167]*
MIR181A2	↑	[4, 30, 59, 107, 128, 169, 171, 225, 262–265]				MIR378F	↓				3, 1(135)	MIR135B	A3↑	4	[23, 137, 159–161]
MIR139	↓	[4, 44, 44, 66, 78, 88, 162, 163]				MIR4424	↓				6	MIR708	A3↑	6	[4]
MIR30C2	↓	[4, 47, 57–59]*				MIR4441	↓
MIR181B1	↓	[4, 54, 56, 168–171]*				MIR4694	↓					miRNA	Condition	#Ref	References
MIR218-2	↑	[4, 62, 217–219]				MIR4708	↓				25(29b)	MIR29B2	A2↓	25	[29–56]*
MIR33B	↓	[4, 68–74]				MIR4717	↓				7(33)	MIR33B	A2↓	7	[4, 68–74]
MIR708	↑	[4]				MIR4759	↓				4	MIR296	A2↓	4	[24–27]
MIR23B	↓	[44, 177, 220, 221]				MIR4778	↓				3 (30c)	MIR30C2	A2↓	3	[4, 47, 57–59]*
MIR659	↑	[44, 238]				MIR513A1	↓				1, 52(9)	MIR9-1	A2↑	52	[4, 97, 100–123]…
MIR548A2	↓	[44]				MIR520B	↓				15	MIR485	A2↑	15	[23, 61, 85–96]
MIR148B	↓	[47, 56, 121, 127, 164, 164–166]				MIR550B1	↓				10	MIR214	A2↑	10	[13–23]
MIR30D	↑	[47, 60]				MIR924	↓				6(199a)	MIR199A2	A2↑	6	[4–12]*
MIR425	↑	[47, 66, 67, 121, 137, 157, 230–234]									5	MIR31	A2↑	5	[61–65]
MIR502	↓	[47, 68, 180–182]				miRNA	Condition	References			2	MIR382	A2↑	5	[12, 23, 56, 76, 77]
MIR7-2	↑	[5, 239–246]*			14	MIRLET7A2	↓	[3, 40, 189–201]*			2	MIR329-1	A2↑	4	[4, 26, 27, 67]
MIR765	↑	[56]			58	MIR125B1	↓	[1, 4, 27, 37, 44, 51, 55, 92, 94, 109, 113, 121, 122, 132, 137, 151, 168, 203–213]….			3	MIR370	A2↑	3	[23, 75–78]
MIR601	↓	[56]			8	MIR27B	↓	[12, 68, 121, 194, 222–228]
MIR222	↓	[59, 172–176]			5	MIR181B2	↓	[168–171]
MIR31	↑	[61–65]			3	MIR1306	↓	[214–216]
MIR155	↓	[62, 201, 204, 247–261]…				MIRLET7F1	↓	[23, 59]
MIR328	↑	[78]				MIR487A	↓	[23]
MIR545	↓	[80, 185, 186]			3	MIR100	↓	[25, 54, 121, 187, 202]
MIR4668	↓	[83, 84]			4	MIR23B	↓	[44, 177, 220, 221]
MIR770	↑	[98, 99]			1	MIR644A	↓	[237]*
MIR320E	↑	[1, 12, 229]			1	MIR490	↓	[5]
MIR382	↑	[12, 23, 56, 76, 77]				MIR1245A	↓
MIR1202	↓	[124]				MIR3618	↓
MIR1260B	↓	[125, 126]				MIR3685	↓
MIR1260A	↓	[23, 126, 207]*				MIR3689A	↓
MIR519A2	↓	[23, 183, 184]				MIR3689B	↓
MIR520C	↑	[236]				MIR378H	↓
MIR644A	↓	[237]*				MIR4256	↓
MIR626	↑	[25, 26, 280]				MIR4283-1/2	↓
MIR299	↑	[28]				MIR4294	↓
MIR3651	↑	[285]				MIR4468	↓
MIR99B	↓	[4, 23, 60, 187, 188]				MIR4718	↓
MIR377	↑	[4, 80]				MIR4773-1	↓
MIR9-1	↑	[4, 97, 100–123]…				MIR548AN	↓
MIR199A2	↑	[4–12]*				MIR548H2	↓
MIR3916	↑	[44]				MIR548O2	↓
MIR550A3	↓	[47]				MIR570	↓
MIR490	↓	[5]				MIR6843	↓
MIR376B	↑	[56, 68, 79]				MIR548AJ1	↑	[23]
MIR320C1	↑	[59, 65, 66]*				MIR4274	↑	[235]
MIR4277	↓	[81]			4	MIR218-2	↑	[4, 62, 217–219]
MIR4422	↑	[82]			2	MIR659	↑	[44, 238]
MIR668	↑	[97]			9	MIR425	↑	[47, 66, 67, 121, 137, 157, 230–234]
MIR1193	↑				11	MIR7-2	↑	[5, 239–246]*
MIR1234	↓				1	MIR320E	↑	[1, 12, 229]
MIR1291	↑				1	MIR520C	↑	[236]
MIR1296	↓					MIR1249	↑
MIR2117	↑					MIR3620	↑
MIR2276	↑					MIR3689D1	↑
MIR2467	↓					MIR4290	↑
MIR3126	↑					MIR4436A	↑
MIR3139	↓					MIR4655	↑
MIR3180-4/5	↑					MIR4713	↑
MIR3187	↓					MIR4783	↑
MIR3188	↓					MIR509-3	↑
MIR3193	↓					MIR657	↑
MIR3198-1	↑					MIR921	↑
MIR3689F	↓
MIR4258	↑					miRNA	Condition	References
MIR4287	↑				2(151)	MIR151B	↑	[12, 128, 133, 167]*
MIR4297	↓					MIR32	↓	[142]
MIR4317	↑				3, 1(135)	MIR135B	↑	[23, 137, 159–161]
MIR4330	↑				5	MIR25	↓	[24, 62, 177–179]
MIR4486	↓				14(let-7)	MIRLET7I	↓	[3, 23, 40, 54, 167, 189–201]*
MIR4491	↑				90	MIR132	↑	[4, 23, 26, 44, 54, 59, 60, 78, 110, 121, 127–151, 151–158]…
MIR4529	↑				4	MIR139	↓	[4, 44, 44, 66, 78, 88, 162, 163]
MIR4535	↓				4(181b)	MIR181B1	↓	[4, 54, 56, 168–171]*
MIR4646	↓				6	MIR708	↑	[4]
MIR4662A	↑				4	MIR148B	↓	[47, 56, 121, 127, 164, 164–166]
MIR4675	↓				4	MIR502	↓	[47, 68, 180–182]
MIR4695	↓				5	MIR222	↓	[59, 172–176]
MIR4709	↑				3	MIR545	↓	[80, 185, 186]
MIR4739	↑				1	MIR1202	↓	[124]
MIR4742	↓				1 , 1(1260)	MIR1260B	↓	[125, 126]
MIR4746	↓				1(519) 1(519a)	MIR519A2	↓	[23, 183, 184]
MIR487B	↑				1, 1 (99)	MIR99B	↓	[4, 23, 60, 187, 188]
MIR493	↑				1	MIR3916	↑	[44]
MIR522	↓					MIR1252	↑
MIR544B	↓					MIR2278	↑
MIR548I1	↑					MIR3120	↓
MIR548V	↓					MIR3150A	↑
MIR596	↓					MIR3160	↓
MIR604	↑					MIR3166	↑
MIR618	↓					MIR3182	↓
MIR891A	↓					MIR3191	↑
MIR938	↑					MIR3660	↑
MIR1252	↑					MIR3665	↓
MIR2278	↑					MIR3692	↑
MIR3120	↓					MIR3910	↑
MIR3150A	↑					MIR3914	↑
MIR3160	↓					MIR3934	↓
MIR3166	↑					MIR4255	↓
MIR3182	↓					MIR4293	↑
MIR3191	↑					MIR4303	↑
MIR3660	↑					MIR4509	↑
MIR3665	↓					MIR4516	↓
MIR3692	↑					MIR4519	↓
MIR3910	↑					MIR4633	↑
MIR3914	↑					MIR4660	↑
MIR3934	↓					MIR4661	↑
MIR4255	↓					MIR4664	↑
MIR4293	↑					MIR4710	↑
MIR4303	↑					MIR4737	↓
MIR4509	↑					MIR4748	↑
MIR4516	↓					MIR4789	↑
MIR4519	↓					MIR4798	↑
MIR4633	↑					MIR4799	↓
MIR4660	↑					MIR4803	↑
MIR4661	↑					MIR521	↑
MIR4664	↑					MIR548A3	↓
MIR4710	↑					MIR548AK	↑
MIR4737	↓					MIR548I4	↑
MIR4748	↑					MIR581	↑
MIR4789	↑				4	MIR615	↑
MIR4798	↑					MIR634	↓
MIR4799	↓					MIR642B	↑
MIR4803	↑					MIR892A	↑
MIR521	↑
MIR548A3	↓
MIR548AK	↑
MIR548I4	↑
MIR581	↑
MIR615	↑
MIR634	↓
MIR642B	↑
MIR892A	↑
MIR1245A	↓
MIR1249	↑
MIR3618	↓
MIR3620	↑					miRNA	Condition	References
MIR3685	↓				25	MIR29B2	↓	[29–56]*
MIR3689A	↓				15	MIR485	↑	[23, 61, 85–96]
MIR3689B	↓				10	MIR214	↑	[13–23]
MIR3689D1	↑				3	MIR370	↑	[23, 75–78]
MIR378H	↓				2	MIR184	↓	[2–4]
MIR4256	↓				4	MIR296	↓	[24–27]
MIR4283-1/2	↓				2	MIR329-1	↑	[4, 26, 27, 67]
MIR4290	↑				3	MIR30C2	↓	[4, 47, 57–59]*
MIR4294	↓				7	MIR33B	↓	[4, 68–74]
MIR4436A	↑				5	MIR31	↑	[61–65]
MIR4468	↓				2	MIR382	↑	[12, 23, 56, 76, 77]
MIR4655	↑				53	MIR9-1	↑	[4, 97, 100–123]…
MIR4713	↑				6	MIR199A2	↑	[4–12]*
MIR4718	↓				2	MIR376B	↑	[56, 68, 79]
MIR4773-1	↓				3	MIR320C1	↑	[59, 65, 66]*
MIR4783	↑					MIR1193	↑
MIR509-3	↑					MIR1234	↓
MIR548AN	↓					MIR1291	↑
MIR548H2	↓					MIR1296	↓
MIR548O2	↓					MIR2117	↑
MIR570	↓					MIR2276	↑
MIR657	↑					MIR2467	↓
MIR6843	↓					MIR3126	↑
MIR921	↑					MIR3139	↓
MIR1184-1/2/3	↑					MIR3180-4/5	↑
MIR1269A	↑					MIR3187	↓
MIR1287	↓					MIR3188	↓
MIR1295A	↓					MIR3193	↓
MIR1323	↓					MIR3198-1	↑
MIR2909	↑					MIR3689F	↓
MIR3116-2	↓					MIR4258	↑
MIR3147	↑					MIR4287	↑
MIR3151	↓					MIR4297	↓
MIR378F	↓					MIR4317	↑
MIR3936	↑					MIR4330	↑
MIR4311	↑					MIR4486	↓
MIR4424	↓					MIR4491	↑
MIR4441	↓					MIR4529	↑
MIR4482	↑					MIR4535	↓
MIR4525	↑					MIR4646	↓
MIR4694	↓					MIR4662A	↑
MIR4708	↓					MIR4675	↓
MIR4717	↓					MIR4695	↓
MIR4759	↓					MIR4709	↑
MIR4778	↓					MIR4739	↑
MIR513A1	↓					MIR4742	↓
MIR520B	↓					MIR4746	↓
MIR520E	↑					MIR487B	↑
MIR548I2	↑					MIR493	↑
MIR550B1	↓					MIR522	↓
MIR622	↑					MIR544B	↓
MIR637	↑					MIR548I1	↑
MIR924	↓					MIR548V	↓
						MIR596	↓
						MIR604	↑
						MIR618	↓
						MIR891A	↓
						MIR938	↑

## Sheet: references
#	reference
1	Dong, Z., Gu, H., Guo, Q., Liang, S., Xue, J., Yao, F., … Zhao, K. (2021). Profiling of Serum Exosome MiRNA Reveals the Potential of a MiRNA Panel as Diagnostic Biomarker for Alzheimer’s Disease. Molecular Neurobiology, 58(7), 3084–3094. https://doi.org/10.1007/s12035-021-02323-y
2	Annese, A., Manzari, C., Lionetti, C., Picardi, E., Horner, D. S., Chiara, M., … D’Erchia, A. M. (2018). Whole transcriptome profiling of Late-Onset Alzheimer’s Disease patients provides insights into the molecular changes involved in the disease. Scientific Reports, 8(1), 4282. https://doi.org/10.1038/s41598-018-22701-2
3	Kong, Y., Wu, J., & Yuan, L. (2014). MicroRNA expression analysis of adult-onset Drosophila Alzheimer’s disease model. Current Alzheimer Research, 11(9), 882–891.
4	Burgos, K., Malenica, I., Metpally, R., Courtright, A., Rakela, B., Beach, T., … Van Keuren-Jensen, K. (2014). Profiles of Extracellular miRNA in Cerebrospinal Fluid and Serum from Patients with Alzheimer’s and Parkinson’s Diseases Correlate with Disease Status and Features of Pathology. PLoS ONE, 9(5), e94839. https://doi.org/10.1371/journal.pone.0094839
5	Martín-Martín, Y., Pérez-García, A., Torrecilla-Parra, M., Fernández-de Frutos, M., Pardo-Marqués, V., Casarejos, M. J., … Ramírez, C. M. (2022). New Insights on the Regulation of the Insulin-Degrading Enzyme: Role of microRNAs and RBPs. Cells, 11(16), 2538. https://doi.org/10.3390/cells11162538
6	Di Palo, A., Siniscalchi, C., Crescente, G., De Leo, I., Fiorentino, A., Pacifico, S., … Potenza, N. (2022). Effect of Cannabidiolic Acid, N-Trans-Caffeoyltyramine and Cannabisin B from Hemp Seeds on microRNA Expression in Human Neural Cells. Current Issues in Molecular Biology, 44(10), 5106–5116. https://doi.org/10.3390/cimb44100347
7	Ghiam, S., Eslahchi, C., Shahpasand, K., Habibi-Rezaei, M., & Gharaghani, S. (2022). Exploring the role of non-coding RNAs as potential candidate biomarkers in the cross-talk between diabetes mellitus and Alzheimer’s disease. Frontiers in Aging Neuroscience, 14, 955461. https://doi.org/10.3389/fnagi.2022.955461
8	Nguyen, H. D., & Kim, M.-S. (2022). Exposure to a mixture of heavy metals induces cognitive impairment: Genes and microRNAs involved. Toxicology, 471, 153164. https://doi.org/10.1016/j.tox.2022.153164
9	Song, D., Li, G., Hong, Y., Zhang, P., Zhu, J., Yang, L., & Huang, J. (2020). miR‑199a decreases Neuritin expression involved in the development of Alzheimer’s disease in APP/PS1 mice. International Journal of Molecular Medicine, 46(1), 384–396. https://doi.org/10.3892/ijmm.2020.4602
10	Wiest, I., Wiemers, T., Kraus, M.-J., Neeb, H., Strasser, E. F., Hausner, L., … Bugert, P. (2019). Multivariate Platelet Analysis Differentiates Between Patients with Alzheimer’s Disease and Healthy Controls at First Clinical Diagnosis. Journal of Alzheimer’s disease: JAD, 71(3), 993–1004. https://doi.org/10.3233/JAD-190574
11	Regev, K., Paul, A., Healy, B., von Glenn, F., Diaz-Cruz, C., Gholipour, T., … Gandhi, R. (2016). Comprehensive evaluation of serum microRNAs as biomarkers in multiple sclerosis. Neurology(R) Neuroimmunology & Neuroinflammation, 3(5), e267. https://doi.org/10.1212/NXI.0000000000000267
12	Nie, C., Sun, Y., Zhen, H., Guo, M., Ye, J., Liu, Z., … Zhang, X. (2020). Differential Expression of Plasma Exo-miRNA in Neurodegenerative Diseases by Next-Generation Sequencing. Frontiers in Neuroscience, 14, 438. https://doi.org/10.3389/fnins.2020.00438
13	Hu, G., Shi, Z., Shao, W., & Xu, B. (2022). MicroRNA-214-5p involves in the protection effect of Dexmedetomidine against neurological injury in Alzheimer’s disease via targeting the suppressor of zest 12. Brain Research Bulletin, 178, 164–172. https://doi.org/10.1016/j.brainresbull.2021.10.016
14	Zhou, Y., Ge, Y., Liu, Q., Li, Y.-X., Chao, X., Guan, J.-J., … Zhang, Q. (2021). LncRNA BACE1-AS Promotes Autophagy-Mediated Neuronal Damage Through The miR-214-3p/ATG5 Signalling Axis In Alzheimer’s Disease. Neuroscience, 455, 52–64. https://doi.org/10.1016/j.neuroscience.2020.10.028
15	He, W., Chi, S., Jin, X., Lu, J., Zheng, W., Yan, J., & Zhang, D. (2020). Long Non-Coding RNA BACE1-AS Modulates Isoflurane-Induced Neurotoxicity to Alzheimer’s Disease Through Sponging miR-214-3p. Neurochemical Research, 45(10), 2324–2335. https://doi.org/10.1007/s11064-020-03091-2
16	Bahlakeh, G., Gorji, A., Soltani, H., & Ghadiri, T. (2021). MicroRNA alterations in neuropathologic cognitive disorders with an emphasis on dementia: Lessons from animal models. Journal of Cellular Physiology, 236(2), 806–823. https://doi.org/10.1002/jcp.29908
17	Zhang, Y., Li, Q., Liu, C., Gao, S., Ping, H., Wang, J., & Wang, P. (2016). MiR-214-3p attenuates cognition defects via the inhibition of autophagy in SAMP8 mouse model of sporadic Alzheimer’s disease. Neurotoxicology, 56, 139–149. https://doi.org/10.1016/j.neuro.2016.07.004
18	Katoh, M. (2014). Cardio-miRNAs and onco-miRNAs: circulating miRNA-based diagnostics for non-cancerous and cancerous diseases. Frontiers in Cell and Developmental Biology, 2, 61. https://doi.org/10.3389/fcell.2014.00061
19	Yu, Y., & Zhang, Y. (2013). Desflurane accelerates neuronal cytotoxicity of Aβ by downregulating miR-214. Neuroscience Letters, 554, 28–33. https://doi.org/10.1016/j.neulet.2013.08.063
20	Zhang, L., & Zhang, Y. (2013). Halothane increases neuronal cell death vulnerability by downregulating miR-214 and upregulating Bax. International Journal of Clinical and Experimental Medicine, 6(6), 452–460.
21	Yan, H., Xu, T., Zhao, H., Lee, K.-C., Wang, H.-Y., & Zhang, Y. (2013). Isoflurane increases neuronal cell death vulnerability by downregulating miR-214. PloS One, 8(2), e55276. https://doi.org/10.1371/journal.pone.0055276
22	Mallick, B., & Ghosh, Z. (2011). A complex crosstalk between polymorphic microRNA target sites and AD prognosis. RNA biology, 8(4), 665–673. https://doi.org/10.4161/rna.8.4.15584
23	Lau, P., Bossers, K., Janky, R., Salta, E., Frigerio, C. S., Barbash, S., … De Strooper, B. (2013). Alteration of the microRNA network during the progression of Alzheimer’s disease. EMBO Molecular Medicine, 5(10), 1613–1634. https://doi.org/10.1002/emmm.201201974
24	Visconte, C., Fenoglio, C., Serpente, M., Muti, P., Sacconi, A., Rigoni, M., … Galimberti, D. (2023). Altered Extracellular Vesicle miRNA Profile in Prodromal Alzheimer’s Disease. International Journal of Molecular Sciences, 24(19), 14749. https://doi.org/10.3390/ijms241914749
25	Denk, J., Boelmans, K., Siegismund, C., Lassner, D., Arlt, S., & Jahn, H. (2015). MicroRNA Profiling of CSF Reveals Potential Biomarkers to Detect Alzheimer`s Disease. PloS One, 10(5), e0126423. https://doi.org/10.1371/journal.pone.0126423
26	Xie, B., Zhou, H., Zhang, R., Song, M., Yu, L., Wang, L., … Xu, S. (2015). Serum miR-206 and miR-132 as Potential Circulating Biomarkers for Mild Cognitive Impairment. Journal of Alzheimer’s disease: JAD, 45(3), 721–731. https://doi.org/10.3233/JAD-142847
27	Zhang, R., Zhang, Q., Niu, J., Lu, K., Xie, B., Cui, D., & Xu, S. (2014). Screening of microRNAs associated with Alzheimer’s disease using oxidative stress cell model and different strains of senescence accelerated mice. Journal of the Neurological Sciences, 338(1–2), 57–64. https://doi.org/10.1016/j.jns.2013.12.017
28	Zhang, Y., Liu, C., Wang, J., Li, Q., Ping, H., Gao, S., & Wang, P. (2016). MiR-299-5p regulates apoptosis through autophagy in neurons and ameliorates cognitive capacity in APPswe/PS1dE9 mice. Scientific Reports, 6, 24566. https://doi.org/10.1038/srep24566
29	Awuson-David, B., Williams, A. C., Wright, B., Hill, L. J., & Di Pietro, V. (2023). Common microRNA regulated pathways in Alzheimer’s and Parkinson’s disease. Frontiers in Neuroscience, 17, 1228927. https://doi.org/10.3389/fnins.2023.1228927
30	Naseer, S., Abelleira-Hervas, L., Savani, D., de Burgh, R., Aleksynas, R., Donat, C. K., … Sastre, M. (2022). Traumatic Brain Injury Leads to Alterations in Contusional Cortical miRNAs Involved in Dementia. Biomolecules, 12(10), 1457. https://doi.org/10.3390/biom12101457
31	Abuelezz, N. Z., Nasr, F. E., Abdel Aal, W. M., Molokhia, T., & Zaky, A. (2022). Sera miR-34a, miR-29b and miR-181c as potential novel diagnostic biomarker panel for Alzheimers in the Egyptian population. Experimental Gerontology, 169, 111961. https://doi.org/10.1016/j.exger.2022.111961
32	Wuli, W., Lin, S.-Z., Chen, S.-P., Tannous, B. A., Huang, W.-S., Woon, P. Y., … Harn, H.-J. (2022). Targeting PSEN1 by lnc-CYP3A43-2/miR-29b-2-5p to Reduce β Amyloid Plaque Formation and Improve Cognition Function. International Journal of Molecular Sciences, 23(18), 10554. https://doi.org/10.3390/ijms231810554
33	Marttila, S., Rovio, S., Mishra, P. P., Seppälä, I., Lyytikäinen, L.-P., Juonala, M., … Raitoharju, E. (2021). Adulthood blood levels of hsa-miR-29b-3p associate with preterm birth and adult metabolic and cognitive health. Scientific Reports, 11(1), 9203. https://doi.org/10.1038/s41598-021-88465-4
34	Pereira, P., Barreira, M., Cruz, C., Tomás, J., Luís, Â., Pedro, A. Q., … Sousa, F. (2020). Brain-Targeted Delivery of Pre-miR-29b Using Lactoferrin-Stearic Acid-Modified-Chitosan/Polyethyleneimine Polyplexes. Pharmaceuticals (Basel, Switzerland), 13(10), 314. https://doi.org/10.3390/ph13100314
35	Mun, S.-K., Chae, H., Piao, X.-Y., Lee, H.-J., Kim, Y.-K., Oh, S.-H., & Chang, M. (2021). MicroRNAs Related to Cognitive Impairment After Hearing Loss. Clinical and Experimental Otorhinolaryngology, 14(1), 76–81. https://doi.org/10.21053/ceo.2019.01382
36	Jahangard, Y., Monfared, H., Moradi, A., Zare, M., Mirnajafi-Zadeh, J., & Mowla, S. J. (2020). Therapeutic Effects of Transplanted Exosomes Containing miR-29b to a Rat Model of Alzheimer’s Disease. Frontiers in Neuroscience, 14, 564. https://doi.org/10.3389/fnins.2020.00564
37	Maldonado-Lasuncion, I., Atienza, M., Sanchez-Espinosa, M. P., & Cantero, J. L. (2019). Aging-Related Changes in Cognition and Cortical Integrity are Associated With Serum Expression of Candidate MicroRNAs for Alzheimer Disease. Cerebral Cortex (New York, N.Y.: 1991), 29(10), 4426–4437. https://doi.org/10.1093/cercor/bhy323
38	Piscopo, P., Grasso, M., Puopolo, M., D’Acunto, E., Talarico, G., Crestini, A., … Confaloni, A. (2018). Circulating miR-127-3p as a Potential Biomarker for Differential Diagnosis in Frontotemporal Dementia. Journal of Alzheimer’s disease: JAD, 65(2), 455–464. https://doi.org/10.3233/JAD-180364
39	Fransquet, P. D., & Ryan, J. (2018). Micro RNA as a potential blood-based epigenetic biomarker for Alzheimer’s disease. Clinical Biochemistry, 58, 5–14. https://doi.org/10.1016/j.clinbiochem.2018.05.020
40	Chen, J., Qi, Y., Liu, C.-F., Lu, J.-M., Shi, J., & Shi, Y. (2018). MicroRNA expression data analysis to identify key miRNAs associated with Alzheimer’s disease. The Journal of Gene Medicine, 20(6), e3014. https://doi.org/10.1002/jgm.3014
41	Masoud, A. M., Bihaqi, S. W., Machan, J. T., Zawia, N. H., & Renehan, W. E. (2016). Early-Life Exposure to Lead (Pb) Alters the Expression of microRNA that Target Proteins Associated with Alzheimer’s Disease. Journal of Alzheimer’s disease: JAD, 51(4), 1257–1264. https://doi.org/10.3233/JAD-151018
42	Pereira, P. A., Tomás, J. F., Queiroz, J. A., Figueiras, A. R., & Sousa, F. (2016). Recombinant pre-miR-29b for Alzheimer´s disease therapeutics. Scientific Reports, 6, 19946. https://doi.org/10.1038/srep19946
43	Romano, G. L., Platania, C. B. M., Forte, S., Salomone, S., Drago, F., & Bucolo, C. (2015). MicroRNA target prediction in glaucoma. Progress in Brain Research, 220, 217–240. https://doi.org/10.1016/bs.pbr.2015.04.013
44	Lugli, G., Cohen, A. M., Bennett, D. A., Shah, R. C., Fields, C. J., Hernandez, A. G., & Smalheiser, N. R. (2015). Plasma Exosomal miRNAs in Persons with and without Alzheimer Disease: Altered Expression and Prospects for Biomarkers. PLOS ONE, 10(10), e0139233. https://doi.org/10.1371/journal.pone.0139233
45	Zong, Y., Yu, P., Cheng, H., Wang, H., Wang, X., Liang, C., … Qin, C. (2015). miR-29c regulates NAV3 protein expression in a transgenic mouse model of Alzheimer’s disease. Brain Research, 1624, 95–102. https://doi.org/10.1016/j.brainres.2015.07.022
46	Lei, X., Lei, L., Zhang, Z., Zhang, Z., & Cheng, Y. (2015). Downregulated miR-29c correlates with increased BACE1 expression in sporadic Alzheimer’s disease. International Journal of Clinical and Experimental Pathology, 8(2), 1565–1574.
47	Satoh, J.-I., Kino, Y., & Niida, S. (2015). MicroRNA-Seq Data Analysis Pipeline to Identify Blood Biomarkers for Alzheimer’s Disease from Public Data. Biomarker Insights, 10, 21–31. https://doi.org/10.4137/BMI.S25132
48	Müller, M., Jäkel, L., Bruinsma, I. B., Claassen, J. A., Kuiperij, H. B., & Verbeek, M. M. (2016). MicroRNA-29a Is a Candidate Biomarker for Alzheimer’s Disease in Cell-Free Cerebrospinal Fluid. Molecular Neurobiology, 53(5), 2894–2899. https://doi.org/10.1007/s12035-015-9156-8
49	Roshan, R., Shridhar, S., Sarangdhar, M. A., Banik, A., Chawla, M., Garg, M., … Pillai, B. (2014). Brain-specific knockdown of miR-29 results in neuronal cell death and ataxia in mice. RNA (New York, N.Y.), 20(8), 1287–1297. https://doi.org/10.1261/rna.044008.113
50	Kiko, T., Nakagawa, K., Tsuduki, T., Furukawa, K., Arai, H., & Miyazawa, T. (2014). MicroRNAs in plasma and cerebrospinal fluid as potential markers for Alzheimer’s disease. Journal of Alzheimer’s disease: JAD, 39(2), 253–259. https://doi.org/10.3233/JAD-130932
51	Tan, L., Yu, J.-T., Liu, Q.-Y., Tan, M.-S., Zhang, W., Hu, N., … Tan, L. (2014). Circulating miR-125b as a biomarker of Alzheimer’s disease. Journal of the Neurological Sciences, 336(1–2), 52–56. https://doi.org/10.1016/j.jns.2013.10.002
52	Villa, C., Ridolfi, E., Fenoglio, C., Ghezzi, L., Vimercati, R., Clerici, F., … Galimberti, D. (2013). Expression of the transcription factor Sp1 and its regulatory hsa-miR-29b in peripheral blood mononuclear cells from patients with Alzheimer’s disease. Journal of Alzheimer’s disease: JAD, 35(3), 487–494. https://doi.org/10.3233/JAD-122263
53	Shioya, M., Obayashi, S., Tabunoki, H., Arima, K., Saito, Y., Ishida, T., & Satoh, J. (2010). Aberrant microRNA expression in the brains of neurodegenerative diseases: miR-29a decreased in Alzheimer disease brains targets neurone navigator 3. Neuropathology and Applied Neurobiology, 36(4), 320–330. https://doi.org/10.1111/j.1365-2990.2010.01076.x
54	Hébert, S. S., Wang, W.-X., Zhu, Q., & Nelson, P. T. (2013). A Study of Small RNAs from Cerebral Neocortex of Pathology-Verified Alzheimer’s Disease, Dementia with Lewy Bodies, Hippocampal Sclerosis, Frontotemporal Lobar Dementia, and Non-Demented Human Controls. Journal of Alzheimer’s disease : JAD, 35(2), 335–348. https://doi.org/10.3233/JAD-122350
55	Banzhaf-Strathmann, J., Benito, E., May, S., Arzberger, T., Tahirovic, S., Kretzschmar, H., … Edbauer, D. (2014). MicroRNA-125b induces tau hyperphosphorylation and cognitive deficits in Alzheimer’s disease. The EMBO journal, 33(15), 1667–1680. https://doi.org/10.15252/embj.201387576
56	Nunez-Iglesias, J., Liu, C.-C., Morgan, T. E., Finch, C. E., & Zhou, X. J. (2010). Joint Genome-Wide Profiling of miRNA and mRNA Expression in Alzheimer’s Disease Cortex Reveals Altered miRNA Regulation. PLoS ONE, 5(2), e8898. https://doi.org/10.1371/journal.pone.0008898
57	Kumar, M., & Li, G. (2022). Emerging Role of MicroRNA-30c in Neurological Disorders. International Journal of Molecular Sciences, 24(1), 37. https://doi.org/10.3390/ijms24010037
58	Nelson, P. T., Wang, W.-X., Wilfred, B. R., Wei, A., Dimayuga, J., Huang, Q., … Fardo, D. W. (2015). Novel human ABCC9/SUR2 brain-expressed transcripts and an eQTL relevant to hippocampal sclerosis of aging. Journal of Neurochemistry, 134(6), 1026–1039. https://doi.org/10.1111/jnc.13202
59	Nagaraj, S., Laskowska-Kaszub, K., Dębski, K. J., Wojsiat, J., Dąbrowski, M., Gabryelewicz, T., … Wojda, U. (2017). Profile of 6 microRNA in blood plasma distinguish early stage Alzheimer’s disease patients from non-demented subjects. Oncotarget, 8(10), 16122–16143. https://doi.org/10.18632/oncotarget.15109
60	Wingo, T. S., Yang, J., Fan, W., Min Canon, S., Gerasimov, E. S., Lori, A., … Wingo, A. P. (2020). Brain microRNAs associated with late-life depressive symptoms are also associated with cognitive trajectory and dementia. NPJ genomic medicine, 5, 6. https://doi.org/10.1038/s41525-019-0113-8
61	Rezaee, D., Saadatpour, F., Akbari, N., Zoghi, A., Najafi, S., Beyranvand, P., … Bakhtiari, M. (2023). The role of microRNAs in the pathophysiology of human central nervous system: A focus on neurodegenerative diseases. Ageing Research Reviews, 92, 102090. https://doi.org/10.1016/j.arr.2023.102090
62	Taheri, M., Askari, A., Hussen, B. M., Ghafouri-Fard, S., & Rashnoo, F. (2023). Role of MAGI2-AS3 in malignant and non-malignant disorders. Pathology, Research and Practice, 246, 154530. https://doi.org/10.1016/j.prp.2023.154530
63	Li, D., Chen, Y., Zhang, T., Lv, Z., Zhang, L., Li, X., & Zhang, A. (2023). Profiling microRNA from peripheral blood mononuclear cells in early-onset familial Alzheimer’s disease. Neuroreport, 34(3), 178–183. https://doi.org/10.1097/WNR.0000000000001878
64	Barros-Viegas, A. T., Carmona, V., Ferreiro, E., Guedes, J., Cardoso, A. M., Cunha, P., … Cardoso, A. L. (2020). miRNA-31 Improves Cognition and Abolishes Amyloid-β Pathology by Targeting APP and BACE1 in an Animal Model of Alzheimer’s Disease. Molecular Therapy. Nucleic Acids, 19, 1219–1236. https://doi.org/10.1016/j.omtn.2020.01.010
65	Dong, H., Li, J., Huang, L., Chen, X., Li, D., Wang, T., … Zhang, C.-Y. (2015). Serum MicroRNA Profiles Serve as Novel Biomarkers for the Diagnosis of Alzheimer’s Disease. Disease Markers, 2015, 625659. https://doi.org/10.1155/2015/625659
66	Raheja, R., Regev, K., Healy, B. C., Mazzola, M. A., Beynon, V., Von Glehn, F., … Gandhi, R. (2018). Correlating serum micrornas and clinical parameters in amyotrophic lateral sclerosis. Muscle & Nerve, 58(2), 261–269. https://doi.org/10.1002/mus.26106
67	Lau, P., Bossers, K., Janky, R., Salta, E., Frigerio, C. S., Barbash, S., … De Strooper, B. (2013). Alteration of the microRNA network during the progression of Alzheimer’s disease. EMBO molecular medicine, 5(10), 1613–1634. https://doi.org/10.1002/emmm.201201974
68	Rivera, J., Sharma, B., Torres, M. M., & Kumar, S. (2023). Factors affecting the GABAergic synapse function in Alzheimer’s disease: Focus on microRNAs. Ageing Research Reviews, 92, 102123. https://doi.org/10.1016/j.arr.2023.102123
69	Wang, X., Li, X., Huang, B., Yang, L., Chen, K., Zhao, D., … Wang, Y. (2020). Downregulation of miR-33 Has Protective Effect Against Aβ₂₅₋₃₅-Induced Injury in SH-SH-SY5Y Cells. Medical Science Monitor: International Medical Journal of Experimental and Clinical Research, 26, e921026. https://doi.org/10.12659/MSM.921026
70	Jaouen, F., & Gascon, E. (2016). Understanding the Role of miR-33 in Brain Lipid Metabolism: Implications for Alzheimer’s Disease. The Journal of Neuroscience: The Official Journal of the Society for Neuroscience, 36(9), 2558–2560. https://doi.org/10.1523/JNEUROSCI.4571-15.2016
71	Kim, J., Yoon, H., Horie, T., Burchett, J. M., Restivo, J. L., Rotllan, N., … Kim, J. (2015). microRNA-33 Regulates ApoE Lipidation and Amyloid-β Metabolism in the Brain. The Journal of Neuroscience: The Official Journal of the Society for Neuroscience, 35(44), 14717–14726. https://doi.org/10.1523/JNEUROSCI.2053-15.2015
72	Li, Q. S., Parrado, A. R., Samtani, M. N., Narayan, V. A., & Alzheimer’s Disease Neuroimaging Initiative. (2015). Variations in the FRA10AC1 Fragile Site and 15q21 Are Associated with Cerebrospinal Fluid Aβ1-42 Level. PloS One, 10(8), e0134000. https://doi.org/10.1371/journal.pone.0134000
73	Jan, A., Karasinska, J. M., Kang, M. H., de Haan, W., Ruddle, P., Kaur, A., … Hayden, M. R. (2015). Direct intracerebral delivery of a miR-33 antisense oligonucleotide into mouse brain increases brain ABCA1 expression. [Corrected]. Neuroscience Letters, 598, 66–72. https://doi.org/10.1016/j.neulet.2015.05.007
74	Rotllan, N., & Fernández-Hernando, C. (2012). MicroRNA Regulation of Cholesterol Metabolism. Cholesterol, 2012, 847849. https://doi.org/10.1155/2012/847849
75	Han, A. R., Moon, T. K., Kang, I. K., Yu, D. B., Kim, Y., Byon, C., … Kim, S. W. (2023). Integrative analysis of microRNA-mediated mitochondrial dysfunction in hippocampal neural progenitor cell death in relation with Alzheimer’s disease. BMB reports, 6050.
76	Sheinerman, K. S., Tsivinsky, V. G., Abdullah, L., Crawford, F., & Umansky, S. R. (2013). Plasma microRNA biomarkers for detection of mild cognitive impairment: biomarker validation study. Aging, 5(12), 925–938. https://doi.org/10.18632/aging.100624
77	Sheinerman, K. S., Tsivinsky, V. G., Crawford, F., Mullan, M. J., Abdullah, L., & Umansky, S. R. (2012). Plasma microRNA biomarkers for detection of mild cognitive impairment. Aging, 4(9), 590–605. https://doi.org/10.18632/aging.100486
78	Bekris, L. M., Lutz, F., Montine, T. J., Yu, C. E., Tsuang, D., Peskind, E. R., & Leverenz, J. B. (2013). MicroRNA in Alzheimer’s disease: an exploratory study in brain, cerebrospinal fluid and plasma. Biomarkers, 18(5), 455–466. https://doi.org/10.3109/1354750X.2013.814073
79	Song, Z., Qu, Y., Xu, Y., Zhang, L., Zhou, L., Han, Y., … Qin, C. (2021). Microarray microRNA profiling of urinary exosomes in a 5XFAD mouse model of Alzheimer’s disease. Animal Models and Experimental Medicine, 4(3), 233–242. https://doi.org/10.1002/ame2.12175
80	Targa, A., Dakterzada, F., Benítez, I. D., de Gonzalo-Calvo, D., Moncusí-Moix, A., López, R., … Piñol-Ripoll, G. (2020). Circulating MicroRNA Profile Associated with Obstructive Sleep Apnea in Alzheimer’s Disease. Molecular Neurobiology, 57(11), 4363–4372. https://doi.org/10.1007/s12035-020-02031-z
81	Fekete, R., Bainbridge, M., Baizabal-Carvallo, J. F., Rivera, A., Miller, B., Du, P., … Ondo, W. (2013). Exome sequencing in familial corticobasal degeneration. Parkinsonism & Related Disorders, 19(11), 1049–1052. https://doi.org/10.1016/j.parkreldis.2013.06.016
82	Hajjari, S. N., Sadigh-Eteghad, S., Shanehbandi, D., Teimourian, S., Shahbazi, A., & Mehdizadeh, M. (2021). MicroRNA-4422-5p as a Negative Regulator of Amyloidogenic Secretases: A Potential Biomarker for Alzheimer’s Disease. Neuroscience, 463, 108–115. https://doi.org/10.1016/j.neuroscience.2021.03.028
83	Sanadgol, N., Amini, J., Beyer, C., & Zendedel, A. (2023). Presenilin-1-Derived Circular RNAs: Neglected Epigenetic Regulators with Various Functions in Alzheimer’s Disease. Biomolecules, 13(9), 1401. https://doi.org/10.3390/biom13091401
84	Kumar, S., Vijayan, M., & Reddy, P. H. (2017). MicroRNA-455-3p as a potential peripheral biomarker for Alzheimer’s disease. Human Molecular Genetics, 26(19), 3808–3822. https://doi.org/10.1093/hmg/ddx267
85	Van der Auwera, S., Garvert, L., Ameling, S., Völzke, H., Nauck, M., Völker, U., & Grabe, H. J. (2023). The interplay between micro RNAs and genetic liability to Alzheimer’s Disease on memory trajectories in the general population. Psychiatry Research, 323, 115141. https://doi.org/10.1016/j.psychres.2023.115141
86	Ryu, I. S., Kim, D. H., Cho, H.-J., & Ryu, J.-H. (2023). The role of microRNA-485 in neurodegenerative diseases. Reviews in the Neurosciences, 34(1), 49–62. https://doi.org/10.1515/revneuro-2022-0039
87	Koh, H. S., Lee, S., Lee, H. J., Min, J.-W., Iwatsubo, T., Teunissen, C. E., … Ryu, J.-H. (2021). Targeting MicroRNA-485-3p Blocks Alzheimer’s Disease Progression. International Journal of Molecular Sciences, 22(23), 13136. https://doi.org/10.3390/ijms222313136
88	Jia, L., Zhu, M., Yang, J., Pang, Y., Wang, Q., Li, Y., … Wei, Y. (2021). Prediction of P-tau/Aβ42 in the cerebrospinal fluid with blood microRNAs in Alzheimer’s disease. BMC medicine, 19(1), 264. https://doi.org/10.1186/s12916-021-02142-x
89	He, C., Su, C., Zhang, W., & Wan, Q. (2021). miR-485-5p alleviates Alzheimer’s disease progression by targeting PACS1. Translational Neuroscience, 12(1), 335–345. https://doi.org/10.1515/tnsci-2020-0177
90	Lin, X., Wang, R., Li, R., Tao, T., Zhang, D., & Qi, Y. (2022). Diagnostic Performance of miR-485-3p in Patients with Parkinson’s Disease and its Relationship with Neuroinflammation. Neuromolecular Medicine, 24(2), 195–201. https://doi.org/10.1007/s12017-021-08676-w
91	Massanett Aparicio, J., Xu, Y., Li, Y., Colantuoni, C., Dastgheyb, R., Williams, D. W., … Rubin, L. H. (2021). Plasma microRNAs are associated with domain-specific cognitive function in people with HIV. AIDS (London, England), 35(11), 1795–1804. https://doi.org/10.1097/QAD.0000000000002966
92	Nunomura, A., & Perry, G. (2020). RNA and Oxidative Stress in Alzheimer’s Disease: Focus on microRNAs. Oxidative Medicine and Cellular Longevity, 2020, 2638130. https://doi.org/10.1155/2020/2638130
93	Gu, J., Shao, R., Li, M., Yan, Q., & Hu, H. (2020). MiR-485-3p modulates neural stem cell differentiation and proliferation via regulating TRIP6 expression. Journal of Cellular and Molecular Medicine, 24(1), 398–404. https://doi.org/10.1111/jcmm.14743
94	Swarbrick, S., Wragg, N., Ghosh, S., & Stolzing, A. (2019). Systematic Review of miRNA as Biomarkers in Alzheimer’s Disease. Molecular Neurobiology, 56(9), 6156–6167. https://doi.org/10.1007/s12035-019-1500-y
95	Cohen, J. E., Lee, P. R., Chen, S., Li, W., & Fields, R. D. (2011). MicroRNA regulation of homeostatic synaptic plasticity. Proceedings of the National Academy of Sciences of the United States of America, 108(28), 11650–11655. https://doi.org/10.1073/pnas.1017576108
96	Faghihi, M. A., Zhang, M., Huang, J., Modarresi, F., Van Der Brug, M. P., Nalls, M. A., … Wahlestedt, C. (2010). Evidence for natural antisense transcript-mediated inhibition of microRNA function. Genome Biology, 11(5), R56. https://doi.org/10.1186/gb-2010-11-5-r56
97	Li, S., Wu, L., Ma, M., Yang, L., & Qin, C. (2022). MicroRNA-668-3p regulates oxidative stress and cell damage induced by Aβ1-42 by targeting the OXR1/p53-p21 axis. Annals of Translational Medicine, 10(17), 928. https://doi.org/10.21037/atm-22-3598
98	Khalilian, S., Hosseini Imani, S. Z., Hosseini, S. A., & Ghafouri-Fard, S. (2023). The important role of miR-770 as a novel potential diagnostic and therapeutic target for human cancer and other diseases. Pathology, Research and Practice, 248, 154586. https://doi.org/10.1016/j.prp.2023.154586
99	Liu, H., Jin, M., Ji, M., Zhang, W., Liu, A., & Wang, T. (2022). Hypoxic pretreatment of adipose-derived stem cell exosomes improved cognition by delivery of circ-Epc1 and shifting microglial M1/M2 polarization in an Alzheimer’s disease mice model. Aging, 14(7), 3070–3083. https://doi.org/10.18632/aging.203989
100	Villela, D., Ramalho, R. F., Silva, A. R. T., Brentani, H., Suemoto, C. K., Pasqualucci, C. A., … Rosenberg, C. (2016). Differential DNA Methylation of MicroRNA Genes in Temporal Cortex from Alzheimer’s Disease Individuals. Neural Plasticity, 2016, 2584940. https://doi.org/10.1155/2016/2584940
101	Ding, Y., Luan, W., Shen, X., Wang, Z., & Cao, Y. (2022). LncRNA BDNF-AS as ceRNA regulates the miR-9-5p/BACE1 pathway affecting neurotoxicity in Alzheimer’s disease. Archives of Gerontology and Geriatrics, 99, 104614. https://doi.org/10.1016/j.archger.2021.104614
102	Chen, M.-L., Hong, C.-G., Yue, T., Li, H.-M., Duan, R., Hu, W.-B., … Liu, Z.-Z. (2021). Inhibition of miR-331-3p and miR-9-5p ameliorates Alzheimer’s disease by enhancing autophagy. Theranostics, 11(5), 2395–2409. https://doi.org/10.7150/thno.47408
103	Li, F., Chen, A., & Zhang, J. (2019). miR-9 stimulation enhances the differentiation of neural stem cells with zoanthamine by regulating Notch signaling. American Journal of Translational Research, 11(3), 1780–1788.
104	Liu, J., Zuo, X., Han, J., Dai, Q., Xu, H., Liu, Y., & Cui, S. (2020). MiR-9-5p inhibits mitochondrial damage and oxidative stress in AD cell models by targeting GSK-3β. Bioscience, Biotechnology, and Biochemistry, 84(11), 2273–2280. https://doi.org/10.1080/09168451.2020.1797469
105	Wu, W., Zheng, T., & Tian, Y. (2020). An enzyme-free amplification strategy based on two-photon fluorescent carbon dots for monitoring miR-9 in live neurons and brain tissues of Alzheimer’s disease mice. Chemical Communications (Cambridge, England), 56(58), 8083–8086. https://doi.org/10.1039/d0cc01971b
106	Riancho, J., Vázquez-Higuera, J. L., Pozueta, A., Lage, C., Kazimierczak, M., Bravo, M., … Sánchez-Juan, P. (2017). MicroRNA Profile in Patients with Alzheimer’s Disease: Analysis of miR-9-5p and miR-598 in Raw and Exosome Enriched Cerebrospinal Fluid Samples. Journal of Alzheimer’s disease: JAD, 57(2), 483–491. https://doi.org/10.3233/JAD-161179
107	Schonrock, N., Humphreys, D. T., Preiss, T., & Götz, J. (2012). Target gene repression mediated by miRNAs miR-181c and miR-9 both of which are down-regulated by amyloid-β. Journal of molecular neuroscience: MN, 46(2), 324–335. https://doi.org/10.1007/s12031-011-9587-2
108	Hashemi, K. S., Aliabadi, M. K., Mehrara, A., Talebi, E., Hemmati, A. A., Rezaeiye, R. D., … Alashti, S. K. (2023). A meta-analysis of microarray datasets to identify biological regulatory networks in Alzheimer’s disease. Frontiers in Genetics, 14, 1225196. https://doi.org/10.3389/fgene.2023.1225196
109	Li, W., & Zheng, Y. (2023). MicroRNAs in Extracellular Vesicles of Alzheimer’s Disease. Cells, 12(10), 1378. https://doi.org/10.3390/cells12101378
110	Boccardi, V., Poli, G., Cecchetti, R., Bastiani, P., Scamosci, M., Febo, M., … Mecocci, P. (2023). miRNAs and Alzheimer’s Disease: Exploring the Role of Inflammation and Vitamin E in an Old-Age Population. Nutrients, 15(3), 634. https://doi.org/10.3390/nu15030634
111	Wang, S., Jiang, G., & Wang, S. (2023). Neuroprotective Role of MiRNA-9 in Neurological Diseases: A Mini Review. Current Molecular Medicine, 23(10), 1007–1011. https://doi.org/10.2174/1566524023666221025123132
112	Li, S., Lei, Z., & Sun, T. (2023). The role of microRNAs in neurodegenerative diseases: a review. Cell Biology and Toxicology, 39(1), 53–83. https://doi.org/10.1007/s10565-022-09761-x
113	Turk, A., Kunej, T., & Peterlin, B. (2021). MicroRNA-Target Interaction Regulatory Network in Alzheimer’s Disease. Journal of Personalized Medicine, 11(12), 1275. https://doi.org/10.3390/jpm11121275
114	Subramanian, M., Hyeon, S. J., Das, T., Suh, Y. S., Kim, Y. K., Lee, J.-S., … Yu, K. (2021). UBE4B, a microRNA-9 target gene, promotes autophagy-mediated Tau degradation. Nature Communications, 12(1), 3291. https://doi.org/10.1038/s41467-021-23597-9
115	Souza, V. C., Morais, G. S., Henriques, A. D., Machado-Silva, W., Perez, D. I. V., Brito, C. J., … Nóbrega, O. T. (2020). Whole-Blood Levels of MicroRNA-9 Are Decreased in Patients With Late-Onset Alzheimer Disease. American Journal of Alzheimer’s Disease and Other Dementias, 35, 1533317520911573. https://doi.org/10.1177/1533317520911573
116	Gupta, P., Bhattacharjee, S., Sharma, A. R., Sharma, G., Lee, S.-S., & Chakraborty, C. (2017). miRNAs in Alzheimer Disease - A Therapeutic Perspective. Current Alzheimer Research, 14(11), 1198–1206. https://doi.org/10.2174/1567205014666170829101016
117	Li, S.-H., Gao, P., Wang, L.-T., Yan, Y.-H., Xia, Y., Song, J., … Yang, J.-X. (2017). Osthole Stimulated Neural Stem Cells Differentiation into Neurons in an Alzheimer’s Disease Cell Model via Upregulation of MicroRNA-9 and Rescued the Functional Impairment of Hippocampal Neurons in APP/PS1 Transgenic Mice. Frontiers in Neuroscience, 11, 340. https://doi.org/10.3389/fnins.2017.00340
118	Chang, W.-S., Wang, Y.-H., Zhu, X.-T., & Wu, C.-J. (2017). Genome-Wide Profiling of miRNA and mRNA Expression in Alzheimer’s Disease. Medical Science Monitor: International Medical Journal of Experimental and Clinical Research, 23, 2721–2731. https://doi.org/10.12659/msm.905064
119	Bonev, B., Pisco, A., & Papalopulu, N. (2011). MicroRNA-9 Reveals Regional Diversity of Neural Progenitors along the Anterior-Posterior Axis. Developmental Cell, 20(1), 19–32. https://doi.org/10.1016/j.devcel.2010.11.018
120	Choi, S., Lee, B., Woo, J. H., Jeong, J. B., Jun, I., & Kim, E. K. (2019). APP processing and metabolism in corneal fibroblasts and epithelium as a potential biomarker for Alzheimer’s disease. Experimental Eye Research, 182, 167–174. https://doi.org/10.1016/j.exer.2019.03.012
121	Cogswell, J. P., Ward, J., Taylor, I. A., Waters, M., Shi, Y., Cannon, B., … Richards, C. A. (2008). Identification of miRNA Changes in Alzheimer’s Disease Brain and CSF Yields Putative Biomarkers and Insights into Disease Pathways. Journal of Alzheimer’s Disease, 14(1), 27–41. https://doi.org/10.3233/JAD-2008-14103
122	Sethi, P., & Lukiw, W. J. (2009). Micro-RNA abundance and stability in human brain: Specific alterations in Alzheimer’s disease temporal lobe neocortex. Neuroscience Letters, 459(2), 100–104. https://doi.org/10.1016/j.neulet.2009.04.052
123	Ishikawa, M., Aoyama, T., Shibata, S., Sone, T., Miyoshi, H., Watanabe, H., … Okano, H. (2020). miRNA-Based Rapid Differentiation of Purified Neurons from hPSCs Advancestowards Quick Screening for Neuronal Disease Phenotypes In Vitro. Cells, 9(3), 532. https://doi.org/10.3390/cells9030532
124	Henriques, A. D., Machado-Silva, W., Leite, R. E. P., Suemoto, C. K., Leite, K. R. M., Srougi, M., … Brazilian Aging Brain Study Group. (2020). Genome-wide profiling and predicted significance of post-mortem brain microRNA in Alzheimer’s disease. Mechanisms of Ageing and Development, 191, 111352. https://doi.org/10.1016/j.mad.2020.111352
125	Shen, S., Huang, J., Xu, C., Shen, Y., Jiang, S., Li, Y., … Zhang, M. (2021). ERK Modulates Macrophage Polarization and Alters Exosome miRNA Expression in Diabetic Nephropathy. Clinical Laboratory, 67(12). https://doi.org/10.7754/Clin.Lab.2021.210314
126	Han, S.-W., Pyun, J.-M., Bice, P. J., Bennett, D. A., Saykin, A. J., Kim, S., … Nho, K. (2023). miR-129-5p as a biomarker for pathology and cognitive decline in Alzheimer’s disease. Research Square, rs.3.rs-3501125. https://doi.org/10.21203/rs.3.rs-3501125/v1
127	Pinto-Hernandez, P., Castilla-Silgado, J., Coto-Vilcapoma, A., Fernández-Sanjurjo, M., Fernández-García, B., Tomás-Zapico, C., & Iglesias-Gutiérrez, E. (2023). Modulation of microRNAs through Lifestyle Changes in Alzheimer’s Disease. Nutrients, 15(17), 3688. https://doi.org/10.3390/nu15173688
128	Chum, P. P., Bishara, M. A., Solis, S. R., & Behringer, E. J. (2023). Cerebrovascular miRNAs Track Early Development of Alzheimer’s Disease and Target Molecular Markers of Angiogenesis and Blood Flow Regulation. Journal of Alzheimer’s disease: JAD. https://doi.org/10.3233/JAD-230300
129	Walgrave, H., Balusu, S., Snoeck, S., Vanden Eynden, E., Craessaerts, K., Thrupp, N., … Salta, E. (2021). Restoring miR-132 expression rescues adult hippocampal neurogenesis and memory deficits in Alzheimer’s disease. Cell Stem Cell, 28(10), 1805-1821.e8. https://doi.org/10.1016/j.stem.2021.05.001
130	Raffaele, I., Silvestro, S., & Mazzon, E. (2023). MicroRNAs and MAPKs: Evidence of These Molecular Interactions in Alzheimer’s Disease. International Journal of Molecular Sciences, 24(5), 4736. https://doi.org/10.3390/ijms24054736
131	Liu, W.-L., Lin, H.-W., Lin, M.-R., Yu, Y., Liu, H.-H., Dai, Y.-L., … Chen, L.-D. (2022). Emerging blood exosome-based biomarkers for preclinical and clinical Alzheimer’s disease: a meta-analysis and systematic review. Neural Regeneration Research, 17(11), 2381–2390. https://doi.org/10.4103/1673-5374.335832
132	Liang, Y., & Wang, L. (2021). Inflamma-MicroRNAs in Alzheimer’s Disease: From Disease Pathogenesis to Therapeutic Potentials. Frontiers in Cellular Neuroscience, 15, 785433. https://doi.org/10.3389/fncel.2021.785433
133	Chum, P. P., Hakim, M. A., & Behringer, E. J. (2022). Cerebrovascular microRNA Expression Profile During Early Development of Alzheimer’s Disease in a Mouse Model. Journal of Alzheimer’s disease: JAD, 85(1), 91–113. https://doi.org/10.3233/JAD-215223
134	Cong, L., Cong, Y., Feng, N., Liang, W., & Wu, Y. (2021). Up-regulated microRNA-132 reduces the cognition-damaging effect of sevoflurane on Alzheimer’s disease rats by inhibiting FOXA1. Genomics, 113(6), 3644–3652. https://doi.org/10.1016/j.ygeno.2021.08.011
135	Liu, X., Wang, H., Bei, J., Zhao, J., Jiang, G., & Liu, X. (2021). The protective role of miR-132 targeting HMGA2 through the PI3K/AKT pathway in mice with Alzheimer’s disease. American Journal of Translational Research, 13(5), 4632–4643.
136	Gu, F., Ji, D., Ni, H., & Chen, D. (2021). SRY-Box 21 Antisense RNA 1 Knockdown Diminishes Amyloid Beta25-35-Induced Neuronal Damage by miR-132/PI3K/AKT Pathway. Neurochemical Research, 46(9), 2376–2386. https://doi.org/10.1007/s11064-021-03373-3
137	Samadian, M., Gholipour, M., Hajiesmaeili, M., Taheri, M., & Ghafouri-Fard, S. (2021). The Eminent Role of microRNAs in the Pathogenesis of Alzheimer’s Disease. Frontiers in Aging Neuroscience, 13, 641080. https://doi.org/10.3389/fnagi.2021.641080
138	Shi, L., Zhang, R., Li, T., Han, X., Yuan, N., Jiang, L., … Xu, S. (2020). Decreased miR-132 plays a crucial role in diabetic encephalopathy by regulating the GSK-3β/Tau pathway. Aging, 13(3), 4590–4604. https://doi.org/10.18632/aging.202418
139	Qazi, T. J., Lu, J., Duru, L., Zhao, J., & Qing, H. (2021). Upregulation of mir-132 induces dopaminergic neuronal death via activating SIRT1/P53 pathway. Neuroscience Letters, 740, 135465. https://doi.org/10.1016/j.neulet.2020.135465
140	Deng, Y., Zhang, J., Sun, X., Ma, G., Luo, G., Miao, Z., & Song, L. (2020). miR-132 improves the cognitive function of rats with Alzheimer’s disease by inhibiting the MAPK1 signal pathway. Experimental and Therapeutic Medicine, 20(6), 159. https://doi.org/10.3892/etm.2020.9288
141	Su, Y., Sun, B., Gao, X., Dong, X., Fu, L., Zhang, Y., … Han, B. (2020). Intranasal Delivery of Targeted Nanoparticles Loaded With miR-132 to Brain for the Treatment of Neurodegenerative Diseases. Frontiers in Pharmacology, 11, 1165. https://doi.org/10.3389/fphar.2020.01165
142	Cha, D. J., Mengel, D., Mustapic, M., Liu, W., Selkoe, D. J., Kapogiannis, D., … Walsh, D. M. (2019). miR-212 and miR-132 Are Downregulated in Neurally Derived Plasma Exosomes of Alzheimer’s Patients. Frontiers in Neuroscience, 13, 1208. https://doi.org/10.3389/fnins.2019.01208
143	Xu, N., Li, A.-D., Ji, L.-L., Ye, Y., Wang, Z.-Y., & Tong, L. (2019). miR-132 regulates the expression of synaptic proteins in APP/PS1 transgenic mice through C1q. European journal of histochemistry: EJH, 63(2), 3008. https://doi.org/10.4081/ejh.2019.3008
144	Song, Q., Dou, J., Mao, Z., Wen, Z., & Li, W. (2019). Mechanisms Underlying Dysregulation of miR-132 in Alzheimer’s Disease. Biomedical Journal of Scientific & Technical Research, 22(5), 17018–17020. https://doi.org/10.26717/bjstr.2019.22.003824
145	Wang, X., Wang, C., Geng, C., & Zhao, K. (2018). LncRNA XIST knockdown attenuates Aβ25-35-induced toxicity, oxidative stress, and apoptosis in primary cultured rat hippocampal neurons by targeting miR-132. International Journal of Clinical and Experimental Pathology, 11(8), 3915–3924.
146	Hadar, A., Milanesi, E., Walczak, M., Puzianowska-Kuźnicka, M., Kuźnicki, J., Squassina, A., … Gurwitz, D. (2018). SIRT1, miR-132 and miR-212 link human longevity to Alzheimer’s Disease. Scientific Reports, 8(1), 8465. https://doi.org/10.1038/s41598-018-26547-6
147	Salta, E., Sierksma, A., Vanden Eynden, E., & De Strooper, B. (2016). miR-132 loss de-represses ITPKB and aggravates amyloid and TAU pathology in Alzheimer’s brain. EMBO molecular medicine, 8(9), 1005–1018. https://doi.org/10.15252/emmm.201606520
148	Fu, X., Liu, J., Xie, J., Chen, G., Zhang, H., Meng, F., … Wang, X. (2022). Identification of potential therapeutic and diagnostic characteristics of Alzheimer disease by targeting the miR-132-3p/FOXO3a-PPM1F axis in APP/PS1 mice. Brain Research, 1790, 147983. https://doi.org/10.1016/j.brainres.2022.147983
149	Zeng, C., Meng, X., Mai, D., Xu, K., & Qu, S. (2022). Overexpression of miR-132-3p contributes to neuronal protection in in vitro and in vivo models of Alzheimer’s disease. Behavioural Brain Research, 417, 113584. https://doi.org/10.1016/j.bbr.2021.113584
150	Boscher, E., Hernandez-Rapp, J., Petry, S., Keraudren, R., Rainone, S., Loiselle, A., … Hébert, S. S. (2020). Advances and Challenges in Understanding MicroRNA Function in Tauopathies: A Case Study of miR-132/212. Frontiers in Neurology, 11, 578720. https://doi.org/10.3389/fneur.2020.578720
151	Dobricic, V., Schilling, M., Schulz, J., Zhu, L.-S., Zhou, C.-W., Fuß, J., … Bertram, L. (2022). Differential microRNA expression analyses across two brain regions in Alzheimer’s disease. Translational Psychiatry, 12(1), 352. https://doi.org/10.1038/s41398-022-02108-4
152	Ge, Y., Song, X., Liu, J., Liu, C., & Xu, C. (2020). The Combined Therapy of Berberine Treatment with lncRNA BACE1-AS Depletion Attenuates Aβ25-35 Induced Neuronal Injury Through Regulating the Expression of miR-132-3p in Neuronal Cells. Neurochemical Research, 45(4), 741–751. https://doi.org/10.1007/s11064-019-02947-6
153	Qian, Y., Song, J., Ouyang, Y., Han, Q., Chen, W., Zhao, X., … Fan, C. (2017). Advances in Roles of miR-132 in the Nervous System. Frontiers in Pharmacology, 8, 770. https://doi.org/10.3389/fphar.2017.00770
154	Pichler, S., Gu, W., Hartl, D., Gasparoni, G., Leidinger, P., Keller, A., … Riemenschneider, M. (2017). The miRNome of Alzheimer’s disease: consistent downregulation of the miR-132/212 cluster. Neurobiology of Aging, 50, 167.e1-167.e10. https://doi.org/10.1016/j.neurobiolaging.2016.09.019
155	Smith, P. Y., Hernandez-Rapp, J., Jolivette, F., Lecours, C., Bisht, K., Goupil, C., … Hébert, S. S. (2015). miR-132/212 deficiency impairs tau metabolism and promotes pathological aggregation in vivo. Human Molecular Genetics, 24(23), 6721–6735. https://doi.org/10.1093/hmg/ddv377
156	Hernandez-Rapp, J., Smith, P. Y., Filali, M., Goupil, C., Planel, E., Magill, S. T., … Hébert, S. S. (2015). Memory formation and retention are affected in adult miR-132/212 knockout mice. Behavioural Brain Research, 287, 15–26. https://doi.org/10.1016/j.bbr.2015.03.032
157	Zhang, Q., Yang, P., Pang, X., Guo, W., Sun, Y., Wei, Y., & Pang, C. (2022). Preliminary exploration of the co-regulation of Alzheimer’s disease pathogenic genes by microRNAs and transcription factors. Frontiers in Aging Neuroscience, 14, 1069606. https://doi.org/10.3389/fnagi.2022.1069606
158	Wong, H.-K. A., Veremeyko, T., Patel, N., Lemere, C. A., Walsh, D. M., Esau, C., … Krichevsky, A. M. (2013). De-repression of FOXO3a death axis by microRNA-132 and -212 causes neuronal apoptosis in Alzheimer’s disease. Human Molecular Genetics, 22(15), 3077–3092. https://doi.org/10.1093/hmg/ddt164
159	Zhang, Y., Xing, H., Guo, S., Zheng, Z., Wang, H., & Xu, D. (2016). MicroRNA-135b has a neuroprotective role via targeting of β-site APP-cleaving enzyme 1. Experimental and Therapeutic Medicine, 12(2), 809–814. https://doi.org/10.3892/etm.2016.3366
160	Xu, S., Zhang, R., Niu, J., Cui, D., Xie, B., Zhang, B., … Zhang, Q. (2012). Oxidative stress mediated-alterations of the microRNA expression profile in mouse hippocampal neurons. International Journal of Molecular Sciences, 13(12), 16945–16960. https://doi.org/10.3390/ijms131216945
161	Kadkhoda, S., Eslami, S., Mahmud Hussen, B., & Ghafouri-Fard, S. (2022). A review on the importance of miRNA-135 in human diseases. Frontiers in Genetics, 13, 973585. https://doi.org/10.3389/fgene.2022.973585
162	Tang, Y., Bao, J. S., Su, J. H., & Huang, W. (2017). MicroRNA-139 modulates Alzheimer’s-associated pathogenesis in SAMP8 mice by targeting cannabinoid receptor type 2. Genetics and molecular research: GMR, 16(1). https://doi.org/10.4238/gmr16019166
163	Noh, H., Park, C., Park, S., Lee, Y. S., Cho, S. Y., & Seo, H. (2014). Prediction of miRNA-mRNA associations in Alzheimer’s disease mice using network topology. BMC Genomics, 15(1), 644. https://doi.org/10.1186/1471-2164-15-644
164	Meng, F., Dai, E., Yu, X., Zhang, Y., Chen, X., Liu, X., … Jiang, W. (2014). Constructing and characterizing a bioactive small molecule and microRNA association network for Alzheimer’s disease. Journal of the Royal Society, Interface, 11(92), 20131057. https://doi.org/10.1098/rsif.2013.1057
165	Guo, R., Fan, G., Zhang, J., Wu, C., Du, Y., Ye, H., … Lu, Z. (2017). A 9-microRNA Signature in Serum Serves as a Noninvasive Biomarker in Early Diagnosis of Alzheimer’s Disease. Journal of Alzheimer’s disease: JAD, 60(4), 1365–1377. https://doi.org/10.3233/JAD-170343
166	Chen, J., Bai, X., Wu, Q., Chen, L., Wang, H., & Zhang, J. (2023). Exercise Protects Against Cognitive Injury and Inflammation in Alzheimer’s Disease Through Elevating miR-148a-3p. Neuroscience, 513, 126–133. https://doi.org/10.1016/j.neuroscience.2023.01.008
167	Gámez-Valero A, C. J., Reñé R, Beyer K, Borràs FE. (n.d.). Comprehensive proteomic profiling of plasma-derived Extracellular Vesicles from dementia with Lewy Bodies patients. https://doi.org/10.1038/s41598-019-49668-y
168	Bazrgar, M., Khodabakhsh, P., Dargahi, L., Mohagheghi, F., & Ahmadiani, A. (2022). MicroRNA modulation is a potential molecular mechanism for neuroprotective effects of intranasal insulin administration in amyloid βeta oligomer induced Alzheimer’s like rat model. Experimental Gerontology, 164, 111812. https://doi.org/10.1016/j.exger.2022.111812
169	Ansari, A., Maffioletti, E., Milanesi, E., Marizzoni, M., Frisoni, G. B., Blin, O., … PharmaCog Consortium. (2019). miR-146a and miR-181a are involved in the progression of mild cognitive impairment to Alzheimer’s disease. Neurobiology of Aging, 82, 102–109. https://doi.org/10.1016/j.neurobiolaging.2019.06.005
170	Shetty, A. K., Upadhya, R., Madhu, L. N., & Kodali, M. (2019). Novel Insights on Systemic and Brain Aging, Stroke, Amyotrophic Lateral Sclerosis, and Alzheimer’s Disease. Aging and Disease, 10(2), 470–482. https://doi.org/10.14336/AD.2019.0330
171	Hutchison, E. R., Kawamoto, E. M., Taub, D. D., Lal, A., Abdelmohsen, K., Zhang, Y., … Mattson, M. P. (2013). Evidence for miR-181 involvement in neuroinflammatory responses of astrocytes. Glia, 61(7), 1018–1028. https://doi.org/10.1002/glia.22483
172	Barbagallo, C., Mostile, G., Baglieri, G., Giunta, F., Luca, A., Raciti, L., … Nicoletti, A. (2020). Specific Signatures of Serum miRNAs as Potential Biomarkers to Discriminate Clinically Similar Neurodegenerative and Vascular-Related Diseases. Cellular and Molecular Neurobiology, 40(4), 531–546. https://doi.org/10.1007/s10571-019-00751-y
173	Marchegiani, F., Matacchione, G., Ramini, D., Marcheselli, F., Recchioni, R., Casoli, T., … Olivieri, F. (2019). Diagnostic performance of new and classic CSF biomarkers in age-related dementias. Aging, 11(8), 2420–2429. https://doi.org/10.18632/aging.101925
174	Dangla-Valls, A., Molinuevo, J. L., Altirriba, J., Sánchez-Valle, R., Alcolea, D., Fortea, J., … Antonell, A. (2017). CSF microRNA Profiling in Alzheimer’s Disease: a Screening and Validation Study. Molecular Neurobiology, 54(9), 6647–6654. https://doi.org/10.1007/s12035-016-0106-x
175	Wang, X., Xu, Y., Zhu, H., Ma, C., Dai, X., & Qin, C. (2015). Downregulated microRNA-222 is correlated with increased p27Kip1 expression in a double transgenic mouse model of Alzheimer’s disease. Molecular Medicine Reports, 12(5), 7687–7692. https://doi.org/10.3892/mmr.2015.4339
176	Kayano, M., Higaki, S., Satoh, J.-I., Matsumoto, K., Matsubara, E., Takikawa, O., & Niida, S. (2016). Plasma microRNA biomarker detection for mild cognitive impairment using differential correlation analysis. Biomarker Research, 4, 22. https://doi.org/10.1186/s40364-016-0076-1
177	Nair, P. S., Raijas, P., Ahvenainen, M., Philips, A. K., Ukkola-Vuoti, L., & Järvelä, I. (2021). Music-listening regulates human microRNA expression. Epigenetics, 16(5), 554–566. https://doi.org/10.1080/15592294.2020.1809853
178	Duan, Q., & Si, E. (2019). MicroRNA-25 aggravates Aβ1-42-induced hippocampal neuron injury in Alzheimer’s disease by downregulating KLF2 via the Nrf2 signaling pathway in a mouse model. Journal of Cellular Biochemistry, 120(9), 15891–15905. https://doi.org/10.1002/jcb.28861
179	Pienimaeki-Roemer, A., Konovalova, T., Musri, M. M., Sigruener, A., Boettcher, A., Meister, G., & Schmitz, G. (2017). Transcriptomic profiling of platelet senescence and platelet extracellular vesicles. Transfusion, 57(1), 144–156. https://doi.org/10.1111/trf.13896
180	Biglari, N., Khalaj-Kondori, M., & Ghasemi, T. (2022). Potential of hsa-miR200a-3p and hsa-miR502-3p as blood-based biomarker for Alzheimer’s disease. Molecular Biology Reports, 49(12), 11925–11932. https://doi.org/10.1007/s11033-022-07987-w
181	Devara, D., Choudhary, Y., & Kumar, S. (2023). Role of MicroRNA-502-3p in Human Diseases. Pharmaceuticals (Basel, Switzerland), 16(4), 532. https://doi.org/10.3390/ph16040532
182	Kumar, S., Orlov, E., Gowda, P., Bose, C., Swerdlow, R. H., Lahiri, D. K., & Reddy, P. H. (2022). Synaptosome microRNAs regulate synapse functions in Alzheimer’s disease. NPJ genomic medicine, 7(1), 47. https://doi.org/10.1038/s41525-022-00319-8
183	Jia, L.-H., & Liu, Y.-N. (2016). Downregulated serum miR-223 servers as biomarker in Alzheimer’s disease. Cell Biochemistry and Function, 34(4), 233–237. https://doi.org/10.1002/cbf.3184
184	Salemi, M., Mogavero, M. P., Lanza, G., Mongioì, L. M., Calogero, A. E., & Ferri, R. (2022). Examples of Inverse Comorbidity between Cancer and Neurodegenerative Diseases: A Possible Role for Noncoding RNA. Cells, 11(12), 1930. https://doi.org/10.3390/cells11121930
185	Cosín-Tomás, M., Antonell, A., Lladó, A., Alcolea, D., Fortea, J., Ezquerra, M., … Kaliman, P. (2017). Plasma miR-34a-5p and miR-545-3p as Early Biomarkers of Alzheimer’s Disease: Potential and Limitations. Molecular Neurobiology, 54(7), 5550–5562. https://doi.org/10.1007/s12035-016-0088-8
186	Kumar, P., Dezso, Z., MacKenzie, C., Oestreicher, J., Agoulnik, S., Byrne, M., … Oda, Y. (2013). Circulating miRNA biomarkers for Alzheimer’s disease. PloS One, 8(7), e69807. https://doi.org/10.1371/journal.pone.0069807
187	Ye, X., Luo, H., Chen, Y., Wu, Q., Xiong, Y., Zhu, J., … Wan, J. (2015). MicroRNAs 99b-5p/100-5p Regulated by Endoplasmic Reticulum Stress are Involved in Abeta-Induced Pathologies. Frontiers in Aging Neuroscience, 7, 210. https://doi.org/10.3389/fnagi.2015.00210
188	Patrick, E., Rajagopal, S., Wong, H.-K. A., McCabe, C., Xu, J., Tang, A., … De Jager, P. L. (2017). Dissecting the role of non-coding RNAs in the accumulation of amyloid and tau neuropathologies in Alzheimer’s disease. Molecular Neurodegeneration, 12(1), 51. https://doi.org/10.1186/s13024-017-0191-y
189	Gu, X., Wang, J., & Jiang, X. (2022). miR-124- and let-7-Mediated Reprogram of Human Fibroblasts into SST Interneurons. ACS chemical neuroscience, 13(18), 2755–2765. https://doi.org/10.1021/acschemneuro.2c00445
190	Slota, J. A., & Booth, S. A. (2019). MicroRNAs in Neuroinflammation: Implications in Disease Pathogenesis, Biomarker Discovery and Therapeutic Applications. Non-coding RNA, 5(2), 35. https://doi.org/10.3390/ncrna5020035
191	Derkow, K., Rössling, R., Schipke, C., Krüger, C., Bauer, J., Fähling, M., … Lehnardt, S. (2018). Distinct expression of the neurotoxic microRNA family let-7 in the cerebrospinal fluid of patients with Alzheimer’s disease. PloS One, 13(7), e0200602. https://doi.org/10.1371/journal.pone.0200602
192	Gu, H., Li, L., Cui, C., Zhao, Z., & Song, G. (2017). Overexpression of let-7a increases neurotoxicity in a PC12 cell model of Alzheimer’s disease via regulating autophagy. Experimental and Therapeutic Medicine, 14(4), 3688–3698. https://doi.org/10.3892/etm.2017.4977
193	Metheetrairut, C., Ahuja, Y., & Slack, F. J. (2017). acn-1, a C. elegans homologue of ACE, genetically interacts with the let-7 microRNA and other heterochronic genes. Cell Cycle (Georgetown, Tex.), 16(19), 1800–1809. https://doi.org/10.1080/15384101.2017.1344798
194	Gaudet, A. D., Fonken, L. K., Watkins, L. R., Nelson, R. J., & Popovich, P. G. (2018). MicroRNAs: Roles in Regulating Neuroinflammation. The Neuroscientist: A Review Journal Bringing Neurobiology, Neurology and Psychiatry, 24(3), 221–245. https://doi.org/10.1177/1073858417721150
195	Shamsuzzama, null, Kumar, L., Haque, R., & Nazir, A. (2016). Role of MicroRNA Let-7 in Modulating Multifactorial Aspect of Neurodegenerative Diseases: an Overview. Molecular Neurobiology, 53(5), 2787–2793. https://doi.org/10.1007/s12035-015-9145-y
196	Mueller, M., Zhou, J., Yang, L., Gao, Y., Wu, F., Schoeberlein, A., … Huang, Y. (2014). PreImplantation factor promotes neuroprotection by targeting microRNA let-7. Proceedings of the National Academy of Sciences of the United States of America, 111(38), 13882–13887. https://doi.org/10.1073/pnas.1411674111
197	Liu, Q. Y., Chang, M. N. V., Lei, J. X., Koukiekolo, R., Smith, B., Zhang, D., & Ghribi, O. (2014). Identification of microRNAs involved in Alzheimer’s progression using a rabbit model of the disease. American Journal of Neurodegenerative Disease, 3(1), 33–44.
198	Lehmann, S. M., Krüger, C., Park, B., Derkow, K., Rosenberger, K., Baumgart, J., … Lehnardt, S. (2012). An unconventional role for miRNA: let-7 activates Toll-like receptor 7 and causes neurodegeneration. Nature Neuroscience, 15(6), 827–835. https://doi.org/10.1038/nn.3113
199	Hada, K., Asahina, M., Hasegawa, H., Kanaho, Y., Slack, F. J., & Niwa, R. (2010). The nuclear receptor gene nhr-25 plays multiple roles in the Caenorhabditis elegans heterochronic gene network to control the larva-to-adult transition. Developmental Biology, 344(2), 1100–1109. https://doi.org/10.1016/j.ydbio.2010.05.508
200	Niwa, R., Zhou, F., Li, C., & Slack, F. J. (2008). The expression of the Alzheimer’s amyloid precursor protein-like gene is regulated by developmental timing microRNAs and their targets in Caenorhabditis elegans. Developmental Biology, 315(2), 418–425. https://doi.org/10.1016/j.ydbio.2007.12.044
201	Pérez-Villarreal, J. M., Aviña-Padilla, K., Beltrán-López, E., Guadrón-Llanos, A. M., López-Bayghen, E., Magaña-Gómez, J., … Angulo-Rojo, C. (2022). Profiling of circulating chromosome 21-encoded microRNAs, miR-155, and let-7c, in down syndrome. Molecular Genetics & Genomic Medicine, 10(6), e1938. https://doi.org/10.1002/mgg3.1938
202	Serpente, M., Fenoglio, C., D’Anca, M., Arcaro, M., Sorrentino, F., Visconte, C., … Galimberti, D. (2020). MiRNA Profiling in Plasma Neural-Derived Small Extracellular Vesicles from Patients with Alzheimer’s Disease. Cells, 9(6), 1443. https://doi.org/10.3390/cells9061443
203	Ren, H., Qiu, W., Zhu, B., Li, Q., Peng, C., & Chen, X. (2023). The long non-coding RNA BDNF-AS induces neuronal cell apoptosis by targeting miR-125b-5p in Alzheimer’s disease models. Advances in Clinical and Experimental Medicine: Official Organ Wroclaw Medical University. https://doi.org/10.17219/acem/168241
204	Rovčanin Dragović, I., Popović, N., Ždralević, M., Radulović, L., Vuković, T., Marzano, F., … Radunović, M. (2022). Inflammation-Related microRNAs-146a and -155 Are Upregulated in Mild Cognitive Impairment Subjects Among Older Age Population in Montenegro. Journal of Alzheimer’s disease: JAD, 90(2), 625–638. https://doi.org/10.3233/JAD-220676
205	Fu, P., Zhao, Y., Dong, C., Cai, Z., Li, R., & Yung, K. K. L. (2022). An integrative analysis of miRNA and mRNA expression in the brains of Alzheimer’s disease transgenic mice after real-world PM2.5 exposure. Journal of Environmental Sciences (China), 122, 25–40. https://doi.org/10.1016/j.jes.2021.10.007
206	Lu, L., Dai, W.-Z., Zhu, X.-C., & Ma, T. (2021). Analysis of Serum miRNAs in Alzheimer’s Disease. American Journal of Alzheimer’s Disease and Other Dementias, 36, 15333175211021712. https://doi.org/10.1177/15333175211021712
207	Nagaraj, S., Zoltowska, K. M., Laskowska-Kaszub, K., & Wojda, U. (2019). microRNA diagnostic panel for Alzheimer’s disease and epigenetic trade-off between neurodegeneration and cancer. Ageing Research Reviews, 49, 125–143. https://doi.org/10.1016/j.arr.2018.10.008
208	Hong, H., Li, Y., & Su, B. (2017). Identification of Circulating miR-125b as a Potential Biomarker of Alzheimer’s Disease in APP/PS1 Transgenic Mouse. Journal of Alzheimer’s disease: JAD, 59(4), 1449–1458. https://doi.org/10.3233/JAD-170156
209	Micheli, F., Palermo, R., Talora, C., Ferretti, E., Vacca, A., & Napolitano, M. (2016). Regulation of proapoptotic proteins Bak1 and p53 by miR-125b in an experimental model of Alzheimer’s disease: Protective role of 17β-estradiol. Neuroscience Letters, 629, 234–240. https://doi.org/10.1016/j.neulet.2016.05.049
210	Li, P., Xu, Y., Wang, B., Huang, J., & Li, Q. (2020). miR-34a-5p and miR-125b-5p attenuate Aβ-induced neurotoxicity through targeting BACE1. Journal of the Neurological Sciences, 413, 116793. https://doi.org/10.1016/j.jns.2020.116793
211	Ma, P., Li, Y., Zhang, W., Fang, F., Sun, J., Liu, M., … Dong, L. (2019). Long Non-coding RNA MALAT1 Inhibits Neuron Apoptosis and Neuroinflammation While Stimulates Neurite Outgrowth and Its Correlation With MiR-125b Mediates PTGS2, CDK5 and FOXQ1 in Alzheimer’s Disease. Current Alzheimer Research, 16(7), 596–612. https://doi.org/10.2174/1567205016666190725130134
212	Butovsky, O., Jedrychowski, M. P., Moore, C. S., Cialic, R., Lanser, A. J., Gabriely, G., … Weiner, H. L. (2014). Identification of a unique TGF-β–dependent molecular and functional signature in microglia. Nature Neuroscience, 17(1), 131–143. https://doi.org/10.1038/nn.3599
213	McKeever, P. M., Schneider, R., Taghdiri, F., Weichert, A., Multani, N., Brown, R. A., … Tartaglia, M. C. (2018). MicroRNA Expression Levels Are Altered in the Cerebrospinal Fluid of Patients with Young-Onset Alzheimer’s Disease. Molecular Neurobiology, 55(12), 8826–8841. https://doi.org/10.1007/s12035-018-1032-x
214	Meng, S., Wang, B., & Li, W. (2022). CircAXL Knockdown Alleviates Aβ1-42-Induced Neurotoxicity in Alzheimer’s Disease via Repressing PDE4A by Releasing miR-1306-5p. Neurochemical Research, 47(6), 1707–1720. https://doi.org/10.1007/s11064-022-03563-7
215	Li, F., Xie, X.-Y., Sui, X.-F., Wang, P., Chen, Z., & Zhang, J.-B. (2020). Profile of Pathogenic Proteins and MicroRNAs in Plasma-derived Extracellular Vesicles in Alzheimer’s Disease: A Pilot Study. Neuroscience, 432, 240–246. https://doi.org/10.1016/j.neuroscience.2020.02.044
216	Augustin, R., Endres, K., Reinhardt, S., Kuhn, P.-H., Lichtenthaler, S. F., Hansen, J., … Trümbach, D. (2012). Computational identification and experimental validation of microRNAs binding to the Alzheimer-related gene ADAM10. BMC medical genetics, 13, 35. https://doi.org/10.1186/1471-2350-13-35
217	Aravindraja, C., Jeepipalli, S., Duncan, W., Vekariya, K. M., Bahadekar, S., Chan, E. K. L., & Kesavalu, L. (2023). Unique miRomics Expression Profiles in Tannerella forsythia-Infected Mandibles during Periodontitis Using Machine Learning. International Journal of Molecular Sciences, 24(22), 16393. https://doi.org/10.3390/ijms242216393
218	Gentile, G., Morello, G., La Cognata, V., Guarnaccia, M., Conforti, F. L., & Cavallaro, S. (2022). Dysregulated miRNAs as Biomarkers and Therapeutical Targets in Neurodegenerative Diseases. Journal of Personalized Medicine, 12(5), 770. https://doi.org/10.3390/jpm12050770
219	Xiong, Y.-S., Liu, F.-F., Liu, D., Huang, H.-Z., Wei, N., Tan, L., … Zhu, L.-Q. (2015). Opposite effects of two estrogen receptors on tau phosphorylation through disparate effects on the miR-218/PTPA pathway. Aging Cell, 14(5), 867–877. https://doi.org/10.1111/acel.12366
220	Jiang, H., Liu, J., Guo, S., Zeng, L., Cai, Z., Zhang, J., … Liu, R. (2022). miR-23b-3p rescues cognition in Alzheimer’s disease by reducing tau phosphorylation and apoptosis via GSK-3β signaling pathways. Molecular Therapy. Nucleic Acids, 28, 539–557. https://doi.org/10.1016/j.omtn.2022.04.008
221	Pan, K., Chen, S., Wang, Y., Yao, W., & Gao, X. (2021). MicroRNA-23b attenuates tau pathology and inhibits oxidative stress by targeting GnT-III in Alzheimer’s disease. Neuropharmacology, 196, 108671. https://doi.org/10.1016/j.neuropharm.2021.108671
222	Zotarelli-Filho, I. J., Mogharbel, B. F., Irioda, A. C., Stricker, P. E. F., de Oliveira, N. B., Saçaki, C. S., … de Carvalho, K. A. T. (2023). State of the Art of microRNAs Signatures as Biomarkers and Therapeutic Targets in Parkinson’s and Alzheimer’s Diseases: A Systematic Review and Meta-Analysis. Biomedicines, 11(4), 1113. https://doi.org/10.3390/biomedicines11041113
223	Guévremont, D., Tsui, H., Knight, R., Fowler, C. J., Masters, C. L., Martins, R. N., … Williams, J. M. (2022). Plasma microRNA vary in association with the progression of Alzheimer’s disease. Alzheimer’s & Dementia (Amsterdam, Netherlands), 14(1), e12251. https://doi.org/10.1002/dad2.12251
224	Kim, T., Valera, E., & Desplats, P. (2019). Alterations in Striatal microRNA-mRNA Networks Contribute to Neuroinflammation in Multiple System Atrophy. Molecular Neurobiology, 56(10), 7003–7021. https://doi.org/10.1007/s12035-019-1577-3
225	Agostini, S., Mancuso, R., Liuzzo, G., Bolognesi, E., Costa, A. S., Bianchi, A., & Clerici, M. (2019). Serum miRNAs Expression and SNAP-25 Genotype in Alzheimer’s Disease. Frontiers in Aging Neuroscience, 11, 52. https://doi.org/10.3389/fnagi.2019.00052
226	Dursun, E., Candaş, E., Yılmazer, S., & Gezen-Ak, D. (2019). Amyloid Beta 1-42 Alters the Expression of miRNAs in Cortical Neurons. Journal of molecular neuroscience: MN, 67(2), 181–192. https://doi.org/10.1007/s12031-018-1223-y
227	Jennewein, C., von Knethen, A., Schmid, T., & Brüne, B. (2010). MicroRNA-27b contributes to lipopolysaccharide-mediated peroxisome proliferator-activated receptor gamma (PPARgamma) mRNA destabilization. The Journal of Biological Chemistry, 285(16), 11846–11853. https://doi.org/10.1074/jbc.M109.066399
228	Sala Frigerio, C., Lau, P., Salta, E., Tournoy, J., Bossers, K., Vandenberghe, R., … De Strooper, B. (2013). Reduced expression of hsa-miR-27a-3p in CSF of patients with Alzheimer disease. Neurology, 81(24), 2103–2106. https://doi.org/10.1212/01.wnl.0000437306.37850.22
229	Ghanbari, M., Ikram, M. A., de Looper, H. W. J., Hofman, A., Erkeland, S. J., Franco, O. H., & Dehghan, A. (2016). Genome-wide identification of microRNA-related variants associated with risk of Alzheimer’s disease. Scientific Reports, 6, 28387. https://doi.org/10.1038/srep28387
230	Hu, Y.-B., Zhang, Y.-F., Ren, R.-J., Dammer, E. B., Xie, X.-Y., Chen, S.-W., … Wang, G. (2021). microRNA-425 loss mediates amyloid plaque microenvironment heterogeneity and promotes neurodegenerative pathologies. Aging Cell, 20(10), e13454. https://doi.org/10.1111/acel.13454
231	Dakterzada, F., Targa, A., Benítez, I. D., Romero-ElKhayat, L., de Gonzalo-Calvo, D., Torres, G., … Piñol-Ripoll, G. (2020). Identification and validation of endogenous control miRNAs in plasma samples for normalization of qPCR data for Alzheimer’s disease. Alzheimer’s Research & Therapy, 12(1), 163. https://doi.org/10.1186/s13195-020-00735-x
232	Yuan, J., Wu, Y., Li, L., & Liu, C. (2020). MicroRNA-425-5p promotes tau phosphorylation and cell apoptosis in Alzheimer’s disease by targeting heat shock protein B8. Journal of Neural Transmission (Vienna, Austria: 1996), 127(3), 339–346. https://doi.org/10.1007/s00702-019-02134-5
233	Zhang, C., Bai, G., Zhu, W., Bai, D., & Bi, G. (2017). Identification of miRNA-mRNA Network Associated with Acute Myeloid Leukemia Survival. Medical Science Monitor: International Medical Journal of Experimental and Clinical Research, 23, 4705–4714. https://doi.org/10.12659/msm.903989
234	Ren, R.-J., Zhang, Y.-F., Dammer, E. B., Zhou, Y., Wang, L.-L., Liu, X.-H., … Cheng, Q. (2016). Peripheral Blood MicroRNA Expression Profiles in Alzheimer’s Disease: Screening, Validation, Association with Clinical Phenotype and Implications for Molecular Mechanism. Molecular Neurobiology, 53(8), 5772–5781. https://doi.org/10.1007/s12035-015-9484-8
235	Jurjević, I., Miyajima, M., Ogino, I., Akiba, C., Nakajima, M., Kondo, A., … Arai, H. (2017). Decreased Expression of hsa-miR-4274 in Cerebrospinal Fluid of Normal Pressure Hydrocephalus Mimics with Parkinsonian Syndromes. Journal of Alzheimer’s disease: JAD, 56(1), 317–325. https://doi.org/10.3233/JAD-160848
236	Patel, N., Hoang, D., Miller, N., Ansaloni, S., Huang, Q., Rogers, J. T., … Saunders, A. J. (2008). MicroRNAs can regulate human APP levels. Molecular Neurodegeneration, 3, 10. https://doi.org/10.1186/1750-1326-3-10
237	Delay, C., Calon, F., Mathews, P., & Hébert, S. S. (2011). Alzheimer-specific variants in the 3’UTR of Amyloid precursor protein affect microRNA function. Molecular Neurodegeneration, 6, 70. https://doi.org/10.1186/1750-1326-6-70
238	Hsiung, G.-Y. R., Fok, A., Feldman, H. H., Rademakers, R., & Mackenzie, I. R. A. (2011). rs5848 polymorphism and serum progranulin level. Journal of the Neurological Sciences, 300(1–2), 28–32. https://doi.org/10.1016/j.jns.2010.10.009
239	Chen, T., Chen, H., Yan, W.-H., & Zhu, M.-Y. (2023). [Research Progress of microRNA-7/124/155 in Parkinson’s Disease]. Zhongguo Yi Xue Ke Xue Yuan Xue Bao. Acta Academiae Medicinae Sinicae, 45(3), 484–492. https://doi.org/10.3881/j.issn.1000-503X.15244
240	Frutos, M. F., Pardo-Marqués, V., Torrecilla-Parra, M., Rada, P., Pérez-García, A., Martín-Martín, Y., … Ramírez, C. M. (2023). MiR-7 controls cholesterol biosynthesis through posttranscriptional regulation of DHCR24 expression. Biochimica Et Biophysica Acta. Gene Regulatory Mechanisms, 1866(2), 194938. https://doi.org/10.1016/j.bbagrm.2023.194938
241	La Rosa, F., Mancuso, R., Agostini, S., Piancone, F., Marventano, I., Saresella, M., … Clerici, M. (2021). Pharmacological and Epigenetic Regulators of NLRP3 Inflammasome Activation in Alzheimer’s Disease. Pharmaceuticals (Basel, Switzerland), 14(11), 1187. https://doi.org/10.3390/ph14111187
242	Fernández-de Frutos, M., Galán-Chilet, I., Goedeke, L., Kim, B., Pardo-Marqués, V., Pérez-García, A., … Ramírez, C. M. (2019). MicroRNA 7 Impairs Insulin Signaling and Regulates Aβ Levels through Posttranscriptional Regulation of the Insulin Receptor Substrate 2, Insulin Receptor, Insulin-Degrading Enzyme, and Liver X Receptor Pathway. Molecular and Cellular Biology, 39(22), e00170-19. https://do…
243	Su, L., Chen, S., Zheng, C., Wei, H., & Song, X. (2019). Meta-Analysis of Gene Expression and Identification of Biological Regulatory Mechanisms in Alzheimer’s Disease. Frontiers in Neuroscience, 13, 633. https://doi.org/10.3389/fnins.2019.00633
244	Akhter, R. (2018). Circular RNA and Alzheimer’s Disease. Advances in Experimental Medicine and Biology, 1087, 239–243. https://doi.org/10.1007/978-981-13-1426-1_19
245	Nelson, P. T., Wang, W.-X., Janse, S. A., & Thompson, K. L. (2018). MicroRNA expression patterns in human anterior cingulate and motor cortex: A study of dementia with Lewy bodies cases and controls. Brain Research, 1678, 374–383. https://doi.org/10.1016/j.brainres.2017.11.009
246	Puthiyedth, N., Riveros, C., Berretta, R., & Moscato, P. (2016). Identification of Differentially Expressed Genes through Integrated Study of Alzheimer’s Disease Affected Brain Regions. PloS One, 11(4), e0152342. https://doi.org/10.1371/journal.pone.0152342
247	Aloi, M. S., Prater, K. E., Sopher, B., Davidson, S., Jayadev, S., & Garden, G. A. (2021). The pro-inflammatory microRNA miR-155 influences fibrillar β-Amyloid1-42 catabolism by microglia. Glia, 69(7), 1736–1748. https://doi.org/10.1002/glia.23988
248	Aloi, M. S., Prater, K. E., Sánchez, R. E. A., Beck, A., Pathan, J. L., Davidson, S., … Garden, G. A. (2023). Microglia specific deletion of miR-155 in Alzheimer’s disease mouse models reduces amyloid-β pathology but causes hyperexcitability and seizures. Journal of Neuroinflammation, 20(1), 60. https://doi.org/10.1186/s12974-023-02745-6
249	Arena, A., Iyer, A. M., Milenkovic, I., Kovacs, G. G., Ferrer, I., Perluigi, M., & Aronica, E. (2017). Developmental Expression and Dysregulation of miR-146a and miR-155 in Down’s Syndrome and Mouse Models of Down’s Syndrome and Alzheimer’s Disease. Current Alzheimer Research, 14(12), 1305–1317. https://doi.org/10.2174/1567205014666170706112701
250	Bofill-De Ros, X., Santos, M., Vila-Casadesús, M., Villanueva, E., Andreu, N., Dierssen, M., & Fillat, C. (2015). Genome-wide miR-155 and miR-802 target gene identification in the hippocampus of Ts65Dn Down syndrome mouse model by miRNA sponges. BMC genomics, 16, 907. https://doi.org/10.1186/s12864-015-2160-6
251	Elzayat, E. M., Shahien, S. A., El-Sherif, A. A., & Hosney, M. (2023). Therapeutic potential of stem cells and acitretin on inflammatory signaling pathway-associated genes regulated by miRNAs 146a and 155 in AD-like rats. Scientific Reports, 13(1), 9613. https://doi.org/10.1038/s41598-023-36772-3
252	Liu, J.-J., Long, Y.-F., Xu, P., Guo, H.-D., & Cui, G.-H. (2023). Pathogenesis of miR-155 on nonmodifiable and modifiable risk factors in Alzheimer’s disease. Alzheimer’s Research & Therapy, 15(1), 122. https://doi.org/10.1186/s13195-023-01264-z
253	Liu, D., Zhao, D., Zhao, Y., Wang, Y., Zhao, Y., & Wen, C. (2019). Inhibition of microRNA-155 Alleviates Cognitive Impairment in Alzheimer’s Disease and Involvement of Neuroinflammation. Current Alzheimer Research, 16(6), 473–482. https://doi.org/10.2174/1567205016666190503145207
254	Redenšek Trampuž, S., Vogrinc, D., Goričar, K., & Dolžan, V. (2023). Shared miRNA landscapes of COVID-19 and neurodegeneration confirm neuroinflammation as an important overlapping feature. Frontiers in Molecular Neuroscience, 16, 1123955. https://doi.org/10.3389/fnmol.2023.1123955
255	Rastegar-Moghaddam, S. H., Ebrahimzadeh-Bideskan, A., Shahba, S., Malvandi, A. M., & Mohammadipour, A. (2023). Roles of the miR-155 in Neuroinflammation and Neurological Disorders: A Potent Biological and Therapeutic Target. Cellular and Molecular Neurobiology, 43(2), 455–467. https://doi.org/10.1007/s10571-022-01200-z
256	Guedes, J. R., Custódia, C. M., Silva, R. J., de Almeida, L. P., Pedroso de Lima, M. C., & Cardoso, A. L. (2014). Early miR-155 upregulation contributes to neuroinflammation in Alzheimer’s disease triple transgenic mouse model. Human Molecular Genetics, 23(23), 6286–6301. https://doi.org/10.1093/hmg/ddu348
257	Song, J., & Lee, J. E. (2015). miR-155 is involved in Alzheimer’s disease by regulating T lymphocyte function. Frontiers in Aging Neuroscience, 7, 61. https://doi.org/10.3389/fnagi.2015.00061
258	Yin, Z., Herron, S., Silveira, S., Kleemann, K., Gauthier, C., Mallah, D., … Butovsky, O. (2023). Identification of a protective microglial state mediated by miR-155 and interferon-γ signaling in a mouse model of Alzheimer’s disease. Nature Neuroscience, 26(7), 1196–1207. https://doi.org/10.1038/s41593-023-01355-y
259	Shi, H., Yin, Z., Koronyo, Y., Fuchs, D.-T., Sheyn, J., Davis, M. R., … Koronyo-Hamaoui, M. (2022). Regulating microglial miR-155 transcriptional phenotype alleviates Alzheimer’s-induced retinal vasculopathy by limiting Clec7a/Galectin-3+ neurodegenerative microglia. Acta Neuropathologica Communications, 10(1), 136. https://doi.org/10.1186/s40478-022-01439-z
260	Zingale, V. D., Gugliandolo, A., & Mazzon, E. (2021). MiR-155: An Important Regulator of Neuroinflammation. International Journal of Molecular Sciences, 23(1), 90. https://doi.org/10.3390/ijms23010090
261	Mahernia, S., Hassanzadeh, M., Adib, M., Peytam, F., Haghighijoo, Z., Iraji, A., … Amanlou, M. (2022). The possible effect of microRNA-155 (miR-155) and BACE1 inhibitors in the memory of patients with down syndrome and Alzheimer’s disease: Design, synthesis, virtual screening, molecular modeling and biological evaluations. Journal of Biomolecular Structure & Dynamics, 40(13), 5803–5814. https://d…
262	Rodriguez-Ortiz, C. J., Prieto, G. A., Martini, A. C., Forner, S., Trujillo-Estrada, L., LaFerla, F. M., … Kitazawa, M. (2020). miR-181a negatively modulates synaptic plasticity in hippocampal cultures and its inhibition rescues memory deficits in a mouse model of Alzheimer’s disease. Aging Cell, 19(3), e13118. https://doi.org/10.1111/acel.13118
263	Nguyen, H. D., & Kim, M.-S. (2022). The role of mixed B vitamin intakes on cognitive performance: Modeling, genes and miRNAs involved. Journal of Psychiatric Research, 152, 38–56. https://doi.org/10.1016/j.jpsychires.2022.06.006
264	Wei, Z.-Y. D., & Shetty, A. K. (2022). Can mild cognitive impairment and Alzheimer’s disease be diagnosed by monitoring a miRNA triad in the blood? Aging Cell, 21(6), e13627. https://doi.org/10.1111/acel.13627
265	Ding, H., Huang, Z., Chen, M., Wang, C., Chen, X., Chen, J., & Zhang, J. (2016). Identification of a panel of five serum miRNAs as a biomarker for Parkinson’s disease. Parkinsonism & Related Disorders, 22, 68–73. https://doi.org/10.1016/j.parkreldis.2015.11.014
266	Liu, C.-G., Zhao, Y., Lu, Y., & Wang, P.-C. (2021). ABCA1-Labeled Exosomes in Serum Contain Higher MicroRNA-193b Levels in Alzheimer’s Disease. BioMed Research International, 2021, 5450397. https://doi.org/10.1155/2021/5450397
267	Yang, T. T., Liu, C. G., Gao, S. C., Zhang, Y., & Wang, P. C. (2018). The Serum Exosome Derived MicroRNA-135a, -193b, and -384 Were Potential Alzheimer’s Disease Biomarkers. Biomedical and environmental sciences: BES, 31(2), 87–96. https://doi.org/10.3967/bes2018.011
268	Liu, C.-G., Song, J., Zhang, Y.-Q., & Wang, P.-C. (2014). MicroRNA-193b is a regulator of amyloid precursor protein in the blood and cerebrospinal fluid derived exosomal microRNA-193b is a biomarker of Alzheimer’s disease. Molecular Medicine Reports, 10(5), 2395–2400. https://doi.org/10.3892/mmr.2014.2484
269	Wang, G., Shen, X., Song, X., Wang, N., Wo, X., & Gao, Y. (2023). Protective mechanism of gold nanoparticles on human neural stem cells injured by β-amyloid protein through miR-21-5p/SOCS6 pathway. Neurotoxicology, 95, 12–22. https://doi.org/10.1016/j.neuro.2022.12.011
270	Santos, F., Cabreira, V., Rocha, S., & Massano, J. (2023). Blood Biomarkers for the Diagnosis of Neurodegenerative Dementia: A Systematic Review. Journal of Geriatric Psychiatry and Neurology, 36(4), 267–281. https://doi.org/10.1177/08919887221141651
271	Garcia, G., Pinto, S., Ferreira, S., Lopes, D., Serrador, M. J., Fernandes, A., … Brites, D. (2022). Emerging Role of miR-21-5p in Neuron-Glia Dysregulation and Exosome Transfer Using Multiple Models of Alzheimer’s Disease. Cells, 11(21), 3377. https://doi.org/10.3390/cells11213377
272	De Sousa, R. A. L., & Improta-Caria, A. C. (2022). Regulation of microRNAs in Alzheimer´s disease, type 2 diabetes, and aerobic exercise training. Metabolic Brain Disease, 37(3), 559–580. https://doi.org/10.1007/s11011-022-00903-y
273	Garcia, G., Pinto, S., Cunha, M., Fernandes, A., Koistinaho, J., & Brites, D. (2021). Neuronal Dynamics and miRNA Signaling Differ between SH-SY5Y APPSwe and PSEN1 Mutant iPSC-Derived AD Models upon Modulation with miR-124 Mimic and Inhibitor. Cells, 10(9), 2424. https://doi.org/10.3390/cells10092424
274	Giuliani, A., Gaetani, S., Sorgentoni, G., Agarbati, S., Laggetta, M., Matacchione, G., … Fazioli, F. (2021). Circulating Inflamma-miRs as Potential Biomarkers of Cognitive Impairment in Patients Affected by Alzheimer’s Disease. Frontiers in Aging Neuroscience, 13, 647015. https://doi.org/10.3389/fnagi.2021.647015
275	Heuschkel, M. A., Skenteris, N. T., Hutcheson, J. D., van der Valk, D. D., Bremer, J., Goody, P., … Goettsch, C. (2020). Integrative Multi-Omics Analysis in Calcific Aortic Valve Disease Reveals a Link to the Formation of Amyloid-Like Deposits. Cells, 9(10), 2164. https://doi.org/10.3390/cells9102164
276	Fernandes, A., Ribeiro, A. R., Monteiro, M., Garcia, G., Vaz, A. R., & Brites, D. (2018). Secretome from SH-SY5Y APPSwe cells trigger time-dependent CHME3 microglia activation phenotypes, ultimately leading to miR-21 exosome shuttling. Biochimie, 155, 67–82. https://doi.org/10.1016/j.biochi.2018.05.015
277	Feng, M.-G., Liu, C.-F., Chen, L., Feng, W.-B., Liu, M., Hai, H., & Lu, J.-M. (2018). MiR-21 attenuates apoptosis-triggered by amyloid-β via modulating PDCD4/ PI3K/AKT/GSK-3β pathway in SH-SY5Y cells. Biomedicine & Pharmacotherapy = Biomedecine & Pharmacotherapie, 101, 1003–1007. https://doi.org/10.1016/j.biopha.2018.02.043
278	Juźwik, C. A., S Drake, S., Zhang, Y., Paradis-Isler, N., Sylvester, A., Amar-Zifkin, A., … Fournier, A. E. (2019). microRNA dysregulation in neurodegenerative diseases: A systematic review. Progress in Neurobiology, 182, 101664. https://doi.org/10.1016/j.pneurobio.2019.101664
279	Marzano, M., Bejoy, J., Cheerathodi, M. R., Sun, L., York, S. B., Zhao, J., … Li, Y. (2019). Differential Effects of Extracellular Vesicles of Lineage-Specific Human Pluripotent Stem Cells on the Cellular Behaviors of Isogenic Cortical Spheroids. Cells, 8(9), 993. https://doi.org/10.3390/cells8090993
280	Manzine, P. R., Pelucchi, S., Horst, M. A., Vale, F. A. C., Pavarini, S. C. I., Audano, M., … Cominetti, M. R. (2018). microRNA 221 Targets ADAM10 mRNA and is Downregulated in Alzheimer’s Disease. Journal of Alzheimer’s disease: JAD, 61(1), 113–123. https://doi.org/10.3233/JAD-170592
281	Mei, Z., Liu, J., Schroeder, J. P., Weinshenker, D., Duong, D. M., Seyfried, N. T., … Wingo, T. S. (2023). Lowering Hippocampal miR-29a Expression Slows Cognitive Decline and Reduces Beta-Amyloid Deposition in 5×FAD Mice. Molecular Neurobiology. https://doi.org/10.1007/s12035-023-03791-0
282	Yang, Y.-L., Lin, T.-K., & Huang, Y.-H. (2022). MiR-29a inhibits MPP + - Induced cell death and inflammation in Parkinson’s disease model in vitro by potential targeting of MAVS. European Journal of Pharmacology, 934, 175302. https://doi.org/10.1016/j.ejphar.2022.175302
283	Sedighi, M., Baluchnejadmojarad, T., Fallah, S., Moradi, N., Afshin-Majd, S., & Roghani, M. (2020). The Association Between Circulating Klotho and Dipeptidyl Peptidase-4 Activity and Inflammatory Cytokines in Elderly Patients With Alzheimer Disease. Basic and Clinical Neuroscience, 11(3), 349–357. https://doi.org/10.32598/bcn.11.2.1747.1
284	Hébert, S. S., Horré, K., Nicolaï, L., Papadopoulou, A. S., Mandemakers, W., Silahtaroglu, A. N., … De Strooper, B. (2008). Loss of microRNA cluster miR-29a/b-1 in sporadic Alzheimer’s disease correlates with increased BACE1/beta-secretase expression. Proceedings of the National Academy of Sciences of the United States of America, 105(17), 6415–6420. https://doi.org/10.1073/pnas.0710263105
285	Li, Y., Han, X., Fan, H., Sun, J., Ni, M., Zhang, L., … Ma, P. (2022). Circular RNA AXL increases neuron injury and inflammation through targeting microRNA-328 mediated BACE1 in Alzheimer’s disease. Neuroscience Letters, 776, 136531. https://doi.org/10.1016/j.neulet.2022.136531
286	Tan, Y. J., Wong, B. Y. X., Vaidyanathan, R., Sreejith, S., Chia, S. Y., Kandiah, N., … Zeng, L. (2021). Altered Cerebrospinal Fluid Exosomal microRNA Levels in Young-Onset Alzheimer’s Disease and Frontotemporal Dementia. Journal of Alzheimer’s Disease Reports, 5(1), 805–813. https://doi.org/10.3233/ADR-210311
287	Moraghebi, M., Maleki, R., Ahmadi, M., Negahi, A. A., Abbasi, H., & Mousavi, P. (2021). In silico Analysis of Polymorphisms in microRNAs Deregulated in Alzheimer Disease. Frontiers in Neuroscience, 15, 631852. https://doi.org/10.3389/fnins.2021.631852
288	Nt, P., Ds, M., Mm, N., In, M., & Ti, V. (2018). Investigation of Circulating Serum MicroRNA-328-3p and MicroRNA-3135a Expression as Promising Novel Biomarkers for Autism Spectrum Disorder. Balkan journal of medical genetics: BJMG, 21(2), 5–12. https://doi.org/10.2478/bjmg-2018-0026
289	Provost, P. (2010). Interpretation and applicability of microRNA data to the context of Alzheimer’s and age-related diseases. Aging, 2(3), 166–169. https://doi.org/10.18632/aging.100131
290	Boissonneault, V., Plante, I., Rivest, S., & Provost, P. (2009). MicroRNA-298 and microRNA-328 regulate expression of mouse beta-amyloid precursor protein-converting enzyme 1. The Journal of Biological Chemistry, 284(4), 1971–1981. https://doi.org/10.1074/jbc.M807530200
291	Wen, Q., Verheijen, M., Wittens, M. M. J., Czuryło, J., Engelborghs, S., Hauser, D., … Krauskopf, J. (2022). Lead-exposure associated miRNAs in humans and Alzheimer’s disease as potential biomarkers of the disease and disease processes. Scientific Reports, 12(1), 15966. https://doi.org/10.1038/s41598-022-20305-5
292	Qin, L.-X., Tan, J.-Q., Zhang, H.-N., Tang, J.-G., Jiang, B., Shen, X.-M., … Wang, C.-Y. (2019). Preliminary study of hsa-miR-626 change in the cerebrospinal fluid of Parkinson’s disease patients. Journal of Clinical Neuroscience: Official Journal of the Neurosurgical Society of Australasia, 70, 198–201. https://doi.org/10.1016/j.jocn.2019.08.082
293	Hu, L., Zhang, R., Yuan, Q., Gao, Y., Yang, M. Q., Zhang, C., … Hu, X. (2018). The emerging role of microRNA-4487/6845-3p in Alzheimer’s disease pathologies is induced by Aβ25-35 triggered in SH-SY5Y cell. BMC systems biology, 12(Suppl 7), 119. https://doi.org/10.1186/s12918-018-0633-3
294	Ji, Q., Wang, X., Cai, J., Du, X., Sun, H., & Zhang, N. (2019). MiR-22-3p Regulates Amyloid β Deposit in Mice Model of Alzheimer’s Disease by Targeting Mitogen-activated Protein Kinase 14. Current Neurovascular Research, 16(5), 473–480. https://doi.org/10.2174/1567202616666191111124516
295	Jovicic, A., Zaldivar Jolissaint, J. F., Moser, R., Silva Santos, M. de F., & Luthi-Carter, R. (2013). MicroRNA-22 (miR-22) overexpression is neuroprotective via general anti-apoptotic effects and may also target specific Huntington’s disease-related mechanisms. PloS One, 8(1), e54222. https://doi.org/10.1371/journal.pone.0054222
296	Wang, Y., Lv, S., Zhou, X., Niu, X., Chen, L., Yang, Z., & Peng, D. (2022). Identification of hsa-miR-365b-5p’s role in Alzheimer’s disease: A combined analysis of miRNA and mRNA microarrays. Neuroscience Letters, 790, 136892. https://doi.org/10.1016/j.neulet.2022.136892
297	Jegga, A. G., Schneider, L., Ouyang, X., & Zhang, J. (2011). Systems biology of the autophagy-lysosomal pathway. Autophagy, 7(5), 477–489. https://doi.org/10.4161/auto.7.5.14811
298	Ragusa, M., Bosco, P., Tamburello, L., Barbagallo, C., Condorelli, A. G., Tornitore, M., … Purrello, M. (2016). miRNAs Plasma Profiles in Vascular Dementia: Biomolecular Data and Biomedical Implications. Frontiers in Cellular Neuroscience, 10, 51. https://doi.org/10.3389/fncel.2016.00051
299	Tang, Z.-B., Chen, H.-P., Zhong, D., Song, J.-H., Cao, J.-W., Zhao, M.-Q., … Li, G.-Z. (2022). LncRNA RMRP accelerates autophagy-mediated neurons apoptosis through miR-3142/TRIB3 signaling axis in alzheimer’s disease. Brain Research, 1785, 147884. https://doi.org/10.1016/j.brainres.2022.147884
300	Alamro, H., Bajic, V., Macvanin, M. T., Isenovic, E. R., Gojobori, T., Essack, M., & Gao, X. (2022). Type 2 Diabetes Mellitus and its comorbidity, Alzheimer’s disease: Identifying critical microRNA using machine learning. Frontiers in Endocrinology, 13, 1084656. https://doi.org/10.3389/fendo.2022.1084656
301	Van der Auwera, S., Ameling, S., Wittfeld, K., d’Harcourt Rowold, E., Nauck, M., Völzke, H., … Grabe, H. J. (2019). Association of childhood traumatization and neuropsychiatric outcomes with altered plasma micro RNA-levels. Neuropsychopharmacology: Official Publication of the American College of Neuropsychopharmacology, 44(12), 2030–2037. https://doi.org/10.1038/s41386-019-0460-2
302	Yang, H., Wang, H., Shu, Y., & Li, X. (2018). miR-103 Promotes Neurite Outgrowth and Suppresses Cells Apoptosis by Targeting Prostaglandin-Endoperoxide Synthase 2 in Cellular Models of Alzheimer’s Disease. Frontiers in Cellular Neuroscience, 12, 91. https://doi.org/10.3389/fncel.2018.00091
303	Ma, X., Meng, G., Zhang, M., Zhao, Y., Zhou, Y., Zhao, Y., & Liu, X. (2021). Exploring Potential Biomarkers Underlying the Pathogenesis of Alzheimer’s Disease by Bioinformatics Gene Analysis. Annals of Clinical and Laboratory Science, 51(2), 198–205.
304	Ge, X., Yao, T., Zhang, C., Wang, Q., Wang, X., & Xu, L.-C. (2022). Human microRNA-4433 (hsa-miR-4443) Targets 18 Genes to be a Risk Factor of Neurodegenerative Diseases. Current Alzheimer Research, 19(7), 511–522. https://doi.org/10.2174/1567205019666220805120303
305	Hara, N., Kikuchi, M., Miyashita, A., Hatsuta, H., Saito, Y., Kasuga, K., … Kuwano, R. (2017). Serum microRNA miR-501-3p as a potential biomarker related to the progression of Alzheimer’s disease. Acta Neuropathologica Communications, 5(1), 10. https://doi.org/10.1186/s40478-017-0414-z
306	Li, Q. S., & Cai, D. (2021). Integrated miRNA-Seq and mRNA-Seq Study to Identify miRNAs Associated With Alzheimer’s Disease Using Post-mortem Brain Tissue Samples. Frontiers in Neuroscience, 15, 620899. https://doi.org/10.3389/fnins.2021.620899
307	Gullett, J. M., Chen, Z., O’Shea, A., Akbar, M., Bian, J., Rani, A., … Cohen, R. A. (2020). MicroRNA predicts cognitive performance in healthy older adults. Neurobiology of Aging, 95, 186–194. https://doi.org/10.1016/j.neurobiolaging.2020.07.023
308	Zhu, J., Tu, S., & Qu, Q. (2022). lncRNA BZRAP1-AS1 alleviates rheumatoid arthritis by regulating miR-1286/COL5A2 axis. Immunity, Inflammation and Disease, 10(2), 163–174. https://doi.org/10.1002/iid3.558
309	Wang, L., Shui, X., Diao, Y., Chen, D., Zhou, Y., & Lee, T. H. (2023). Potential Implications of miRNAs in the Pathogenesis, Diagnosis, and Therapeutics of Alzheimer’s Disease. International Journal of Molecular Sciences, 24(22), 16259. https://doi.org/10.3390/ijms242216259
310	Sun, C., Jia, N., Li, R., Zhang, Z., Zhong, Y., & Han, K. (2020). miR-143-3p inhibition promotes neuronal survival in an Alzheimer’s disease cell model by targeting neuregulin-1. Folia Neuropathologica, 58(1), 10–21. https://doi.org/10.5114/fn.2020.94002
311	Ebrahimi, A., Ravan, H., & Mehrabani, M. (2020). Multiplex monitoring of Alzheimer associated miRNAs based on the modular logic circuit operation and doping of catalytic hairpin assembly. Biosensors & Bioelectronics, 170, 112710. https://doi.org/10.1016/j.bios.2020.112710
312	Boese, A. S., Saba, R., Campbell, K., Majer, A., Medina, S., Burton, L., … Booth, S. A. (2016). MicroRNA abundance is altered in synaptoneurosomes during prion disease. Molecular and Cellular Neurosciences, 71, 13–24. https://doi.org/10.1016/j.mcn.2015.12.001
313	Freilich, R. W., Woodbury, M. E., & Ikezu, T. (2013). Integrated expression profiles of mRNA and miRNA in polarized primary murine microglia. PloS One, 8(11), e79416. https://doi.org/10.1371/journal.pone.0079416
314	Jakaria, M., Haque, M. E., Cho, D.-Y., Azam, S., Kim, I.-S., & Choi, D.-K. (2019). Molecular Insights into NR4A2(Nurr1): an Emerging Target for Neuroprotective Therapy Against Neuroinflammation and Neuronal Cell Death. Molecular Neurobiology, 56(8), 5799–5814. https://doi.org/10.1007/s12035-019-1487-4
315	Li, J. J., Dolios, G., Wang, R., & Liao, F.-F. (2014). Soluble beta-amyloid peptides, but not insoluble fibrils, have specific effect on neuronal microRNA expression. PloS One, 9(3), e90770. https://doi.org/10.1371/journal.pone.0090770
316	Zhan-Qiang, H., Hai-Hua, Q., Chi, Z., Miao, W., Cui, Z., Zi-Yin, L., … Yi-Wei, W. (2023). miR-146a aggravates cognitive impairment and Alzheimer disease-like pathology by triggering oxidative stress through MAPK signaling. Neurologia, 38(7), 486–494. https://doi.org/10.1016/j.nrleng.2020.12.006
317	Deng, L.-J., Wu, D., Yang, X.-F., & Li, T. (2023). miR-146a-5p Modulates Adult Hippocampal Neurogenesis Deficits Through Klf4/p-Stat3 Signaling in APP/PS1 Mice. Neuroscience, 526, 314–325. https://doi.org/10.1016/j.neuroscience.2023.06.004
318	Gunasekaran, S., & Omkumar, R. V. (2022). miR-146a and miR-200b alter cognition by targeting NMDA receptor subunits. iScience, 25(12), 105515. https://doi.org/10.1016/j.isci.2022.105515
319	Aslani, M., Mortazavi-Jahromi, S. S., & Mirshafiey, A. (2021). Efficient roles of miR-146a in cellular and molecular mechanisms of neuroinflammatory disorders: An effectual review in neuroimmunology. Immunology Letters, 238, 1–20. https://doi.org/10.1016/j.imlet.2021.07.004
320	De, D., Mukherjee, I., Guha, S., Paidi, R. K., Chakrabarti, S., Biswas, S. C., & Bhattacharyya, S. N. (2021). Rheb-mTOR activation rescues Aβ-induced cognitive impairment and memory function by restoring miR-146 activity in glial cells. Molecular Therapy. Nucleic Acids, 24, 868–887. https://doi.org/10.1016/j.omtn.2021.04.008
321	Kim, S. J., Russell, A. E., Wang, W., Gemoets, D. E., Sarkar, S. N., Simpkins, J. W., & Brown, C. M. (2022). miR-146a Dysregulates Energy Metabolism During Neuroinflammation. Journal of Neuroimmune Pharmacology: The Official Journal of the Society on NeuroImmune Pharmacology, 17(1–2), 228–241. https://doi.org/10.1007/s11481-021-09999-y
322	Zhan-Qiang, H., Hai-Hua, Q., Chi, Z., Miao, W., Cui, Z., Zi-Yin, L., … Yi-Wei, W. (2021). miR-146a aggravates cognitive impairment and Alzheimer disease-like pathology by triggering oxidative stress through MAPK signaling. Neurologia, S0213-4853(21)00022–0. https://doi.org/10.1016/j.nrl.2020.12.006
323	Yang, J., Malone, F., Go, M., Kou, J., Lim, J.-E., Caughey, R. C., & Fukuchi, K.-I. (2021). Lipopolysaccharide-Induced Exosomal miR-146a Is Involved in Altered Expression of Alzheimer’s Risk Genes Via Suppression of TLR4 Signaling. Journal of molecular neuroscience: MN, 71(6), 1245–1255. https://doi.org/10.1007/s12031-020-01750-1
324	Gong, J., & Sun, D. (2022). Study on the mechanism of curcumin to reduce the inflammatory response of temporal lobe in Alzheimer’s disease by regulating miR-146a. Minerva Medica, 113(1), 109–118. https://doi.org/10.23736/S0026-4806.20.06463-0
325	Maffioletti, E., Milanesi, E., Ansari, A., Zanetti, O., Galluzzi, S., Geroldi, C., … Bocchio-Chiavetto, L. (2019). miR-146a Plasma Levels Are Not Altered in Alzheimer’s Disease but Correlate With Age and Illness Severity. Frontiers in Aging Neuroscience, 11, 366. https://doi.org/10.3389/fnagi.2019.00366
326	Mai, H., Fan, W., Wang, Y., Cai, Y., Li, X., Chen, F., … Cui, L. (2019). Intranasal Administration of miR-146a Agomir Rescued the Pathological Process and Cognitive Impairment in an AD Mouse Model. Molecular Therapy. Nucleic Acids, 18, 681–695. https://doi.org/10.1016/j.omtn.2019.10.002
327	Khalilzadeh, B., Rashidi, M., Soleimanian, A., Tajalli, H., Kanberoglu, G. S., Baradaran, B., & Rashidi, M.-R. (2019). Development of a reliable microRNA based electrochemical genosensor for monitoring of miR-146a, as key regulatory agent of neurodegenerative disease. International Journal of Biological Macromolecules, 134, 695–703. https://doi.org/10.1016/j.ijbiomac.2019.05.061
328	Arena, A., Iyer, A. M., Milenkovic, I., Kovacs, G. G., Ferrer, I., Perluigi, M., & Aronica, E. (2017). Developmental Expression and Dysregulation of miR-146a and miR-155 in Down’s Syndrome and Mouse Models of Down’s Syndrome and Alzheimer’s Disease. Current Alzheimer Research, 14(12), 1305–1317. https://doi.org/10.2174/1567205014666170706112701
329	Lukiw, W. J., Zhao, Y., & Cui, J. G. (2008). An NF-κB-sensitive Micro RNA-146a-mediated Inflammatory Circuit in Alzheimer Disease and in Stressed Human Brain Cells. Journal of Biological Chemistry, 283(46), 31315–31322. https://doi.org/10.1074/jbc.M805371200
330	Cui, J. G., Li, Y. Y., Zhao, Y., Bhattacharjee, S., & Lukiw, W. J. (2010). Differential Regulation of Interleukin-1 Receptor-associated Kinase-1 (IRAK-1) and IRAK-2 by MicroRNA-146a and NF-κB in Stressed Human Astroglial Cells and in Alzheimer Disease. Journal of Biological Chemistry, 285(50), 38951–38960. https://doi.org/10.1074/jbc.M110.178848
331	Lei, B., Liu, J., Yao, Z., Xiao, Y., Zhang, X., Zhang, Y., & Xu, J. (2021). NF-κB-Induced Upregulation of miR-146a-5p Promoted Hippocampal Neuronal Oxidative Stress and Pyroptosis via TIGAR in a Model of Alzheimer’s Disease. Frontiers in Cellular Neuroscience, 15, 653881. https://doi.org/10.3389/fncel.2021.653881
332	Fan, Y., Zhang, J., Zhuang, X., Geng, F., Jiang, G., & Yang, X. (2021). Epigenetic transcripts of LINC01311 and hsa-miR-146a-5p regulate neural development in a cellular model of Alzheimer’s disease. IUBMB life, 73(7), 916–926. https://doi.org/10.1002/iub.2472
