# Supplementary material for: Mesenchymal Stem Cells from Familial Alzheimer’s Patients Express MicroRNA Differently
Source: Int J Mol Sci. 2024 Jan 27;25(3):1580. doi: 10.3390/ijms25031580 (PMC10855944; doi:10.3390/ijms25031580)
Supplement: Supplementary file 1 [file ijms-25-01580-s001.zip › Supplementary Table S13. Eliminated transcripts.xlsx]

## Sheet: Summary
Filtered by FC (≤2,≥- 2)	3140	2928	1766	3055
	Symptomatic S	Presymptomatic P	Asymptomatic A3	Asymptomatic A2
Repeated	115	138	53	242
Controversial FC	0	2	15	2
Ucharacterized	824	867	729	993
Pseudogenes	137	143	60	136

## Sheet: pseudogenes 50s
ID	Portador Avg (log2)	Control Avg (log2)	Portador DE	Control DE	Fold Change (portador vs control)	p-value	FDR	Gene symbol	Description	PM15MBH	PM36EDM	PF44DBO	PM54MBO	CCF15VBO	CCM35ROM	CF42AH	CM55RGT	FC20s	FC30s	FC40s	FC50s	probes totales
16706912	3.16	3.36	0.15	1.05	-1.15	0.3341	0.8974	BMS1P3	BMS1 ribosome biogenesis factor pseudogene 3	3.11	3.25	2.91	3.19	3.34	2.43	3.45	4.96	-1.17	1.77	-1.45	-3.4	15
16797873	4.24	4	0.57	0.31	1.18	0.8629	0.9817	GOLGA8DP	golgin A8 family, member D, pseudogene	4.62	3.99	4.54	3.4	3.83	3.87	4.13	4.51	1.72	1.08	1.33	-2.16	8
16928115	5	5.78	1.11	0.68	-1.71	0.1374	0.8292	GSTT2B	glutathione S-transferase theta 2B (gene/pseudogene)	3.83	6.01	5.85	4.24	5.28	5.19	6.59	6.17	-2.73	1.76	-1.66	-3.81	8
16692580	5.91	5.99	0.38	0.73	-1.06	0.2603	0.8767	HIST2H3PS2	histone cluster 2, H3, pseudogene 2	5.98	5.42	5.84	6.33	5.88	5.7	6.28	7.34	1.07	-1.21	-1.35	-2.01	11
16725112	6.87	6.89	0.71	0.46	-1.01	0.9718	0.9967	OR10Y1P	olfactory receptor, family 10, subfamily Y, member 1 pseudogene	7.1	6.61	5.7	7.3	7.01	6.94	6.72	6	1.07	-1.26	-2.02	2.47	27
16821033	5.58	5.15	0.47	0.58	1.35	0.0967	0.8065	PDXDC2P	pyridoxal-dependent decarboxylase domain containing 2, pseudogene	5.34	5.21	6.25	5.76	5.3	5.02	5.68	4.3	1.03	1.15	1.49	2.76	9
16783905	5.75	6.24	0.23	0.35	-1.4	0.0305	0.7433	RHOQP1	ras homolog family member Q pseudogene 1	5.97	5.92	5.55	5.57	5.84	6.22	6.25	6.69	1.1	-1.23	-1.64	-2.17	21
16806521	5	4.99	0.34	0.49	1	0.9052	0.9867	ULK4P1	ULK4 pseudogene 1	5.19	5.35	4.82	4.6	5.08	4.46	4.89	5.65	1.08	1.84	-1.05	-2.08	10
16965021	3.95	3.76	0.24	0.33	1.14	0.2117	0.8593	USP17L14P	ubiquitin specific peptidase 17-like family member 14, pseudogene	3.66	3.89	4.01	4.23	3.75	4.03	3.73	3.23	-1.07	-1.1	1.22	2	25
16965013	3.95	3.68	0.4	0.3	1.21	0.2856	0.8832	USP17L9P	ubiquitin specific peptidase 17-like family member 9, pseudogene	3.46	4.06	3.84	4.41	3.84	4.03	3.48	3.41	-1.3	1.02	1.28	2	25
16965000	3.87	3.51	0.3	0.36	1.29	0.1486	0.8328	USP17L9P	ubiquitin specific peptidase 17-like family member 9, pseudogene	3.53	3.87	3.87	4.27	3.65	4.01	3.33	3.21	-1.08	-1.1	1.46	2.08	25
16965017	3.96	3.66	0.4	0.32	1.23	0.2434	0.8701	USP17L9P	ubiquitin specific peptidase 17-like family member 9, pseudogene	3.49	4.05	3.87	4.45	3.83	4.06	3.44	3.39	-1.27	-1.01	1.35	2.08	25
16767115	5.23	6.87	0.95	1.06	-3.12	0.2392	0.8695	RPSAP52	ribosomal protein SA pseudogene 52	7.02	4.94	5.64	5.07	7.13	6.65	4.8	6.87	-1.08	-3.28	1.78	-3.49	8
16851249	4.33	5.39	1.24	1.1	-2.08	0.225	0.8623	ANKRD20A5P	ankyrin repeat domain 20 family, member A5, pseudogene	3.51	5.99	3.38	4.94	5.72	6.45	5.12	3.87	-4.63	-1.38	-3.32	2.11	10
16682144	4.95	5.57	1.07	0.25	-1.53	0.1274	0.8282	ANO7P1	anoctamin 7 pseudogene 1	4.86	6.29	5.04	3.68	6.06	5.55	5.65	5.5	-2.3	1.67	-1.53	-3.54	21
16841817	3.34	3.06	0.78	0.56	1.21	0.7739	0.969	KRT17P1	keratin 17 pseudogene 1	3.01	2.15	3.74	3.85	2.74	3.71	3.36	2.48	1.2	-2.95	1.3	2.58	8
16842147	6.25	5.76	0.61	2.19	1.4	0.5784	0.9393	CCDC144B	coiled-coil domain containing 144B (pseudogene)	6.24	6.23	5.36	6.83	7.98	6.75	4.94	2.96	-3.35	-1.44	1.33	14.57	12
16832194	5.08	4.92	0.38	1.02	1.12	0.5218	0.9281	CCDC144CP	coiled-coil domain containing 144C, pseudogene	5.19	5.02	4.85	5.73	5.93	5.61	4.3	3.81	-1.66	-1.51	1.46	3.79	15
16715611	4.21	4.55	0.89	0.3	-1.27	0.195	0.8536	BMS1P4	BMS1 ribosome biogenesis factor pseudogene 4	4.71	2.86	4.71	3.79	4.79	4.35	4.22	4.81	-1.05	-2.81	1.4	-2.04	9
16970080	6.32	6.38	0.68	0.2	-1.04	0.8256	0.9771	CEP170P1	centrosomal protein 170kDa pseudogene 1	5.86	6.42	6.4	7.49	6.32	6.45	6.77	6.35	-1.37	-1.03	-1.29	2.2	10
17057464	5.15	5.66	0.78	0.15	-1.42	0.1538	0.8328	SEPT7P2	septin 7 pseudogene 2	5.8	4.16	5.68	4.73	5.64	5.63	5.39	5.74	1.11	-2.76	1.22	-2.01	12
16789836	5.02	5.45	0.4	0.39	-1.35	0.2006	0.855	DUXAP10	double homeobox A pseudogene 10	5.16	4.75	5.66	4.88	5.44	4.97	5.46	5.92	-1.21	-1.16	1.14	-2.06	11
16773748	4.16	3.92	0.49	0.42	1.18	0.7083	0.9581	EEF1DP3	eukaryotic translation elongation factor 1 delta pseudogene 3	3.34	4.3	3.99	4.44	3.79	4.37	4.08	3.4	-1.37	-1.05	-1.07	2.05	17
16831550	7.3	6.66	0.75	2.23	1.56	0.3736	0.9041	FAM106CP	family with sequence similarity 106, member C, pseudogene	8.26	7.33	6.43	7.27	8.75	7.63	5.9	3.63	-1.4	-1.23	1.45	12.41	10
16704475	2.89	3.58	0.35	0.7	-1.61	0.061	0.7861	FAM35DP	family with sequence similarity 35, member A pseudogene	2.34	2.83	2.94	3.17	2.58	3.38	3.82	4.21	-1.18	-1.47	-1.85	-2.06	9
16797873	4.24	4	0.57	0.31	1.18	0.8629	0.9817	GOLGA8EP	golgin A8 family, member E, pseudogene	4.62	3.99	4.54	3.4	3.83	3.87	4.13	4.51	1.72	1.08	1.33	-2.16	8
16861016	3.33	2.82	0.48	0.19	1.42	0.1064	0.8122	GPR42	G protein-coupled receptor 42 (gene/pseudogene)	3.55	2.73	3.13	3.83	3.18	2.87	2.73	2.83	1.3	-1.1	1.32	2	11
16928115	5	5.78	1.11	0.68	-1.71	0.1374	0.8292	GSTT2	glutathione S-transferase theta 2 (gene/pseudogene)	3.83	6.01	5.85	4.24	5.28	5.19	6.59	6.17	-2.73	1.76	-1.66	-3.81	8
16692580	5.91	5.99	0.38	0.73	-1.06	0.2603	0.8767	HIST2H2BB	histone cluster 2, H2bb (pseudogene)	5.98	5.42	5.84	6.33	5.88	5.7	6.28	7.34	1.07	-1.21	-1.35	-2.01	11
17006134	3.78	4.28	1.02	0.5	-1.41	0.0345	0.7515	HLA-H	major histocompatibility complex, class I, H (pseudogene)	1.98	3.76	4.36	3.54	4.09	4.41	4.29	5.23	-4.34	-1.56	1.05	-3.23	9
16869034	10.12	10.6	0.19	0.34	-1.39	0.0076	0.6697	HNRNPA1P10	heterogeneous nuclear ribonucleoprotein A1 pseudogene 10	10.31	10.11	9.85	10.13	10.56	10.71	10.45	11.21	-1.19	-1.52	-1.51	-2.12	10
16713514	2.18	2.39	0.17	0.56	-1.15	0.3254	0.8934	HNRNPA3P1	heterogeneous nuclear ribonucleoprotein A3 pseudogene 1	2.16	2.21	2.44	2.03	1.91	2.22	2.54	3.23	1.19	-1.01	-1.07	-2.29	8
16704055	4.31	3.83	0.65	0.47	1.4	0.0939	0.8051	HSD17B7P2	hydroxysteroid (17-beta) dehydrogenase 7 pseudogene 2	4.49	3.75	4.1	5.27	3.63	4.26	3.21	4.08	1.82	-1.42	1.86	2.28	17
16851230	4.61	6.64	1.37	1.5	-4.09	0.0899	0.8027	ANKRD20A5P	ankyrin repeat domain 20 family, member A5, pseudogene	4.98	7.28	4.53	4.29	7.37	8.55	5.71	5.34	-5.24	-2.41	-2.27	-2.06	8
17016760	8.17	8.59	0.75	0.19	-1.34	0.0513	0.7775	IFITM4P	interferon induced transmembrane protein 4 pseudogene	8.14	8.11	8.27	6.69	8.65	8.59	8.56	8.23	-1.42	-1.39	-1.22	-2.91	25
16882744	4.3	5.95	0.77	0.57	-3.14	0.0201	0.7259	IGKV1D-27	immunoglobulin kappa variable 1D-27 (pseudogene)	4.33	4.03	5.77	4.48	5.81	4.9	6.23	5.91	-2.79	-1.82	-1.38	-2.69	8
16882815	3.98	3.7	0.71	0.09	1.22	0.3312	0.8965	IGKV1OR2-1	immunoglobulin kappa variable 1/OR2-1 (pseudogene)	3.18	3.9	4.05	4.9	3.65	3.74	3.62	3.81	-1.39	1.12	1.35	2.12	27
16900191	3.98	3.7	0.71	0.09	1.22	0.3312	0.8965	IGKV1OR2-1	immunoglobulin kappa variable 1/OR2-1 (pseudogene)	3.18	3.9	4.05	4.9	3.65	3.74	3.62	3.81	-1.39	1.12	1.35	2.12	27
16876251	4.25	4.49	0.43	0.1	-1.18	0.0787	0.7958	KIR3DP1	killer cell immunoglobulin-like receptor, three domains, pseudogene 1	4.32	4.38	4.07	3.43	4.55	4.32	4.47	4.48	-1.18	1.04	-1.32	-2.07	9
16979845	5.56	5	0.65	0.33	1.48	0.1112	0.8132	KRT18P54	keratin 18 pseudogene 54	5.06	5.3	5.78	6.53	4.85	5	5.61	5.1	1.15	1.23	1.13	2.69	9
16865446	3.37	3.18	0.42	0.47	1.15	0.8476	0.9803	LILRP2	leukocyte immunoglobulin-like receptor pseudogene 2	3.27	3.47	3.39	2.56	3.38	3.01	2.51	3.57	-1.08	1.37	1.84	-2.02	13
17117474	5.71	5.08	0.6	0.93	1.55	0.2278	0.8638	RPL23AP60	ribosomal protein L23a pseudogene 60	6.15	5.15	5.25	6.3	4.79	6.35	5.3	4.15	2.56	-2.3	-1.04	4.46	8
17117897	5.71	5.08	0.6	0.93	1.55	0.2278	0.8638	RPL23AP60	ribosomal protein L23a pseudogene 60	6.15	5.15	5.25	6.3	4.79	6.35	5.3	4.15	2.56	-2.3	-1.04	4.46	8
17118080	5.71	5.08	0.6	0.93	1.55	0.2278	0.8638	RPL23AP60	ribosomal protein L23a pseudogene 60	6.15	5.15	5.25	6.3	4.79	6.35	5.3	4.15	2.56	-2.3	-1.04	4.46	8
16705277	3.77	4.42	0.37	0.47	-1.58	0.0753	0.7949	ANXA2P3	annexin A2 pseudogene 3	4.02	3.42	4.14	3.5	4.25	4.56	3.63	4.69	-1.17	-2.21	1.43	-2.28	8
17112146	3.16	3.27	0.27	0.61	-1.08	0.2967	0.8866	MAP2K4P1	mitogen-activated protein kinase kinase 4 pseudogene 1	3.13	3.13	3.22	3.68	3.31	3.06	3.46	2.1	-1.13	1.05	-1.18	3	20
16831381	6.27	6.56	0.4	0.33	-1.22	0.294	0.8859	MEIS3P1	Meis homeobox 3 pseudogene 1	6.72	6.43	6.13	5.77	6.52	6.08	6.59	6.88	1.14	1.27	-1.38	-2.15	10
16850402	4.27	4.26	0.93	0.19	1.01	0.1906	0.8504	MGC70870	C-terminal binding protein 2 pseudogene	4.5	4.22	4.08	6.08	4.18	4.3	3.91	4.34	1.24	-1.06	1.12	3.34	10
16768183	3.9	4.06	0.66	0.41	-1.12	0.6139	0.9462	MKRN9P	makorin ring finger protein 9, pseudogene	3.24	3.49	4.26	4.68	4.09	4.03	4.61	3.61	-1.8	-1.45	-1.28	2.09	9
17094498	3.42	4.25	1.06	0.31	-1.77	0.4122	0.9109	PGM5P2	phosphoglucomutase 5 pseudogene 2	2.93	3.55	3.66	5.41	4.43	4.63	4.02	3.99	-2.82	-2.11	-1.28	2.68	16
16805870	4.07	1.92	1.17	0.68	4.45	0.0256	0.7424	NBEAP1	neurobeachin pseudogene 1	4.05	1.96	3.78	4.69	3.22	2.01	1.65	2.02	1.78	-1.04	4.37	6.36	8
16725132	3.32	2.96	0.41	1.04	1.29	0.8957	0.9858	OR10V2P	olfactory receptor, family 10, subfamily V, member 2 pseudogene	3.33	3.36	2.98	3.97	5.01	2.88	3.17	2.83	-3.2	1.4	-1.14	2.21	19
16679764	3.77	2.83	1.02	0.43	1.91	0.086	0.8021	OR2L8	olfactory receptor, family 2, subfamily L, member 8 (gene/pseudogene)	4.11	3.34	2.82	5.18	2.89	2.64	2.93	3.64	2.33	1.62	-1.07	2.91	9
16943433	5.49	5.78	0.95	0.27	-1.22	0.6017	0.944	PDCL3P4	phosducin-like 3 pseudogene 4	5.62	4.7	5.44	6.98	5.82	5.67	6.29	5.81	-1.16	-1.96	-1.8	2.26	8
16670079	4.65	5.27	0.84	0.56	-1.54	0.2697	0.8784	PDIA3P1	protein disulfide isomerase family A member 3 pseudogene 1	4.53	4.83	4.58	6.32	5.39	5.28	6.36	5.11	-1.82	-1.37	-3.43	2.3	9
16666007	3.44	2.99	0.19	0.71	1.37	0.6465	0.9514	PIN1P1	peptidylprolyl cis/trans isomerase, NIMA-interacting 1 pseudogene 1	3.71	3.5	3.36	3.26	3.14	3.02	2.74	4.34	1.48	1.39	1.53	-2.12	9
16763465	3.35	4.28	0.23	0.43	-1.9	0.0033	0.6065	RACGAP1P	Rac GTPase activating protein 1 pseudogene	3.07	3.63	3.28	3.42	4.34	4.2	3.62	4.65	-2.4	-1.49	-1.26	-2.33	12
16996246	3.36	2.88	0.27	0.71	1.39	0.1518	0.8328	RNF138P1	ring finger protein 138, E3 ubiquitin protein ligase pseudogene 1	3.42	3.3	3.02	3.66	3.71	2.8	2.97	1.98	-1.23	1.42	1.04	3.22	15
16777358	3.02	3.15	0.39	0.86	-1.1	0.9614	0.9954	RNU6-59P	RNA, U6 small nuclear 59, pseudogene	3.15	2.94	2.8	3.68	3.72	2.66	3.96	2.15	-1.49	1.21	-2.23	2.89	8
16850428	3.01	2.17	1	0.52	1.79	0.1425	0.8305	ROCK1P1	Rho-associated, coiled-coil containing protein kinase 1 pseudogene 1	2.02	2.87	3.14	4.43	2.33	3.14	1.96	2.18	-1.24	-1.21	2.26	4.76	8
16876024	3.72	4.17	1.05	0.41	-1.37	0.9905	0.9989	FKBP1AP1	FK506 binding protein 1A pseudogene 1	3.24	3.47	4.13	5.57	4.35	4.49	3.57	4.03	-2.16	-2.03	1.48	2.91	8
16827741	4.13	4.37	0.86	0.81	-1.18	0.5153	0.9268	SMG1P7	SMG1 pseudogene 7	3.29	4.04	4.22	5.37	4.67	3.83	5.63	4.04	-2.61	1.15	-2.66	2.51	10
16847520	3.71	3.5	0.62	0.3	1.15	0.6588	0.9531	TBC1D3P2	TBC1 domain family, member 3 pseudogene 2	4.27	4.09	3.4	2.93	3.24	3.4	3.58	3.94	2.03	1.61	-1.13	-2.01	8
16832336	4.84	5.1	0.52	0.27	-1.2	0.4447	0.9156	TBC1D3P5	TBC1 domain family, member 3 pseudogene 5	4.83	4.94	5.73	4.49	4.96	5.07	5.19	5.58	-1.09	-1.09	1.45	-2.13	9
17073988	2.32	1.97	0.28	0.45	1.28	0.0521	0.7775	TMED10P1	transmembrane emp24-like trafficking protein 10 (yeast) pseudogene 1	2.38	2.33	2.25	2.87	1.72	2.28	2.34	1.4	1.58	1.03	-1.06	2.76	12
16738333	2.33	1.6	0.46	0.77	1.66	0.4262	0.9133	TRIM51HP	tripartite motif-containing 51H, pseudogene	2.6	1.67	2.12	2.65	1.82	1.57	3.08	1.37	1.72	1.07	-1.94	2.42	11
16965039	3.78	3.68	0.31	0.34	1.07	0.1507	0.8328	USP17L6P	ubiquitin specific peptidase 17-like family member 6, pseudogene	3.57	3.7	3.87	4.29	3.63	3.83	3.61	3.03	-1.04	-1.1	1.2	2.4	25
16831529	4.02	4.06	0.38	1.31	-1.03	0.8359	0.9785	USP32P1	ubiquitin specific peptidase 32 pseudogene 1	3.84	4.24	3.54	4.37	5.22	4.45	3.73	2.14	-2.6	-1.15	-1.14	4.68	10
16842128	4.03	3.08	0.85	0.43	1.94	0.0268	0.7424	USP32P2	ubiquitin specific peptidase 32 pseudogene 2	5.15	3.06	4.01	4.04	3.48	2.81	3.39	2.61	3.18	1.19	1.54	2.71	11
16730583	4.26	3.74	1.03	0.2	1.44	0.3436	0.8982	WTAPP1	Wilms tumor 1 associated protein pseudogene 1	5.32	4.12	4.43	2.84	3.59	3.83	3.62	4.01	3.31	1.23	1.75	-2.26	23
17001757	3.47	3.26	1.04	0.64	1.16	0.4183	0.912	ZNF300P1	zinc finger protein 300 pseudogene 1 (functional)	2.29	3.49	3.45	4.84	3.71	3.41	2.23	3.08	-2.68	1.06	2.33	3.37	11
16870925	2.71	3.31	0.24	1	-1.52	0.026	0.7424	ZNF724P	zinc finger protein 724, pseudogene	2.65	2.4	2.98	2.77	3.37	2.97	3.52	5.24	-1.64	-1.49	-1.45	-5.53	10
17061210	2.78	2.62	0.5	1.01	1.12	0.7705	0.9685	DPY19L2P2	DPY19L2 pseudogene 2	2.68	3.19	2.01	2.87	1.94	2.16	3.01	4.17	1.66	2.04	-2	-2.46	8
17016263	6.36	5.43	1.14	0.37	1.91	0.1197	0.8222	CMAHP	cytidine monophospho-N-acetylneuraminic acid hydroxylase, pseudogene	5.38	7.73	5.55	7.02	5.43	5.38	6.17	5.46	-1.04	5.11	-1.54	2.94	30
16675840	2.18	2.15	0.16	0.76	1.02	0.3859	0.9065	RNU6-501P	RNA, U6 small nuclear 501, pseudogene	2.39	2.02	2.23	2.12	2.31	1.8	2.25	3.58	1.06	1.16	-1.01	-2.73	10
16839191	4.99	4.84	0.41	0.38	1.11	0.1834	0.8455	RPL23AP82	ribosomal protein L23a pseudogene 82	5.19	4.58	4.75	5.49	4.86	4.79	4.88	4.08	1.26	-1.16	-1.09	2.65	12
16884285	2.54	3.33	0.67	1.01	-1.73	0.1809	0.8443	LOC100507334	two pore channel 3 pseudogene	2.38	2.49	2.74	3.85	3.3	3.46	4.93	2.52	-1.88	-1.96	-4.55	2.51	9
16927283	3.58	3.19	0.4	0.15	1.31	0.0605	0.7859	USP41P	ubiquitin specific peptidase 41, pseudogene	3.41	3.2	3.71	4.12	3.04	3.31	3.32	3.08	1.3	-1.07	1.31	2.05	26
16949264	5.71	4.68	0.92	0.71	2.05	0.0218	0.7259	NMRAL2P	NmrA like redox sensor 2, pseudogene	5.35	5.28	6.12	7.25	5.66	4.98	4.29	4.1	-1.24	1.23	3.57	8.87	21
17014421	4.45	4.61	0.58	0.42	-1.12	0.6543	0.952	CHP1P2	CHP1 pseudogene 2	4.51	4.5	4.3	5.59	4.41	4.87	4.99	4.08	1.07	-1.29	-1.61	2.84	14
17028653	7.36	7.75	0.63	0.19	-1.31	0.0414	0.7573	IFITM4P	interferon induced transmembrane protein 4 pseudogene	7.52	7.35	7.26	6.13	7.88	7.7	7.81	7.46	-1.29	-1.27	-1.47	-2.52	25
17031434	8.7	9.11	0.75	0.16	-1.33	0.0431	0.7647	IFITM4P	interferon induced transmembrane protein 4 pseudogene	8.69	8.6	8.83	7.21	9.23	9.09	9.11	8.85	-1.45	-1.41	-1.21	-3.1	25
17033890	8.48	8.88	0.76	0.18	-1.32	0.0456	0.768	IFITM4P	interferon induced transmembrane protein 4 pseudogene	8.49	8.4	8.57	6.98	9.03	8.89	8.86	8.6	-1.45	-1.41	-1.22	-3.05	25
17036173	8.17	8.59	0.75	0.19	-1.34	0.0513	0.7775	IFITM4P	interferon induced transmembrane protein 4 pseudogene	8.14	8.11	8.27	6.69	8.65	8.59	8.56	8.23	-1.42	-1.39	-1.22	-2.91	25
17038932	8.48	8.88	0.76	0.18	-1.32	0.0456	0.768	IFITM4P	interferon induced transmembrane protein 4 pseudogene	8.49	8.4	8.57	6.98	9.03	8.89	8.86	8.6	-1.45	-1.41	-1.22	-3.05	25
17076273	2.42	2.58	0.52	0.4	-1.12	0.3359	0.8974	LOC728024	STING1 ER exit protein 1 pseudogene	2.79	2.29	2.53	1.58	2.81	2.12	2.38	3.01	-1.01	1.12	1.11	-2.69	10
17087209	1.91	1.84	0.36	0.61	1.05	0.936	0.9917	LOC441455	makorin ring finger protein 1 pseudogene	2.64	1.89	1.92	1.92	2.12	1.66	1.71	2.98	1.43	1.18	1.16	-2.09	8
17118058	6.28	5.48	0.66	1.72	1.74	0.2203	0.8617	LOC728488	POM121 membrane glycoprotein (rat) pseudogene	6.58	7.25	5.87	5.88	6.98	6.92	3.83	4.12	-1.31	1.25	4.09	3.39	6
17118058	6.28	5.48	0.66	1.72	1.74	0.2203	0.8617	LOC441081	POM121 membrane glycoprotein (rat) pseudogene	6.58	7.25	5.87	5.88	6.98	6.92	3.83	4.12	-1.31	1.25	4.09	3.39	6
17118066	6.28	5.48	0.66	1.72	1.74	0.2203	0.8617	LOC728488	POM121 membrane glycoprotein (rat) pseudogene	6.58	7.25	5.87	5.88	6.98	6.92	3.83	4.12	-1.31	1.25	4.09	3.39	6
17118066	6.28	5.48	0.66	1.72	1.74	0.2203	0.8617	LOC441081	POM121 membrane glycoprotein (rat) pseudogene	6.58	7.25	5.87	5.88	6.98	6.92	3.83	4.12	-1.31	1.25	4.09	3.39	6
17118104	6.28	5.48	0.66	1.72	1.74	0.2203	0.8617	LOC728488	POM121 membrane glycoprotein (rat) pseudogene	6.58	7.25	5.87	5.88	6.98	6.92	3.83	4.12	-1.31	1.25	4.09	3.39	6
17118104	6.28	5.48	0.66	1.72	1.74	0.2203	0.8617	LOC441081	POM121 membrane glycoprotein (rat) pseudogene	6.58	7.25	5.87	5.88	6.98	6.92	3.83	4.12	-1.31	1.25	4.09	3.39	6
17118127	6.28	5.48	0.66	1.72	1.74	0.2203	0.8617	LOC728488	POM121 membrane glycoprotein (rat) pseudogene	6.58	7.25	5.87	5.88	6.98	6.92	3.83	4.12	-1.31	1.25	4.09	3.39	6
17118127	6.28	5.48	0.66	1.72	1.74	0.2203	0.8617	LOC441081	POM121 membrane glycoprotein (rat) pseudogene	6.58	7.25	5.87	5.88	6.98	6.92	3.83	4.12	-1.31	1.25	4.09	3.39	6
17118127	6.28	5.48	0.66	1.72	1.74	0.2203	0.8617	LOC102724994	putative POM121-like protein 1-like	6.58	7.25	5.87	5.88	6.98	6.92	3.83	4.12	-1.31	1.25	4.09	3.39	6
17118127	6.28	5.48	0.66	1.72	1.74	0.2203	0.8617	LOC102724995	putative POM121-like protein 1-like	6.58	7.25	5.87	5.88	6.98	6.92	3.83	4.12	-1.31	1.25	4.09	3.39	6
17118127	6.28	5.48	0.66	1.72	1.74	0.2203	0.8617	LOC105369229	putative POM121-like protein 1-like	6.58	7.25	5.87	5.88	6.98	6.92	3.83	4.12	-1.31	1.25	4.09	3.39	6
17120158	4.81	4.91	1.01	0.53	-1.08	0.9951	0.9992	ANKRD20A9P	ankyrin repeat domain 20 family member A9, pseudogene	4.11	5.35	3.97	6.07	4.99	5.46	4.84	4.18	-1.85	-1.09	-1.83	3.69	21
17120274	6.42	5.05	1.28	0.45	2.57	0.0421	0.761	ANKRD20A12P	ankyrin repeat domain 20 family member A12, pseudogene	4.73	5.89	7.09	7.59	4.78	5.64	5.26	4.66	-1.04	1.19	3.55	7.62	22
17120308	2.97	1.86	1.13	0.41	2.16	0.0478	0.7711	ANKRD20A12P	ankyrin repeat domain 20 family member A12, pseudogene	1.72	2.48	3.42	4.32	1.64	1.54	2.02	2.46	1.06	1.91	2.63	3.64	22
17120314	2.84	3.08	0.63	0.22	-1.18	0.732	0.9626	FLJ43315	asparagine synthetase pseudogene	2.77	2.75	3	4.08	3.2	2.99	3.25	2.77	-1.34	-1.18	-1.19	2.48	26
17120468	2.79	4.31	0.29	0.28	-2.86	2.41e-05	0.5807	ZNF37BP	zinc finger protein 37B, pseudogene	3.2	2.91	2.65	2.55	4.21	4.42	4.5	3.87	-2.01	-2.86	-3.62	-2.5	4
17120560	6.91	6.68	0.54	0.3	1.18	0.3951	0.9086	ALG1L1P	ALG1 like 1, pseudogene	6.98	6.83	6.35	7.66	6.4	6.72	7.12	6.64	1.5	1.08	-1.71	2.03	24
17120560	6.91	6.68	0.54	0.3	1.18	0.3951	0.9086	TSSC2	tumor suppressing subtransferable candidate 2 (pseudogene)	6.98	6.83	6.35	7.66	6.4	6.72	7.12	6.64	1.5	1.08	-1.71	2.03	24
17121122	6.94	7.55	0.78	0.46	-1.52	0.1343	0.8292	DUXAP10	double homeobox A pseudogene 10	5.93	7.85	6.97	6.92	6.96	7.81	7.33	7.98	-2.04	1.03	-1.29	-2.08	22
17121124	6.65	7.16	0.84	0.59	-1.42	0.1889	0.8487	DUXAP10	double homeobox A pseudogene 10	5.48	7.52	6.72	6.58	6.73	7.61	6.56	7.71	-2.38	-1.07	1.12	-2.19	22
17121164	4.46	5.18	0.28	0.62	-1.66	0.0115	0.6917	LOC100288637	OTU deubiquitinase 7A pseudogene	4.4	4.51	4.78	4.11	5.32	5.1	4.72	6.19	-1.89	-1.5	1.04	-4.22	21
17121236	7.63	7.37	1.33	0.24	1.2	0.6	0.9436	LOC400464	ubiquitin conjugating enzyme E2 Q2 pseudogene	8.19	7.15	7.76	5.18	7.57	7.56	7.21	7.09	1.54	-1.33	1.47	-3.76	10
17121318	7.65	6.97	2.53	1.69	1.6	0.5144	0.9268	PRKXP1	PRKX pseudogene 1	8.66	5.46	6.33	11.09	7.7	5.47	9.2	6.03	1.96	-1.01	-7.29	33.49	20
17121390	2.16	2.09	0.91	0.02	1.05	0.2092	0.8581	ENPP7P13	ectonucleotide pyrophosphatase/phosphodiesterase 7 pseudogene 13	2.48	1.87	2.1	3.89	2.09	2.12	2.09	2.07	1.31	-1.19	1	3.55	24
17121590	7.7	6.88	0.59	2.03	1.77	0.3429	0.8981	CCDC144CP	coiled-coil domain containing 144C, pseudogene	7.54	7.75	6.54	7.83	8.4	8.01	6.01	3.99	-1.81	-1.2	1.45	14.32	25
17121590	7.7	6.88	0.59	2.03	1.77	0.3429	0.8981	CCDC144BP	coiled-coil domain containing 144B, pseudogene	7.54	7.75	6.54	7.83	8.4	8.01	6.01	3.99	-1.81	-1.2	1.45	14.32	25
17121592	7.39	6.63	0.59	2.54	1.7	0.3936	0.9085	CCDC144CP	coiled-coil domain containing 144C, pseudogene	7.18	7.73	6.4	7.56	8.52	8.21	5.43	3.13	-2.53	-1.39	1.95	21.59	26
17121592	7.39	6.63	0.59	2.54	1.7	0.3936	0.9085	CCDC144BP	coiled-coil domain containing 144B, pseudogene	7.18	7.73	6.4	7.56	8.52	8.21	5.43	3.13	-2.53	-1.39	1.95	21.59	26
17121594	7.39	6.58	0.6	2.45	1.76	0.3734	0.9041	CCDC144CP	coiled-coil domain containing 144C, pseudogene	7.15	7.74	6.42	7.63	8.49	8.13	5.41	3.3	-2.52	-1.31	2.01	20.12	26
17121594	7.39	6.58	0.6	2.45	1.76	0.3734	0.9041	CCDC144BP	coiled-coil domain containing 144B, pseudogene	7.15	7.74	6.42	7.63	8.49	8.13	5.41	3.3	-2.52	-1.31	2.01	20.12	26
17121596	6.24	5.46	0.95	2.11	1.71	0.5705	0.9372	CCDC144CP	coiled-coil domain containing 144C, pseudogene	5.89	6.38	4.41	6.44	7.23	6.64	4.56	2.61	-2.53	-1.2	-1.11	14.29	25
17121596	6.24	5.46	0.95	2.11	1.71	0.5705	0.9372	CCDC144BP	coiled-coil domain containing 144B, pseudogene	5.89	6.38	4.41	6.44	7.23	6.64	4.56	2.61	-2.53	-1.2	-1.11	14.29	25
17121598	5.88	5.3	0.73	1.8	1.49	0.6702	0.9537	CCDC144BP	coiled-coil domain containing 144B, pseudogene	5.77	5.92	4.42	5.94	6.83	6.5	4.37	3.03	-2.08	-1.49	1.03	7.49	25
17121740	6.42	6.34	1.91	0.52	1.06	0.2578	0.8758	KRT17P2	keratin 17 pseudogene 2	6.67	6.57	5.86	10.11	6.03	7.04	6.57	5.9	1.55	-1.38	-1.63	18.52	21
17121858	7.26	7.22	0.17	0.72	1.03	0.7889	0.9716	USP32P1	ubiquitin specific peptidase 32 pseudogene 1	7.39	7.22	6.99	7.3	7.8	7.62	6.92	6.22	-1.33	-1.32	1.05	2.11	19
17121858	7.26	7.22	0.17	0.72	1.03	0.7889	0.9716	USP32P2	ubiquitin specific peptidase 32 pseudogene 2	7.39	7.22	6.99	7.3	7.8	7.62	6.92	6.22	-1.33	-1.32	1.05	2.11	19
17121898	2.92	2.78	1.11	0.23	1.1	0.1624	0.8354	ENPP7P13	ectonucleotide pyrophosphatase/phosphodiesterase 7 pseudogene 13	2.74	3.21	2.81	5.11	2.83	2.72	2.52	3.07	-1.06	1.41	1.22	4.09	27
17121900	2.7	2.27	1.22	0.34	1.35	0.1083	0.8132	ENPP7P13	ectonucleotide pyrophosphatase/phosphodiesterase 7 pseudogene 13	2.62	2.7	2.78	5.13	2.93	2.27	2.33	2.17	-1.24	1.34	1.36	7.78	25
17122444	3.66	3.47	0.56	0.4	1.14	0.4306	0.9142	FLJ43315	asparagine synthetase pseudogene	3.42	3.86	3.26	4.51	3.52	3.42	4.06	3.1	-1.07	1.36	-1.74	2.66	46
17122686	4.75	3.94	0.66	0.32	1.75	0.0185	0.7161	VN1R108P	vomeronasal 1 receptor 108 pseudogene	5.59	4.31	4.22	5.08	3.59	3.83	4.35	4.03	4	1.4	-1.09	2.07	23
17122688	4.88	4.13	0.73	0.37	1.68	0.0451	0.768	VN1R108P	vomeronasal 1 receptor 108 pseudogene	5.81	4.22	4.44	5.22	3.74	4.05	4.64	4.19	4.19	1.12	-1.15	2.04	26
17122912	3.03	4.17	1.47	1.07	-2.21	0.2587	0.8758	ANKRD20A5P	ankyrin repeat domain 20 family member A5, pseudogene	3.22	5.41	3.02	1.89	4.63	5.55	3.6	3.16	-2.66	-1.1	-1.48	-2.41	13
17124456	2.5	2.44	0.85	0.14	1.04	0.1578	0.8328	LOC650226	ankyrin repeat domain containing 26 pseudogene	2.45	2.29	2.74	4.15	2.42	2.17	2.46	2.44	1.02	1.08	1.21	3.27	34
17125094	2.29	2.29	0.5	0.25	1	0.4669	0.9185	CNTNAP3P2	CNTNAP3 pseudogene 2	2	2.46	2.18	3.13	2.17	2.45	2.47	1.94	-1.12	1	-1.22	2.28	20
17125112	3.24	2.46	0.07	0.56	1.72	0.0625	0.7861	AQP7P3	aquaporin 7 pseudogene 3	3.17	3.3	3.2	3.28	2.45	3.53	2.63	2.26	1.64	-1.17	1.49	2.02	25
17125112	3.24	2.46	0.07	0.56	1.72	0.0625	0.7861	AQP7P1	aquaporin 7 pseudogene 1	3.17	3.3	3.2	3.28	2.45	3.53	2.63	2.26	1.64	-1.17	1.49	2.02	25
17125236	3.19	3.32	0.69	0.33	-1.1	0.8823	0.9839	FGF7P6	fibroblast growth factor 7 pseudogene 6	3.42	2.67	2.92	4.23	3.37	3.26	3.79	3	1.03	-1.51	-1.83	2.34	12
17125282	5.24	5.68	1.38	0.29	-1.36	0.6883	0.9554	PGM5P2	phosphoglucomutase 5 pseudogene 2	4.72	5.17	5.73	7.84	5.88	5.86	5.54	5.26	-2.24	-1.61	1.14	5.97	30
17125774	4.43	4.48	0.61	0.54	-1.04	0.6529	0.952	HLA-K	major histocompatibility complex, class I, K (pseudogene)	4.73	3.73	5.1	4.13	4.63	4.32	4.06	5.3	1.07	-1.51	2.07	-2.25	26
17125776	4.43	4.48	0.61	0.54	-1.04	0.6529	0.952	HLA-K	major histocompatibility complex, class I, K (pseudogene)	4.73	3.73	5.1	4.13	4.63	4.32	4.06	5.3	1.07	-1.51	2.07	-2.25	26

## Sheet: Repeated 50s
ID	Portador Avg (log2)	Control Avg (log2)	Portador DE	Control DE	Fold Change (portador vs control)	p-value	FDR	Gene Symbol	Description	PM15MBH	PM36EDM	PF44DBO	PM54MBO	CCF15VBO	CCM35ROM	CF42AH	CM55RGT	FC20s	FC30s	FC40s	FC50s	probes totales
16706906	5.48	6.43	1.33	1.19	-1.94	0.258	0.8758	ADIRF	adipogenesis regulatory factor	7.46	5.77	4.31	5.16	6.69	6.11	5.19	8.02	1.7	-1.27	-1.83	-7.26	12
16798812	3.51	4.57	0.63	0.51	-2.08	0.0085	0.6784	ARHGAP11B	Rho GTPase activating protein 11B	3.05	3.91	4.23	2.95	4.77	4.13	4.3	5.25	-3.31	-1.17	-1.05	-4.94	9
16814183	6.35	6.36	0.89	0.42	-1.01	0.9462	0.9929	ARHGDIG	Rho GDP dissociation inhibitor (GDI) gamma	6.26	5.22	6.44	7.38	6.05	6.69	6.74	5.94	1.16	-2.77	-1.23	2.72	8
17001365	5.1	2.09	2.4	2.31	8.09	0.1794	0.8427	C5orf46	chromosome 5 open reading frame 46	2.55	7.41	3.51	6.83	1.91	2.47	6.66	1.88	1.56	30.76	-8.91	30.95	18
16832234	4	3.82	0.88	0.86	1.13	0.8141	0.9757	CCDC144NL-AS1	CCDC144NL antisense RNA 1	3.14	4.08	3.93	5.27	4.1	3.78	5.47	3.53	-1.94	1.22	-2.91	3.33	39
17116599	2.89	2.66	0.54	0.34	1.17	0.1552	0.8328	DAZ1	deleted in azoospermia 1	2.79	3.13	2.71	3.9	3.16	2.77	2.39	2.52	-1.29	1.28	1.25	2.59	16
17116599	2.89	2.66	0.54	0.34	1.17	0.1552	0.8328	DAZ2	deleted in azoospermia 2	2.79	3.13	2.71	3.9	3.16	2.77	2.39	2.52	-1.29	1.28	1.25	2.59	16
17116599	2.89	2.66	0.54	0.34	1.17	0.1552	0.8328	DAZ3	deleted in azoospermia 3	2.79	3.13	2.71	3.9	3.16	2.77	2.39	2.52	-1.29	1.28	1.25	2.59	16
17116550	2.81	2.61	0.6	0.27	1.15	0.1372	0.8292	DAZ4	deleted in azoospermia 4	2.63	3.05	2.74	3.96	3.01	2.67	2.36	2.53	-1.3	1.3	1.3	2.69	16
16861887	7.73	7.59	0.23	0.79	1.1	0.7008	0.957	ECH1	enoyl-CoA hydratase 1, peroxisomal	7.67	7.84	7.3	7.7	8.01	8.22	7.27	6.48	-1.26	-1.3	1.02	2.33	22
16968339	4.32	4.23	0.74	0.24	1.06	0.7458	0.9647	FGF5	fibroblast growth factor 5	5.41	4.2	4.43	3.63	4.08	4.23	4.28	4.65	2.51	-1.02	1.11	-2.03	22
16793488	6.51	6.6	0.47	0.42	-1.07	0.9679	0.9965	GPR135	G protein-coupled receptor 135	6.79	6.19	6.06	7.04	6.92	6.69	6.5	5.93	-1.1	-1.41	-1.36	2.17	25
17016512	2.35	2.71	0.19	1.16	-1.28	0.0739	0.7943	HIST1H3J	histone cluster 1, H3j	2.44	2.54	2.27	2.1	2.97	2.68	2.43	4.97	-1.44	-1.1	-1.12	-7.3	18
17016494	8.94	10.17	0.39	0.81	-2.34	0.0022	0.6028	HIST1H4J	histone cluster 1, H4j	9.18	9.4	8.62	8.62	10.46	9.74	9.98	11.56	-2.42	-1.27	-2.57	-7.66	25
17005868	9	10.17	0.34	0.78	-2.24	0.0021	0.6028	HIST1H4K	histone cluster 1, H4k	9.19	9.39	8.8	8.66	10.44	9.74	9.99	11.5	-2.38	-1.27	-2.29	-7.17	25
16692611	2.95	2.61	1.16	0.62	1.26	0.2657	0.8781	HIST2H2BF	histone cluster 2, H2bf	2.7	2.91	3.2	5.21	2.45	2.68	3.81	2.66	1.19	1.17	-1.52	5.87	15
16670387	5.15	6.57	0.27	1.14	-2.68	0.0057	0.6697	HIST2H3A	histone cluster 2, H3a	4.83	5.31	5.01	5.43	6.73	5.56	6.44	8.29	-3.73	-1.19	-2.7	-7.28	27
16670387	5.15	6.57	0.27	1.14	-2.68	0.0057	0.6697	HIST2H3C	histone cluster 2, H3c	4.83	5.31	5.01	5.43	6.73	5.56	6.44	8.29	-3.73	-1.19	-2.7	-7.28	27
16670377	6.52	6.9	0.85	0.56	-1.3	0.8872	0.9847	HIST2H4A	histone cluster 2, H4a	6.6	6.27	6.63	8.18	6.75	6.14	7.46	7.09	-1.11	1.09	-1.78	2.13	32
16670377	6.52	6.9	0.85	0.56	-1.3	0.8872	0.9847	HIST2H4B	histone cluster 2, H4b	6.6	6.27	6.63	8.18	6.75	6.14	7.46	7.09	-1.11	1.09	-1.78	2.13	32
16720077	9.49	10.22	1.01	0.34	-1.65	0.076	0.7953	IFITM2	interferon induced transmembrane protein 2	10.41	9.88	9.18	8.07	10.64	10.05	9.85	10.36	-1.17	-1.13	-1.59	-4.89	12
16798234	7.62	6.82	0.51	0.28	1.74	0.0087	0.6784	IPW	imprinted in Prader-Willi syndrome (non-protein coding)	8.08	6.96	7.39	7.91	6.39	6.73	7.02	6.91	3.22	1.17	1.29	2	25
16798240	6.76	6.01	0.48	0.25	1.67	0.0107	0.6885	IPW	imprinted in Prader-Willi syndrome (non-protein coding)	7.02	6.25	6.48	7.28	5.89	5.73	6.3	6.14	2.2	1.43	1.14	2.21	25
16788520	5.69	4.87	1.64	1.52	1.77	0.2737	0.8785	MEG3	maternally expressed 3 (non-protein coding)	6.55	4.2	4.63	7.68	2.83	5.4	6.4	4.44	13.19	-2.3	-3.4	9.44	12
17108585	5.51	5.85	0.67	0.14	-1.26	0.9936	0.999	MIR1184-1	microRNA 1184-1	5.5	5.45	5.57	6.85	6.01	5.92	5.77	5.69	-1.42	-1.38	-1.14	2.23	25
17115763	5.51	5.85	0.67	0.14	-1.26	0.9936	0.999	MIR1184-1	microRNA 1184-1	5.5	5.45	5.57	6.85	6.01	5.92	5.77	5.69	-1.42	-1.38	-1.14	2.23	25
17108585	5.51	5.85	0.67	0.14	-1.26	0.9936	0.999	MIR1184-2	microRNA 1184-2	5.5	5.45	5.57	6.85	6.01	5.92	5.77	5.69	-1.42	-1.38	-1.14	2.23	25
17115763	5.51	5.85	0.67	0.14	-1.26	0.9936	0.999	MIR1184-2	microRNA 1184-2	5.5	5.45	5.57	6.85	6.01	5.92	5.77	5.69	-1.42	-1.38	-1.14	2.23	25
17108585	5.51	5.85	0.67	0.14	-1.26	0.9936	0.999	MIR1184-3	microRNA 1184-3	5.5	5.45	5.57	6.85	6.01	5.92	5.77	5.69	-1.42	-1.38	-1.14	2.23	25
17115763	5.51	5.85	0.67	0.14	-1.26	0.9936	0.999	MIR1184-3	microRNA 1184-3	5.5	5.45	5.57	6.85	6.01	5.92	5.77	5.69	-1.42	-1.38	-1.14	2.23	25
16830428	5.8	6.06	0.36	0.2	-1.2	0.0748	0.7949	NLGN2	neuroligin 2	5.82	5.69	5.98	5.15	6.09	5.8	6.05	6.3	-1.2	-1.08	-1.05	-2.21	20
16757347	5.77	8	1.08	0.7	-4.67	0.0021	0.6028	OAS2	2-5-oligoadenylate synthetase 2	5.09	6.36	7.04	4.74	8.1	6.93	8.58	7.88	-8.04	-1.48	-2.91	-8.8	20
17117463	3.17	3.23	0.8	0.93	-1.04	0.8522	0.9808	PLXDC2	plexin domain containing 2	2.81	3.57	2.19	4	3.68	2.22	4.3	2.75	-1.82	2.56	-4.32	2.38	15
16852886	2.61	2.98	0.29	0.6	-1.3	0.248	0.8712	SERPINB10	serpin peptidase inhibitor, clade B (ovalbumin), member 10	2.45	2.74	2.98	2.34	2.91	2.23	3.07	3.69	-1.37	1.42	-1.06	-2.54	21
16798083	5.09	4.25	0.52	0.33	1.79	0.0545	0.7836	SNORD109A	small nucleolar RNA, C/D box 109A	5.5	4.27	4.98	5.17	4.25	4.3	4.89	4.17	2.38	-1.02	1.06	2	25
16798083	5.09	4.25	0.52	0.33	1.79	0.0545	0.7836	SNORD109B	small nucleolar RNA, C/D box 109B	5.5	4.27	4.98	5.17	4.25	4.3	4.89	4.17	2.38	-1.02	1.06	2	25
16798303	4.06	2.92	1.2	0.41	2.21	0.011	0.6885	SNORD115-11	small nucleolar RNA, C/D box 115-11	6.16	3.85	3.4	4.46	3.2	3.32	2.63	2.5	7.76	1.44	1.71	3.87	25
16798402	4.06	2.92	1.2	0.41	2.21	0.011	0.6885	SNORD115-11	small nucleolar RNA, C/D box 115-11	6.16	3.85	3.4	4.46	3.2	3.32	2.63	2.5	7.76	1.44	1.71	3.87	25
16798416	4.06	2.92	1.2	0.41	2.21	0.011	0.6885	SNORD115-11	small nucleolar RNA, C/D box 115-11	6.16	3.85	3.4	4.46	3.2	3.32	2.63	2.5	7.76	1.44	1.71	3.87	25
16798286	4.06	2.92	1.2	0.41	2.21	0.011	0.6885	SNORD115-12	small nucleolar RNA, C/D box 115-12	6.16	3.85	3.4	4.46	3.2	3.32	2.63	2.5	7.76	1.44	1.71	3.87	25
16798303	4.06	2.92	1.2	0.41	2.21	0.011	0.6885	SNORD115-29	small nucleolar RNA, C/D box 115-29	6.16	3.85	3.4	4.46	3.2	3.32	2.63	2.5	7.76	1.44	1.71	3.87	25
16798402	4.06	2.92	1.2	0.41	2.21	0.011	0.6885	SNORD115-29	small nucleolar RNA, C/D box 115-29	6.16	3.85	3.4	4.46	3.2	3.32	2.63	2.5	7.76	1.44	1.71	3.87	25
16798416	4.06	2.92	1.2	0.41	2.21	0.011	0.6885	SNORD115-29	small nucleolar RNA, C/D box 115-29	6.16	3.85	3.4	4.46	3.2	3.32	2.63	2.5	7.76	1.44	1.71	3.87	25
16798303	4.06	2.92	1.2	0.41	2.21	0.011	0.6885	SNORD115-36	small nucleolar RNA, C/D box 115-36	6.16	3.85	3.4	4.46	3.2	3.32	2.63	2.5	7.76	1.44	1.71	3.87	25
16798402	4.06	2.92	1.2	0.41	2.21	0.011	0.6885	SNORD115-36	small nucleolar RNA, C/D box 115-36	6.16	3.85	3.4	4.46	3.2	3.32	2.63	2.5	7.76	1.44	1.71	3.87	25
16798416	4.06	2.92	1.2	0.41	2.21	0.011	0.6885	SNORD115-36	small nucleolar RNA, C/D box 115-36	6.16	3.85	3.4	4.46	3.2	3.32	2.63	2.5	7.76	1.44	1.71	3.87	25
16798303	4.06	2.92	1.2	0.41	2.21	0.011	0.6885	SNORD115-43	small nucleolar RNA, C/D box 115-43	6.16	3.85	3.4	4.46	3.2	3.32	2.63	2.5	7.76	1.44	1.71	3.87	25
16798402	4.06	2.92	1.2	0.41	2.21	0.011	0.6885	SNORD115-43	small nucleolar RNA, C/D box 115-43	6.16	3.85	3.4	4.46	3.2	3.32	2.63	2.5	7.76	1.44	1.71	3.87	25
16798416	4.06	2.92	1.2	0.41	2.21	0.011	0.6885	SNORD115-43	small nucleolar RNA, C/D box 115-43	6.16	3.85	3.4	4.46	3.2	3.32	2.63	2.5	7.76	1.44	1.71	3.87	25
16798286	4.06	2.92	1.2	0.41	2.21	0.011	0.6885	SNORD115-9	small nucleolar RNA, C/D box 115-9	6.16	3.85	3.4	4.46	3.2	3.32	2.63	2.5	7.76	1.44	1.71	3.87	25
16798208	6.37	5.78	1.06	0.15	1.51	0.4339	0.915	SNORD116@	small nucleolar RNA, C/D box 116 cluster	6.68	4.66	6.04	7.1	5.61	5.68	5.89	5.9	2.09	-2.02	1.11	2.29	16
16798208	6.37	5.78	1.06	0.15	1.51	0.4339	0.915	SNORD116-20	small nucleolar RNA, C/D box 116-20	6.68	4.66	6.04	7.1	5.61	5.68	5.89	5.9	2.09	-2.02	1.11	2.29	16
16798144	9.91	9.55	0.65	0.6	1.28	0.0666	0.7914	SNORD116-3	small nucleolar RNA, C/D box 116-3	11.1	9.7	10.2	9.76	9.28	9.9	9.96	8.69	3.53	-1.15	1.19	2.1	25
16798146	8.08	7.77	0.73	0.59	1.24	0.0639	0.7908	SNORD116-5	small nucleolar RNA, C/D box 116-5	9.5	7.92	8.26	8.05	7.55	8.02	8.17	6.86	3.87	-1.07	1.06	2.29	25
16798146	8.08	7.77	0.73	0.59	1.24	0.0639	0.7908	SNORD116-7	small nucleolar RNA, C/D box 116-7	9.5	7.92	8.26	8.05	7.55	8.02	8.17	6.86	3.87	-1.07	1.06	2.29	25
16798144	9.91	9.55	0.65	0.6	1.28	0.0666	0.7914	SNORD116-9	small nucleolar RNA, C/D box 116-9	11.1	9.7	10.2	9.76	9.28	9.9	9.96	8.69	3.53	-1.15	1.19	2.1	25
16798050	4.85	4.72	0.85	0.27	1.09	0.8013	0.974	SNRPN	small nuclear ribonucleoprotein polypeptide N	5.33	3.86	4.42	5.73	5.09	4.79	4.64	4.45	1.18	-1.9	-1.16	2.43	25
16798234	7.62	6.82	0.51	0.28	1.74	0.0087	0.6784	SNRPN	small nuclear ribonucleoprotein polypeptide N	8.08	6.96	7.39	7.91	6.39	6.73	7.02	6.91	3.22	1.17	1.29	2	25
16798240	6.76	6.01	0.48	0.25	1.67	0.0107	0.6885	SNRPN	small nuclear ribonucleoprotein polypeptide N	7.02	6.25	6.48	7.28	5.89	5.73	6.3	6.14	2.2	1.43	1.14	2.21	25
16798244	7.07	6.56	0.64	0.51	1.43	0.091	0.8036	SNRPN	small nuclear ribonucleoprotein polypeptide N	7.38	6.67	6.67	8.01	6	6.26	7.1	6.86	2.59	1.33	-1.34	2.22	25
16798069	4.54	4.2	0.42	0.47	1.27	0.2178	0.8617	SNRPN	small nuclear ribonucleoprotein polypeptide N	4.67	4.21	4.39	5.17	4.13	4.88	4.27	3.76	1.46	-1.59	1.09	2.65	25
16798020	8.87	8.4	0.64	0.23	1.38	0.1225	0.8232	SNURF	SNRPN upstream reading frame	9.22	8.21	8.48	9.59	8.39	8.67	8.41	8.11	1.77	-1.37	1.05	2.78	23
17116681	4.17	3.67	0.91	0.42	1.42	0.1923	0.8525	SPRY3	sprouty RTK signaling antagonist 3	3.78	3.13	4.56	5.23	3.08	3.49	4	3.89	1.63	-1.28	1.48	2.53	26
16761514	3.05	3.3	0.88	0.26	-1.19	0.778	0.97	TAS2R19	taste receptor, type 2, member 19	2.37	3.06	3.15	4.47	3.33	3.31	3.73	3.11	-1.95	-1.19	-1.49	2.57	13
16965000	3.87	3.51	0.3	0.36	1.29	0.1486	0.8328	USP17L11	ubiquitin specific peptidase 17-like family member 11	3.53	3.87	3.87	4.27	3.65	4.01	3.33	3.21	-1.08	-1.1	1.46	2.08	25
16965013	3.95	3.68	0.4	0.3	1.21	0.2856	0.8832	USP17L20	ubiquitin specific peptidase 17-like family member 20	3.46	4.06	3.84	4.41	3.84	4.03	3.48	3.41	-1.3	1.02	1.28	2	25
16965021	3.95	3.76	0.24	0.33	1.14	0.2117	0.8593	USP17L24	ubiquitin specific peptidase 17-like family member 24	3.66	3.89	4.01	4.23	3.75	4.03	3.73	3.23	-1.07	-1.1	1.22	2	25
16965023	3.95	3.76	0.24	0.33	1.14	0.2117	0.8593	USP17L24	ubiquitin specific peptidase 17-like family member 24	3.66	3.89	4.01	4.23	3.75	4.03	3.73	3.23	-1.07	-1.1	1.22	2	25
16965025	3.95	3.76	0.24	0.33	1.14	0.2117	0.8593	USP17L24	ubiquitin specific peptidase 17-like family member 24	3.66	3.89	4.01	4.23	3.75	4.03	3.73	3.23	-1.07	-1.1	1.22	2	25
16965029	3.95	3.76	0.24	0.33	1.14	0.2117	0.8593	USP17L24	ubiquitin specific peptidase 17-like family member 24	3.66	3.89	4.01	4.23	3.75	4.03	3.73	3.23	-1.07	-1.1	1.22	2	25
16965031	3.95	3.76	0.24	0.33	1.14	0.2117	0.8593	USP17L24	ubiquitin specific peptidase 17-like family member 24	3.66	3.89	4.01	4.23	3.75	4.03	3.73	3.23	-1.07	-1.1	1.22	2	25
16965033	3.95	3.76	0.24	0.33	1.14	0.2117	0.8593	USP17L24	ubiquitin specific peptidase 17-like family member 24	3.66	3.89	4.01	4.23	3.75	4.03	3.73	3.23	-1.07	-1.1	1.22	2	25
16965021	3.95	3.76	0.24	0.33	1.14	0.2117	0.8593	USP17L25	ubiquitin specific peptidase 17-like family member 25	3.66	3.89	4.01	4.23	3.75	4.03	3.73	3.23	-1.07	-1.1	1.22	2	25
16965023	3.95	3.76	0.24	0.33	1.14	0.2117	0.8593	USP17L25	ubiquitin specific peptidase 17-like family member 25	3.66	3.89	4.01	4.23	3.75	4.03	3.73	3.23	-1.07	-1.1	1.22	2	25
16965025	3.95	3.76	0.24	0.33	1.14	0.2117	0.8593	USP17L25	ubiquitin specific peptidase 17-like family member 25	3.66	3.89	4.01	4.23	3.75	4.03	3.73	3.23	-1.07	-1.1	1.22	2	25
16965029	3.95	3.76	0.24	0.33	1.14	0.2117	0.8593	USP17L25	ubiquitin specific peptidase 17-like family member 25	3.66	3.89	4.01	4.23	3.75	4.03	3.73	3.23	-1.07	-1.1	1.22	2	25
16965031	3.95	3.76	0.24	0.33	1.14	0.2117	0.8593	USP17L25	ubiquitin specific peptidase 17-like family member 25	3.66	3.89	4.01	4.23	3.75	4.03	3.73	3.23	-1.07	-1.1	1.22	2	25
16965033	3.95	3.76	0.24	0.33	1.14	0.2117	0.8593	USP17L25	ubiquitin specific peptidase 17-like family member 25	3.66	3.89	4.01	4.23	3.75	4.03	3.73	3.23	-1.07	-1.1	1.22	2	25
16965021	3.95	3.76	0.24	0.33	1.14	0.2117	0.8593	USP17L26	ubiquitin specific peptidase 17-like family member 26	3.66	3.89	4.01	4.23	3.75	4.03	3.73	3.23	-1.07	-1.1	1.22	2	25
16965023	3.95	3.76	0.24	0.33	1.14	0.2117	0.8593	USP17L26	ubiquitin specific peptidase 17-like family member 26	3.66	3.89	4.01	4.23	3.75	4.03	3.73	3.23	-1.07	-1.1	1.22	2	25
16965025	3.95	3.76	0.24	0.33	1.14	0.2117	0.8593	USP17L26	ubiquitin specific peptidase 17-like family member 26	3.66	3.89	4.01	4.23	3.75	4.03	3.73	3.23	-1.07	-1.1	1.22	2	25
16965029	3.95	3.76	0.24	0.33	1.14	0.2117	0.8593	USP17L26	ubiquitin specific peptidase 17-like family member 26	3.66	3.89	4.01	4.23	3.75	4.03	3.73	3.23	-1.07	-1.1	1.22	2	25
16965031	3.95	3.76	0.24	0.33	1.14	0.2117	0.8593	USP17L26	ubiquitin specific peptidase 17-like family member 26	3.66	3.89	4.01	4.23	3.75	4.03	3.73	3.23	-1.07	-1.1	1.22	2	25
16965033	3.95	3.76	0.24	0.33	1.14	0.2117	0.8593	USP17L26	ubiquitin specific peptidase 17-like family member 26	3.66	3.89	4.01	4.23	3.75	4.03	3.73	3.23	-1.07	-1.1	1.22	2	25
16965021	3.95	3.76	0.24	0.33	1.14	0.2117	0.8593	USP17L27	ubiquitin specific peptidase 17-like family member 27	3.66	3.89	4.01	4.23	3.75	4.03	3.73	3.23	-1.07	-1.1	1.22	2	25
16965023	3.95	3.76	0.24	0.33	1.14	0.2117	0.8593	USP17L27	ubiquitin specific peptidase 17-like family member 27	3.66	3.89	4.01	4.23	3.75	4.03	3.73	3.23	-1.07	-1.1	1.22	2	25
16965025	3.95	3.76	0.24	0.33	1.14	0.2117	0.8593	USP17L27	ubiquitin specific peptidase 17-like family member 27	3.66	3.89	4.01	4.23	3.75	4.03	3.73	3.23	-1.07	-1.1	1.22	2	25
16965029	3.95	3.76	0.24	0.33	1.14	0.2117	0.8593	USP17L27	ubiquitin specific peptidase 17-like family member 27	3.66	3.89	4.01	4.23	3.75	4.03	3.73	3.23	-1.07	-1.1	1.22	2	25
16965031	3.95	3.76	0.24	0.33	1.14	0.2117	0.8593	USP17L27	ubiquitin specific peptidase 17-like family member 27	3.66	3.89	4.01	4.23	3.75	4.03	3.73	3.23	-1.07	-1.1	1.22	2	25
16965033	3.95	3.76	0.24	0.33	1.14	0.2117	0.8593	USP17L27	ubiquitin specific peptidase 17-like family member 27	3.66	3.89	4.01	4.23	3.75	4.03	3.73	3.23	-1.07	-1.1	1.22	2	25
16965021	3.95	3.76	0.24	0.33	1.14	0.2117	0.8593	USP17L28	ubiquitin specific peptidase 17-like family member 28	3.66	3.89	4.01	4.23	3.75	4.03	3.73	3.23	-1.07	-1.1	1.22	2	25
16965023	3.95	3.76	0.24	0.33	1.14	0.2117	0.8593	USP17L28	ubiquitin specific peptidase 17-like family member 28	3.66	3.89	4.01	4.23	3.75	4.03	3.73	3.23	-1.07	-1.1	1.22	2	25
16965025	3.95	3.76	0.24	0.33	1.14	0.2117	0.8593	USP17L28	ubiquitin specific peptidase 17-like family member 28	3.66	3.89	4.01	4.23	3.75	4.03	3.73	3.23	-1.07	-1.1	1.22	2	25
16965029	3.95	3.76	0.24	0.33	1.14	0.2117	0.8593	USP17L28	ubiquitin specific peptidase 17-like family member 28	3.66	3.89	4.01	4.23	3.75	4.03	3.73	3.23	-1.07	-1.1	1.22	2	25
16965031	3.95	3.76	0.24	0.33	1.14	0.2117	0.8593	USP17L28	ubiquitin specific peptidase 17-like family member 28	3.66	3.89	4.01	4.23	3.75	4.03	3.73	3.23	-1.07	-1.1	1.22	2	25
16965033	3.95	3.76	0.24	0.33	1.14	0.2117	0.8593	USP17L28	ubiquitin specific peptidase 17-like family member 28	3.66	3.89	4.01	4.23	3.75	4.03	3.73	3.23	-1.07	-1.1	1.22	2	25
16965021	3.95	3.76	0.24	0.33	1.14	0.2117	0.8593	USP17L29	ubiquitin specific peptidase 17-like family member 29	3.66	3.89	4.01	4.23	3.75	4.03	3.73	3.23	-1.07	-1.1	1.22	2	25
16965023	3.95	3.76	0.24	0.33	1.14	0.2117	0.8593	USP17L29	ubiquitin specific peptidase 17-like family member 29	3.66	3.89	4.01	4.23	3.75	4.03	3.73	3.23	-1.07	-1.1	1.22	2	25
16965025	3.95	3.76	0.24	0.33	1.14	0.2117	0.8593	USP17L29	ubiquitin specific peptidase 17-like family member 29	3.66	3.89	4.01	4.23	3.75	4.03	3.73	3.23	-1.07	-1.1	1.22	2	25
16965029	3.95	3.76	0.24	0.33	1.14	0.2117	0.8593	USP17L29	ubiquitin specific peptidase 17-like family member 29	3.66	3.89	4.01	4.23	3.75	4.03	3.73	3.23	-1.07	-1.1	1.22	2	25
16965031	3.95	3.76	0.24	0.33	1.14	0.2117	0.8593	USP17L29	ubiquitin specific peptidase 17-like family member 29	3.66	3.89	4.01	4.23	3.75	4.03	3.73	3.23	-1.07	-1.1	1.22	2	25
16965033	3.95	3.76	0.24	0.33	1.14	0.2117	0.8593	USP17L29	ubiquitin specific peptidase 17-like family member 29	3.66	3.89	4.01	4.23	3.75	4.03	3.73	3.23	-1.07	-1.1	1.22	2	25
16965021	3.95	3.76	0.24	0.33	1.14	0.2117	0.8593	USP17L30	ubiquitin specific peptidase 17-like family member 30	3.66	3.89	4.01	4.23	3.75	4.03	3.73	3.23	-1.07	-1.1	1.22	2	25
16965023	3.95	3.76	0.24	0.33	1.14	0.2117	0.8593	USP17L30	ubiquitin specific peptidase 17-like family member 30	3.66	3.89	4.01	4.23	3.75	4.03	3.73	3.23	-1.07	-1.1	1.22	2	25
16965025	3.95	3.76	0.24	0.33	1.14	0.2117	0.8593	USP17L30	ubiquitin specific peptidase 17-like family member 30	3.66	3.89	4.01	4.23	3.75	4.03	3.73	3.23	-1.07	-1.1	1.22	2	25
16965029	3.95	3.76	0.24	0.33	1.14	0.2117	0.8593	USP17L30	ubiquitin specific peptidase 17-like family member 30	3.66	3.89	4.01	4.23	3.75	4.03	3.73	3.23	-1.07	-1.1	1.22	2	25
16965031	3.95	3.76	0.24	0.33	1.14	0.2117	0.8593	USP17L30	ubiquitin specific peptidase 17-like family member 30	3.66	3.89	4.01	4.23	3.75	4.03	3.73	3.23	-1.07	-1.1	1.22	2	25
16965033	3.95	3.76	0.24	0.33	1.14	0.2117	0.8593	USP17L30	ubiquitin specific peptidase 17-like family member 30	3.66	3.89	4.01	4.23	3.75	4.03	3.73	3.23	-1.07	-1.1	1.22	2	25
16965021	3.95	3.76	0.24	0.33	1.14	0.2117	0.8593	USP17L5	ubiquitin specific peptidase 17-like family member 5	3.66	3.89	4.01	4.23	3.75	4.03	3.73	3.23	-1.07	-1.1	1.22	2	25
16965023	3.95	3.76	0.24	0.33	1.14	0.2117	0.8593	USP17L5	ubiquitin specific peptidase 17-like family member 5	3.66	3.89	4.01	4.23	3.75	4.03	3.73	3.23	-1.07	-1.1	1.22	2	25
16965025	3.95	3.76	0.24	0.33	1.14	0.2117	0.8593	USP17L5	ubiquitin specific peptidase 17-like family member 5	3.66	3.89	4.01	4.23	3.75	4.03	3.73	3.23	-1.07	-1.1	1.22	2	25
16965029	3.95	3.76	0.24	0.33	1.14	0.2117	0.8593	USP17L5	ubiquitin specific peptidase 17-like family member 5	3.66	3.89	4.01	4.23	3.75	4.03	3.73	3.23	-1.07	-1.1	1.22	2	25
16965031	3.95	3.76	0.24	0.33	1.14	0.2117	0.8593	USP17L5	ubiquitin specific peptidase 17-like family member 5	3.66	3.89	4.01	4.23	3.75	4.03	3.73	3.23	-1.07	-1.1	1.22	2	25
16965033	3.95	3.76	0.24	0.33	1.14	0.2117	0.8593	USP17L5	ubiquitin specific peptidase 17-like family member 5	3.66	3.89	4.01	4.23	3.75	4.03	3.73	3.23	-1.07	-1.1	1.22	2	25
16875014	8.43	7.42	0.37	0.2	2.01	0.0008	0.6028	ZNF432	zinc finger protein 432	8.26	8	8.85	8.6	7.47	7.77	7.31	7.42	1.73	1.17	2.92	2.26	11

## Sheet: Pseudogenes 40s
ID	Portador Avg (log2)	Control Avg (log2)	Portador DE	Control DE	Fold Change (portador vs control)	p-value	FDR	Gene symbol	Description	PM15MBH	PM36EDM	PF44DBO	PM54MBO	CCF15VBO	CCM35ROM	CF42AH	CM55RGT	FC20s	FC30s	FC40s	FC50s	probes totales
17085275	2.98	2.9	0.77	0.51	1.05	0.4142	0.9112	AQP7P4	aquaporin 7 pseudogene 4	2.69	3.3	4.27	2.59	2.31	3.19	2.64	3.43	1.3	1.08	3.08	-1.79	10
16900098	3.97	4.5	0.39	0.33	-1.45	0.0728	0.7943	IGKV2-29	immunoglobulin kappa variable 2-29 (gene/pseudogene)	3.95	3.98	3.5	4.45	3.99	4.71	4.64	4.37	-1.02	-1.66	-2.21	1.06	8
16865470	3.91	3.45	0.71	0.45	1.37	0.6676	0.9537	KIR2DP1	killer cell immunoglobulin-like receptor, two domains, pseudogene 1	3.82	4.27	2.61	3.76	3.21	3.99	3.66	2.98	1.52	1.22	-2.08	1.71	16
16824166	6.99	7.27	0.51	0.38	-1.22	0.0792	0.7958	NPIPP1	nuclear pore complex interacting protein pseudogene 1	6.84	7.19	6.02	6.97	7.53	6.95	7.68	6.97	-1.61	1.18	-3.15	-1.01	9
16725112	6.87	6.89	0.71	0.46	-1.01	0.9718	0.9967	OR10Y1P	olfactory receptor, family 10, subfamily Y, member 1 pseudogene	7.1	6.61	5.7	7.3	7.01	6.94	6.72	6	1.07	-1.26	-2.02	2.47	27
16872915	6.08	6.46	0.97	0.71	-1.3	0.3104	0.8898	PSG7	pregnancy specific beta-1-glycoprotein 7 (gene/pseudogene)	5.09	7.04	5.4	6.77	5.84	7.54	6.51	6.44	-1.67	-1.41	-2.16	1.25	9
16816860	9.79	10.14	0.24	0.34	-1.28	0.0926	0.8036	SMG1P1	SMG1 pseudogene 1	9.96	9.63	9.53	10.01	10.23	10.03	10.58	9.78	-1.2	-1.32	-2.06	1.18	34
16824867	9.87	10.21	0.26	0.34	-1.27	0.0862	0.8021	SMG1P1	SMG1 pseudogene 1	10.06	9.72	9.57	10.09	10.31	10.09	10.68	9.89	-1.19	-1.3	-2.16	1.15	31
16882819	2.76	2.36	0.38	0.48	1.32	0.0448	0.768	ACTR3BP2	ACTR3B pseudogene 2	2.77	2.72	3.52	2.79	1.74	2.4	2.33	2.92	2.04	1.25	2.28	-1.09	9
16757209	5.06	5.08	0.38	0.4	-1.02	0.3838	0.9065	ADAM1A	ADAM metallopeptidase domain 1A (pseudogene)	4.92	5.1	4.36	5.23	4.86	4.76	5.62	5.25	1.04	1.27	-2.4	-1.02	22
16851249	4.33	5.39	1.24	1.1	-2.08	0.225	0.8623	ANKRD20A5P	ankyrin repeat domain 20 family, member A5, pseudogene	3.51	5.99	3.38	4.94	5.72	6.45	5.12	3.87	-4.63	-1.38	-3.32	2.11	10
17085275	2.98	2.9	0.77	0.51	1.05	0.4142	0.9112	AQP7P3	aquaporin 7 pseudogene 3	2.69	3.3	4.27	2.59	2.31	3.19	2.64	3.43	1.3	1.08	3.08	-1.79	10
17101732	5.71	6.3	0.26	0.39	-1.5	0.0178	0.7072	CA5BP1	carbonic anhydrase VB pseudogene 1	5.6	5.81	5.54	6.12	6.47	6.08	6.88	6.06	-1.83	-1.21	-2.53	1.04	18
16857766	3.07	2.96	0.64	0.52	1.08	0.3919	0.9081	CLEC4GP1	C-type lectin domain family 4, member G pseudogene 1	3.2	2.96	3.73	2.18	3.14	2.82	1.95	2.94	1.04	1.11	3.42	-1.7	9
17117730	3.48	3.62	0.41	0.36	-1.1	0.7362	0.9637	DND1P1	DND microRNA-mediated repression inhibitor 1 pseudogene 1	3.48	3.41	4.3	3.54	3.57	3.69	3.13	4	-1.06	-1.22	2.25	-1.38	14
16811873	6.17	5.73	0.27	0.37	1.36	0.1087	0.8132	DNM1P35	dynamin 1 pseudogene 35	6.15	6.12	6.25	5.64	5.83	5.64	5.17	6.03	1.25	1.4	2.11	-1.31	11
16813751	4.26	4.44	0.72	0.35	-1.14	0.1396	0.8296	DNM1P46	dynamin 1 pseudogene 46	3.99	4.36	2.88	4.43	4.03	4.29	4.82	4.61	-1.03	1.05	-3.85	-1.13	9
17056476	4.21	4.73	0.41	0.49	-1.43	0.4845	0.9199	DPY19L1P1	DPY19L1 pseudogene 1	4.02	4.07	4.91	4.39	5	4.63	3.85	4.68	-1.98	-1.48	2.07	-1.22	8
16947759	2.85	2.67	0.23	1.19	1.13	0.5655	0.9369	EGFEM1P	EGF-like and EMI domain containing 1, pseudogene	3.25	2.9	2.72	2.85	2.27	2.78	4.96	2.85	1.97	1.09	-4.72	-1	25
16664322	3.09	2.95	0.32	0.46	1.1	0.2572	0.8758	FAAHP1	fatty acid amide hydrolase pseudogene 1	3.05	3.18	3.71	3.04	2.45	3.47	2.71	3.17	1.51	-1.23	2	-1.09	17
16993202	3.16	2.68	0.45	0.16	1.39	0.0197	0.7239	FAM153C	family with sequence similarity 153, member C, pseudogene	2.96	3.26	4	3.2	2.98	2.69	2.72	2.62	-1.01	1.48	2.43	1.5	8
17093557	2.15	1.82	0.36	0.13	1.26	0.0569	0.7859	FAM205BP	transmembrane protein C9orf144B pseudogene	1.88	2.3	2.66	1.95	1.76	1.9	1.62	1.9	1.09	1.33	2.07	1.04	13
16907546	4.76	5.49	0.7	0.31	-1.65	0.1558	0.8328	GCSHP3	glycine cleavage system protein H (aminomethyl carrier) pseudogene 3	4.94	4.7	4.64	6.14	5.3	5.47	6.02	5.56	-1.28	-1.71	-2.6	1.49	16
16981168	2.9	2.95	0.37	0.68	-1.03	0.7492	0.9649	GK3P	glycerol kinase 3 pseudogene	2.74	2.96	3.6	2.97	3.47	2.38	2.36	3.64	-1.66	1.49	2.36	-1.58	10
17058226	5.92	6.05	0.39	0.2	-1.09	0.2777	0.8802	GS1-124K5.11	RAB guanine nucleotide exchange factor (GEF) 1 pseudogene	6.35	6.06	5.43	5.79	6.08	6.04	6.44	6.01	1.21	1.01	-2.03	-1.17	17
16983521	4.54	4.74	0.93	0.12	-1.15	0.2103	0.8588	GUSBP1	glucuronidase, beta pseudogene 1	5.05	4.23	2.94	4.73	4.78	4.89	4.59	4.7	1.21	-1.58	-3.14	1.02	10
16996969	4.03	4.14	0.49	0.31	-1.08	0.5584	0.9359	GUSBP3	glucuronidase, beta pseudogene 3	4.3	3.81	3.42	4.5	4.26	3.99	4.54	3.84	1.03	-1.14	-2.17	1.58	23
16926801	2.32	2.14	0.52	0.44	1.13	0.5052	0.9244	HSFY1P1	heat shock transcription factor, Y-linked 1 pseudogene 1	2.79	2.15	2.53	1.58	2.52	2.09	1.47	2.18	1.2	1.05	2.08	-1.51	8
16851230	4.61	6.64	1.37	1.5	-4.09	0.0899	0.8027	ANKRD20A5P	ankyrin repeat domain 20 family, member A5, pseudogene	4.98	7.28	4.53	4.29	7.37	8.55	5.71	5.34	-5.24	-2.41	-2.27	-2.06	8
16900098	3.97	4.5	0.39	0.33	-1.45	0.0728	0.7943	IGKV3D-15	immunoglobulin kappa variable 3D-15 (gene/pseudogene)	3.95	3.98	3.5	4.45	3.99	4.71	4.64	4.37	-1.02	-1.66	-2.21	1.06	8
16686536	3.84	4.25	0.38	0.57	-1.33	0.0223	0.7259	RPS15AP10	ribosomal protein S15a pseudogene 10	3.9	3.09	3.86	3.76	3.86	4.34	5.22	4.28	1.02	-2.39	-2.56	-1.43	13
16953991	3.95	3.87	0.5	0.76	1.06	0.8243	0.977	LAMB2P1	laminin, beta 2 pseudogene 1	3.54	4.32	4.47	3.53	4.45	4.61	3.25	3.19	-1.89	-1.22	2.31	1.26	18
17118478	5.67	4.75	0.76	0.78	1.9	0.0881	0.8027	MAFIP	MAFF interacting protein (pseudogene)	6.3	4.47	5.61	5.65	3.67	4.92	4.61	5.55	6.21	-1.36	2	1.07	15
16671856	3.03	3.52	0.76	0.63	-1.4	0.7408	0.964	MSTO2P	misato family member 2, pseudogene	2.7	3.36	4.27	2.62	3.59	4.01	2.5	3.4	-1.85	-1.57	3.41	-1.71	8
16836412	4.77	4.78	0.64	0.48	-1.01	0.501	0.9235	MSX2P1	msh homeobox 2 pseudogene 1	5.47	4.21	5.19	4.27	4.9	4.9	3.88	4.54	1.49	-1.62	2.48	-1.21	9
16805870	4.07	1.92	1.17	0.68	4.45	0.0256	0.7424	NBEAP1	neurobeachin pseudogene 1	4.05	1.96	3.78	4.69	3.22	2.01	1.65	2.02	1.78	-1.04	4.37	6.36	8
16815409	3.66	2.99	0.51	0.23	1.59	0.0399	0.7564	OR1F2P	olfactory receptor, family 1, subfamily F, member 2, pseudogene	3.01	3.63	4.26	3.7	3.04	3.4	2.86	3.01	-1.02	1.18	2.65	1.61	17
17064002	3.18	3.29	0.5	0.53	-1.08	0.817	0.976	OR2A20P	olfactory receptor, family 2, subfamily A, member 20 pseudogene	3.41	3.84	2.78	2.86	2.78	3.65	3.84	2.91	1.55	1.14	-2.08	-1.04	12
16738268	2.89	2.69	0.31	0.31	1.15	0.2069	0.8567	OR4C5	olfactory receptor, family 4, subfamily C, member 5 (gene/pseudogene)	2.43	2.83	3.16	2.95	2.85	2.61	2.12	2.68	-1.34	1.17	2.06	1.21	13
16724989	3.4	3.22	0.46	0.27	1.13	0.2279	0.8638	OR6Q1	olfactory receptor, family 6, subfamily Q, member 1 (gene/pseudogene)	3.48	3.34	4.32	3.37	3.29	3.22	3.08	3.7	1.14	1.09	2.35	-1.26	17
16735288	3.4	4.12	0.38	0.67	-1.66	0.1782	0.8422	OVCH2	ovochymase 2 (gene/pseudogene)	3.02	3.9	3.21	3.54	4.43	2.94	4.26	3.87	-2.66	1.94	-2.07	-1.26	21
16960801	3.15	3.29	0.54	0.32	-1.11	0.4785	0.9195	PA2G4P4	proliferation-associated 2G4 pseudogene 4	3.37	2.93	2.5	3.75	3.04	3.14	3.76	3.42	1.26	-1.15	-2.39	1.26	17
16670079	4.65	5.27	0.84	0.56	-1.54	0.2697	0.8784	PDIA3P1	protein disulfide isomerase family A member 3 pseudogene 1	4.53	4.83	4.58	6.32	5.39	5.28	6.36	5.11	-1.82	-1.37	-3.43	2.3	9
16824166	6.99	7.27	0.51	0.38	-1.22	0.0792	0.7958	PKD1P6	polycystic kidney disease 1 (autosomal dominant) pseudogene 6	6.84	7.19	6.02	6.97	7.53	6.95	7.68	6.97	-1.61	1.18	-3.15	-1.01	9
17058261	6.46	6.24	0.44	0.57	1.17	0.9483	0.9936	PMS2P4	PMS1 homolog 2, mismatch repair system component pseudogene 4	6.63	6.34	5.62	6.45	5.79	6.78	6.68	5.71	1.79	-1.36	-2.09	1.67	8
16991492	1.5	1.78	0.21	0.62	-1.21	0.3896	0.9075	PPP1R2P3	protein phosphatase 1, regulatory (inhibitor) subunit 2 pseudogene 3	1.92	1.49	1.55	1.47	2.05	1.3	2.65	1.44	-1.09	1.14	-2.14	1.02	8
16813820	2.79	2.8	1.08	0.32	-1.01	0.9491	0.9938	PRKXP1	protein kinase, X-linked, pseudogene 1	1.81	3.34	4.12	2.11	2.95	3.2	2.51	2.6	-2.21	1.1	3.06	-1.41	10
16832423	5.59	5.35	0.25	0.41	1.18	0.2489	0.8716	PYY2	peptide YY, 2 (pseudogene)	5.49	5.67	5.94	5.37	5.13	5.78	4.88	5.6	1.28	-1.08	2.08	-1.17	14
17057134	6.12	6.77	0.89	0.14	-1.57	0.3743	0.9041	RASA4CP	RAS p21 protein activator 4C, pseudogene	7.68	6.32	5.59	6.14	6.62	6.88	6.89	6.69	2.08	-1.47	-2.46	-1.46	12
17117186	4.52	4.08	0.35	0.43	1.36	0.023	0.7259	RBMY2EP	RNA binding motif protein, Y-linked, family 2, member E pseudogene	4.13	4.92	4.68	4.36	4.16	4.12	3.23	3.96	-1.03	1.74	2.73	1.32	8
16777358	3.02	3.15	0.39	0.86	-1.1	0.9614	0.9954	RNU6-59P	RNA, U6 small nuclear 59, pseudogene	3.15	2.94	2.8	3.68	3.72	2.66	3.96	2.15	-1.49	1.21	-2.23	2.89	8
16850428	3.01	2.17	1	0.52	1.79	0.1425	0.8305	ROCK1P1	Rho-associated, coiled-coil containing protein kinase 1 pseudogene 1	2.02	2.87	3.14	4.43	2.33	3.14	1.96	2.18	-1.24	-1.21	2.26	4.76	8
16880168	5.8	5.87	0.74	0.54	-1.05	0.4209	0.9123	RPL23AP32	ribosomal protein L23a pseudogene 32	6.1	5.51	4.93	6.63	5.9	5.62	6.87	6.02	1.15	-1.08	-3.83	1.53	21
17044046	4.04	3.95	0.74	0.33	1.06	0.7301	0.9621	RPL23P8	ribosomal protein L23 pseudogene 8	3.19	4.06	5.01	4.01	4.34	3.55	3.9	4	-2.22	1.42	2.15	1.01	13
16824915	3.01	2.97	0.86	0.58	1.03	0.5092	0.9253	RRN3P1	RRN3 homolog, RNA polymerase I transcription factor pseudogene 1	3.5	3.44	1.65	2.62	3.18	2.58	3.86	2.73	1.24	1.82	-4.61	-1.08	8
16824997	4.55	4.39	0.56	0.33	1.12	0.6588	0.9531	RRN3P3	RRN3 homolog, RNA polymerase I transcription factor pseudogene 3	4.69	4.58	3.45	4.4	4.25	4.05	4.5	4.82	1.36	1.44	-2.06	-1.34	11
16963220	5.97	6.09	0.29	0.88	-1.09	0.1928	0.8525	SDHAP1	succinate dehydrogenase complex subunit A, flavoprotein pseudogene 1	5.51	6.03	6.18	5.9	6.22	6.24	7.66	5.58	-1.64	-1.15	-2.78	1.24	9
16949882	5.19	5.63	0.51	0.47	-1.35	0.1695	0.8372	SDHAP2	succinate dehydrogenase complex subunit A, flavoprotein pseudogene 2	5.78	4.64	4.94	5.43	5.78	5.47	6.19	5.07	1	-1.78	-2.37	1.28	10
16824901	4.47	5.37	0.42	0.23	-1.86	0.0121	0.6963	SLC7A5P2	solute carrier family 7 (amino acid transporter light chain, L system), member 5 pseudogene 2	4.34	4.64	4.42	5.27	5.56	5.3	5.44	5.04	-2.32	-1.58	-2.03	1.18	17
16825503	9.33	9.7	0.27	0.29	-1.29	0.0576	0.7859	SMG1P2	SMG1 pseudogene 2	9.54	9.2	8.97	9.52	9.81	9.57	10.09	9.42	-1.21	-1.3	-2.17	1.07	29
16824867	9.87	10.21	0.26	0.34	-1.27	0.0862	0.8021	SMG1P3	SMG1 pseudogene 3	10.06	9.72	9.57	10.09	10.31	10.09	10.68	9.89	-1.19	-1.3	-2.16	1.15	31
16825722	9.41	9.81	0.28	0.25	-1.31	0.0454	0.768	SMG1P5	SMG1 pseudogene 5	9.63	9.24	9.09	9.65	9.92	9.66	10.13	9.6	-1.22	-1.33	-2.05	1.04	28
16827741	4.13	4.37	0.86	0.81	-1.18	0.5153	0.9268	SMG1P7	SMG1 pseudogene 7	3.29	4.04	4.22	5.37	4.67	3.83	5.63	4.04	-2.61	1.15	-2.66	2.51	10
17058394	5.28	4.86	0.51	0.3	1.34	0.1143	0.8169	SPDYE8P	speedy/RINGO cell cycle regulator family member E8, pseudogene	5.6	4.74	5.82	4.96	4.49	5.08	4.68	5.09	2.15	-1.27	2.2	-1.09	12
17047341	5.2	6.04	0.65	0.24	-1.79	0.1056	0.8122	STAG3L1	stromal antigen 3-like 1 (pseudogene)	6.46	5.05	5.12	5.41	6.23	5.87	6.25	5.78	1.17	-1.76	-2.18	-1.29	8
17058651	4.67	5.08	0.39	0.29	-1.33	0.0798	0.7968	STAG3L2	stromal antigen 3-like 2 (pseudogene)	5.02	4.53	4.13	4.86	4.93	4.72	5.36	5.26	1.06	-1.14	-2.34	-1.32	10
17008461	2.82	2.51	0.57	0.37	1.25	0.1943	0.8529	TREML5P	triggering receptor expressed on myeloid cells-like 5, pseudogene	3.03	2.25	3.56	2.57	2.48	1.95	2.52	2.86	1.46	1.22	2.05	-1.22	9
16743207	2.73	3.03	0.65	0.19	-1.23	0.4855	0.9199	TRIM51EP	tripartite motif-containing 51E, pseudogene	2.77	2.67	1.96	3.55	3.11	2.67	2.97	3.02	-1.27	-1	-2.02	1.44	8
16804760	3.11	2.95	0.29	0.27	1.12	0.1622	0.8354	TTLL13P	tubulin tyrosine ligase-like family member 13, pseudogene	3.09	3.16	3.67	3.06	2.91	2.98	2.65	3.29	1.13	1.14	2.04	-1.18	28
16822265	5.57	5.84	0.33	0.35	-1.2	0.2456	0.8702	WASH4P	WAS protein family homolog 4 pseudogene	5.5	5.88	5.08	5.65	5.7	6.01	6.13	5.36	-1.14	-1.1	-2.06	1.23	9
16847343	2.77	3.03	0.5	0.55	-1.2	0.3783	0.9049	WFDC21P	WAP four-disulfide core domain 21, pseudogene	2.72	2.27	2.81	3.48	2.56	3.2	3.83	2.83	1.12	-1.9	-2.02	1.57	23
17001757	3.47	3.26	1.04	0.64	1.16	0.4183	0.912	ZNF300P1	zinc finger protein 300 pseudogene 1 (functional)	2.29	3.49	3.45	4.84	3.71	3.41	2.23	3.08	-2.68	1.06	2.33	3.37	11
17094224	4.94	5.47	0.3	0.36	-1.45	0.0356	0.7548	ZNF658B	zinc finger protein 658B, pseudogene	4.88	4.98	4.61	5.34	5.84	5.12	5.72	5.21	-1.95	-1.1	-2.17	1.09	25
16870776	3.66	4.85	1.07	0.82	-2.27	0.0455	0.768	ZNF826P	zinc finger protein 826, pseudogene	3.9	3.42	2.39	4.97	5.27	4.34	4.07	5.84	-2.58	-1.89	-3.21	-1.82	10
17054748	2.17	1.99	0.38	0.35	1.14	0.3742	0.9041	ZNF890P	zinc finger protein 890, pseudogene	2.28	2.14	2.92	2.09	2.63	1.89	1.89	2.16	-1.28	1.19	2.05	-1.05	10
17061210	2.78	2.62	0.5	1.01	1.12	0.7705	0.9685	DPY19L2P2	DPY19L2 pseudogene 2	2.68	3.19	2.01	2.87	1.94	2.16	3.01	4.17	1.66	2.04	-2	-2.46	8
16673270	2.51	2.6	0.29	0.52	-1.06	0.4358	0.915	LOC440700	carbonic anhydrase 14 pseudogene	2.55	2.49	3.08	2.5	2.94	2.49	1.71	2.63	-1.32	-1	2.58	-1.1	16
16803227	3.56	3.5	0.15	0.49	1.05	0.3428	0.8981	DNM1P35	dynamin 1 pseudogene 35	3.55	3.26	3.55	3.6	3.39	3.59	2.54	3.51	1.11	-1.26	2	1.06	14
16817177	4.2	3.82	0.76	0.25	1.31	0.251	0.8733	LOC554206	leucine carboxyl methyltransferase 1 pseudogene	4.69	3.63	5.05	3.53	3.69	4.12	3.93	3.56	2.01	-1.4	2.17	-1.02	19
16822256	7.22	7.65	0.47	0.43	-1.35	0.1128	0.8154	GTF2IP20	general transcription factor IIi pseudogene 20	7.47	6.58	7.03	7.64	7.54	7.13	8.16	7.77	-1.05	-1.46	-2.19	-1.1	25
16833736	1.93	1.94	0.44	0.25	-1.01	0.4027	0.9093	RDM1P5	RDM1 pseudogene 5	1.98	1.81	2.78	1.98	1.85	2.22	1.64	2.04	1.09	-1.34	2.21	-1.04	20
16884285	2.54	3.33	0.67	1.01	-1.73	0.1809	0.8443	LOC100507334	two pore channel 3 pseudogene	2.38	2.49	2.74	3.85	3.3	3.46	4.93	2.52	-1.88	-1.96	-4.55	2.51	9
16902836	4.19	4.1	0.62	0.4	1.07	0.4252	0.913	PRSS40B	serine protease 40B (pseudogene)	4.42	4	5.37	4.14	4.77	4.28	3.93	3.94	-1.28	-1.21	2.72	1.15	9
16949264	5.71	4.68	0.92	0.71	2.05	0.0218	0.7259	NMRAL2P	NmrA like redox sensor 2, pseudogene	5.35	5.28	6.12	7.25	5.66	4.98	4.29	4.1	-1.24	1.23	3.57	8.87	21
16963542	7.73	8.21	0.55	0.12	-1.4	0.1387	0.8292	SDHAP4	SDHA pseudogene 4	8.43	8	7.25	7.38	7.99	8.22	8.27	8.17	1.36	-1.16	-2.02	-1.73	11
17046458	3.52	2.46	0.5	0.39	2.08	0.0387	0.7564	LOC641746	glycine cleavage system protein H (aminomethyl carrier) pseudogene	3.47	3.5	3.62	2.55	3.21	2.33	2.45	2.58	1.2	2.25	2.24	-1.03	12
17063977	4.71	4.75	0.67	0.5	-1.03	0.1695	0.8372	LOC154761	family with sequence similarity 115, member C pseudogene	4.43	5.03	3.57	4.92	4.66	4.73	5.73	4.84	-1.17	1.23	-4.49	1.06	11
17086418	4.87	4.67	0.51	0.4	1.16	0.9087	0.9877	LOC389765	kinesin family member 27 pseudogene	4.7	4.94	3.88	4.99	4.91	4.08	4.91	4.47	-1.16	1.81	-2.05	1.43	8
17118058	6.28	5.48	0.66	1.72	1.74	0.2203	0.8617	LOC728488	POM121 membrane glycoprotein (rat) pseudogene	6.58	7.25	5.87	5.88	6.98	6.92	3.83	4.12	-1.31	1.25	4.09	3.39	6
17118058	6.28	5.48	0.66	1.72	1.74	0.2203	0.8617	LOC441081	POM121 membrane glycoprotein (rat) pseudogene	6.58	7.25	5.87	5.88	6.98	6.92	3.83	4.12	-1.31	1.25	4.09	3.39	6
17118066	6.28	5.48	0.66	1.72	1.74	0.2203	0.8617	LOC728488	POM121 membrane glycoprotein (rat) pseudogene	6.58	7.25	5.87	5.88	6.98	6.92	3.83	4.12	-1.31	1.25	4.09	3.39	6
17118066	6.28	5.48	0.66	1.72	1.74	0.2203	0.8617	LOC441081	POM121 membrane glycoprotein (rat) pseudogene	6.58	7.25	5.87	5.88	6.98	6.92	3.83	4.12	-1.31	1.25	4.09	3.39	6
17118104	6.28	5.48	0.66	1.72	1.74	0.2203	0.8617	LOC728488	POM121 membrane glycoprotein (rat) pseudogene	6.58	7.25	5.87	5.88	6.98	6.92	3.83	4.12	-1.31	1.25	4.09	3.39	6
17118104	6.28	5.48	0.66	1.72	1.74	0.2203	0.8617	LOC441081	POM121 membrane glycoprotein (rat) pseudogene	6.58	7.25	5.87	5.88	6.98	6.92	3.83	4.12	-1.31	1.25	4.09	3.39	6
17118127	6.28	5.48	0.66	1.72	1.74	0.2203	0.8617	LOC728488	POM121 membrane glycoprotein (rat) pseudogene	6.58	7.25	5.87	5.88	6.98	6.92	3.83	4.12	-1.31	1.25	4.09	3.39	6
17118127	6.28	5.48	0.66	1.72	1.74	0.2203	0.8617	LOC441081	POM121 membrane glycoprotein (rat) pseudogene	6.58	7.25	5.87	5.88	6.98	6.92	3.83	4.12	-1.31	1.25	4.09	3.39	6
17118411	3.33	3.75	0.39	0.67	-1.33	0.1635	0.8355	LOC100132004	ankyrin repeat domain 30B pseudogene	3.79	2.93	3.54	3.11	3.95	3.15	4.7	3.49	-1.12	-1.17	-2.25	-1.31	8
17118415	3.33	3.75	0.39	0.67	-1.33	0.1635	0.8355	LOC100132004	ankyrin repeat domain 30B pseudogene	3.79	2.93	3.54	3.11	3.95	3.15	4.7	3.49	-1.12	-1.17	-2.25	-1.31	8
17119922	3.06	3.51	0.15	0.47	-1.36	0.0236	0.7283	GBP1P1	guanylate binding protein 1 pseudogene 1	3.05	3.19	2.82	3.05	3.64	3.18	4.27	3.4	-1.5	1	-2.73	-1.27	25
17120268	3.01	3.08	0.47	0.47	-1.05	0.5271	0.9296	FLJ43315	asparagine synthetase pseudogene	2.94	3.01	2.24	3.36	3.43	2.75	3.53	2.59	-1.4	1.2	-2.43	1.7	23
17120274	6.42	5.05	1.28	0.45	2.57	0.0421	0.761	ANKRD20A12P	ankyrin repeat domain 20 family member A12, pseudogene	4.73	5.89	7.09	7.59	4.78	5.64	5.26	4.66	-1.04	1.19	3.55	7.62	22
17120308	2.97	1.86	1.13	0.41	2.16	0.0478	0.7711	ANKRD20A12P	ankyrin repeat domain 20 family member A12, pseudogene	1.72	2.48	3.42	4.32	1.64	1.54	2.02	2.46	1.06	1.91	2.63	3.64	22
17120468	2.79	4.31	0.29	0.28	-2.86	2.41e-05	0.5807	ZNF37BP	zinc finger protein 37B, pseudogene	3.2	2.91	2.65	2.55	4.21	4.42	4.5	3.87	-2.01	-2.86	-3.62	-2.5	4
17120470	5.45	5.78	0.43	0.34	-1.26	0.156	0.8328	ZNF37BP	zinc finger protein 37B, pseudogene	5.48	5.57	4.62	5.3	5.83	5.12	5.85	5.66	-1.27	1.37	-2.35	-1.28	27
17121008	6.01	6.2	0.42	0.25	-1.14	0.2615	0.8772	MRPS31P5	mitochondrial ribosomal protein S31 pseudogene 5	6.6	6.16	5.64	5.82	6.22	6.17	6.69	6.19	1.3	-1.01	-2.07	-1.3	32
17121154	6.93	7.38	0.69	0.28	-1.37	0.3703	0.9041	WHAMMP3	WHAMM pseudogene 3	8.09	7.24	6.66	6.59	7.37	7.15	7.81	7.41	1.65	1.06	-2.22	-1.77	15
17121154	6.93	7.38	0.69	0.28	-1.37	0.3703	0.9041	WHAMMP2	WHAMM pseudogene 2	8.09	7.24	6.66	6.59	7.37	7.15	7.81	7.41	1.65	1.06	-2.22	-1.77	15
17121260	5.48	5.62	0.24	0.28	-1.11	0.103	0.8102	WHAMMP3	WHAMM pseudogene 3	5.43	5.52	5.1	5.65	5.63	5.53	6.16	5.7	-1.15	-1.01	-2.09	-1.04	35
17121260	5.48	5.62	0.24	0.28	-1.11	0.103	0.8102	WHAMMP2	WHAMM pseudogene 2	5.43	5.52	5.1	5.65	5.63	5.53	6.16	5.7	-1.15	-1.01	-2.09	-1.04	35
17121318	7.65	6.97	2.53	1.69	1.6	0.5144	0.9268	PRKXP1	PRKX pseudogene 1	8.66	5.46	6.33	11.09	7.7	5.47	9.2	6.03	1.96	-1.01	-7.29	33.49	20
17121456	6.7	7.19	0.54	0.44	-1.4	0.1092	0.8132	SMG1P1	SMG1 pseudogene 1	6.94	6.49	6.45	7.62	7.32	7.2	8.03	7.01	-1.3	-1.63	-2.98	1.52	33
17121456	6.7	7.19	0.54	0.44	-1.4	0.1092	0.8132	SMG1P3	SMG1 pseudogene 3	6.94	6.49	6.45	7.62	7.32	7.2	8.03	7.01	-1.3	-1.63	-2.98	1.52	33
17121456	6.7	7.19	0.54	0.44	-1.4	0.1092	0.8132	SMG1P7	SMG1 pseudogene 7	6.94	6.49	6.45	7.62	7.32	7.2	8.03	7.01	-1.3	-1.63	-2.98	1.52	33
17121456	6.7	7.19	0.54	0.44	-1.4	0.1092	0.8132	SMG1P5	SMG1 pseudogene 5	6.94	6.49	6.45	7.62	7.32	7.2	8.03	7.01	-1.3	-1.63	-2.98	1.52	33
17121458	9.1	9.46	0.44	0.41	-1.29	0.1256	0.8256	SMG1P1	SMG1 pseudogene 1	9.27	8.77	8.88	9.73	9.54	9.47	10.17	9.2	-1.2	-1.63	-2.45	1.45	40
17121458	9.1	9.46	0.44	0.41	-1.29	0.1256	0.8256	SMG1P3	SMG1 pseudogene 3	9.27	8.77	8.88	9.73	9.54	9.47	10.17	9.2	-1.2	-1.63	-2.45	1.45	40
17121458	9.1	9.46	0.44	0.41	-1.29	0.1256	0.8256	SMG1P7	SMG1 pseudogene 7	9.27	8.77	8.88	9.73	9.54	9.47	10.17	9.2	-1.2	-1.63	-2.45	1.45	40
17121458	9.1	9.46	0.44	0.41	-1.29	0.1256	0.8256	SMG1P5	SMG1 pseudogene 5	9.27	8.77	8.88	9.73	9.54	9.47	10.17	9.2	-1.2	-1.63	-2.45	1.45	40
17121460	9.03	9.47	0.3	0.33	-1.35	0.0473	0.7711	SMG1P1	SMG1 pseudogene 1	9.23	8.86	8.68	9.33	9.5	9.43	9.93	9.13	-1.21	-1.48	-2.36	1.15	26
17121460	9.03	9.47	0.3	0.33	-1.35	0.0473	0.7711	SMG1P2	SMG1 pseudogene 2	9.23	8.86	8.68	9.33	9.5	9.43	9.93	9.13	-1.21	-1.48	-2.36	1.15	26
17121460	9.03	9.47	0.3	0.33	-1.35	0.0473	0.7711	SMG1P3	SMG1 pseudogene 3	9.23	8.86	8.68	9.33	9.5	9.43	9.93	9.13	-1.21	-1.48	-2.36	1.15	26
17121460	9.03	9.47	0.3	0.33	-1.35	0.0473	0.7711	SMG1P5	SMG1 pseudogene 5	9.23	8.86	8.68	9.33	9.5	9.43	9.93	9.13	-1.21	-1.48	-2.36	1.15	26
17121462	9.26	9.52	0.44	0.35	-1.2	0.1183	0.8222	SMG1P1	SMG1 pseudogene 1	9.4	9.13	8.71	9.75	9.57	9.59	10.17	9.34	-1.12	-1.38	-2.75	1.33	30
17121462	9.26	9.52	0.44	0.35	-1.2	0.1183	0.8222	SMG1P2	SMG1 pseudogene 2	9.4	9.13	8.71	9.75	9.57	9.59	10.17	9.34	-1.12	-1.38	-2.75	1.33	30
17121462	9.26	9.52	0.44	0.35	-1.2	0.1183	0.8222	SMG1P3	SMG1 pseudogene 3	9.4	9.13	8.71	9.75	9.57	9.59	10.17	9.34	-1.12	-1.38	-2.75	1.33	30
17121462	9.26	9.52	0.44	0.35	-1.2	0.1183	0.8222	SMG1P5	SMG1 pseudogene 5	9.4	9.13	8.71	9.75	9.57	9.59	10.17	9.34	-1.12	-1.38	-2.75	1.33	30
17121594	7.39	6.58	0.6	2.45	1.76	0.3734	0.9041	CCDC144CP	coiled-coil domain containing 144C, pseudogene	7.15	7.74	6.42	7.63	8.49	8.13	5.41	3.3	-2.52	-1.31	2.01	20.12	26
17121594	7.39	6.58	0.6	2.45	1.76	0.3734	0.9041	CCDC144BP	coiled-coil domain containing 144B, pseudogene	7.15	7.74	6.42	7.63	8.49	8.13	5.41	3.3	-2.52	-1.31	2.01	20.12	26
17122448	5.28	5.45	0.45	0.17	-1.13	0.1062	0.8122	ANKRD36BP2	ankyrin repeat domain 36B pseudogene 2	5.1	5.33	4.43	5.44	5.35	5.31	5.54	5.68	-1.19	1.02	-2.15	-1.18	33
17122690	4.77	4.4	1.34	0.61	1.29	0.6958	0.9564	VN1R108P	vomeronasal 1 receptor 108 pseudogene	5.97	3.16	4.04	5.67	3.99	3.97	5.23	4.71	3.96	-1.76	-2.29	1.93	16
17122924	6.03	5.99	0.54	0.43	1.02	0.4203	0.912	TPTEP1	TPTE pseudogene 1	5.41	6.7	6.18	5.86	6.12	5.96	5.16	5.94	-1.63	1.67	2.03	-1.06	10
17122936	6.38	6.31	0.57	0.25	1.05	0.4838	0.9199	TPTEP1	TPTE pseudogene 1	6.48	6.14	5.3	6.52	6.52	6.15	6.51	6.03	-1.03	-1.01	-2.31	1.4	26
17122936	6.38	6.31	0.57	0.25	1.05	0.4838	0.9199	TPTEP2	TPTE pseudogene 2	6.48	6.14	5.3	6.52	6.52	6.15	6.51	6.03	-1.03	-1.01	-2.31	1.4	26
17123042	5.41	5.41	0.53	0.55	-1	0.745	0.9645	PI4KAP1	phosphatidylinositol 4-kinase alpha pseudogene 1	5.4	5.49	6.29	5.02	6.11	4.93	5.07	5.67	-1.63	1.47	2.33	-1.57	23
17124100	5.11	5.76	0.45	0.24	-1.57	0.0366	0.7557	GUSBP16	GUSB pseudogene 16	5.25	4.95	4.62	5.68	5.82	5.67	5.89	5.34	-1.48	-1.65	-2.42	1.27	26
17124100	5.11	5.76	0.45	0.24	-1.57	0.0366	0.7557	GUSBP14	GUSB pseudogene 14	5.25	4.95	4.62	5.68	5.82	5.67	5.89	5.34	-1.48	-1.65	-2.42	1.27	26
17124100	5.11	5.76	0.45	0.24	-1.57	0.0366	0.7557	GUSBP2	GUSB pseudogene 2	5.25	4.95	4.62	5.68	5.82	5.67	5.89	5.34	-1.48	-1.65	-2.42	1.27	26
17125110	5.72	5.02	1.35	0.37	1.63	0.1924	0.8525	FGF7P3	fibroblast growth factor 7 pseudogene 3	7.52	4.3	6.04	5.34	5.22	5.47	4.78	4.67	4.94	-2.24	2.39	1.59	24
17125288	3.46	2.3	0.62	0.67	2.24	0.0536	0.7824	AQP7P3	aquaporin 7 pseudogene 3	2.69	3.96	3.89	3.13	2.11	3.6	2.42	2.32	1.49	1.28	2.77	1.75	23
17125288	3.46	2.3	0.62	0.67	2.24	0.0536	0.7824	AQP7P1	aquaporin 7 pseudogene 1	2.69	3.96	3.89	3.13	2.11	3.6	2.42	2.32	1.49	1.28	2.77	1.75	23
17125752	5.02	5.24	0.37	0.46	-1.17	0.3505	0.8994	UBE2Q2P2	UBE2Q2 pseudogene 2	4.92	5.13	4.56	5.45	5.5	4.94	5.8	4.82	-1.5	1.14	-2.37	1.55	25
17125774	4.43	4.48	0.61	0.54	-1.04	0.6529	0.952	HLA-K	major histocompatibility complex, class I, K (pseudogene)	4.73	3.73	5.1	4.13	4.63	4.32	4.06	5.3	1.07	-1.51	2.07	-2.25	26
17125776	4.43	4.48	0.61	0.54	-1.04	0.6529	0.952	HLA-K	major histocompatibility complex, class I, K (pseudogene)	4.73	3.73	5.1	4.13	4.63	4.32	4.06	5.3	1.07	-1.51	2.07	-2.25	26

## Sheet: Repeated 40s
ID	Portador Avg (log2)	Control Avg (log2)	Portador DE	Control DE	Fold Change (portador vs control)	p-value	FDR	Gene symbol	Description	PM15MBH	PM36EDM	PF44DBO	PM54MBO	CCF15VBO	CCM35ROM	CF42AH	CM55RGT	FC20s	FC30s	FC40s	FC50s	probes totales
16924147	5.91	6.69	0.81	0.42	-1.72	0.0688	0.7927	BAGE2	B melanoma antigen family, member 2	6.2	4.76	5.67	6.66	6.53	6.85	6.93	6	-1.25	-4.27	-2.39	1.58	16
16924153	5.46	6.17	0.95	0.67	-1.64	0.361	0.9023	BAGE2	B melanoma antigen family, member 2	6.57	4.81	4.58	6.01	6.56	6.16	6.02	4.99	1.01	-2.55	-2.71	2.02	8
16793423	4.82	4.6	0.73	0.44	1.17	0.4818	0.9198	C14orf37	chromosome 14 open reading frame 37	4.91	4.15	5.91	4.74	4.22	5.27	4.51	4.68	1.62	-2.18	2.63	1.04	20
17001365	5.1	2.09	2.4	2.31	8.09	0.1794	0.8427	C5orf46	chromosome 5 open reading frame 46	2.55	7.41	3.51	6.83	1.91	2.47	6.66	1.88	1.56	30.76	-8.91	30.95	18
16800058	3.82	4.57	0.55	0.28	-1.67	0.017	0.7072	CAPN3	calpain 3	3.46	4.45	3.29	4.14	4.95	4.29	4.48	4.64	-2.81	1.12	-2.29	-1.41	8
16832234	4	3.82	0.88	0.86	1.13	0.8141	0.9757	CCDC144NL-AS1	CCDC144NL antisense RNA 1	3.14	4.08	3.93	5.27	4.1	3.78	5.47	3.53	-1.94	1.22	-2.91	3.33	39
16922579	2.48	2.57	0.09	0.55	-1.06	0.244	0.8702	CHAF1B	chromatin assembly factor 1, subunit B (p60)	2.46	2.58	2.35	2.51	2.57	2.27	3.56	2.71	-1.08	1.24	-2.31	-1.15	23
17074344	4.4	4.63	0.75	0.57	-1.17	0.0546	0.7836	FAM66B	family with sequence similarity 66, member B	4.26	4.76	3.01	4.27	4.8	5.73	4.59	4.48	-1.46	-1.95	-3	-1.15	8
16689352	3.76	4.58	0.49	0.35	-1.77	0.0022	0.6028	GBP2	guanylate binding protein 2, interferon-inducible	2.81	3.66	3.71	3.94	4.49	4.66	5.04	4.19	-3.19	-2	-2.51	-1.19	15
17092115	3.85	4.41	1.43	0.31	-1.48	0.9802	0.9975	GLIS3	GLIS family zinc finger 3	3.71	4.31	3.15	6.41	4.58	4.07	4.75	4.24	-1.83	1.18	-3.03	4.51	21
16806968	7.32	7.71	0.53	0.53	-1.3	0.5214	0.9281	GOLGA8A	golgin A8 family, member A	7.51	8.21	7.19	7.02	7.57	7.87	8.29	7.03	-1.04	1.27	-2.15	-1	30
17016494	8.94	10.17	0.39	0.81	-2.34	0.0022	0.6028	HIST1H4J	histone cluster 1, H4j	9.18	9.4	8.62	8.62	10.46	9.74	9.98	11.56	-2.42	-1.27	-2.57	-7.66	25
17005868	9	10.17	0.34	0.78	-2.24	0.0021	0.6028	HIST1H4K	histone cluster 1, H4k	9.19	9.39	8.8	8.66	10.44	9.74	9.99	11.5	-2.38	-1.27	-2.29	-7.17	25
16670387	5.15	6.57	0.27	1.14	-2.68	0.0057	0.6697	HIST2H3A	histone cluster 2, H3a	4.83	5.31	5.01	5.43	6.73	5.56	6.44	8.29	-3.73	-1.19	-2.7	-7.28	27
16670387	5.15	6.57	0.27	1.14	-2.68	0.0057	0.6697	HIST2H3C	histone cluster 2, H3c	4.83	5.31	5.01	5.43	6.73	5.56	6.44	8.29	-3.73	-1.19	-2.7	-7.28	27
17006881	8.04	8.51	0.4	0.17	-1.38	0.0297	0.7427	HSPA1A	heat shock 70kDa protein 1A	7.95	8.14	7.46	8.4	8.59	8.31	8.7	8.42	-1.56	-1.13	-2.36	-1.01	26
17006881	8.04	8.51	0.4	0.17	-1.38	0.0297	0.7427	HSPA1B	heat shock 70kDa protein 1B	7.95	8.14	7.46	8.4	8.59	8.31	8.7	8.42	-1.56	-1.13	-2.36	-1.01	26
16797542	2.61	2.12	0.71	0.26	1.41	0.1698	0.8372	IGHM	immunoglobulin heavy constant mu	2.06	3.26	3.19	1.94	1.99	2.48	1.9	2.23	1.05	1.71	2.45	-1.22	10
16949882	5.19	5.63	0.51	0.47	-1.35	0.1695	0.8372	LINC00969	long intergenic non-protein coding RNA 969	5.78	4.64	4.94	5.43	5.78	5.47	6.19	5.07	1	-1.78	-2.37	1.28	10
16949911	4.09	4.71	0.36	0.66	-1.54	0.0358	0.7548	LINC00969	long intergenic non-protein coding RNA 969	3.93	4.4	3.61	4.29	4.99	4.36	5.67	4.23	-2.09	1.03	-4.17	1.05	21
16949914	3.97	4.58	0.52	0.69	-1.53	0.1352	0.8292	LINC00969	long intergenic non-protein coding RNA 969	4.68	3.62	4.22	3.6	4.64	3.79	5.47	4.5	1.03	-1.12	-2.38	-1.86	12
16748449	6.27	7.03	0.98	0.14	-1.69	0.0118	0.6917	MIR1244-1	microRNA 1244-1	6.21	6.14	4.37	6.54	6.93	7.15	7.14	6.89	-1.64	-2.01	-6.81	-1.28	25
16761116	6.27	7.03	0.98	0.14	-1.69	0.0118	0.6917	MIR1244-1	microRNA 1244-1	6.21	6.14	4.37	6.54	6.93	7.15	7.14	6.89	-1.64	-2.01	-6.81	-1.28	25
16748449	6.27	7.03	0.98	0.14	-1.69	0.0118	0.6917	MIR1244-2	microRNA 1244-2	6.21	6.14	4.37	6.54	6.93	7.15	7.14	6.89	-1.64	-2.01	-6.81	-1.28	25
16761116	6.27	7.03	0.98	0.14	-1.69	0.0118	0.6917	MIR1244-2	microRNA 1244-2	6.21	6.14	4.37	6.54	6.93	7.15	7.14	6.89	-1.64	-2.01	-6.81	-1.28	25
16748449	6.27	7.03	0.98	0.14	-1.69	0.0118	0.6917	MIR1244-3	microRNA 1244-3	6.21	6.14	4.37	6.54	6.93	7.15	7.14	6.89	-1.64	-2.01	-6.81	-1.28	25
16761116	6.27	7.03	0.98	0.14	-1.69	0.0118	0.6917	MIR1244-3	microRNA 1244-3	6.21	6.14	4.37	6.54	6.93	7.15	7.14	6.89	-1.64	-2.01	-6.81	-1.28	25
16748449	6.27	7.03	0.98	0.14	-1.69	0.0118	0.6917	MIR1244-4	microRNA 1244-4	6.21	6.14	4.37	6.54	6.93	7.15	7.14	6.89	-1.64	-2.01	-6.81	-1.28	25
16761116	6.27	7.03	0.98	0.14	-1.69	0.0118	0.6917	MIR1244-4	microRNA 1244-4	6.21	6.14	4.37	6.54	6.93	7.15	7.14	6.89	-1.64	-2.01	-6.81	-1.28	25
17058045	3.33	3.65	0.51	0.31	-1.25	0.2137	0.8607	MIR4283-1	microRNA 4283-1	3.03	3.68	2.74	3.81	3.32	3.79	4.03	3.5	-1.22	-1.08	-2.44	1.24	25
17058045	3.33	3.65	0.51	0.31	-1.25	0.2137	0.8607	MIR4283-2	microRNA 4283-2	3.03	3.68	2.74	3.81	3.32	3.79	4.03	3.5	-1.22	-1.08	-2.44	1.24	25
16922579	2.48	2.57	0.09	0.55	-1.06	0.244	0.8702	MORC3	MORC family CW-type zinc finger 3	2.46	2.58	2.35	2.51	2.57	2.27	3.56	2.71	-1.08	1.24	-2.31	-1.15	23
17015652	3.89	3.86	0.6	0.4	1.02	0.4205	0.912	NEDD9	neural precursor cell expressed, developmentally down-regulated 9	3.82	3.86	2.71	4.03	4.33	3.38	3.97	3.75	-1.42	1.4	-2.4	1.21	45
16824928	8.36	8.53	0.42	0.39	-1.13	0.3456	0.8984	NPIPB3	nuclear pore complex interacting protein family, member B3	8.49	8.21	7.9	8.89	8.7	8.35	9.14	8.3	-1.15	-1.1	-2.36	1.5	9
16825699	9.96	10.2	0.32	0.3	-1.18	0.0949	0.8056	NPIPB3	nuclear pore complex interacting protein family, member B3	10.2	9.67	9.7	10.28	10.34	10.12	10.78	10.14	-1.1	-1.37	-2.11	1.1	30
16816901	9.66	9.82	0.31	0.39	-1.11	0.2155	0.8614	NPIPB3	nuclear pore complex interacting protein family, member B3	9.83	9.44	9.41	10.04	10	9.71	10.52	9.68	-1.12	-1.2	-2.16	1.28	31
16824867	9.87	10.21	0.26	0.34	-1.27	0.0862	0.8021	NPIPB3	nuclear pore complex interacting protein family, member B3	10.06	9.72	9.57	10.09	10.31	10.09	10.68	9.89	-1.19	-1.3	-2.16	1.15	31
16824825	9.8	10.02	0.27	0.36	-1.17	0.1583	0.8328	NPIPB3	nuclear pore complex interacting protein family, member B3	9.95	9.6	9.58	10.14	10.17	9.91	10.64	9.85	-1.17	-1.24	-2.08	1.23	29
16824825	9.8	10.02	0.27	0.36	-1.17	0.1583	0.8328	NPIPB4	nuclear pore complex interacting protein family, member B4	9.95	9.6	9.58	10.14	10.17	9.91	10.64	9.85	-1.17	-1.24	-2.08	1.23	29
16824865	8.25	8.54	0.35	0.36	-1.22	0.2504	0.873	NPIPB4	nuclear pore complex interacting protein family, member B4	8.67	8	7.95	8.46	8.67	8.4	8.99	8.14	1	-1.32	-2.06	1.25	25
16816901	9.66	9.82	0.31	0.39	-1.11	0.2155	0.8614	NPIPB4	nuclear pore complex interacting protein family, member B4	9.83	9.44	9.41	10.04	10	9.71	10.52	9.68	-1.12	-1.2	-2.16	1.28	31
16824867	9.87	10.21	0.26	0.34	-1.27	0.0862	0.8021	NPIPB4	nuclear pore complex interacting protein family, member B4	10.06	9.72	9.57	10.09	10.31	10.09	10.68	9.89	-1.19	-1.3	-2.16	1.15	31
16824928	8.36	8.53	0.42	0.39	-1.13	0.3456	0.8984	NPIPB4	nuclear pore complex interacting protein family, member B4	8.49	8.21	7.9	8.89	8.7	8.35	9.14	8.3	-1.15	-1.1	-2.36	1.5	9
16825699	9.96	10.2	0.32	0.3	-1.18	0.0949	0.8056	NPIPB4	nuclear pore complex interacting protein family, member B4	10.2	9.67	9.7	10.28	10.34	10.12	10.78	10.14	-1.1	-1.37	-2.11	1.1	30
16816897	8.26	8.56	0.39	0.4	-1.23	0.2112	0.8593	NPIPB4	nuclear pore complex interacting protein family, member B4	8.68	7.94	7.94	8.52	8.7	8.38	9.12	8.2	-1.01	-1.35	-2.27	1.25	27
16824825	9.8	10.02	0.27	0.36	-1.17	0.1583	0.8328	NPIPB5	nuclear pore complex interacting protein family, member B5	9.95	9.6	9.58	10.14	10.17	9.91	10.64	9.85	-1.17	-1.24	-2.08	1.23	29
16825699	9.96	10.2	0.32	0.3	-1.18	0.0949	0.8056	NPIPB5	nuclear pore complex interacting protein family, member B5	10.2	9.67	9.7	10.28	10.34	10.12	10.78	10.14	-1.1	-1.37	-2.11	1.1	30
16816897	8.26	8.56	0.39	0.4	-1.23	0.2112	0.8593	NPIPB5	nuclear pore complex interacting protein family, member B5	8.68	7.94	7.94	8.52	8.7	8.38	9.12	8.2	-1.01	-1.35	-2.27	1.25	27
16824867	9.87	10.21	0.26	0.34	-1.27	0.0862	0.8021	NPIPB5	nuclear pore complex interacting protein family, member B5	10.06	9.72	9.57	10.09	10.31	10.09	10.68	9.89	-1.19	-1.3	-2.16	1.15	31
16824865	8.25	8.54	0.35	0.36	-1.22	0.2504	0.873	NPIPB5	nuclear pore complex interacting protein family, member B5	8.67	8	7.95	8.46	8.67	8.4	8.99	8.14	1	-1.32	-2.06	1.25	25
16816901	9.66	9.82	0.31	0.39	-1.11	0.2155	0.8614	NPIPB5	nuclear pore complex interacting protein family, member B5	9.83	9.44	9.41	10.04	10	9.71	10.52	9.68	-1.12	-1.2	-2.16	1.28	31
16757347	5.77	8	1.08	0.7	-4.67	0.0021	0.6028	OAS2	2-5-oligoadenylate synthetase 2	5.09	6.36	7.04	4.74	8.1	6.93	8.58	7.88	-8.04	-1.48	-2.91	-8.8	20
17117463	3.17	3.23	0.8	0.93	-1.04	0.8522	0.9808	PLXDC2	plexin domain containing 2	2.81	3.57	2.19	4	3.68	2.22	4.3	2.75	-1.82	2.56	-4.32	2.38	15
17061125	6.07	7.16	1.08	0.36	-2.12	0.3836	0.9065	RASA4	RAS p21 protein activator 4	8.13	6.49	5.74	5.96	7.05	7.3	7.14	6.48	2.12	-1.76	-2.64	-1.43	8
17061112	7.42	8.43	0.93	0.4	-2.01	0.2644	0.8779	RASA4	RAS p21 protein activator 4	9.12	7.59	6.92	7.57	8.32	8.44	8.65	7.71	1.74	-1.8	-3.33	-1.1	25
17061119	5.76	7.21	1.36	0.48	-2.73	0.2329	0.8674	RASA4	RAS p21 protein activator 4	8.46	5.89	5.71	5.68	6.98	7.55	7.51	6.55	2.8	-3.17	-3.49	-1.83	24
17061129	6.23	7.61	1.2	0.4	-2.61	0.1448	0.8312	RASA4	RAS p21 protein activator 4	8.63	6.15	6.14	6.4	7.52	7.7	8.1	7.15	2.15	-2.93	-3.9	-1.67	12
17061127	6.8	8.15	1.34	0.46	-2.55	0.2444	0.8702	RASA4	RAS p21 protein activator 4	9.45	6.63	6.86	6.88	8.37	7.97	8.64	7.58	2.12	-2.55	-3.43	-1.62	25
17061097	5.67	7.01	1.34	0.62	-2.53	0.4948	0.9223	RASA4	RAS p21 protein activator 4	8.26	5.56	6.06	5.36	7.11	6.75	7.17	5.84	2.23	-2.28	-2.17	-1.4	25
17061110	5.5	6.54	1.02	0.43	-2.05	0.3214	0.8925	RASA4	RAS p21 protein activator 4	7.54	5.43	5.49	5.59	6.5	6.56	6.93	5.89	2.05	-2.19	-2.72	-1.23	25
17061119	5.76	7.21	1.36	0.48	-2.73	0.2329	0.8674	RASA4B	RAS p21 protein activator 4B	8.46	5.89	5.71	5.68	6.98	7.55	7.51	6.55	2.8	-3.17	-3.49	-1.83	24
17061129	6.23	7.61	1.2	0.4	-2.61	0.1448	0.8312	RASA4B	RAS p21 protein activator 4B	8.63	6.15	6.14	6.4	7.52	7.7	8.1	7.15	2.15	-2.93	-3.9	-1.67	12
17061127	6.8	8.15	1.34	0.46	-2.55	0.2444	0.8702	RASA4B	RAS p21 protein activator 4B	9.45	6.63	6.86	6.88	8.37	7.97	8.64	7.58	2.12	-2.55	-3.43	-1.62	25
17061097	5.67	7.01	1.34	0.62	-2.53	0.4948	0.9223	RASA4B	RAS p21 protein activator 4B	8.26	5.56	6.06	5.36	7.11	6.75	7.17	5.84	2.23	-2.28	-2.17	-1.4	25
17061099	4.31	5.33	0.51	0.35	-2.02	0.0028	0.6028	RASA4B	RAS p21 protein activator 4B	4.85	4.59	3.73	4.04	5.34	5.78	5.3	4.93	-1.41	-2.27	-2.97	-1.85	8
17061110	5.5	6.54	1.02	0.43	-2.05	0.3214	0.8925	RASA4B	RAS p21 protein activator 4B	7.54	5.43	5.49	5.59	6.5	6.56	6.93	5.89	2.05	-2.19	-2.72	-1.23	25
17061125	6.07	7.16	1.08	0.36	-2.12	0.3836	0.9065	RASA4B	RAS p21 protein activator 4B	8.13	6.49	5.74	5.96	7.05	7.3	7.14	6.48	2.12	-1.76	-2.64	-1.43	8
17061112	7.42	8.43	0.93	0.4	-2.01	0.2644	0.8779	RASA4B	RAS p21 protein activator 4B	9.12	7.59	6.92	7.57	8.32	8.44	8.65	7.71	1.74	-1.8	-3.33	-1.1	25
16798272	4.76	4.8	0.24	0.67	-1.02	0.4458	0.9161	SNRPN	small nuclear ribonucleoprotein polypeptide N	4.84	4.65	5.2	4.75	4.51	5.17	3.72	5.09	1.26	-1.43	2.8	-1.27	8
16734922	2.43	2.78	0.21	0.28	-1.28	0.0465	0.7684	TRIM5	tripartite motif containing 5	2.36	2.55	2.06	2.46	2.76	2.41	3.09	2.81	-1.32	1.1	-2.04	-1.27	15
16946886	7.95	8.04	0.82	0.51	-1.07	0.7729	0.9689	TSC22D2	TSC22 domain family, member 2	7.78	7.88	9.54	8.17	8.93	8.28	7.84	7.86	-2.23	-1.32	3.25	1.24	20
16875014	8.43	7.42	0.37	0.2	2.01	0.0008	0.6028	ZNF432	zinc finger protein 432	8.26	8	8.85	8.6	7.47	7.77	7.31	7.42	1.73	1.17	2.92	2.26	11
17126208	7.23	7.77	0.65	0.42	-1.45	0.0408	0.7564	ADAM12	ADAM metallopeptidase domain 12	7.53	7.34	6.07	6.99	7.84	8.19	7.71	7.18	-1.24	-1.8	-3.13	-1.14	25
17126212	5.71	6.14	0.72	0.54	-1.35	0.0524	0.7775	ADAM12	ADAM metallopeptidase domain 12	5.81	5.68	4.28	5.65	5.96	6.83	6.29	5.55	-1.11	-2.22	-4.02	1.07	24
17121360	6.93	7.73	0.47	0.36	-1.73	0.049	0.7736	ARHGAP23	Rho GTPase activating protein 23	6.8	7.62	6.52	7.05	7.83	7.06	7.81	7.56	-2.05	1.47	-2.45	-1.42	22
17121382	6.93	7.7	0.41	0.3	-1.7	0.0265	0.7424	ARHGAP23	Rho GTPase activating protein 23	6.74	7.52	6.61	7.08	7.8	7.17	7.8	7.55	-2.08	1.28	-2.28	-1.39	20
17121496	6.95	7.73	0.54	0.36	-1.72	0.0405	0.7564	ARHGAP23	Rho GTPase activating protein 23	6.81	7.53	6.24	7.11	7.73	7.06	7.88	7.61	-1.9	1.39	-3.11	-1.41	22
17121498	7.02	7.63	0.44	0.4	-1.53	0.0466	0.7687	ARHGAP23	Rho GTPase activating protein 23	6.92	7.55	6.5	7.13	7.92	7.13	7.95	7.41	-2	1.34	-2.74	-1.22	20
17125034	8.25	7.4	0.9	0.94	1.8	0.475	0.9194	ASNS	asparagine synthetase (glutamine-hydrolyzing)	7.28	8.86	7.68	9.13	7.3	7.56	9.25	7.33	-1.02	2.46	-2.97	3.5	25
17030856	5.37	5.9	0.65	0.62	-1.45	0.118	0.8222	C2	complement C2	5.48	5.92	4.37	5.24	6.52	6.22	5.62	5.13	-2.05	-1.23	-2.39	1.08	66
17035619	5.37	5.9	0.65	0.62	-1.45	0.118	0.8222	C2	complement C2	5.48	5.92	4.37	5.24	6.52	6.22	5.62	5.13	-2.05	-1.23	-2.39	1.08	66
17038351	5.29	5.82	0.59	0.6	-1.44	0.1173	0.8222	C2	complement C2	5.43	5.81	4.42	5.16	6.43	6.12	5.56	5.07	-2	-1.24	-2.21	1.07	66
17040902	5.42	5.92	0.59	0.65	-1.42	0.1289	0.8282	C2	complement C2	5.53	5.88	4.5	5.29	6.55	6.25	5.66	5.09	-2.02	-1.29	-2.24	1.15	64
17006949	5.59	6.58	0.83	0.61	-1.97	0.0894	0.8027	CFB	complement factor B	5.49	6.62	4.6	5.69	6.93	6.64	6.41	5.52	-2.72	-1.01	-3.49	1.13	34
17030856	5.37	5.9	0.65	0.62	-1.45	0.118	0.8222	CFB	complement factor B	5.48	5.92	4.37	5.24	6.52	6.22	5.62	5.13	-2.05	-1.23	-2.39	1.08	66
17035619	5.37	5.9	0.65	0.62	-1.45	0.118	0.8222	CFB	complement factor B	5.48	5.92	4.37	5.24	6.52	6.22	5.62	5.13	-2.05	-1.23	-2.39	1.08	66
17038351	5.29	5.82	0.59	0.6	-1.44	0.1173	0.8222	CFB	complement factor B	5.43	5.81	4.42	5.16	6.43	6.12	5.56	5.07	-2	-1.24	-2.21	1.07	66
17040902	5.42	5.92	0.59	0.65	-1.42	0.1289	0.8282	CFB	complement factor B	5.53	5.88	4.5	5.29	6.55	6.25	5.66	5.09	-2.02	-1.29	-2.24	1.15	64
17121214	6.62	7.38	0.38	0.48	-1.69	0.0118	0.6917	CSPG4	chondroitin sulfate proteoglycan 4	6.89	6.93	6.42	6.13	7.97	6.92	7.61	7.1	-2.12	1.01	-2.28	-1.95	12
16823165	4.52	5.09	0.57	0.24	-1.49	0.0588	0.7859	ERVK13-1	endogenous retrovirus group K13, member 1	5.27	4.05	4.18	4.78	5.21	4.94	5.44	4.94	1.04	-1.85	-2.39	-1.12	15
16800921	8.38	7.56	1.52	0.72	1.77	0.162	0.8354	FGF7	fibroblast growth factor 7	10.48	7.11	9	7.58	8.2	8.17	6.97	6.89	4.87	-2.08	4.1	1.61	21
17121282	7.72	8.07	0.65	0.59	-1.27	0.4278	0.9133	GOLGA8A	golgin A8 family member A	7.94	8.62	7.45	7.13	7.98	8.17	8.79	7.37	-1.03	1.36	-2.53	-1.18	25
17121284	7.55	7.91	0.53	0.53	-1.28	0.3573	0.9009	GOLGA8A	golgin A8 family member A	7.71	8.29	7.34	7.06	7.77	8.06	8.52	7.26	-1.04	1.17	-2.26	-1.15	26
16806968	7.32	7.71	0.53	0.53	-1.3	0.5214	0.9281	GOLGA8B	golgin A8 family, member B	7.51	8.21	7.19	7.02	7.57	7.87	8.29	7.03	-1.04	1.27	-2.15	-1	30
17121282	7.72	8.07	0.65	0.59	-1.27	0.4278	0.9133	GOLGA8B	golgin A8 family member B	7.94	8.62	7.45	7.13	7.98	8.17	8.79	7.37	-1.03	1.36	-2.53	-1.18	25
17026444	5.84	6.75	0.61	0.41	-1.89	0.0211	0.7259	HLA-DPB1	major histocompatibility complex, class II, DP beta 1	6.28	6.07	4.91	5.63	6.68	6.76	5.95	6.83	-1.31	-1.61	-2.05	-2.3	30
17031219	5.2	5.97	0.61	0.33	-1.7	0.0212	0.7259	HLA-DPB1	major histocompatibility complex, class II, DP beta 1	5.59	5.33	4.18	5.02	6.09	5.96	5.35	5.89	-1.41	-1.54	-2.25	-1.83	30
17033704	5.37	6.3	0.6	0.44	-1.9	0.0131	0.699	HLA-DPB1	major histocompatibility complex, class II, DP beta 1	5.7	5.52	4.34	5.15	6.23	6.24	5.47	6.48	-1.45	-1.64	-2.19	-2.5	30
17035971	5.84	6.75	0.61	0.41	-1.89	0.0211	0.7259	HLA-DPB1	major histocompatibility complex, class II, DP beta 1	6.28	6.07	4.91	5.63	6.68	6.76	5.95	6.83	-1.31	-1.61	-2.05	-2.3	30
17038687	5.74	6.63	0.66	0.46	-1.85	0.0123	0.6963	HLA-DPB1	major histocompatibility complex, class II, DP beta 1	5.93	5.83	4.48	5.47	6.53	6.57	5.78	6.86	-1.52	-1.66	-2.45	-2.62	30
17041318	5.2	5.97	0.61	0.33	-1.7	0.0212	0.7259	HLA-DPB1	major histocompatibility complex, class II, DP beta 1	5.59	5.33	4.18	5.02	6.09	5.96	5.35	5.89	-1.41	-1.54	-2.25	-1.83	30
16775056	3.46	4.24	0.31	0.41	-1.71	0.0035	0.6084	HNRNPA1L2	heterogeneous nuclear ribonucleoprotein A1-like 2	2.94	3.65	3.54	3.36	4.44	4.02	4.74	3.81	-2.82	-1.29	-2.28	-1.37	10
17006863	8.32	8.82	0.35	0.21	-1.42	0.028	0.7427	HSPA1A	heat shock 70kDa protein 1A	8.13	8.51	7.93	8.69	8.92	8.57	9.03	8.73	-1.73	-1.04	-2.15	-1.03	28
17026331	8.06	8.63	0.45	0.16	-1.48	0.016	0.7072	HSPA1A	heat shock protein family A (Hsp70) member 1A	8.01	8.08	7.37	8.45	8.72	8.41	8.76	8.56	-1.63	-1.25	-2.63	-1.08	25
17027994	8.68	9.2	0.37	0.17	-1.43	0.022	0.7259	HSPA1A	heat shock protein family A (Hsp70) member 1A	8.55	8.84	8.2	9.07	9.23	9	9.41	9.16	-1.6	-1.12	-2.3	-1.06	36
17028007	8.5	8.92	0.34	0.16	-1.34	0.0452	0.768	HSPA1A	heat shock protein family A (Hsp70) member 1A	8.4	8.61	8.06	8.87	8.99	8.72	9.08	8.87	-1.5	-1.08	-2.03	1	32
17030820	8.68	9.2	0.37	0.17	-1.43	0.022	0.7259	HSPA1A	heat shock protein family A (Hsp70) member 1A	8.55	8.84	8.2	9.07	9.23	9	9.41	9.16	-1.6	-1.12	-2.3	-1.06	36
17030833	8.25	8.7	0.42	0.11	-1.36	0.0488	0.7734	HSPA1A	heat shock protein family A (Hsp70) member 1A	8.16	8.36	7.64	8.65	8.72	8.51	8.76	8.66	-1.47	-1.11	-2.16	-1.01	30
17038297	8.62	9.2	0.45	0.18	-1.5	0.0187	0.7161	HSPA1A	heat shock protein family A (Hsp70) member 1A	8.45	8.82	8.05	9.08	9.26	9.02	9.44	9.14	-1.75	-1.15	-2.62	-1.04	33
17038309	8	8.58	0.45	0.16	-1.5	0.016	0.7072	HSPA1A	heat shock protein family A (Hsp70) member 1A	7.9	8.11	7.35	8.42	8.66	8.38	8.75	8.52	-1.69	-1.21	-2.65	-1.07	25
17006863	8.32	8.82	0.35	0.21	-1.42	0.028	0.7427	HSPA1B	heat shock 70kDa protein 1B	8.13	8.51	7.93	8.69	8.92	8.57	9.03	8.73	-1.73	-1.04	-2.15	-1.03	28
17026331	8.06	8.63	0.45	0.16	-1.48	0.016	0.7072	HSPA1B	heat shock protein family A (Hsp70) member 1B	8.01	8.08	7.37	8.45	8.72	8.41	8.76	8.56	-1.63	-1.25	-2.63	-1.08	25
17027994	8.68	9.2	0.37	0.17	-1.43	0.022	0.7259	HSPA1B	heat shock protein family A (Hsp70) member 1B	8.55	8.84	8.2	9.07	9.23	9	9.41	9.16	-1.6	-1.12	-2.3	-1.06	36
17028007	8.5	8.92	0.34	0.16	-1.34	0.0452	0.768	HSPA1B	heat shock protein family A (Hsp70) member 1B	8.4	8.61	8.06	8.87	8.99	8.72	9.08	8.87	-1.5	-1.08	-2.03	1	32
17030820	8.68	9.2	0.37	0.17	-1.43	0.022	0.7259	HSPA1B	heat shock protein family A (Hsp70) member 1B	8.55	8.84	8.2	9.07	9.23	9	9.41	9.16	-1.6	-1.12	-2.3	-1.06	36
17030833	8.25	8.7	0.42	0.11	-1.36	0.0488	0.7734	HSPA1B	heat shock protein family A (Hsp70) member 1B	8.16	8.36	7.64	8.65	8.72	8.51	8.76	8.66	-1.47	-1.11	-2.16	-1.01	30
17038297	8.62	9.2	0.45	0.18	-1.5	0.0187	0.7161	HSPA1B	heat shock protein family A (Hsp70) member 1B	8.45	8.82	8.05	9.08	9.26	9.02	9.44	9.14	-1.75	-1.15	-2.62	-1.04	33
17038309	8	8.58	0.45	0.16	-1.5	0.016	0.7072	HSPA1B	heat shock protein family A (Hsp70) member 1B	7.9	8.11	7.35	8.42	8.66	8.38	8.75	8.52	-1.69	-1.21	-2.65	-1.07	25
17038792	4.64	5.07	0.53	0.86	-1.34	0.0452	0.768	KIFC1	kinesin family member C1	4.51	5.09	3.84	4.77	5.34	4.85	4.98	6.73	-1.78	1.18	-2.2	-3.88	30
17041352	4.95	5.41	0.48	0.75	-1.38	0.0167	0.7072	KIFC1	kinesin family member C1	4.77	5.13	4.06	4.99	5.64	5.24	5.34	6.86	-1.83	-1.07	-2.43	-3.65	30
17121622	5.6	7.65	0.86	0.52	-4.14	0.0004	0.6028	LGALS9	galectin 9	5.16	6.37	6.16	4.53	8.25	7.86	7.45	7.04	-8.53	-2.81	-2.45	-5.68	16
17035408	4.27	3.98	0.37	0.29	1.22	0.2561	0.8758	LTA	lymphotoxin alpha	3.66	4.18	4.54	4.33	4.05	3.9	3.53	4.19	-1.31	1.21	2.02	1.1	27
17038107	4.27	3.98	0.37	0.29	1.22	0.2561	0.8758	LTA	lymphotoxin alpha	3.66	4.18	4.54	4.33	4.05	3.9	3.53	4.19	-1.31	1.21	2.02	1.1	27
17124060	5.83	6.21	0.56	0.42	-1.3	0.1471	0.8322	NAIP	NLR family apoptosis inhibitory protein	5.89	5.63	4.8	6.07	6.04	6.4	6.32	5.47	-1.11	-1.71	-2.88	1.52	27
17124066	5.89	6.24	0.78	0.41	-1.28	0.1361	0.8292	NAIP	NLR family apoptosis inhibitory protein	5.94	5.66	4.39	6.1	6.05	6.41	6.41	5.54	-1.08	-1.68	-4.05	1.47	28
17124068	6.76	6.74	0.39	0.37	1.01	0.6707	0.9537	NAIP	NLR family apoptosis inhibitory protein	6.85	6.81	6	6.62	6.66	6.82	7.05	6.17	1.14	-1.01	-2.06	1.36	20
17118792	6.84	6.1	1.32	1.25	1.68	0.9803	0.9976	NEAT1	nuclear paraspeckle assembly transcript 1	6.55	7.21	6.84	4.29	7.73	6.72	5.28	5.08	-2.27	1.4	2.95	-1.74	22
17120680	10.98	10.53	1.22	1.1	1.36	0.8108	0.9754	NEAT1	nuclear paraspeckle assembly transcript 1	10.99	11.05	10.9	8.55	11.49	11.49	9.57	9.59	-1.41	-1.35	2.53	-2.05	26
17120582	3.71	2.48	0.81	1.05	2.34	0.3303	0.8961	NOX4	NADPH oxidase 4	4.24	2.45	3.4	4.04	2.39	2.39	4.56	2.67	3.61	1.04	-2.23	2.58	29
17120584	2.86	2.01	0.45	1.02	1.79	0.5136	0.9268	NOX4	NADPH oxidase 4	2.75	2.23	3	3.31	1.97	1.95	4.04	2.11	1.71	1.21	-2.07	2.29	25
17101027	7.43	7.99	0.52	0.29	-1.48	0.0218	0.7259	PITPNB	phosphatidylinositol transfer protein beta	7.04	7.85	6.91	7.91	7.91	8.03	8.56	8.03	-1.82	-1.13	-3.12	-1.08	25
16767983	4.23	7.77	0.97	2.75	-11.62	0.0406	0.7564	PTPRQ	protein tyrosine phosphatase receptor type Q	4.79	4.07	4.08	2.49	8.66	7.01	7.78	2.49	-14.69	-7.67	-13.02	1	24
17121456	6.7	7.19	0.54	0.44	-1.4	0.1092	0.8132	SMG1	SMG1 nonsense mediated mRNA decay associated PI3K related kinase	6.94	6.49	6.45	7.62	7.32	7.2	8.03	7.01	-1.3	-1.63	-2.98	1.52	33
16825722	9.41	9.81	0.28	0.25	-1.31	0.0454	0.768	SMG1	SMG1 phosphatidylinositol 3-kinase-related kinase	9.63	9.24	9.09	9.65	9.92	9.66	10.13	9.6	-1.22	-1.33	-2.05	1.04	28
17121460	9.03	9.47	0.3	0.33	-1.35	0.0473	0.7711	SMG1	SMG1 nonsense mediated mRNA decay associated PI3K related kinase	9.23	8.86	8.68	9.33	9.5	9.43	9.93	9.13	-1.21	-1.48	-2.36	1.15	26
17121462	9.26	9.52	0.44	0.35	-1.2	0.1183	0.8222	SMG1	SMG1 nonsense mediated mRNA decay associated PI3K related kinase	9.4	9.13	8.71	9.75	9.57	9.59	10.17	9.34	-1.12	-1.38	-2.75	1.33	30
17123262	4.77	5.55	0.27	0.21	-1.72	0.0063	0.6697	TRANK1	tetratricopeptide repeat and ankyrin repeat containing 1	4.81	5.29	4.66	4.81	5.62	5.49	5.7	5.21	-1.76	-1.15	-2.06	-1.32	25
17123360	8.27	8.53	0.54	0.19	-1.2	0.0314	0.7447	VEZF1	vascular endothelial zinc finger 1	8.18	8.36	7.21	8.27	8.92	8.51	8.54	8.54	-1.66	-1.11	-2.51	-1.21	25

## Sheet: Controversial FC 40s
ID	Portador Avg (log2)	Control Avg (log2)	Portador DE	Control DE	Fold Change (portador vs control)	p-value	FDR	Gene symbol	Description	PM15MBH	PM36EDM	PF44DBO	PM54MBO	CCF15VBO	CCM35ROM	CF42AH	CM55RGT	FC20s	FC30s	FC40s	FC50s	probes totales
16808308	6.29	6.4	1	0.28	-1.08	0.6494	0.9517	PPIP5K1	diphosphoinositol pentakisphosphate kinase 1	6.91	5.83	4.94	7.09	6.38	6.03	6.43	6.7	1.45	-1.15	-2.8	1.3	25
16808300	3.17	2.7	0.75	0.54	1.38	0.2173	0.8617	PPIP5K1	diphosphoinositol pentakisphosphate kinase 1	4.09	2.26	3.14	3.21	2.61	2.82	2.01	3.31	2.79	-1.47	2.19	-1.07	8

## Sheet: pseudogenes 30s
ID	Portador Avg (log2)	Control Avg (log2)	Portador DE	Control DE	Fold Change (portador vs control)	p-value	FDR	Gene Symbol	Description	PM15MBH	PM36EDM	PF44DBO	PM54MBO	CCF15VBO	CCM35ROM	CF42AH	CM55RGT	FC20s	FC30s	FC40s	FC50s	probes totales
16851230	4.61	6.64	1.37	1.5	-4.09	0.0899	0.8027	ANKRD20A5P	ankyrin repeat domain 20 family, member A5, pseudogene	4.98	7.28	4.53	4.29	7.37	8.55	5.71	5.34	-5.24	-2.41	-2.27	-2.06	8
16705277	3.77	4.42	0.37	0.47	-1.58	0.0753	0.7949	ANXA2P3	annexin A2 pseudogene 3	4.02	3.42	4.14	3.5	4.25	4.56	3.63	4.69	-1.17	-2.21	1.43	-2.28	8
16715611	4.21	4.55	0.89	0.3	-1.27	0.195	0.8536	BMS1P4	BMS1 ribosome biogenesis factor pseudogene 4	4.71	2.86	4.71	3.79	4.79	4.35	4.22	4.81	-1.05	-2.81	1.4	-2.04	9
17046512	4.28	4.68	0.53	0.16	-1.32	0.0269	0.7427	CCT6P3	chaperonin containing TCP1, subunit 6 (zeta) pseudogene 3	4.19	3.27	4.23	4.46	4.72	4.46	4.83	4.64	-1.44	-2.28	-1.51	-1.13	10
16805899	2.6	2.52	0.55	0.27	1.06	0.4323	0.9144	CXADRP2	coxsackie virus and adenovirus receptor pseudogene 2	2.72	3.51	2.22	2.55	2.56	2.23	2.88	2.48	1.12	2.43	-1.57	1.05	13
17016263	6.36	5.43	1.14	0.37	1.91	0.1197	0.8222	CMAHP	cytidine monophospho-N-acetylneuraminic acid hydroxylase, pseudogene	5.38	7.73	5.55	7.02	5.43	5.38	6.17	5.46	-1.04	5.11	-1.54	2.94	30
17117619	4.56	5.35	0.56	0.27	-1.73	0.0064	0.6697	DUXAP10	double homeobox A pseudogene 10	3.98	4.28	4.8	5.24	5.3	5.87	5.34	5.41	-2.5	-3.01	-1.45	-1.12	13
17061210	2.78	2.62	0.5	1.01	1.12	0.7705	0.9685	DPY19L2P2	DPY19L2 pseudogene 2	2.68	3.19	2.01	2.87	1.94	2.16	3.01	4.17	1.66	2.04	-2	-2.46	8
17111709	5.32	4.92	0.17	0.43	1.32	0.0783	0.7958	FRMD8P1	FERM domain containing 8 pseudogene 1	5.12	5.54	5.31	5.33	5.34	4.4	5.18	4.7	-1.17	2.2	1.1	1.55	11
16876024	3.72	4.17	1.05	0.41	-1.37	0.9905	0.9989	FKBP1AP1	FK506 binding protein 1A pseudogene 1	3.24	3.47	4.13	5.57	4.35	4.49	3.57	4.03	-2.16	-2.03	1.48	2.91	8
16791793	2.3	2	0.34	0.22	1.23	0.0668	0.7916	GPR33	G protein-coupled receptor 33 (gene/pseudogene)	2.33	2.91	2.1	2.37	2.09	1.89	2.3	1.82	1.18	2.03	-1.15	1.46	16
16694036	4.56	4.96	0.97	0.32	-1.32	0.1844	0.846	GBAP1	glucosidase, beta, acid pseudogene 1	4.4	3.31	4.75	5.65	4.87	4.93	5.56	5.08	-1.39	-3.07	-1.76	1.49	10
16933109	3.82	3.32	0.86	0.49	1.42	0.1933	0.8526	GSTTP1	glutathione S-transferase theta pseudogene 1	4.22	4.85	3.38	2.92	3.11	3.58	2.68	3.79	2.16	2.42	1.62	-1.82	8
16933109	3.82	3.32	0.86	0.49	1.42	0.1933	0.8526	GSTTP2	glutathione S-transferase theta pseudogene 2	4.22	4.85	3.38	2.92	3.11	3.58	2.68	3.79	2.16	2.42	1.62	-1.82	8
16712991	4.69	4.26	0.51	0.26	1.35	0.1007	0.8086	GOLGA2P6	golgin A2 pseudogene 6	4.35	5.43	4.93	4.4	4.09	4.33	4.68	4.21	1.2	2.14	1.18	1.14	10
16806435	2.46	2.53	0.85	0.6	-1.05	0.796	0.9733	GOLGA6L7P	golgin A6 family-like 7, pseudogene	2.5	1.63	3.69	2.43	1.69	2.98	2.89	2.26	1.75	-2.53	1.74	1.13	8
16900174	4.34	4.69	0.32	0.3	-1.28	0.0821	0.798	IGKV1-39	immunoglobulin kappa variable 1-39 (gene/pseudogene)	4.45	3.87	4.61	4.24	4.36	5.02	4.84	4.53	1.06	-2.21	-1.17	-1.22	8
16841817	3.34	3.06	0.78	0.56	1.21	0.7739	0.969	KRT17P1	keratin 17 pseudogene 1	3.01	2.15	3.74	3.85	2.74	3.71	3.36	2.48	1.2	-2.95	1.3	2.58	8
16983629	2.81	3.24	0.46	0.23	-1.35	0.055	0.7848	LSP1P3	lymphocyte-specific protein 1 pseudogene 3	3.27	2.16	2.83	2.79	3.12	3.34	3.02	3.55	1.1	-2.26	-1.14	-1.69	13
16819213	6.96	7.33	1.51	1.54	-1.29	0.4487	0.9161	MT1L	metallothionein 1L (gene/pseudogene)	7.32	5.43	6.53	9.01	7.47	7.45	6.15	9.84	-1.11	-4.06	1.3	-1.78	15
16692290	4.93	4.94	0.23	0.53	-1.01	0.6294	0.9484	NBPF13P	neuroblastoma breakpoint family, member 13, pseudogene	4.87	4.48	5	4.94	5.26	5.52	4.4	4.61	-1.31	-2.05	1.52	1.26	18
16670981	2.54	2.59	0.32	0.43	-1.04	0.2332	0.8674	NBPF18P	neuroblastoma breakpoint family, member 18, pseudogene	2.44	1.92	2.63	2.56	2.49	3.28	2.28	2.71	-1.03	-2.57	1.27	-1.11	15
17094498	3.42	4.25	1.06	0.31	-1.77	0.4122	0.9109	PGM5P2	phosphoglucomutase 5 pseudogene 2	2.93	3.55	3.66	5.41	4.43	4.63	4.02	3.99	-2.82	-2.11	-1.28	2.68	16
16847863	5.12	5.05	0.53	0.64	1.06	0.7065	0.9579	PLEKHM1P	pleckstrin homology domain containing, family M (with RUN domain) member 1 pseudogene	4.95	4.15	5.36	5.16	4.58	5.59	5.57	4.39	1.29	-2.71	-1.16	1.7	8
16872897	2.02	1.9	0.62	0.19	1.09	0.1298	0.8282	PSG7	pregnancy specific beta-1-glycoprotein 7 (gene/pseudogene)	2.01	3.25	1.99	2.07	2.09	1.93	1.87	1.62	-1.05	2.5	1.08	1.36	8
16718409	2.69	2.67	0.81	0.19	1.01	0.8339	0.9779	RPL13AP6	ribosomal protein L13a pseudogene 6	3.59	1.64	2.85	2.54	2.65	2.74	2.63	2.31	1.92	-2.14	1.17	1.17	8
17117474	5.71	5.08	0.6	0.93	1.55	0.2278	0.8638	RPL23AP60	ribosomal protein L23a pseudogene 60	6.15	5.15	5.25	6.3	4.79	6.35	5.3	4.15	2.56	-2.3	-1.04	4.46	8
17117897	5.71	5.08	0.6	0.93	1.55	0.2278	0.8638	RPL23AP60	ribosomal protein L23a pseudogene 60	6.15	5.15	5.25	6.3	4.79	6.35	5.3	4.15	2.56	-2.3	-1.04	4.46	8
17118080	5.71	5.08	0.6	0.93	1.55	0.2278	0.8638	RPL23AP60	ribosomal protein L23a pseudogene 60	6.15	5.15	5.25	6.3	4.79	6.35	5.3	4.15	2.56	-2.3	-1.04	4.46	8
16686536	3.84	4.25	0.38	0.57	-1.33	0.0223	0.7259	RPS15AP10	ribosomal protein S15a pseudogene 10	3.9	3.09	3.86	3.76	3.86	4.34	5.22	4.28	1.02	-2.39	-2.56	-1.43	13
16767115	5.23	6.87	0.95	1.06	-3.12	0.2392	0.8695	RPSAP52	ribosomal protein SA pseudogene 52	7.02	4.94	5.64	5.07	7.13	6.65	4.8	6.87	-1.08	-3.28	1.78	-3.49	8
16778489	3.63	4.33	0.49	0.47	-1.62	0.0232	0.7259	RNU6-57P	RNA, U6 small nuclear 57, pseudogene	2.97	3.44	3.88	4.05	3.87	4.88	4.58	4.04	-1.87	-2.71	-1.62	1	8
16775239	1.96	1.57	0.98	0.21	1.31	0.0857	0.8021	RNU6-81P	RNA, U6 small nuclear 81, pseudogene	2.15	3.89	1.91	1.79	1.58	1.99	1.58	1.54	1.49	3.75	1.26	1.19	14
16776021	3.13	2.78	0.91	0.16	1.28	0.2211	0.8617	RNU6-83P	RNA, U6 small nuclear 83, pseudogene	3.39	4.45	2.34	2.82	2.85	2.93	2.56	2.72	1.46	2.85	-1.16	1.07	14
16817562	3.29	3.04	0.38	0.63	1.19	0.9918	0.999	RRN3P2	RRN3 homolog, RNA polymerase I transcription factor pseudogene 2	2.9	3.79	3.19	3.38	3.06	2.77	3.23	4.22	-1.12	2.04	-1.03	-1.79	8
17057464	5.15	5.66	0.78	0.15	-1.42	0.1538	0.8328	SEPT7P2	septin 7 pseudogene 2	5.8	4.16	5.68	4.73	5.64	5.63	5.39	5.74	1.11	-2.76	1.22	-2.01	12
17107368	4.07	4.33	0.37	0.55	-1.2	0.4401	0.9153	SNURFL	SNRPN upstream reading frame-like, pseudogene	3.81	3.79	4.54	4.26	4.21	4.97	4.46	3.65	-1.32	-2.27	1.06	1.52	8
17069873	3.46	3.02	0.61	0.43	1.35	0.1188	0.8222	SDCBPP2	syndecan binding protein (syntenin) pseudogene 2	3.04	4.46	3.35	3.61	3.65	2.78	2.72	3.21	-1.52	3.21	1.55	1.32	9
16812790	3.62	4.21	0.81	0.43	-1.5	0.1171	0.8222	UBE2Q2P1	ubiquitin-conjugating enzyme E2Q family member 2 pseudogene 1	3.97	2.45	4.29	3.34	4.38	4.07	4.56	3.58	-1.32	-3.08	-1.21	-1.18	11
16806692	4.66	4.56	0.46	0.38	1.07	0.4674	0.9185	ULK4P1	ULK4 pseudogene 1	4.63	5.58	4.7	4.64	5.22	4.39	4.44	4.72	-1.5	2.28	1.2	-1.06	25
16798755	4.76	4.75	0.43	0.63	1.01	0.4737	0.9191	ULK4P1	ULK4 pseudogene 1	4.78	5.6	4.82	4.67	5.49	3.95	4.7	4.8	-1.63	3.14	1.09	-1.09	25
16806692	4.66	4.56	0.46	0.38	1.07	0.4674	0.9185	ULK4P2	ULK4 pseudogene 2	4.63	5.58	4.7	4.64	5.22	4.39	4.44	4.72	-1.5	2.28	1.2	-1.06	25
16798755	4.76	4.75	0.43	0.63	1.01	0.4737	0.9191	ULK4P2	ULK4 pseudogene 2	4.78	5.6	4.82	4.67	5.49	3.95	4.7	4.8	-1.63	3.14	1.09	-1.09	25
16806692	4.66	4.56	0.46	0.38	1.07	0.4674	0.9185	ULK4P3	ULK4 pseudogene 3	4.63	5.58	4.7	4.64	5.22	4.39	4.44	4.72	-1.5	2.28	1.2	-1.06	25
16724690	3.04	2.55	0.67	0.25	1.41	0.1453	0.8312	GRM5P1	GRM5 pseudogene 1	3.31	3.83	2.76	2.29	2.38	2.38	2.89	2.67	1.91	2.73	-1.09	-1.3	9
16935620	2.23	2.48	0.38	1.35	-1.19	0.2217	0.8617	RRP7BP	ribosomal RNA processing 7 homolog B, pseudogene	1.94	2.79	2.36	2.08	1.91	4.89	3.03	2.19	1.02	-4.3	-1.59	-1.08	9
16993173	5.9	6.33	0.63	0.1	-1.35	0.1073	0.8132	LOC728554	THO complex 3 pseudogene	5.46	5.25	6.52	6.35	6.52	6.36	6.31	6.32	-2.09	-2.16	1.16	1.02	8
16994038	4.08	4.3	1.11	0.4	-1.16	0.7482	0.9647	PDCD6P1	PDCD6 pseudogene 1	5.47	2.86	3.69	4.43	3.74	4.7	4.23	4.4	3.31	-3.59	-1.45	1.02	10
17046458	3.52	2.46	0.5	0.39	2.08	0.0387	0.7564	LOC641746	glycine cleavage system protein H (aminomethyl carrier) pseudogene	3.47	3.5	3.62	2.55	3.21	2.33	2.45	2.58	1.2	2.25	2.24	-1.03	12
17046867	3.09	2.29	0.52	0.43	1.73	0.019	0.718	FKBP6P2	FKBP6 pseudogene 2	2.88	3.98	2.89	3.33	2.33	2.11	3.1	2.4	1.46	3.66	-1.15	1.91	8
17119890	5.17	5.25	0.57	0.38	-1.06	0.2517	0.8734	MST1P2	macrophage stimulating 1 pseudogene 2	5.31	4.14	4.92	5.39	4.92	5.78	5.09	5.38	1.31	-3.12	-1.12	1.01	9
17119970	5.1	5.47	0.2	0.49	-1.29	0.179	0.8422	PDE4DIPP2	PDE4DIP pseudogene 2	5.4	5.01	5.18	4.97	5.57	6.08	5.34	4.91	-1.13	-2.1	-1.12	1.04	25
17120468	2.79	4.31	0.29	0.28	-2.86	2.41e-05	0.5807	ZNF37BP	zinc finger protein 37B, pseudogene	3.2	2.91	2.65	2.55	4.21	4.42	4.5	3.87	-2.01	-2.86	-3.62	-2.5	4
17121472	3.69	3.9	0.47	0.31	-1.16	0.5187	0.9279	LOC390705	protein phosphatase 2 regulatory subunit B'', beta pseudogene	3.88	3.51	4.56	3.62	3.88	4.52	3.85	3.98	-1	-2.01	1.63	-1.28	13
17122216	5.97	6.58	0.17	0.59	-1.52	0.029	0.7427	ANKRD36BP2	ankyrin repeat domain 36B pseudogene 2	5.96	5.93	5.66	6.04	7.01	7.14	6.19	5.94	-2.06	-2.32	-1.45	1.07	22
17123134	3.35	4.06	0.43	0.3	-1.63	0.0489	0.7735	CES5AP1	carboxylesterase 5A pseudogene 1	3.22	3.18	4.12	3.54	3.86	4.3	3.71	4.31	-1.55	-2.18	1.33	-1.69	16
17124338	3.34	2.63	0.45	0.14	1.64	0.0032	0.6028	LPAL2	lipoprotein (a) like 2, pseudogene	3.13	4.11	3.18	3.54	2.58	2.84	2.53	2.67	1.46	2.41	1.57	1.82	8
17124700	2.38	2.88	0.48	0.26	-1.42	0.0337	0.7504	SEPTIN7P2	septin 7 pseudogene 2	3.02	2.15	2.56	1.93	2.84	3.39	2.88	2.9	1.13	-2.37	-1.25	-1.96	15
17125110	5.72	5.02	1.35	0.37	1.63	0.1924	0.8525	FGF7P3	fibroblast growth factor 7 pseudogene 3	7.52	4.3	6.04	5.34	5.22	5.47	4.78	4.67	4.94	-2.24	2.39	1.59	24
17125908	5.72	5.02	1.35	0.37	1.63	0.1924	0.8525	ADAMTS7P1	ADAMTS7 pseudogene 1	7.52	4.3	6.04	5.34	5.22	5.47	4.78	4.67	4.94	-2.24	2.39	1.59	24

## Sheet: repeated 30s
ID	Portador Avg (log2)	Control Avg (log2)	Portador DE	Control DE	Fold Change (portador vs control)	p-value	FDR	Gene Symbol	Description	PM15MBH	PM36EDM	PF44DBO	PM54MBO	CCF15VBO	CCM35ROM	CF42AH	CM55RGT	FC20s	FC30s	FC40s	FC50s	probes totales
16924153	5.46	6.17	0.95	0.67	-1.64	0.361	0.9023	BAGE2	B melanoma antigen family, member 2	6.57	4.81	4.58	6.01	6.56	6.16	6.02	4.99	1.01	-2.55	-2.71	2.02	8
17001365	5.1	2.09	2.4	2.31	8.09	0.1794	0.8427	C5orf46	chromosome 5 open reading frame 46	2.55	7.41	3.51	6.83	1.91	2.47	6.66	1.88	1.56	30.76	-8.91	30.95	18
17096213	3.48	4.24	1.21	0.44	-1.69	0.5062	0.9244	CDC14B	cell division cycle 14B	5.56	3.06	4.02	2.94	4.7	4.54	3.88	3.86	1.82	-2.8	1.1	-1.89	12
16797479	4.71	4.64	0.63	0.66	1.05	0.5813	0.9401	IGHG1	immunoglobulin heavy constant gamma 1 (G1m marker)	4.18	4.8	4.64	5.68	4.48	3.78	5.37	4.82	-1.23	2.03	-1.66	1.81	9
16797504	2.69	2.78	0.85	0.19	-1.06	0.6772	0.9538	IGHG1	immunoglobulin heavy constant gamma 1 (G1m marker)	2.75	4.14	2.11	2.82	2.66	3.04	2.65	2.87	1.07	2.14	-1.45	-1.04	8
16748449	6.27	7.03	0.98	0.14	-1.69	0.0118	0.6917	MIR1244-1	microRNA 1244-1	6.21	6.14	4.37	6.54	6.93	7.15	7.14	6.89	-1.64	-2.01	-6.81	-1.28	25
16761116	6.27	7.03	0.98	0.14	-1.69	0.0118	0.6917	MIR1244-1	microRNA 1244-1	6.21	6.14	4.37	6.54	6.93	7.15	7.14	6.89	-1.64	-2.01	-6.81	-1.28	25
16748449	6.27	7.03	0.98	0.14	-1.69	0.0118	0.6917	MIR1244-2	microRNA 1244-2	6.21	6.14	4.37	6.54	6.93	7.15	7.14	6.89	-1.64	-2.01	-6.81	-1.28	25
16761116	6.27	7.03	0.98	0.14	-1.69	0.0118	0.6917	MIR1244-2	microRNA 1244-2	6.21	6.14	4.37	6.54	6.93	7.15	7.14	6.89	-1.64	-2.01	-6.81	-1.28	25
16748449	6.27	7.03	0.98	0.14	-1.69	0.0118	0.6917	MIR1244-3	microRNA 1244-3	6.21	6.14	4.37	6.54	6.93	7.15	7.14	6.89	-1.64	-2.01	-6.81	-1.28	25
16761116	6.27	7.03	0.98	0.14	-1.69	0.0118	0.6917	MIR1244-3	microRNA 1244-3	6.21	6.14	4.37	6.54	6.93	7.15	7.14	6.89	-1.64	-2.01	-6.81	-1.28	25
16748449	6.27	7.03	0.98	0.14	-1.69	0.0118	0.6917	MIR1244-4	microRNA 1244-4	6.21	6.14	4.37	6.54	6.93	7.15	7.14	6.89	-1.64	-2.01	-6.81	-1.28	25
16761116	6.27	7.03	0.98	0.14	-1.69	0.0118	0.6917	MIR1244-4	microRNA 1244-4	6.21	6.14	4.37	6.54	6.93	7.15	7.14	6.89	-1.64	-2.01	-6.81	-1.28	25
16798553	2.86	2.56	0.85	0.46	1.24	0.2536	0.8745	MIR4509-1	microRNA 4509-1	3.39	3.58	1.77	2.46	2.48	2.59	2.61	1.65	1.87	2	-1.79	1.75	7
16805940	2.86	2.56	0.85	0.46	1.24	0.2536	0.8745	MIR4509-1	microRNA 4509-1	3.39	3.58	1.77	2.46	2.48	2.59	2.61	1.65	1.87	2	-1.79	1.75	7
16798553	2.86	2.56	0.85	0.46	1.24	0.2536	0.8745	MIR4509-2	microRNA 4509-2	3.39	3.58	1.77	2.46	2.48	2.59	2.61	1.65	1.87	2	-1.79	1.75	7
16805940	2.86	2.56	0.85	0.46	1.24	0.2536	0.8745	MIR4509-2	microRNA 4509-2	3.39	3.58	1.77	2.46	2.48	2.59	2.61	1.65	1.87	2	-1.79	1.75	7
16798553	2.86	2.56	0.85	0.46	1.24	0.2536	0.8745	MIR4509-3	microRNA 4509-3	3.39	3.58	1.77	2.46	2.48	2.59	2.61	1.65	1.87	2	-1.79	1.75	7
16805940	2.86	2.56	0.85	0.46	1.24	0.2536	0.8745	MIR4509-3	microRNA 4509-3	3.39	3.58	1.77	2.46	2.48	2.59	2.61	1.65	1.87	2	-1.79	1.75	7
16819224	3.08	4.37	0.39	0.62	-2.44	0.0067	0.6697	MT1M	metallothionein 1M	3.39	2.71	3.45	2.78	3.23	4.65	4.42	4.16	1.12	-3.86	-1.96	-2.61	12
17117463	3.17	3.23	0.8	0.93	-1.04	0.8522	0.9808	PLXDC2	plexin domain containing 2	2.81	3.57	2.19	4	3.68	2.22	4.3	2.75	-1.82	2.56	-4.32	2.38	15
16872845	3.43	3.88	0.37	0.52	-1.37	0.2637	0.8776	PSG1	pregnancy specific beta-1-glycoprotein 1	4.15	3.36	3.39	3.54	3.7	4.6	3.38	4.03	1.36	-2.37	1	-1.4	8
17061119	5.76	7.21	1.36	0.48	-2.73	0.2329	0.8674	RASA4	RAS p21 protein activator 4	8.46	5.89	5.71	5.68	6.98	7.55	7.51	6.55	2.8	-3.17	-3.49	-1.83	24
17061129	6.23	7.61	1.2	0.4	-2.61	0.1448	0.8312	RASA4	RAS p21 protein activator 4	8.63	6.15	6.14	6.4	7.52	7.7	8.1	7.15	2.15	-2.93	-3.9	-1.67	12
17061127	6.8	8.15	1.34	0.46	-2.55	0.2444	0.8702	RASA4	RAS p21 protein activator 4	9.45	6.63	6.86	6.88	8.37	7.97	8.64	7.58	2.12	-2.55	-3.43	-1.62	25
17061097	5.67	7.01	1.34	0.62	-2.53	0.4948	0.9223	RASA4	RAS p21 protein activator 4	8.26	5.56	6.06	5.36	7.11	6.75	7.17	5.84	2.23	-2.28	-2.17	-1.4	25
17061110	5.5	6.54	1.02	0.43	-2.05	0.3214	0.8925	RASA4	RAS p21 protein activator 4	7.54	5.43	5.49	5.59	6.5	6.56	6.93	5.89	2.05	-2.19	-2.72	-1.23	25
17061117	5.19	6	0.78	0.42	-1.75	0.2695	0.8784	RASA4	RAS p21 protein activator 4	6.66	4.88	5.43	5.21	6.08	5.93	6.42	5.41	1.5	-2.08	-2	-1.15	25
17061119	5.76	7.21	1.36	0.48	-2.73	0.2329	0.8674	RASA4B	RAS p21 protein activator 4B	8.46	5.89	5.71	5.68	6.98	7.55	7.51	6.55	2.8	-3.17	-3.49	-1.83	24
17061129	6.23	7.61	1.2	0.4	-2.61	0.1448	0.8312	RASA4B	RAS p21 protein activator 4B	8.63	6.15	6.14	6.4	7.52	7.7	8.1	7.15	2.15	-2.93	-3.9	-1.67	12
17061127	6.8	8.15	1.34	0.46	-2.55	0.2444	0.8702	RASA4B	RAS p21 protein activator 4B	9.45	6.63	6.86	6.88	8.37	7.97	8.64	7.58	2.12	-2.55	-3.43	-1.62	25
17061097	5.67	7.01	1.34	0.62	-2.53	0.4948	0.9223	RASA4B	RAS p21 protein activator 4B	8.26	5.56	6.06	5.36	7.11	6.75	7.17	5.84	2.23	-2.28	-2.17	-1.4	25
17061099	4.31	5.33	0.51	0.35	-2.02	0.0028	0.6028	RASA4B	RAS p21 protein activator 4B	4.85	4.59	3.73	4.04	5.34	5.78	5.3	4.93	-1.41	-2.27	-2.97	-1.85	8
17061110	5.5	6.54	1.02	0.43	-2.05	0.3214	0.8925	RASA4B	RAS p21 protein activator 4B	7.54	5.43	5.49	5.59	6.5	6.56	6.93	5.89	2.05	-2.19	-2.72	-1.23	25
17061117	5.19	6	0.78	0.42	-1.75	0.2695	0.8784	RASA4B	RAS p21 protein activator 4B	6.66	4.88	5.43	5.21	6.08	5.93	6.42	5.41	1.5	-2.08	-2	-1.15	25
17090564	6.78	6.04	1.09	0.2	1.66	0.0822	0.798	SNORD62A	small nucleolar RNA, C/D box 62A	8.17	7.16	6.31	5.66	6.14	5.96	6.11	5.71	4.09	2.29	1.16	-1.03	25
17090564	6.78	6.04	1.09	0.2	1.66	0.0822	0.798	SNORD62B	small nucleolar RNA, C/D box 62B	8.17	7.16	6.31	5.66	6.14	5.96	6.11	5.71	4.09	2.29	1.16	-1.03	25
16670272	3.98	4.12	0.6	0.7	-1.11	0.6788	0.9539	ADAM12	uncharacterized LOC105371196	4.51	3.5	4.48	3.41	4.85	4.63	3.51	3.55	-1.26	-2.19	1.95	-1.1	10
16670272	3.98	4.12	0.6	0.7	-1.11	0.6788	0.9539	ANKRD36B		4.51	3.5	4.48	3.41	4.85	4.63	3.51	3.55	-1.26	-2.19	1.95	-1.1	10
16677898	4.15	4.48	0.33	0.52	-1.26	0.2283	0.8643	ARMCX4		4.73	3.96	4.12	4.24	4.56	5.32	4.45	4.08	1.12	-2.57	-1.26	1.12	10
16677898	4.15	4.48	0.33	0.52	-1.26	0.2283	0.8643	APELA		4.73	3.96	4.12	4.24	4.56	5.32	4.45	4.08	1.12	-2.57	-1.26	1.12	10
16805310	3	2.85	0.48	0.25	1.11	0.2165	0.8614	ARMCX4		2.91	3.92	2.89	3.2	2.74	2.7	2.95	3.25	1.12	2.34	-1.05	-1.04	19
16805310	3	2.85	0.48	0.25	1.11	0.2165	0.8614	ASNS		2.91	3.92	2.89	3.2	2.74	2.7	2.95	3.25	1.12	2.34	-1.05	-1.04	19
16879787	4.19	4.43	0.21	0.55	-1.18	0.4324	0.9144	CES5A		4.52	4.09	4.29	4.07	4.51	5.14	4.33	3.82	1.01	-2.08	-1.03	1.19	22
16879787	4.19	4.43	0.21	0.55	-1.18	0.4324	0.9144	DBF4		4.52	4.09	4.29	4.07	4.51	5.14	4.33	3.82	1.01	-2.08	-1.03	1.19	22
16901799	3.67	3.51	0.58	0.36	1.12	0.1653	0.836	DNAJC9-AS1		3.72	4.8	3.5	3.76	3.07	3.43	3.94	3.59	1.56	2.58	-1.36	1.12	8
16901799	3.67	3.51	0.58	0.36	1.12	0.1653	0.836	EOLA2-DT		3.72	4.8	3.5	3.76	3.07	3.43	3.94	3.59	1.56	2.58	-1.36	1.12	8
17054203	3.11	2.93	0.74	0.61	1.13	0.7223	0.96	EIF4A2		3.52	2.19	3.83	2.77	2.58	3.61	2.29	3.28	1.93	-2.67	2.91	-1.42	8
17054203	3.11	2.93	0.74	0.61	1.13	0.7223	0.96	FAM88C	putative protein FAM157B	3.52	2.19	3.83	2.77	2.58	3.61	2.29	3.28	1.93	-2.67	2.91	-1.42	8
17120506	4.83	5.3	0.68	0.42	-1.38	0.1844	0.846	DBF4	DBF4 zinc finger	5.23	3.72	4.58	5.06	4.52	5.3	5.47	5.16	1.64	-2.99	-1.85	-1.08	12
17125110	5.72	5.02	1.35	0.37	1.63	0.1924	0.8525	FGF7	fibroblast growth factor 7	7.52	4.3	6.04	5.34	5.22	5.47	4.78	4.67	4.94	-2.24	2.39	1.59	24
16800921	8.38	7.56	1.52	0.72	1.77	0.162	0.8354	FGF7	fibroblast growth factor 7	10.48	7.11	9	7.58	8.2	8.17	6.97	6.89	4.87	-2.08	4.1	1.61	21
17121622	2.95	3.17	0.31	0.5	-1.16	0.1034	0.8102	LGALS9	galectin 9	2.57	2.96	2.93	3.33	3.1	4.13	3.05	3.34	-1.44	-2.24	-1.09	-1.01	14

## Sheet: Controversial FC 30s
ID	Portador Avg (log2)	Control Avg (log2)	Portador DE	Control DE	Fold Change (portador vs control)	p-value	FDR	Gene Symbol	Description	PM15MBH	PM36EDM	PF44DBO	PM54MBO	CCF15VBO	CCM35ROM	CF42AH	CM55RGT	FC20s	FC30s	FC40s	FC50s	probes totales
16876210	3.92	4.07	0.44	0.56	-1.11	0.3499	0.8993	KIR3DL1	killer cell immunoglobulin-like receptor, three domains, long cytoplasmic tail, 1	3.63	3.86	4.66	4.03	3.99	5.16	4.27	3.94	-1.28	-2.46	1.32	1.07	11
16865498	3.43	3.36	0.28	0.52	1.04	0.3982	0.9086	KIR3DL1	killer cell immunoglobulin-like receptor, three domains, long cytoplasmic tail, 1	3.28	3.66	3.08	3.61	3.59	2.46	3.13	3.54	-1.24	2.3	-1.04	1.05	9
16972108	2.38	2.17	0.24	0.68	1.16	0.5647	0.9369	APELA	apelin receptor early endogenous ligand	2.55	2.46	2.31	2	2.12	3.52	2.29	2.11	1.35	-2.09	1.01	-1.08	23
17123600	2.17	2	0.41	0.21	1.12	0.3072	0.8892	APELA	apelin receptor early endogenous ligand	2.22	2.77	2.12	1.78	2.24	1.72	1.99	2.02	-1.02	2.06	1.1	-1.18	22
17125520	2.92	2.53	0.36	0.39	1.31	0.1925	0.8525	ARMCX4	armadillo repeat containing X-linked 4	2.83	3.56	3.06	2.76	3.3	2.5	2.49	2.61	-1.38	2.08	1.49	1.11	26
17125524	5.64	5.87	0.44	0.21	-1.17	0.1883	0.8482	ARMCX4	armadillo repeat containing X-linked 4	6.02	4.96	5.59	5.67	5.73	6.09	6	5.66	1.22	-2.18	-1.33	1.01	26
17017018	9.73	9.25	0.92	0.9	1.4	0.3916	0.9081	IER3	immediate early response 3	8.55	9.82	9.66	10.79	8.25	8.76	10.23	9.75	1.22	2.09	-1.49	2.06	30
17028909	3.94	4.41	0.78	0.54	-1.39	0.2529	0.8742	IER3	immediate early response 3	4.44	3.56	2.85	4.47	3.57	4.59	4.78	4.23	1.83	-2.04	-3.81	1.18	6
17031687	3.3	3.02	0.55	0.68	1.22	0.2074	0.8567	IER3	immediate early response 3	3.05	4.22	3.55	3.07	3.77	2.13	3.19	2.88	-1.65	4.25	1.28	1.15	4
17034143	1.89	2.44	0.46	0.53	-1.47	0.1142	0.8168	IER3	immediate early response 3	2.44	1.34	2.01	1.78	1.76	2.8	2.18	2.86	1.61	-2.75	-1.12	-2.12	8
17041752	3.81	4.13	0.93	0.34	-1.25	0.1849	0.8463	IER3	immediate early response 3	4.41	2.25	3.97	3.55	4.45	3.69	3.99	4.31	-1.03	-2.73	-1.02	-1.69	8
17086193	8.87	7.9	1.06	1.3	1.95	0.6708	0.9537	PSAT1	phosphoserine aminotransferase 1	7.5	9.22	8.57	10.01	7.99	7.94	10.48	7.74	-1.41	2.42	-3.76	4.82	21
17120106	5.43	5.97	0.57	0.36	-1.46	0.0162	0.7072	PSAT1	phosphoserine aminotransferase 1	5.25	4.32	5.53	5.5	6.39	5.98	5.97	5.51	-2.22	-3.15	-1.36	-1.01	17
16777118	2.57	1.85	0.71	0.22	1.65	0.0252	0.7424	TPTE2	transmembrane phosphoinositide 3-phosphatase and tensin homolog 2	2.39	3.36	2.78	1.68	1.78	1.87	1.43	1.9	1.52	2.81	2.54	-1.17	9
17122932	5.67	5.97	0.51	0.29	-1.23	0.2576	0.8758	TPTE2	transmembrane phosphoinositide 3-phosphatase and tensin homolog 2	6.18	5.09	5.38	5.99	6.24	6.2	5.77	5.67	-1.04	-2.15	-1.31	1.25	18

## Sheet: Pseudogenes 20s
ID	Portador Avg (log2)	Control Avg (log2)	Portador DE	Control DE	Fold Change (portador vs control)	p-value	FDR	Gene Symbol	Description	PM15MBH	PM36EDM	PF44DBO	PM54MBO	CCF15VBO	CCM35ROM	CF42AH	CM55RGT	FC20s	FC30s	FC40s	FC50s	probes totales
16882819	2.76	2.36	0.38	0.48	1.32	0.0448	0.768	ACTR3BP2	ACTR3B pseudogene 2	2.77	2.72	3.52	2.79	1.74	2.4	2.33	2.92	2.04	1.25	2.28	-1.09	9
16805216	2.84	3.32	0.44	0.43	-1.39	0.0795	0.7964	ASB9P1	ankyrin repeat and SOCS box containing 9 pseudogene 1	2.55	3.41	2.49	3.07	3.98	2.96	3.42	3.21	-2.69	1.36	-1.91	-1.11	9
16924183	4.24	3.68	0.35	0.12	1.47	0.0123	0.6963	ANKRD20A11P	ankyrin repeat domain 20 family, member A11, pseudogene	4.68	4.12	3.85	4.33	3.57	3.59	3.75	3.82	2.15	1.45	1.07	1.42	8
16851249	4.33	5.39	1.24	1.1	-2.08	0.225	0.8623	ANKRD20A5P	ankyrin repeat domain 20 family, member A5, pseudogene	3.51	5.99	3.38	4.94	5.72	6.45	5.12	3.87	-4.63	-1.38	-3.32	2.11	10
17094315	1.86	1.87	0.38	0.92	-1.01	0.2585	0.8758	ANKRD20A7P	ankyrin repeat domain 20 family, member A7, pseudogene	1.7	2.23	1.37	2.05	3.68	1.9	1.68	2	-3.93	1.26	-1.24	1.03	8
16682144	4.95	5.57	1.07	0.25	-1.53	0.1274	0.8282	ANO7P1	anoctamin 7 pseudogene 1	4.86	6.29	5.04	3.68	6.06	5.55	5.65	5.5	-2.3	1.67	-1.53	-3.54	21
16847914	3.9	4.19	0.68	0.53	-1.23	0.4048	0.9095	AMZ2P1	archaelysin family metallopeptidase 2 pseudogene 1	5.24	3.85	3.84	4	4.14	4.19	4.25	3.13	2.14	-1.26	-1.33	1.83	13
17005677	4.17	4.4	0.39	0.15	-1.17	0.1279	0.8282	BTN2A3P	butyrophilin, subfamily 2, member A3, pseudogene	3.64	4.05	4.53	4.33	4.68	4.4	4.34	4.44	-2.06	-1.27	1.14	-1.08	13
16819131	4.96	5.17	0.47	0.21	-1.16	0.097	0.8074	CES1P2	carboxylesterase 1 pseudogene 2	4.05	5.08	4.96	4.86	5.36	5.28	4.9	5.09	-2.48	-1.14	1.04	-1.18	15
16862118	2.28	2.11	0.39	0.34	1.12	0.3098	0.8898	LGALS17A	Charcot-Leyden crystal protein pseudogene	2.94	2.45	2.08	2.14	1.91	1.86	2.27	2.58	2.04	1.51	-1.14	-1.35	14
16842147	6.25	5.76	0.61	2.19	1.4	0.5784	0.9393	CCDC144B	coiled-coil domain containing 144B (pseudogene)	6.24	6.23	5.36	6.83	7.98	6.75	4.94	2.96	-3.35	-1.44	1.33	14.57	12
16858049	3.7	3.95	0.68	0.32	-1.18	0.5548	0.9354	C3P1	complement component 3 precursor pseudogene	3.07	4.72	3.76	3.68	4.42	3.84	4.04	3.68	-2.56	1.84	-1.21	-1	18
16935581	6.93	6.48	0.27	0.49	1.37	0.0827	0.7991	CYP2D7	cytochrome P450, family 2, subfamily D, polypeptide 7 (gene/pseudogene)	7.31	6.67	7.01	6.83	5.88	6.53	6.42	7.09	2.69	1.1	1.5	-1.19	10
17117619	4.56	5.35	0.56	0.27	-1.73	0.0064	0.6697	DUXAP10	double homeobox A pseudogene 10	3.98	4.28	4.8	5.24	5.3	5.87	5.34	5.41	-2.5	-3.01	-1.45	-1.12	13
17067528	2.65	2.76	0.5	0.47	-1.08	0.9145	0.9885	FAM183CP	family with sequence similarity 183, member C, pseudogene	3.24	2.8	2.05	2.52	1.97	3.02	2.9	2.59	2.41	-1.17	-1.8	-1.05	15
16944931	3.43	4.16	0.47	0.45	-1.66	0.0176	0.7072	FAM86JP	family with sequence similarity 86, member A pseudogene	2.92	3.88	3.13	3.76	4.75	3.83	3.84	4.4	-3.54	1.03	-1.64	-1.55	11
16670317	2.6	2.83	0.38	0.52	-1.17	0.6526	0.952	FCGR1C	Fc fragment of IgG, high affinity Ic, receptor (CD64), pseudogene	2.43	2.61	3.3	2.71	3.57	2.4	3.02	2.58	-2.19	1.15	1.22	1.1	8
16918755	4.59	5.1	0.46	0.23	-1.43	0.0331	0.7476	FER1L4	fer-1-like family member 4, pseudogene (functional)	4.03	5.13	4.49	4.69	5.19	4.95	5.01	5.46	-2.23	1.13	-1.43	-1.7	29
17085399	4.14	3.68	0.68	0.25	1.37	0.0321	0.7475	KGFLP1	fibroblast growth factor 7 pseudogene	5.48	4.07	4.29	4.05	3.69	4.06	3.68	3.46	3.44	1.01	1.52	1.51	9
16876024	3.72	4.17	1.05	0.41	-1.37	0.9905	0.9989	FKBP1AP1	FK506 binding protein 1A pseudogene 1	3.24	3.47	4.13	5.57	4.35	4.49	3.57	4.03	-2.16	-2.03	1.48	2.91	8
16912267	5.3	5.73	0.37	0.43	-1.35	0.7949	0.9728	FRG1BP	FSHD region gene 1 family member B, pseudogene	6	5.38	5.31	5.18	4.91	5.86	5.64	5.72	2.14	-1.4	-1.26	-1.46	10
16912267	5.3	5.73	0.37	0.43	-1.35	0.7949	0.9728	FRG1CP	FSHD region gene 1 family member C, pseudogene	6	5.38	5.31	5.18	4.91	5.86	5.64	5.72	2.14	-1.4	-1.26	-1.46	10
17094481	4.43	4.03	0.7	0.3	1.32	0.2752	0.8789	FRG1JP	FSHD region gene 1 family member J, pseudogene	5.47	3.87	4.65	4.16	4.11	4.01	3.98	4.61	2.56	-1.1	1.6	-1.36	11
17016434	4.12	4.5	0.9	0.32	-1.3	0.3494	0.8993	GUSBP2	glucuronidase, beta pseudogene 2	3.25	4.65	3.53	5.14	4.92	4.33	4.2	4.63	-3.18	1.25	-1.59	1.43	8
17020480	3.02	3.52	0.27	0.5	-1.42	0.0435	0.7647	GUSBP4	glucuronidase, beta pseudogene 4	3.1	2.8	3.42	2.94	4.3	3.74	3.28	3.22	-2.3	-1.91	1.1	-1.21	19
16928115	5	5.78	1.11	0.68	-1.71	0.1374	0.8292	GSTT2	glutathione S-transferase theta 2 (gene/pseudogene)	3.83	6.01	5.85	4.24	5.28	5.19	6.59	6.17	-2.73	1.76	-1.66	-3.81	8
16928115	5	5.78	1.11	0.68	-1.71	0.1374	0.8292	GSTT2B	glutathione S-transferase theta 2B (gene/pseudogene)	3.83	6.01	5.85	4.24	5.28	5.19	6.59	6.17	-2.73	1.76	-1.66	-3.81	8
16933109	3.82	3.32	0.86	0.49	1.42	0.1933	0.8526	GSTTP1	glutathione S-transferase theta pseudogene 1	4.22	4.85	3.38	2.92	3.11	3.58	2.68	3.79	2.16	2.42	1.62	-1.82	8
16933109	3.82	3.32	0.86	0.49	1.42	0.1933	0.8526	GSTTP2	glutathione S-transferase theta pseudogene 2	4.22	4.85	3.38	2.92	3.11	3.58	2.68	3.79	2.16	2.42	1.62	-1.82	8
17116962	3.69	3.31	0.57	0.24	1.3	0.2898	0.8835	GYG2P1	glycogenin 2 pseudogene 1	4.44	3.79	3.57	3.07	3.42	3.27	3.23	3.77	2.03	1.43	1.26	-1.62	16
16735214	2.86	3.03	0.39	0.3	-1.13	0.5569	0.9356	GVINP1	GTPase, very large interferon inducible pseudogene 1	3.58	2.92	2.66	2.93	2.45	3.08	3.09	2.93	2.18	-1.11	-1.34	-1	21
16918567	3.29	3.05	0.34	0.6	1.18	0.3961	0.9086	HMGB3P1	high mobility group box 3 pseudogene 1	3.78	3.04	3.1	3.43	2.4	2.92	3.85	3.15	2.61	1.09	-1.68	1.21	11
16783308	2.65	3.16	0.29	0.21	-1.43	0.0173	0.7072	IGBP1P1	immunoglobulin (CD79A) binding protein 1 pseudogene 1	2.27	2.94	2.8	2.52	3.33	2.93	3.01	3.34	-2.07	1	-1.16	-1.76	8
16882744	4.3	5.95	0.77	0.57	-3.14	0.0201	0.7259	IGKV1D-27	immunoglobulin kappa variable 1D-27 (pseudogene)	4.33	4.03	5.77	4.48	5.81	4.9	6.23	5.91	-2.79	-1.82	-1.38	-2.69	8
16927827	4.43	4.03	0.27	0.25	1.32	0.0475	0.7711	IGLV3-9	immunoglobulin lambda variable 3-9 (gene/pseudogene)	4.79	4.33	4.16	4.51	3.73	4.07	3.97	4.34	2.07	1.19	1.14	1.12	14
17025347	3.23	2.61	0.47	0.24	1.53	0.0091	0.6802	LPAL2	lipoprotein, Lp(a)-like 2, pseudogene	3.86	2.75	3.06	3.36	2.53	2.15	2.7	2.61	2.52	1.51	1.28	1.68	9
17118478	5.67	4.75	0.76	0.78	1.9	0.0881	0.8027	MAFIP	MAFF interacting protein (pseudogene)	6.3	4.47	5.61	5.65	3.67	4.92	4.61	5.55	6.21	-1.36	2	1.07	15
17006122	7.14	7.3	0.6	0.38	-1.12	0.3803	0.9057	HLA-H	major histocompatibility complex, class I, H (pseudogene)	6.11	7.33	7.43	6.89	7.41	7.56	7.19	6.7	-2.47	-1.17	1.19	1.14	33
17006222	7.19	7.44	0.51	0.33	-1.19	0.2184	0.8617	HLA-L	major histocompatibility complex, class I, L (pseudogene)	6.5	7.47	7.61	6.97	7.91	7.51	7.36	7.13	-2.66	-1.03	1.19	-1.12	28
17006118	4.71	4.88	0.36	0.37	-1.13	0.122	0.8222	HLA-V	major histocompatibility complex, class I, V (pseudogene)	4.08	4.58	4.89	4.79	5.49	4.97	4.82	4.61	-2.65	-1.31	1.05	1.13	27
16767599	2.53	2.23	0.35	0.31	1.23	0.1546	0.8328	MRS2P2	MRS2 pseudogene 2	2.76	2.75	2.03	2.36	1.73	2.21	2.19	2.46	2.05	1.46	-1.12	-1.07	10
16899048	3.47	3.27	0.33	0.31	1.15	0.1178	0.8222	NAT8B	N-acetyltransferase 8B (GCN5-related, putative, gene/pseudogene)	4.12	3.41	3.47	3.51	2.99	3	3.55	3.53	2.19	1.33	-1.06	-1.01	9
16805915	4.92	5.03	0.78	0.28	-1.08	0.291	0.8843	NF1P2	neurofibromin 1 pseudogene 2	3.39	5.08	4.75	4.95	4.52	5.01	4.97	5.19	-2.19	1.05	-1.16	-1.17	8
16725132	3.32	2.96	0.41	1.04	1.29	0.8957	0.9858	OR10V2P	olfactory receptor, family 10, subfamily V, member 2 pseudogene	3.33	3.36	2.98	3.97	5.01	2.88	3.17	2.83	-3.2	1.4	-1.14	2.21	19
17052935	6.87	6.54	0.56	0.7	1.26	0.4291	0.9139	OR2A20P	olfactory receptor, family 2, subfamily A, member 20 pseudogene	7.35	6.94	6.78	6.01	5.55	7.21	6.74	6.37	3.48	-1.21	1.02	-1.29	25
17052935	6.87	6.54	0.56	0.7	1.26	0.4291	0.9139	OR2A9P	olfactory receptor, family 2, subfamily A, member 9 pseudogene	7.35	6.94	6.78	6.01	5.55	7.21	6.74	6.37	3.48	-1.21	1.02	-1.29	25
16679764	3.77	2.83	1.02	0.43	1.91	0.086	0.8021	OR2L8	olfactory receptor, family 2, subfamily L, member 8 (gene/pseudogene)	4.11	3.34	2.82	5.18	2.89	2.64	2.93	3.64	2.33	1.62	-1.07	2.91	9
16721208	2.63	2.36	0.66	0.04	1.21	0.2577	0.8758	OR51F5P	olfactory receptor, family 51, subfamily F, member 5 pseudogene	3.52	2.1	2.94	2.22	2.31	2.33	2.39	2.39	2.31	-1.17	1.46	-1.13	16
16751475	4.8	4.69	0.48	0.27	1.08	0.6101	0.9457	OR7E47P	olfactory receptor, family 7, subfamily E, member 47 pseudogene	3.88	4.82	4.94	4.65	5.01	4.85	4.51	4.44	-2.18	-1.02	1.34	1.16	14
16735288	3.4	4.12	0.38	0.67	-1.66	0.1782	0.8422	OVCH2	ovochymase 2 (gene/pseudogene)	3.02	3.9	3.21	3.54	4.43	2.94	4.26	3.87	-2.66	1.94	-2.07	-1.26	21
17094498	3.42	4.25	1.06	0.31	-1.77	0.4122	0.9109	PGM5P2	phosphoglucomutase 5 pseudogene 2	2.93	3.55	3.66	5.41	4.43	4.63	4.02	3.99	-2.82	-2.11	-1.28	2.68	16
16883938	3.28	2.97	0.76	0.61	1.24	0.8154	0.9758	PLGLA	plasminogen-like A (pseudogene)	4.22	3.2	3.35	2.37	2.81	2.68	4.05	3.21	2.65	1.43	-1.63	-1.8	13
17043484	5.62	6.22	0.29	0.36	-1.51	0.0249	0.7424	PMS2CL	PMS2 C-terminal like pseudogene	5.31	5.92	5.81	5.43	6.52	5.72	6.4	6.07	-2.31	1.15	-1.51	-1.56	12
16927363	3.69	3.35	0.78	0.33	1.27	0.6848	0.9546	POM121L4P	POM121 transmembrane nucleoporin-like 4 pseudogene	2.26	3.33	3.88	3.94	3.97	3.39	3.4	3.23	-3.28	-1.04	1.4	1.63	8
16928204	2.83	2.74	0.18	0.98	1.06	0.4786	0.9195	POM121L9P	POM121 transmembrane nucleoporin-like 9, pseudogene	3.18	2.8	2.84	2.83	4.64	2.99	2.74	2.45	-2.75	-1.14	1.07	1.3	9
16872862	3.43	3.38	0.48	0.37	1.03	0.5177	0.9276	PSG10P	pregnancy specific beta-1-glycoprotein 10, pseudogene	2.51	3.46	3.25	3.58	3.82	3.49	2.93	3.26	-2.48	-1.02	1.25	1.25	10
16823212	3.45	3.29	0.36	0.32	1.12	0.2155	0.8614	PRSS30P	protease, serine, 30, pseudogene	3.98	3.53	3.12	3.37	2.78	3.45	3.46	3.15	2.31	1.05	-1.26	1.17	20
16813820	2.79	2.8	1.08	0.32	-1.01	0.9491	0.9938	PRKXP1	protein kinase, X-linked, pseudogene 1	1.81	3.34	4.12	2.11	2.95	3.2	2.51	2.6	-2.21	1.1	3.06	-1.41	10
17116050	6.61	5.39	0.75	1.23	2.33	0.131	0.8292	PRKY	protein kinase, Y-linked, pseudogene	6.6	6.64	5.11	6.6	3.77	6.6	4.97	5.91	7.15	1.02	1.1	1.62	9
16763465	3.35	4.28	0.23	0.43	-1.9	0.0033	0.6065	RACGAP1P	Rac GTPase activating protein 1 pseudogene	3.07	3.63	3.28	3.42	4.34	4.2	3.62	4.65	-2.4	-1.49	-1.26	-2.33	12
17057134	6.12	6.77	0.89	0.14	-1.57	0.3743	0.9041	RASA4CP	RAS p21 protein activator 4C, pseudogene	7.68	6.32	5.59	6.14	6.62	6.88	6.89	6.69	2.08	-1.47	-2.46	-1.46	12
17056506	4.31	5.2	0.42	0.47	-1.85	0.0069	0.6697	RP9P	retinitis pigmentosa 9 pseudogene	3.69	4.36	4.71	4.27	5.08	5.35	5.67	4.56	-2.62	-1.98	-1.95	-1.23	8
16747566	5.83	6.25	0.59	0.23	-1.34	0.6015	0.944	RPL13P5	ribosomal protein L13 pseudogene 5	6.92	5.98	5.53	5.86	5.92	6.43	6.38	6.16	2	-1.36	-1.79	-1.23	17
17044046	4.04	3.95	0.74	0.33	1.06	0.7301	0.9621	RPL23P8	ribosomal protein L23 pseudogene 8	3.19	4.06	5.01	4.01	4.34	3.55	3.9	4	-2.22	1.42	2.15	1.01	13
17117474	5.71	5.08	0.6	0.93	1.55	0.2278	0.8638	RPL23AP60	ribosomal protein L23a pseudogene 60	6.15	5.15	5.25	6.3	4.79	6.35	5.3	4.15	2.56	-2.3	-1.04	4.46	8
17043205	4.35	4.8	0.65	0.73	-1.37	0.1744	0.8414	RNF216P1	ring finger protein 216 pseudogene 1	4.03	3.43	4.77	4.79	5.24	4.16	5.65	4.27	-2.32	-1.65	-1.84	1.43	12
17076481	4.89	4.64	0.39	0.65	1.19	0.505	0.9244	RNF5P1	ring finger protein 5, E3 ubiquitin protein ligase pseudogene 1	5.13	4.73	4.27	5.05	3.77	4.36	5.19	5	2.57	1.29	-1.89	1.04	8
17116452	3.04	2.63	0.39	0.21	1.33	0.0495	0.7755	RBMY1A3P	RNA binding motif protein, Y-linked, family 1, member A3 pseudogene	3.57	2.64	3.14	2.92	2.34	2.78	2.76	2.52	2.34	-1.1	1.29	1.32	30
16843074	3.92	3.53	0.49	0.65	1.32	0.1118	0.8132	RNY4P13	RNA, Ro-associated Y4 pseudogene 13	4.19	3.7	4.17	3.15	2.26	3.72	3.37	3.52	3.8	-1.02	1.75	-1.3	7
16930905	4.22	5.05	0.52	0.26	-1.77	0.0339	0.7511	SERHL	serine hydrolase-like (pseudogene)	3.98	5.19	4.33	4.29	5	5.41	4.78	5.08	-2.03	-1.16	-1.36	-1.73	10
17077277	2.55	2.8	0.24	0.23	-1.18	0.0262	0.7424	SBF1P1	SET binding factor 1 pseudogene 1	2.1	2.59	2.63	2.45	3.22	2.74	2.73	2.91	-2.17	-1.1	-1.07	-1.37	11
17046838	4.5	4.19	0.38	0.44	1.24	0.1781	0.8422	SBDSP1	Shwachman-Bodian-Diamond syndrome pseudogene 1	5.09	4.18	4.59	4.41	3.76	4.46	4.68	3.89	2.51	-1.22	-1.07	1.44	11
16827741	4.13	4.37	0.86	0.81	-1.18	0.5153	0.9268	SMG1P7	SMG1 pseudogene 7	3.29	4.04	4.22	5.37	4.67	3.83	5.63	4.04	-2.61	1.15	-2.66	2.51	10
16824901	4.47	5.37	0.42	0.23	-1.86	0.0121	0.6963	SLC7A5P2	solute carrier family 7 (amino acid transporter light chain, L system), member 5 pseudogene 2	4.34	4.64	4.42	5.27	5.56	5.3	5.44	5.04	-2.32	-1.58	-2.03	1.18	17
17086265	3.31	2.78	0.32	0.32	1.44	0.0315	0.7449	SPATA31D5P	SPATA31 subfamily D, member 5, pseudogene	3.61	3.01	3.06	3.55	2.58	2.47	3.14	2.96	2.05	1.46	-1.06	1.51	12
17058394	5.28	4.86	0.51	0.3	1.34	0.1143	0.8169	SPDYE8P	speedy/RINGO cell cycle regulator family member E8, pseudogene	5.6	4.74	5.82	4.96	4.49	5.08	4.68	5.09	2.15	-1.27	2.2	-1.09	12
17103243	2.45	2.18	0.33	0.28	1.21	0.0389	0.7564	SSX6	synovial sarcoma, X breakpoint 6 (pseudogene)	3.05	2.52	2.48	2.29	1.73	2.06	2.33	2.3	2.5	1.38	1.11	-1.01	8
17118451	6.02	4.49	1.75	1.94	2.88	0.5162	0.927	TXLNGY	taxilin gamma pseudogene, Y-linked	6.47	5.75	2.6	5.94	2.65	6.53	3.08	5.81	14.11	-1.71	-1.39	1.1	41
16847520	3.71	3.5	0.62	0.3	1.15	0.6588	0.9531	TBC1D3P2	TBC1 domain family, member 3 pseudogene 2	4.27	4.09	3.4	2.93	3.24	3.4	3.58	3.94	2.03	1.61	-1.13	-2.01	8
16924101	5.31	4.39	0.49	0.74	1.9	0.1298	0.8282	TEKT4P2	tektin 4 pseudogene 2	5.81	4.63	5.44	5.21	4.12	4.19	4.72	5.71	3.24	1.36	1.65	-1.41	11
16716443	4	4.23	0.49	0.1	-1.18	0.0591	0.7859	FLJ37201	tigger transposable element derived 2 pseudogene	3.06	3.79	4.12	4.08	4.38	4.27	4.18	4.15	-2.49	-1.4	-1.04	-1.05	18
16777527	2.94	3.11	1.09	0.31	-1.12	0.2719	0.8784	TPTE2P1	transmembrane phosphoinositide 3-phosphatase and tensin homolog 2 pseudogene 1	5.1	2.81	2.92	3.09	2.49	3.12	3.16	3.06	6.09	-1.24	-1.18	1.02	14
16721011	3.81	3.79	1.12	0.28	1.01	0.2709	0.8784	TSSC2	tumor suppressing subtransferable candidate 2 pseudogene	5.94	4.16	3.38	3.83	3.99	4.07	3.6	3.51	3.86	1.07	-1.17	1.25	10
16831529	4.02	4.06	0.38	1.31	-1.03	0.8359	0.9785	USP32P1	ubiquitin specific peptidase 32 pseudogene 1	3.84	4.24	3.54	4.37	5.22	4.45	3.73	2.14	-2.6	-1.15	-1.14	4.68	10
16842128	4.03	3.08	0.85	0.43	1.94	0.0268	0.7424	USP32P2	ubiquitin specific peptidase 32 pseudogene 2	5.15	3.06	4.01	4.04	3.48	2.81	3.39	2.61	3.18	1.19	1.54	2.71	11
16730583	4.26	3.74	1.03	0.2	1.44	0.3436	0.8982	WTAPP1	Wilms tumor 1 associated protein pseudogene 1	5.32	4.12	4.43	2.84	3.59	3.83	3.62	4.01	3.31	1.23	1.75	-2.26	23
17001757	3.47	3.26	1.04	0.64	1.16	0.4183	0.912	ZNF300P1	zinc finger protein 300 pseudogene 1 (functional)	2.29	3.49	3.45	4.84	3.71	3.41	2.23	3.08	-2.68	1.06	2.33	3.37	11
16870776	3.66	4.85	1.07	0.82	-2.27	0.0455	0.768	ZNF826P	zinc finger protein 826, pseudogene	3.9	3.42	2.39	4.97	5.27	4.34	4.07	5.84	-2.58	-1.89	-3.21	-1.82	10
16858515	2.3	2.6	0.12	0.46	-1.23	0.1412	0.8303	ZNF833P	zinc finger protein 833, pseudogene	2.18	2.32	2.47	2.29	3.28	2.51	2.18	2.68	-2.14	-1.15	1.23	-1.31	12
17117254	3.17	2.81	0.36	0.2	1.28	0.0708	0.7943	RBMY1A3P	RNA binding motif protein, Y-linked, family 1, member A3 pseudogene	3.68	2.81	3.23	3.09	2.56	3.01	2.92	2.7	2.17	-1.15	1.23	1.31	26
16851230	4.61	6.64	1.37	1.5	-4.09	0.0899	0.8027	ANKRD20A5P	ankyrin repeat domain 20 family, member A5, pseudogene	4.98	7.28	4.53	4.29	7.37	8.55	5.71	5.34	-5.24	-2.41	-2.27	-2.06	8
16982468	5.09	4.69	0.36	0.81	1.32	0.1469	0.8322	MAFIP	MAFF interacting protein (pseudogene)	4.77	4.89	5.57	5.25	3.46	4.59	4.75	5.41	2.48	1.22	1.76	-1.12	13
17116946	6.55	5.82	0.3	0.95	1.66	0.068	0.7924	MAFIP	MAFF interacting protein (pseudogene)	6.84	6.12	6.59	6.51	4.43	5.71	5.93	6.73	5.32	1.33	1.58	-1.16	8
17117897	5.71	5.08	0.6	0.93	1.55	0.2278	0.8638	RPL23AP60	ribosomal protein L23a pseudogene 60	6.15	5.15	5.25	6.3	4.79	6.35	5.3	4.15	2.56	-2.3	-1.04	4.46	8
17118080	5.71	5.08	0.6	0.93	1.55	0.2278	0.8638	RPL23AP60	ribosomal protein L23a pseudogene 60	6.15	5.15	5.25	6.3	4.79	6.35	5.3	4.15	2.56	-2.3	-1.04	4.46	8
17116384	5.92	4.59	1.68	1.82	2.51	0.6217	0.9476	TXLNGY	taxilin gamma pseudogene, Y-linked	6.2	5.66	2.61	5.94	2.87	6.52	3.26	5.81	10.08	-1.81	-1.58	1.09	38
17006134	3.78	4.28	1.02	0.5	-1.41	0.0345	0.7515	HLA-H	major histocompatibility complex, class I, H (pseudogene)	1.98	3.76	4.36	3.54	4.09	4.41	4.29	5.23	-4.34	-1.56	1.05	-3.23	9
16748196	4.85	5.35	0.44	0.26	-1.41	0.0299	0.7427	LOC374443	C-type lectin domain family 2 member D pseudogene	LOC374443	C-type lectin domain family 2, member D pseudogene	4.43	4.52	5.19	5.26	5.77	5.23	5.47	5.23	-2.53	-1.64	-1.21	1.02	17
16803006	6.07	6.1	0.61	0.05	-1.02	0.263	0.8776	PPIAP46	peptidylprolyl isomerase A pseudogene 46	LOC729739	peptidylprolyl isomerase A (cyclophilin A) pseudogene	4.87	6.17	6.12	5.93	6.13	6.12	6.01	6.08	-2.39	1.03	1.08	-1.11	9
16817177	4.2	3.82	0.76	0.25	1.31	0.251	0.8733	LOC554206	leucine carboxyl methyltransferase 1 pseudogene	LOC554206	leucine carboxyl methyltransferase 1 pseudogene	4.69	3.63	5.05	3.53	3.69	4.12	3.93	3.56	2.01	-1.4	2.17	-1.02	19
16921461	7.37	6.4	0.22	0.98	1.96	0.127	0.8275	TEKT4P2	tektin 4 pseudogene 2	LOC101928669	uncharacterized LOC101928669	7.45	7.15	7.27	7.67	5.77	6.6	6.4	8.09	3.19	1.47	1.82	-1.34	26
16921461	7.37	6.4	0.22	0.98	1.96	0.127	0.8275	LOC100233156	tektin 4 pseudogene	LOC101928669	uncharacterized LOC101928669	7.45	7.15	7.27	7.67	5.77	6.6	6.4	8.09	3.19	1.47	1.82	-1.34	26
16981627	2.82	2.62	0.38	0.29	1.14	0.1042	0.8104	LOC100419741	zinc finger protein 772 pseudogene	LOC100419741	zinc finger protein 772 pseudogene	3.57	2.84	2.84	2.76	2.45	2.84	2.28	2.87	2.18	-1	1.47	-1.08	18
16993173	5.9	6.33	0.63	0.1	-1.35	0.1073	0.8132	LOC728554	THO complex 3 pseudogene	LOC728554	THO complex 3 pseudogene	5.46	5.25	6.52	6.35	6.52	6.36	6.31	6.32	-2.09	-2.16	1.16	1.02	8
16994038	4.08	4.3	1.11	0.4	-1.16	0.7482	0.9647	PDCD6P1	PDCD6 pseudogene 1	LOC728613	programmed cell death 6 pseudogene	5.47	2.86	3.69	4.43	3.74	4.7	4.23	4.4	3.31	-3.59	-1.45	1.02	10
17027017	6.1	6.35	0.4	0.2	-1.19	0.1092	0.8132	PBX2P1	PBX homeobox 2 pseudogene 1			5.44	6.2	6.34	5.97	6.55	6.15	6.49	6.21	-2.17	1.04	-1.11	-1.19	40
17029618	6.05	6.32	0.42	0.2	-1.21	0.1203	0.8222	PBX2P1	PBX homeobox 2 pseudogene 1			5.39	6.17	6.38	5.94	6.55	6.16	6.44	6.17	-2.24	1.01	-1.05	-1.18	40
17034609	6.05	6.32	0.42	0.2	-1.21	0.1203	0.8222	PBX2P1	PBX homeobox 2 pseudogene 1			5.39	6.17	6.38	5.94	6.55	6.16	6.44	6.17	-2.24	1.01	-1.05	-1.18	40
17037109	5.91	6.35	0.43	0.22	-1.36	0.0592	0.7859	PBX2P1	PBX homeobox 2 pseudogene 1			5.35	6.14	6.31	5.72	6.57	6.15	6.51	6.17	-2.34	-1.01	-1.15	-1.37	36
17039818	6.1	6.35	0.4	0.2	-1.19	0.1092	0.8132	PBX2P1	PBX homeobox 2 pseudogene 1			5.44	6.2	6.34	5.97	6.55	6.15	6.49	6.21	-2.17	1.04	-1.11	-1.19	40
17042314	6.1	6.35	0.4	0.2	-1.19	0.1092	0.8132	PBX2P1	PBX homeobox 2 pseudogene 1			5.44	6.2	6.34	5.97	6.55	6.15	6.49	6.21	-2.17	1.04	-1.11	-1.19	40
17100777	6.67	6.18	0.63	0.88	1.41	0.1486	0.8328	LOC100233156	tektin 4 pseudogene			7.65	6.15	6.77	6.61	4.98	6.09	6.28	7.13	6.37	1.04	1.4	-1.43	8
17100784	4.93	4.39	0.26	0.63	1.45	0.1195	0.8222	LOC389834	ankyrin repeat domain 57 pseudogene			4.9	4.47	4.88	5.08	3.54	4.22	4.6	5.02	2.56	1.19	1.21	1.04	21
17120376	2.56	2.84	0.29	0.43	-1.21	0.2363	0.8686	CCNYL4	cyclin Y like 4 (pseudogene)			2.18	2.55	2.89	2.57	3.36	2.93	2.74	2.33	-2.26	-1.3	1.11	1.18	16
17120468	2.79	4.31	0.29	0.28	-2.86	2.41e-05	0.5807	ZNF37BP	zinc finger protein 37B, pseudogene			3.2	2.91	2.65	2.55	4.21	4.42	4.5	3.87	-2.01	-2.86	-3.62	-2.5	4
17120558	2.69	2.58	1.92	0.3	1.08	0.1789	0.8422	TSSC2	tumor suppressing subtransferable candidate 2 (pseudogene)			6.49	3.06	2.54	2.46	2.19	2.81	2.78	2.43	19.76	1.19	-1.18	1.02	22
17121122	6.94	7.55	0.78	0.46	-1.52	0.1343	0.8292	DUXAP10	double homeobox A pseudogene 10			5.93	7.85	6.97	6.92	6.96	7.81	7.33	7.98	-2.04	1.03	-1.29	-2.08	22
17121124	6.65	7.16	0.84	0.59	-1.42	0.1889	0.8487	DUXAP10	double homeobox A pseudogene 10			5.48	7.52	6.72	6.58	6.73	7.61	6.56	7.71	-2.38	-1.07	1.12	-2.19	22
17121310	7.03	7.01	0.8	1.02	1.01	0.9283	0.9909	ADAMTS7P1	ADAMTS7 pseudogene 1			6.85	7.89	7.23	5.98	8.32	7.13	6.87	5.83	-2.77	1.7	1.29	1.11	15
17121592	7.39	6.63	0.59	2.54	1.7	0.3936	0.9085	CCDC144CP	coiled-coil domain containing 144C, pseudogene			7.18	7.73	6.4	7.56	8.52	8.21	5.43	3.13	-2.53	-1.39	1.95	21.59	26
17121592	7.39	6.63	0.59	2.54	1.7	0.3936	0.9085	CCDC144BP	coiled-coil domain containing 144B, pseudogene			7.18	7.73	6.4	7.56	8.52	8.21	5.43	3.13	-2.53	-1.39	1.95	21.59	26
17121594	7.39	6.58	0.6	2.45	1.76	0.3734	0.9041	CCDC144CP	coiled-coil domain containing 144C, pseudogene			7.15	7.74	6.42	7.63	8.49	8.13	5.41	3.3	-2.52	-1.31	2.01	20.12	26
17121594	7.39	6.58	0.6	2.45	1.76	0.3734	0.9041	CCDC144BP	coiled-coil domain containing 144B, pseudogene			7.15	7.74	6.42	7.63	8.49	8.13	5.41	3.3	-2.52	-1.31	2.01	20.12	26
17121596	6.24	5.46	0.95	2.11	1.71	0.5705	0.9372	CCDC144CP	coiled-coil domain containing 144C, pseudogene			5.89	6.38	4.41	6.44	7.23	6.64	4.56	2.61	-2.53	-1.2	-1.11	14.29	25
17121596	6.24	5.46	0.95	2.11	1.71	0.5705	0.9372	CCDC144BP	coiled-coil domain containing 144B, pseudogene			5.89	6.38	4.41	6.44	7.23	6.64	4.56	2.61	-2.53	-1.2	-1.11	14.29	25
17121598	5.88	5.3	0.73	1.8	1.49	0.6702	0.9537	CCDC144BP	coiled-coil domain containing 144B, pseudogene			5.77	5.92	4.42	5.94	6.83	6.5	4.37	3.03	-2.08	-1.49	1.03	7.49	25
17122216	5.97	6.58	0.17	0.59	-1.52	0.029	0.7427	ANKRD36BP2	ankyrin repeat domain 36B pseudogene 2			5.96	5.93	5.66	6.04	7.01	7.14	6.19	5.94	-2.06	-2.32	-1.45	1.07	22
17122686	4.75	3.94	0.66	0.32	1.75	0.0185	0.7161	VN1R108P	vomeronasal 1 receptor 108 pseudogene			5.59	4.31	4.22	5.08	3.59	3.83	4.35	4.03	4	1.4	-1.09	2.07	23
17122688	4.88	4.13	0.73	0.37	1.68	0.0451	0.768	VN1R108P	vomeronasal 1 receptor 108 pseudogene			5.81	4.22	4.44	5.22	3.74	4.05	4.64	4.19	4.19	1.12	-1.15	2.04	26
17122690	4.77	4.4	1.34	0.61	1.29	0.6958	0.9564	VN1R108P	vomeronasal 1 receptor 108 pseudogene			5.97	3.16	4.04	5.67	3.99	3.97	5.23	4.71	3.96	-1.76	-2.29	1.93	16
17122912	3.03	4.17	1.47	1.07	-2.21	0.2587	0.8758	ANKRD20A5P	ankyrin repeat domain 20 family member A5, pseudogene			3.22	5.41	3.02	1.89	4.63	5.55	3.6	3.16	-2.66	-1.1	-1.48	-2.41	13
17123058	4.21	4.23	0.36	0.46	-1.01	0.8965	0.9858	ZDHHC8BP	ZDHHC8B, pseudogene			4.73	4	3.94	4.37	3.68	4.09	4.77	4.36	2.07	-1.06	-1.77	1	25
17125110	5.72	5.02	1.35	0.37	1.63	0.1924	0.8525	FGF7P3	fibroblast growth factor 7 pseudogene 3			7.52	4.3	6.04	5.34	5.22	5.47	4.78	4.67	4.94	-2.24	2.39	1.59	24
17125282	5.24	5.68	1.38	0.29	-1.36	0.6883	0.9554	PGM5P2	phosphoglucomutase 5 pseudogene 2			4.72	5.17	5.73	7.84	5.88	5.86	5.54	5.26	-2.24	-1.61	1.14	5.97	30
17125594	5.76	5.86	1.27	0.23	-1.07	0.4464	0.9161	LOC389906	zinc finger protein 839 pseudogene			8.21	6.16	5.41	5.68	5.77	5.86	5.94	6.29	5.44	1.23	-1.44	-1.52	24
17125804	8.65	8.05	0.32	0.37	1.52	0.0212	0.7259	LOC283788	FSHD region gene 1 pseudogene			8.88	8.39	8.38	8.98	7.67	8.27	7.81	8.46	2.3	1.09	1.49	1.43	15

[truncated: 2 more sheets: Repeated 20s,  Controversial FC 20s]
