# Supplementary material for: Mesenchymal Stem Cells from Familial Alzheimer’s Patients Express MicroRNA Differently
Source: Int J Mol Sci. 2024 Jan 27;25(3):1580. doi: 10.3390/ijms25031580 (PMC10855944; doi:10.3390/ijms25031580)
Supplement: Supplementary file 1 [file ijms-25-01580-s001.zip › Supplementary Table S2. 40s_presymptomatic data.xlsx]

## Sheet: mRNAs
ID	Gene Symbol	Description	PF44DBO	CF42AH	FC20s	FC30s	FC40s	FC50s	probes totales
16761012	A2M	alpha-2-macroglobulin	5.33	4.04	-1.1	-1.07	2.44	1.48	29
16848219	ABCA6	ATP binding cassette subfamily A member 6	2.16	3.3	5.32	1.07	-2.2	2.1	28
16700324	ABCB10	ATP binding cassette subfamily B member 10	5.72	7.06	-1.52	1.09	-2.52	-1.48	22
16762154	ABCC9	ATP binding cassette subfamily C member 9	5.48	4.08	1.07	-2.61	2.63	7.36	37
16943868	ABHD10	abhydrolase domain containing 10	7.03	5.79	-1.32	-1.65	2.37	-1.16	20
16956792	ABI3BP	ABI family, member 3 (NESH) binding protein	6.5	8.81	-2.26	-1.14	-4.98	3.53	70
16718666	ABLIM1	actin binding LIM protein 1	6.38	7.86	1	1.56	-2.79	5.35	20
16696895	ACBD6	acyl-CoA binding domain containing 6	3.75	4.79	1.1	-1.07	-2.05	1.27	20
16712028	ACBD7	acyl-CoA binding domain containing 7	3.08	2.04	1.08	-1.66	2.06	-1.13	8
17083900	ACER2	alkaline ceramidase 2	5.17	3.73	1.71	-1.34	2.73	2.65	21
16945768	ACKR4	atypical chemokine receptor 4	3.51	4.97	2.77	-1.06	-2.76	1.19	25
16869023	ACP5	acid phosphatase 5, tartrate resistant	5.03	3.68	2.97	-1.7	2.55	1.06	21
16864586	ACPT	acid phosphatase, testicular	4.4	3.11	1.08	1.79	2.44	1.11	13
17104800	ACRC	acidic repeat containing	4.31	5.51	-1.28	1.22	-2.29	-1.97	24
16716350	ACTA2	actin, alpha 2, smooth muscle, aorta	6.21	7.52	-1.97	8.58	-2.48	3.62	12
16719417	ADAM12	ADAM metallopeptidase domain 12	6.68	8.16	-1.03	-1.93	-2.79	1.4	28
16916763	ADAM33	ADAM metallopeptidase domain 33	6.47	7.78	1.44	-1.47	-2.47	-1.96	20
17003640	ADAMTS2	ADAM metallopeptidase with thrombospondin type 1 motif 2	8	9.14	-1.71	-1.04	-2.2	2.02	20
16924620	ADAMTS5	ADAM metallopeptidase with thrombospondin type 1 motif 5	6.31	8.18	-2.33	-1.53	-3.65	10.02	26
17067941	ADGRA2	adhesion G protein-coupled receptor A2	7.2	8.41	-1.12	-1.06	-2.32	-2.99	31
16978251	ADH1C	alcohol dehydrogenase 1C (class I), gamma polypeptide	4.78	5.96	-1.61	-1.54	-2.27	1.54	9
16978261	ADH7	alcohol dehydrogenase 7 (class IV), mu or sigma polypeptide	1.66	2.68	1.34	1.11	-2.02	1.18	21
16974121	AFAP1	actin filament associated protein 1	6.47	7.9	-1.42	2.27	-2.7	1.11	39
16990897	AFAP1L1	actin filament associated protein 1-like 1	5.09	6.34	-1.47	1.27	-2.37	1.42	34
16718592	AFAP1L2	actin filament associated protein 1-like 2	3.41	4.46	1.15	-1.14	-2.07	-1.33	17
17065313	AGPAT5	1-acylglycerol-3-phosphate O-acyltransferase 5	5.5	6.58	-1.04	-1.13	-2.11	-1.17	27
16888047	AGPS	alkylglycerone phosphate synthase	6.43	7.47	-1.37	-1.35	-2.06	1.23	20
17095375	AGTPBP1	ATP/GTP binding protein 1	4.53	5.62	-1.14	1.23	-2.13	1.22	28
17051409	AHCYL2	adenosylhomocysteinase-like 2	5.8	4.75	1.35	1.25	2.07	1.68	19
17043355	AIMP2	aminoacyl tRNA synthetase complex-interacting multifunctional protein 2	7.03	8.19	-1.07	-1.09	-2.23	2.02	18
16790614	AJUBA	ajuba LIM protein	5.74	7.25	-2.36	-1.03	-2.84	1.4	26
16666357	AK5	adenylate kinase 5	9.05	7.9	-3.36	-1.78	2.23	-1.84	27
16794632	ALDH6A1	aldehyde dehydrogenase 6 family, member A1	6.6	5.55	1.29	-1.01	2.07	-1.35	27
16749895	ALG10B	ALG10B, alpha-1,2-glucosyltransferase	3.23	4.32	1.2	-1.47	-2.13	1.38	9
16744020	ALKBH8	alkB homolog 8, tRNA methyltransferase	3.43	4.79	-1.27	-1.01	-2.57	1.21	33
16855545	ALPK2	alpha kinase 2	7.29	8.56	-3.84	1.82	-2.41	3.01	22
16892246	ALPPL2	alkaline phosphatase, placental like 2	3.77	2.75	1.13	-1.45	2.02	-1.05	8
16763600	AMIGO2	adhesion molecule with Ig-like domain 2	4.75	6.44	1.04	1.79	-3.23	9.09	24
16789103	AMN	amnion associated transmembrane protein	5.37	4.2	-1.02	1.23	2.25	1.35	26
16721916	AMPD3	adenosine monophosphate deaminase 3	6.46	4.94	1.34	-1.44	2.87	1.89	24
16705942	ANAPC16	anaphase promoting complex subunit 16	6.05	7.11	-1.14	1.17	-2.09	-1.03	21
16857886	ANGPTL4	angiopoietin like 4	8.13	6.2	-1.63	3.36	3.8	1.09	21
16772704	ANKLE2	ankyrin repeat and LEM domain containing 2	6.08	7.51	-1.02	1.18	-2.7	1.21	23
16712655	ANKRD26	ankyrin repeat domain 26	4.49	3.21	-1.38	-2.05	2.42	1.45	19
16851259	ANKRD30B	ankyrin repeat domain 30B	5.22	6.62	-4.26	-2.18	-2.64	-1.62	11
17122448	ANKRD36	ankyrin repeat domain 36	4.43	5.54	-1.19	1.02	-2.15	-1.18	33
17122448	ANKRD36B	ankyrin repeat domain 36B	4.43	5.54	-1.19	1.02	-2.15	-1.18	33
16972950	ANKRD37	ankyrin repeat domain 37	4.37	5.77	1.14	1.72	-2.63	1.27	27
17045198	ANLN	anillin actin binding protein	5.9	8.86	-16.59	-2.01	-7.76	-10.65	29
16723020	ANO3	anoctamin 3	3.19	5.62	1.1	3.6	-5.41	1.13	29
16755712	ANO4	anoctamin 4	5.82	7.01	-1.75	-1.04	-2.28	-2.37	31
16813206	ANPEP	alanyl (membrane) aminopeptidase	10.22	8.96	1.02	1.22	2.39	-2.55	27
16968213	ANXA3	annexin A3	3.42	5.33	1.15	1.2	-3.75	3.7	34
16801035	AP4E1	adaptor-related protein complex 4, epsilon 1 subunit	5.83	7.42	1.38	1.66	-3.01	1.25	19
16674578	APBA3	amyloid beta precursor protein binding family A member 3	7.12	5.88	1.5	1.14	2.37	1.31	6
16850958	APCDD1	adenomatosis polyposis coli down-regulated 1	5.46	6.6	-1.42	-1.78	-2.2	-2.13	24
16918011	APMAP	adipocyte plasma membrane associated protein	8.75	7.4	1.07	1.1	2.55	1.15	28
16963113	APOD	apolipoprotein D	5.57	6.83	8.57	1.37	-2.4	10.24	22
16748490	APOLD1	apolipoprotein L domain containing 1	5.18	6.17	-2.72	-1.37	-2	-1.23	20
16769514	APPL2	adaptor protein, phosphotyrosine interaction, PH domain and leucine zipper containing 2	6.94	7.95	1.06	-1.25	-2.02	-1.84	31
17044862	AQP1	aquaporin 1 (Colton blood group)	4.59	5.92	1.3	1.36	-2.5	-1.02	21
16801473	AQP9	aquaporin 9	3.3	2.24	1.44	1.21	2.08	1.43	23
16678320	ARF1	ADP-ribosylation factor 1	5.93	4.33	-1.72	-1.1	3.03	1.37	8
16915881	ARFGAP1	ADP-ribosylation factor GTPase activating protein 1	6.69	5.64	-1.19	-1.06	2.07	1.01	26
16944559	ARGFX	arginine-fifty homeobox	3.95	2.78	1.65	1.47	2.26	-1.52	9
16798801	ARHGAP11B	Rho GTPase activating protein 11B	4.33	5.74	-2.42	-1.59	-2.66	-7.44	14
16833629	ARHGAP23	Rho GTPase activating protein 23	6.51	7.59	-1.83	1.12	-2.11	-1.34	25
16990483	ARHGAP26	Rho GTPase activating protein 26	4.43	5.65	-1.12	-1.17	-2.33	1.57	37
16944344	ARHGAP31	Rho GTPase activating protein 31	5.41	6.89	-1.76	1	-2.79	-1.22	22
16831247	ARHGAP44	Rho GTPase activating protein 44	4.41	3.38	1.14	-1.04	2.05	1.38	21
17063996	ARHGEF35	Rho guanine nucleotide exchange factor 35	1.55	3.87	2.78	-1.95	-4.98	-1.11	13
16705199	ARID5B	AT rich interactive domain 5B (MRF1-like)	7.59	8.8	-1.46	-1.07	-2.31	-1.01	30
16940590	ARIH2	ariadne RBR E3 ubiquitin protein ligase 2	4.54	5.65	-2	-1.02	-2.16	-1.05	20
17043760	ARL4A	ADP-ribosylation factor like GTPase 4A	4.57	6.28	-1.84	1.19	-3.27	1.59	27
17013784	ARMT1	acidic residue methyltransferase 1	6.33	7.65	-1.75	-1.01	-2.49	1.61	24
16837308	ARSG	arylsulfatase G	6.74	4.98	1.31	-1.62	3.38	1.22	23
16979163	ARSJ	arylsulfatase family, member J	6.7	8.55	-5.18	1.17	-3.59	1.59	24
16708757	AS3MT	arsenite methyltransferase	4.27	5.73	-1.4	1.05	-2.76	-1.53	35
16912900	ASIP	agouti signaling protein	4.34	3.08	1	1.08	2.39	-1.39	21
17060061	ASNS	asparagine synthetase (glutamine-hydrolyzing)	7.02	8.24	1.1	1.72	-2.34	3.34	30
16829728	ASPA	aspartoacylase	1.89	3.35	1.19	-1.55	-2.75	1.63	18
16697544	ASPM	abnormal spindle microtubule assembly	3.46	6	-19.2	-2.22	-5.82	-25.22	33
17095887	ASPN	asporin	8.24	9.96	1.13	3.69	-3.29	4.48	25
17080749	ATAD2	ATPase family, AAA domain containing 2	5.12	6.18	-1.26	-1.48	-2.08	-6.29	28
16896579	ATL2	atlastin GTPase 2	6.34	5.04	-1.78	-1.34	2.47	-1.62	16
17123246	ATMIN	ATM interactor	3.9	5.28	1.3	1.26	-2.61	1.19	26
16806145	ATP10A	ATPase, class V, type 10A	4.39	7.3	-1.86	1.59	-7.48	-1.37	28
16872648	ATP1A3	ATPase, Na+/K+ transporting, alpha 3 polypeptide	5.53	4.2	1.51	1.03	2.51	-1	13
16758697	ATP6V0A2	ATPase, H+ transporting, lysosomal V0 subunit a2	4.94	6.08	1.54	-1.5	-2.21	1.53	21
16697637	ATP6V1G3	ATPase, H+ transporting, lysosomal 13kDa, V1 subunit G3	2.1	3.12	-1.04	1.02	-2.02	1.31	20
16709553	ATRNL1	attractin-like 1	4.38	5.99	-4.05	2.91	-3.07	1.24	31
16796015	ATXN3	ataxin 3	3.26	4.57	-1.13	-1.23	-2.48	3.38	11
16806823	AVEN	apoptosis, caspase activation inhibitor	5.61	6.83	1.53	2.04	-2.32	1.7	19
16717235	AVPI1	arginine vasopressin-induced 1	7.96	6.54	-1.29	-1.08	2.69	1.26	24
16922036	BACH1	BTB and CNC homology 1, basic leucine zipper transcription factor 1	4.07	2.97	1.86	-1.3	2.15	-1.11	12
16924143	BAGE2	B melanoma antigen family, member 2	6.65	7.71	-1.22	-1.68	-2.09	-1.02	25
16703563	BAMBI	BMP and activin membrane-bound inhibitor	8.45	7.34	-1.32	1.14	2.15	2.29	23
16907960	BARD1	BRCA1 associated RING domain 1	3.99	5.42	-1.88	-1.8	-2.7	-3.2	27
16983447	BASP1	brain abundant, membrane attached signal protein 1	4.29	3.01	1.46	1.37	2.43	1.45	13
16791909	BAZ1A	bromodomain adjacent to zinc finger domain 1A	6.45	7.56	-1.57	-1.31	-2.15	-1.57	26
16762337	BCAT1	branched chain amino-acid transaminase 1, cytosolic	7.01	8.38	1.08	1.66	-2.58	1.02	32
16961172	BCHE	butyrylcholinesterase	4.47	2.34	1.18	1.32	4.37	6.73	23
16788036	BDKRB1	bradykinin receptor B1	3.19	4.55	4.49	1.83	-2.57	-1.75	23
17009794	BEND6	BEN domain containing 6	4.74	6.08	-1.65	-2.45	-2.52	-1.19	21
17112918	BEX1	brain expressed X-linked 1	11.08	9.72	-2.08	-2.32	2.55	1.93	11
17108003	BGN	biglycan	11.14	12.55	-1.17	-1.05	-2.67	-1.03	20
16986552	BHMT2	betaine--homocysteine S-methyltransferase 2	4.61	3.54	2.53	-2.49	2.11	3.07	23
16730522	BIRC3	baculoviral IAP repeat containing 3	4.57	5.73	1.15	-1.29	-2.23	2.1	19
16745503	BLID	BH3-like motif containing, cell death inducer	5.73	7.13	1.32	2.17	-2.63	-1.48	21
16804902	BLM	Bloom syndrome, RecQ helicase-like	2.74	4	-1.93	-1.24	-2.41	-5.72	28
16719644	BNIP3	BCL2/adenovirus E1B 19kDa interacting protein 3	8.92	9.97	-1.6	1.93	-2.08	-1.28	23
16893531	BOK	BCL2-related ovarian killer	6.52	7.76	-2.86	1.08	-2.35	-1.31	19
16825503	BOLA2	bolA family member 2	8.97	10.09	-1.21	-1.3	-2.17	1.07	29
16708757	BORCS7	BLOC-1 related complex subunit 7	4.27	5.73	-1.4	1.05	-2.76	-1.53	35
16708757	BORCS7-ASMT	BORCS7-ASMT readthrough (NMD candidate)	4.27	5.73	-1.4	1.05	-2.76	-1.53	35
16773840	BRCA2	breast cancer 2, early onset	4.22	5.47	-2.14	-1.61	-2.38	-4.45	24
17097797	BRINP1	bone morphogenetic protein/retinoic acid inducible neural-specific 1	4.12	3.11	2.6	-1.26	2.02	1.64	20
16847432	BRIP1	BRCA1 interacting protein C-terminal helicase 1	4	6.93	-5.05	-1.27	-7.67	-3.77	37
16870200	BST2	bone marrow stromal cell antigen 2	5.51	9.53	-1.56	-7.27	-16.29	-19.22	24
16796128	BTBD7	BTB (POZ) domain containing 7	5.73	6.88	-1.07	-1.12	-2.21	1.2	29
17005655	BTN3A1	butyrophilin, subfamily 3, member A1	5.89	4.8	-3	-1.98	2.14	1.13	12
16901755	BUB1	BUB1 mitotic checkpoint serine/threonine kinase	4.12	5.91	-5.85	-1.67	-3.47	-17.1	30
17043822	BZW2	basic leucine zipper and W2 domains 2	7.7	6.68	-1.06	1	2.03	1.35	30
16730967	C11orf87	chromosome 11 open reading frame 87	6.46	5.11	1.31	-1.16	2.56	1.46	22
16760162	C12orf4	chromosome 12 open reading frame 4	5.2	6.8	-1.03	1.23	-3.02	1.14	34
16769304	C12orf42	chromosome 12 open reading frame 42	2.81	1.76	-1.19	1.02	2.08	-1.23	26
16793438	C14orf37	chromosome 14 open reading frame 37	4.21	5.71	-1.12	-1.29	-2.83	-1.09	22
16800630	C15orf48	chromosome 15 open reading frame 48	6.17	4.59	1.93	1.41	3	4.36	40
16822466	C16orf13	chromosome 16 open reading frame 13	8.75	7.66	1.14	1.14	2.13	-1.48	24
16679517	C1orf101	chromosome 1 open reading frame 101	2.54	3.74	1.14	1.85	-2.29	1.63	21
16673557	C1orf112	chromosome 1 open reading frame 112	3.36	4.61	-1.81	1.06	-2.37	-4.02	30
16760691	C1R	complement component 1, r subcomponent	5.57	6.89	-1.76	-1.23	-2.5	-1.76	33
16760691	C1RL	complement component 1, r subcomponent-like	5.57	6.89	-1.76	-1.23	-2.5	-1.76	33
17028046	C2	complement C2	4.39	5.63	-2.02	-1.24	-2.36	1.06	66
16925127	C21orf62	chromosome 21 open reading frame 62	3.45	2.38	-1.09	2.06	2.11	-1.22	19
16732163	C2CD2L	C2CD2-like	6.12	4.56	1.3	1.16	2.95	-1.07	27
16693242	C2CD4D	C2 calcium-dependent domain containing 4D	4.9	3.86	1.22	-1.82	2.07	-1.11	22
16889202	C2orf69	chromosome 2 open reading frame 69	5.4	6.43	-1.27	1.08	-2.04	-1.23	21
16897998	C2orf74-DT	C2orf74 divergent transcript	4.93	6.41	1.19	1.17	-2.8	-1.03	18
16938973	C3orf35	chromosome 3 open reading frame 35	6.97	5.66	1.01	-1.16	2.47	1.13	22
16969817	C4orf32	chromosome 4 open reading frame 32	4.82	5.85	1.69	-1.23	-2.04	1.78	14
16995339	C5orf42	chromosome 5 open reading frame 42	5.88	6.94	-1.09	-1.03	-2.08	-1.02	53
17001357	C5orf46	chromosome 5 open reading frame 46	5.29	6.59	-1.96	13.98	-2.47	9.61	19
17019190	C6orf132	chromosome 6 open reading frame 132	4.67	6	-1.61	1.71	-2.52	-1.03	28
17045897	C7orf69	chromosome 7 open reading frame 69	4.63	7.22	-10.85	-1.87	-6.03	2.18	26
17090042	C9orf106	chromosome 9 open reading frame 106	3.71	4.74	1.15	-1.96	-2.04	-2.12	15
17087109	C9orf3	chromosome 9 open reading frame 3	5.95	7.03	1.71	1.25	-2.12	-1.32	18
16810341	CA12	carbonic anhydrase XII	7.13	5.2	2.16	-1.44	3.82	-2.94	29
16851586	CABYR	calcium binding tyrosine-(Y)-phosphorylation regulated	6.92	5.78	-2.14	1.12	2.2	4.59	22
16869427	CACNA1A	calcium channel, voltage-dependent, P/Q type, alpha 1A subunit	4.55	5.59	7.11	1.24	-2.05	1.08	31
16837172	CACNG4	calcium channel, voltage-dependent, gamma subunit 4	3.73	7.15	-1.03	1.3	-10.76	1.58	21
16955699	CADPS	Ca++-dependent secretion activator	5.1	3.91	2.99	4.02	2.28	-1.03	40
16906285	CALCRL	calcitonin receptor like receptor	4.58	5.69	1.55	-4.29	-2.16	-1.16	35
16800061	CAPN3	calpain 3	3.11	4.12	1.14	1.3	-2.01	-1.55	14
17099893	CARD9	caspase recruitment domain family, member 9	4.68	3.49	1.03	2.03	2.28	1.27	9
16823750	CARHSP1	calcium regulated heat stable protein 1	5.44	6.72	-2.14	-1.28	-2.42	-1.82	18
16799598	CASC5	cancer susceptibility candidate 5	3.37	5.57	-6.49	-1.12	-4.57	-18.58	29
16912818	CBFA2T2	core-binding factor, runt domain, alpha subunit 2	6.99	5.97	-1.22	-1.84	2.02	1.05	30
16956983	CBLB	Cbl proto-oncogene B, E3 ubiquitin protein ligase	8.89	7.62	1.08	-1.54	2.4	1.87	25
16863063	CBLC	Cbl proto-oncogene C, E3 ubiquitin protein ligase	3.66	2.65	-1.08	-1.22	2.02	1.01	19
16765513	CBX5	chromobox homolog 5	4.97	6.07	-1.01	-1.45	-2.15	-1.25	22
16855600	CCBE1	collagen and calcium binding EGF domains 1	8.98	7.97	-1.36	-1.98	2.01	-1.15	24
16819666	CCDC113	coiled-coil domain containing 113	6.17	5.11	1.27	-1.34	2.09	1.07	24
17103525	CCDC120	coiled-coil domain containing 120	4.33	5.65	1.31	-1.38	-2.5	-1.14	28
16778611	CCDC122	coiled-coil domain containing 122	3.25	5.03	-1.62	-1.39	-3.43	4.89	16
17121594	CCDC144A	coiled-coil domain containing 144A	6.42	5.41	-2.52	-1.31	2.01	20.12	26
16732960	CCDC15	coiled-coil domain containing 15	2.93	4	1.01	-1.33	-2.1	-3.57	32
16667206	CCDC18	coiled-coil domain containing 18	3.94	5.44	-2.4	-1.19	-2.83	-6.1	28
16940669	CCDC36	coiled-coil domain containing 36	3.12	4.78	1.38	-1.07	-3.15	-1.45	17
16941952	CCDC66	coiled-coil domain containing 66	3.66	4.94	1.2	1.15	-2.43	-1.05	37
16855358	CCDC68	coiled-coil domain containing 68	3.63	4.84	5.5	1.65	-2.31	1.89	24
16729755	CCDC81	coiled-coil domain containing 81	4.38	6.27	-1.08	1.8	-3.71	4.08	30
16732067	CCDC84	coiled-coil domain containing 84	5.25	6.27	1.16	1.11	-2.02	-1.34	25
16880277	CCDC85A	coiled-coil domain containing 85A	4.35	6.86	-2.24	-1.77	-5.69	-1.24	20
16833218	CCL11	chemokine (C-C motif) ligand 11	3.67	5.87	1.32	-2.43	-4.61	2.11	9
16833420	CCL4	chemokine (C-C motif) ligand 4	3.22	4.72	-1.27	-2.1	-2.82	-1.01	11
16833433	CCL4L1	chemokine (C-C motif) ligand 4-like 1	4.27	2.85	1.33	1.76	2.67	-1.07	8
16843511	CCL5	chemokine (C-C motif) ligand 5	8.45	5.91	-1.68	1.56	5.84	-1.31	24
16979515	CCNA2	cyclin A2	5.6	6.7	-3.46	-1.91	-2.15	-7.93	25
16985599	CCNB1	cyclin B1	4.17	5.31	-3.54	-1.26	-2.2	-7.18	20
16801557	CCNB2	cyclin B2	3.9	5.24	-3.64	-1.63	-2.53	-12.5	28
16728261	CCND1	cyclin D1	10.16	8.79	1.46	1.35	2.58	-1.01	27
16746992	CCND2	cyclin D2	7.13	5.27	22.92	1.26	3.62	7.83	26
17079293	CCNE2	cyclin E2	3.1	4.48	-1.2	1.03	-2.6	-5.57	27
16816479	CCP110	centriolar coiled coil protein 110kDa	5.69	6.79	-1.02	-1.17	-2.15	-2.4	26
17000793	CD14	CD14 molecule	3.69	4.82	3	1.16	-2.19	-1.34	24
17122142	CD177	CD177 molecule	4.29	3	-5.61	-1.31	2.44	2.72	15
17047795	CD36	CD36 molecule (thrombospondin receptor)	2.81	3.88	1.8	1.32	-2.11	3.2	33
16914449	CD40	CD40 molecule, TNF receptor superfamily member 5	4.64	5.67	2.32	-1.8	-2.04	-1.4	22
16691403	CD58	CD58 molecule	4.46	5.88	-1.72	1.61	-2.66	-1.08	19
17093694	CD72	CD72 molecule	4.27	3.21	1.29	-1.27	2.09	-1.04	27
16695406	CD84	CD84 molecule	3.39	1.95	1.23	1.06	2.71	1.1	26
16667662	CDC14A	cell division cycle 14A	3.22	4.38	1	-1.1	-2.24	1.1	22
17118419	CDC14B	cell division cycle 14B	3.15	4.2	-1.09	-2.44	-2.07	-1.71	12
16911040	CDC25B	cell division cycle 25B	5.59	6.91	-1.31	-1.71	-2.49	-2.33	34
16896536	CDC42EP3	CDC42 effector protein (Rho GTPase binding) 3	4.32	5.89	-1.77	1.08	-2.96	-1.54	21
16834056	CDC6	cell division cycle 6	2.61	5.2	-1.7	1.16	-6.01	-5.21	21
17067102	CDCA2	cell division cycle associated 2	3.91	4.93	-3.55	-1.57	-2.04	-13.02	32
16994779	CDH10	cadherin 10, type 2 (T2-cadherin)	5.88	4.7	1.53	-4.14	2.25	4.37	26
16854437	CDH2	cadherin 2, type 1, N-cadherin (neuronal)	7.94	9.4	1.86	1.4	-2.75	3.81	33
16983652	CDH6	cadherin 6, type 2, K-cadherin (fetal kidney)	5.34	6.71	-3.27	1.07	-2.58	1.58	29
16705159	CDK1	cyclin-dependent kinase 1	3.5	5.13	-4.25	-1.65	-3.08	-17.5	23
16822055	CDK10	cyclin-dependent kinase 10	4.62	5.63	-1.38	1.06	-2.01	1.07	16
16752305	CDK2	cyclin-dependent kinase 2	6.41	7.74	-1.34	-1.38	-2.52	-3.57	24
17059756	CDK6	cyclin-dependent kinase 6	6.35	7.72	-1.07	1.04	-2.58	4.06	22
17008007	CDKN1A	cyclin-dependent kinase inhibitor 1A (p21, Cip1)	8.3	6.61	1.71	-1.2	3.22	3.03	24
16664569	CDKN2C	cyclin-dependent kinase inhibitor 2C (p18, inhibits CDK4)	3.48	5.03	-1.5	-2.39	-2.91	-3.5	22
16784299	CDKN3	cyclin-dependent kinase inhibitor 3	3.9	5.53	-4.22	-1.6	-3.09	-9.9	20
16824997	CDR2	cerebellar degeneration related protein 2	3.45	4.5	1.36	1.44	-2.06	-1.34	11
16872602	CEACAM4	carcinoembryonic antigen-related cell adhesion molecule 4	3.4	2.23	1.14	2.38	2.25	-1.12	13
16862563	CEACAM6	carcinoembryonic antigen-related cell adhesion molecule 6 (non-specific cross reacting antigen)	3.69	2.07	1.31	-1.1	3.08	-1.42	8
16660468	CELA3B	chymotrypsin-like elastase family, member 3B	4.66	3.3	1.75	1.2	2.56	1.22	10
16936097	CELSR1	cadherin, EGF LAG seven-pass G-type receptor 1	3.71	2.59	1.27	-1.22	2.17	-1.16	24
16978568	CENPE	centromere protein E	4.79	6.1	-4.13	-1.44	-2.48	-9.18	46
16677425	CENPF	centromere protein F	5.09	6.43	-6.48	-1.32	-2.52	-10.66	20
16985614	CENPH	centromere protein H	2.67	4.22	-2.14	-1.42	-2.93	-4.01	21
17105401	CENPI	centromere protein I	3.83	5.42	-4.3	-1.36	-3.02	-8.15	21
16996722	CENPK	centromere protein K	2.51	4.57	-1.7	-1.5	-4.17	-9.66	31
16821239	CENPN	centromere protein N	4.99	6.71	-2.51	-1	-3.28	-2.47	24
17086784	CENPP	centromere protein P	3.7	4.7	-1.07	1.08	-2	-2.2	22
17009482	CENPQ	centromere protein Q	3.95	5.46	-1.77	-2.31	-2.85	-3.08	21
16982024	CENPU	centromere protein U	3.35	4.84	-2.21	-1.3	-2.82	-4.86	30
16966971	CEP135	centrosomal protein 135kDa	4.12	5.23	-1.31	1.02	-2.16	1.2	28
16849574	CEP295NL	CEP295 N-terminal like	4.12	5.51	-1.95	1.09	-2.61	1.67	17
16707551	CEP55	centrosomal protein 55kDa	3.51	6.45	-5.37	-2.65	-7.69	-15.23	27
17086167	CEP78	centrosomal protein 78kDa	5.62	6.81	1.02	-1.25	-2.28	-2.02	19
17028046	CFB	complement factor B	4.39	5.63	-2.02	-1.24	-2.36	1.06	66
16874187	CGB	chorionic gonadotropin, beta polypeptide	7.79	6.65	-2.01	1.15	2.19	2.32	8
16874198	CGB8	chorionic gonadotropin, beta polypeptide 8	9.57	6.27	-8.02	1.97	9.91	2.6	9
16799739	CHAC1	ChaC glutathione-specific gamma-glutamylcyclotransferase 1	6.39	8.16	1.1	3.01	-3.43	2.97	22
16935380	CHADL	chondroadherin-like	4.68	5.69	1.85	1.12	-2.01	2.88	20
16922584	CHAF1B	chromatin assembly factor 1, subunit B (p60)	4.04	5.41	-2.37	-1.39	-2.58	-4.06	26
16976001	CHIC2	cysteine rich hydrophobic domain 2	6.85	8.03	-1.09	1.47	-2.27	1.22	21
16701106	CHML	choroideremia-like (Rab escort protein 2)	5.53	7.33	-2.16	-1.55	-3.49	1.29	24
16851022	CHMP1B	charged multivesicular body protein 1B	9.93	8.73	1.15	-1.19	2.29	1.61	20
16908822	CHPF	chondroitin polymerizing factor	8.51	7.18	1.28	1.5	2.53	-1.28	22
17052060	CHRM2	cholinergic receptor, muscarinic 2	4.35	7.88	1.78	1.78	-11.51	-1.86	28
16803562	CHRNA5	cholinergic receptor, nicotinic alpha 5	2.61	3.62	1.19	-1.6	-2.02	-1.1	25
16888143	CHROMR	cholesterol induced regulator of metabolism RNA	4.35	5.84	1.29	-1.31	-2.8	-1.17	22
16756212	CHST11	carbohydrate (chondroitin 4) sulfotransferase 11	5.24	3.89	1.2	1.01	2.56	1.1	24
17102951	CHST7	carbohydrate (N-acetylglucosamine 6-O) sulfotransferase 7	6.4	5.11	1.26	-1	2.45	1.36	22
16771067	CIT	citron rho-interacting serine/threonine kinase	3.48	4.92	-3.75	-1.51	-2.71	-6.85	55
16775014	CKAP2	cytoskeleton associated protein 2	5.01	6.45	-2.19	1	-2.7	-4.86	25
16901957	CKAP2L	cytoskeleton associated protein 2-like	4.05	5.61	-4.69	-1.7	-2.96	-14.38	24
16666755	CLCA2	chloride channel accessory 2	5.98	3.74	4.9	-1.59	4.74	18.95	32
16659102	CLCN6	chloride channel, voltage-sensitive 6	7.27	6.09	-1.06	-1.48	2.26	1.23	24
16947925	CLDN11	claudin 11	4.43	5.85	1.38	1.58	-2.68	-3.34	30
17058601	CLDN3	claudin 3	5.97	4.93	1.27	1.19	2.07	-1.02	20
16761212	CLEC2B	C-type lectin domain family 2, member B	3.06	4.07	1.06	1.15	-2.01	-1.31	24
16980051	CLGN	calmegin	4.48	2.84	4.08	-3.24	3.11	2.27	28
17115782	CLIC2	chloride intracellular channel 2	5.33	2.73	15.31	-1.28	6.08	1.32	19
16976074	CLOCK	clock circadian regulator	8.29	9.52	-1.51	-1.02	-2.35	1.16	26
16685165	CLSPN	claspin	3.17	5.18	-2.82	1.27	-4.03	-8.58	21
16946280	CLSTN2	calsyntenin 2	8.86	6.62	-2.99	-1.5	4.73	2.66	32
17075731	CLU	clusterin	3.48	4.49	-1.21	-1.25	-2.01	1.21	18
16858496	CNN1	calponin 1, basic, smooth muscle	7.43	8.75	-1.54	1.15	-2.49	13.17	23
17117726	CNP	2,3-cyclic nucleotide 3 phosphodiesterase	3.42	4.79	-4.01	-1.13	-2.58	1.06	14
16750154	CNTN1	contactin 1	4.39	2.88	1.54	1.19	2.85	1.13	23
17022929	COL10A1	collagen, type X, alpha 1	6.84	4.25	1.99	-1.88	6.02	-1.26	22
17020846	COL12A1	collagen, type XII, alpha 1	8.86	10.65	-1.29	-1.14	-3.44	1.8	50
16684461	COL16A1	collagen, type XVI, alpha 1	5.9	6.92	1.04	-1.04	-2.03	1.32	47
16888610	COL3A1	collagen, type III, alpha 1	8.99	10.66	1.06	-1.2	-3.18	5.53	31
16685201	COL8A2	collagen, type VIII, alpha 2	5.32	6.85	-1.36	-1.18	-2.9	-1.52	19
16853399	COLEC12	collectin sub-family member 12	7.67	6.36	-1.64	1.02	2.49	-21.12	23
16977520	COQ2	coenzyme Q2 4-hydroxybenzoate polyprenyltransferase	3.68	5.25	-1.25	-1.18	-2.97	-2.66	24
16679557	COX20	COX20 cytochrome c oxidase assembly factor	5.96	7.36	-1.56	1.19	-2.64	1.07	20
16812598	CPEB1	cytoplasmic polyadenylation element binding protein 1	5.28	3.78	1.94	-1.22	2.81	1.42	24
17050797	CPED1	cadherin-like and PC-esterase domain containing 1	9.39	7.68	1.1	1.05	3.28	-2.61	25
16767335	CPM	carboxypeptidase M	5.9	4.83	-4.32	-1.6	2.09	1.23	27
16819430	CPNE2	copine II	6.43	8.05	-1.74	1.04	-3.08	-1.34	18
16724269	CREB3L1	cAMP responsive element binding protein 3-like 1	6.93	7.99	-1.64	-1.25	-2.08	1.12	28
16823433	CREBBP	CREB binding protein	8.29	9.31	-1.01	-1.08	-2.02	1.04	28
16696013	CREG1	cellular repressor of E1A-stimulated genes 1	5.94	4.87	3.01	-1.03	2.1	1.84	25
17070120	CRISPLD1	cysteine-rich secretory protein LCCL domain containing 1	4.35	2.88	-1.13	-1.07	2.77	1.46	42
16821541	CRISPLD2	cysteine-rich secretory protein LCCL domain containing 2	7.46	9.31	-1.53	-4.81	-3.59	2.62	27
16943107	CRYBG3	crystallin beta-gamma domain containing 3	5.73	6.77	-1.24	1.46	-2.06	-1.08	24
16777198	CRYL1	crystallin lambda 1	6.18	4.62	1.47	1.27	2.95	1.04	22
17121216	CSPG4	chondroitin sulfate proteoglycan 4	6.6	7.76	-2.44	1.28	-2.23	-2.56	23
16944647	CSTA	cystatin A (stefin A)	5.66	4.15	1.47	1.19	2.84	1.64	24
17063975	CTAGE6	CTAGE family, member 6	5.2	6.27	-1.02	1.4	-2.09	-1.01	9
16890869	CTDSP1	CTD small phosphatase 1	5.15	6.37	1.37	1.14	-2.33	-1.25	31
16666055	CTH	cystathionine gamma-lyase	5.96	4.64	1.28	1.05	2.49	1.39	22
17096904	CTNNAL1	catenin (cadherin-associated protein), alpha-like 1	6.76	8.76	-3.63	-1.68	-4	-1.41	38
16663155	CTPS1	CTP synthase 1	7.15	8.18	-1.48	2.13	-2.04	3.31	25
17062163	CTTNBP2	cortactin binding protein 2	4.49	3.49	-1.12	1.35	2	2.63	25
16977052	CXCL10	chemokine (C-X-C motif) ligand 10	4.34	5.87	1.16	-1.07	-2.89	2.02	18
16713530	CXCL12	chemokine (C-X-C motif) ligand 12	4.77	9.04	1.75	-1.15	-19.31	-1.79	22
17000168	CXCL14	chemokine (C-X-C motif) ligand 14	4.66	3.58	-1.99	-2.46	2.11	1.08	21
16941052	CYB561D2	cytochrome b561 family, member D2	5.91	4.51	1.12	1.14	2.64	-1.47	19
16991527	CYFIP2	cytoplasmic FMR1 interacting protein 2	5.56	4.09	2.64	1.78	2.78	4.74	34
16889762	CYP20A1	cytochrome P450, family 20, subfamily A, polypeptide 1	5.43	6.59	-1.02	1.21	-2.25	1.14	23
16872528	CYP2A7	cytochrome P450, family 2, subfamily A, polypeptide 7	6.61	5.49	-1.28	1.03	2.18	1.03	10
16935560	CYP2D6	cytochrome P450, family 2, subfamily D, polypeptide 6	5.55	4.13	1.02	1.19	2.67	-1.4	9
17122654	CYTOR	cytoskeleton regulator RNA	5.44	6.83	1.19	1.07	-2.61	2.31	26
16924592	CYYR1	cysteine/tyrosine-rich 1	4.67	3.65	1.15	-2.24	2.03	-1.06	21
16903111	DARS	aspartyl-tRNA synthetase	7.24	8.3	-1.46	1.33	-2.09	-1.23	21
16673428	DCAF6	DDB1 and CUL4 associated factor 6	7.12	8.17	-1.14	-1.19	-2.07	1.23	29
16971382	DCLK2	doublecortin-like kinase 2	5.77	6.96	1.08	1.37	-2.28	3.32	31
16712001	DCLRE1C	DNA cross-link repair 1C	3.52	4.6	-1.47	1.25	-2.11	-1.74	13
16705961	DDIT4	DNA damage inducible transcript 4	6.44	8.21	-1.85	4.43	-3.41	1.43	25
17093090	DDX58	DEAD (Asp-Glu-Ala-Asp) box polypeptide 58	7.39	9.45	-2.87	1.19	-4.19	-1.9	18
16981219	DDX60	DEAD (Asp-Glu-Ala-Asp) box polypeptide 60	7.04	8.12	-3.33	1.17	-2.1	-4.43	30
16981266	DDX60L	DEAD (Asp-Glu-Ala-Asp) box polypeptide 60-like	6.64	7.94	-2.19	-1.28	-2.47	-1.48	38
17015987	DEK	DEK proto-oncogene	7.77	8.79	-2.35	-1.47	-2.02	-2.55	27
16688386	DEPDC1	DEP domain containing 1	3.05	4.41	-2.9	-1.58	-2.58	-10.21	29
16888157	DFNB59	deafness, autosomal recessive 59	3.6	4.62	1.74	1.06	-2.03	-1.5	25
16927174	DGCR8	DGCR8 microprocessor complex subunit	4.59	5.79	-1.33	-1.17	-2.31	-1.4	61
16741501	DHCR7	7-dehydrocholesterol reductase	7.31	5.52	1.24	1.11	3.47	3.28	35
16997662	DHFR	dihydrofolate reductase	3.39	4.88	-1.15	-1.02	-2.82	1.25	12
16779546	DIAPH3	diaphanous-related formin 3	5.29	7.29	-5.69	-1.43	-4.01	-2.01	30
17125844	DIO3OS	DIO3 opposite strand upstream RNA	7.42	6.39	2.07	-1.22	2.04	1.14	5
17095656	DIRAS2	DIRAS family, GTP-binding RAS-like 2	4.81	3.7	1.37	1.19	2.16	1.07	21
16705011	DKK1	dickkopf WNT signaling pathway inhibitor 1	4.62	7.99	1.81	2.3	-10.32	2.96	21
17104540	DLG3	discs, large homolog 3 (Drosophila)	4.16	5.42	1.87	-1.6	-2.39	-1.29	26
16793225	DLGAP5	discs, large (Drosophila) homolog-associated protein 5	4.14	6.11	-6.2	-2.02	-3.9	-13.94	37
16758697	DNAH10	dynein, axonemal, heavy chain 10	4.94	6.08	1.54	-1.5	-2.21	1.53	21
16772061	DNAH10OS	dynein, axonemal, heavy chain 10 opposite strand	4.6	5.88	-1.6	-1.21	-2.43	-2.66	20
17115571	DNASE1L1	deoxyribonuclease I-like 1	5.78	7.13	1.11	1.08	-2.55	-1.57	26
16909319	DNER	delta/notch like EGF repeat containing	6.26	3.15	31.09	-2.05	8.6	7.58	32
17099893	DNLZ	DNL-type zinc finger	4.68	3.49	1.03	2.03	2.28	1.27	9
16868576	DNMT1	DNA (cytosine-5-)-methyltransferase 1	6.8	7.92	-1.44	-1.3	-2.17	-2.93	31
16992122	DOCK2	dedicator of cytokinesis 2	3.77	4.84	2.63	-1.99	-2.1	1.52	52
16826779	DOK4	docking protein 4	5.63	6.91	-1.03	1.15	-2.42	-2.03	24
16914972	DOK5	docking protein 5	2.69	5.27	-1.02	-1.94	-6	-2.06	19
16904278	DPP4	dipeptidyl-peptidase 4	8.91	6.45	39.97	-1.21	5.52	2.52	27
16696120	DPT	dermatopontin	4.67	5.69	5.37	-2.13	-2.02	-1.87	25
17067190	DPYSL2	dihydropyrimidinase-like 2	7	8.47	-1.16	-1.02	-2.78	-1.13	21
16755908	DRAM1	DNA-damage regulated autophagy modulator 1	9.37	10.47	-1.11	1.37	-2.15	2.97	29
17105428	DRP2	dystrophin related protein 2	5.49	4.48	2.96	-2.27	2.01	-4.38	24
16677201	DTL	denticleless E3 ubiquitin protein ligase homolog (Drosophila)	4.57	6.55	-3.46	-2.29	-3.94	-10.9	29
16851866	DTNA	dystrobrevin, alpha	4.62	3.32	3.15	-1.3	2.46	1.85	26
16944665	DTX3L	deltex 3 like, E3 ubiquitin ligase	7.26	9.22	-2.59	-1.15	-3.89	-4.65	20
16725065	DTX4	deltex 4, E3 ubiquitin ligase	3.87	4.87	-1.25	-1	-2	-1.07	20
16699533	DUSP10	dual specificity phosphatase 10	8.19	6.81	-1.38	-1.67	2.6	1.36	22
16761631	DUSP16	dual specificity phosphatase 16	4.72	6.2	-1.22	-1.65	-2.79	1.25	22
16900441	DUSP2	dual specificity phosphatase 2	5.34	6.38	-1.57	-1.87	-2.05	1.04	17
17075973	DUSP4	dual specificity phosphatase 4	7.52	5.1	4.33	1.15	5.36	1.13	24
16709128	DUSP5	dual specificity phosphatase 5	5.94	3.91	-2.25	-1.79	4.09	-1.86	17
17005248	E2F3	E2F transcription factor 3	3.68	4.91	-1.29	-1.07	-2.35	2.59	22
16944574	EAF2	ELL associated factor 2	4.23	3	-1.32	-1.75	2.36	1.92	18
17002278	EBF1	early B-cell factor 1	6.24	5.22	-2.18	1.03	2.03	1.07	15
16719562	EBF3	early B-cell factor 3	7.29	4.75	1.75	-1.36	5.81	-1.21	29
17095899	ECM2	extracellular matrix protein 2, female organ and adipocyte specific	3.7	6.54	-1.32	-2.06	-7.18	1.37	22
16781583	EDDM3A	epididymal protein 3A	2.93	1.79	-1.37	2.73	2.21	1.33	14
17004903	EDN1	endothelin 1	4.35	6.33	1.32	1.81	-3.94	16.08	23
16779958	EDNRB	endothelin receptor type B	4.1	2.92	1.14	1.1	2.26	1.49	27
16867229	EEF2	eukaryotic translation elongation factor 2	6.62	5.5	-1.03	1.37	2.17	-2.72	10
16700489	EGLN1	egl-9 family hypoxia-inducible factor 1	6.38	8.02	-1.63	1.73	-3.12	1.06	24
16989736	EGR1	early growth response 1	5.39	6.48	1.92	2.52	-2.12	-5.21	23
16740135	EHD1	EH domain containing 1	3.78	4.83	-1.05	1.51	-2.06	1.09	26
16723569	EHF	ets homologous factor	3.78	2.67	1.17	-1.41	2.15	1.71	31
16849667	EIF4A3	eukaryotic translation initiation factor 4A3	6.46	7.47	-1.38	-1.13	-2.01	-1.23	21
17067963	EIF4EBP1	eukaryotic translation initiation factor 4E binding protein 1	7	8.01	1.02	1.04	-2.02	1.18	13
16789178	EIF5	eukaryotic translation initiation factor 5	5.46	6.8	1.04	1.28	-2.53	1.76	23
17042925	ELFN1	extracellular leucine-rich repeat and fibronectin type III domain containing 1	6.16	4.76	-1.65	1.25	2.64	-1.29	18
16794555	ELMSAN1	ELM2 and Myb/SANT-like domain containing 1	4.44	5.49	-1.33	-1.08	-2.06	-1.16	16
17046998	ELN	elastin	3.83	7.36	1.2	-1.3	-11.54	-1.02	25
16730308	ENDOD1	endonuclease domain containing 1	7.61	6.52	1.03	-1.94	2.12	-1.65	25
16681370	ENO1	enolase 1, (alpha)	6.19	7.51	-2.28	1.75	-2.51	-1.06	16
17012632	ENPP1	ectonucleotide pyrophosphatase/phosphodiesterase 1	8.77	7.1	-2.7	-2.3	3.19	-1.99	21
17009316	ENPP4	ectonucleotide pyrophosphatase/phosphodiesterase 4 (putative)	5.14	2.79	-1.12	1.51	5.12	10.03	20
17019689	ENPP5	ectonucleotide pyrophosphatase/phosphodiesterase 5 (putative)	5.73	3.63	1.96	1.17	4.27	8.57	26
16707791	ENTPD1	ectonucleoside triphosphate diphosphohydrolase 1	2.3	3.35	1.24	-1.07	-2.06	2.28	23
16939479	ENTPD3	ectonucleoside triphosphate diphosphohydrolase 3	3.83	2.81	-1.28	-1.07	2.02	1.1	26
17075529	ENTPD4	ectonucleoside triphosphate diphosphohydrolase 4	6.87	8.02	-2.2	-1.28	-2.23	-1.11	22
17125574	EOLA2-DT	EOLA2 divergent transcript	2.95	4.07	-2.97	-2.63	-2.17	3.81	8
16879721	EPAS1	endothelial PAS domain protein 1	9.08	10.22	2.21	-1.1	-2.21	3.15	21
16886356	EPC2	enhancer of polycomb homolog 2 (Drosophila)	5.61	7.11	-1.06	1.1	-2.81	1.52	22
16967831	EPGN	epithelial mitogen	9.45	7.91	1.62	-2.89	2.91	4.88	25
16667094	EPHX4	epoxide hydrolase 4	3.91	2.84	-1.15	1.13	2.1	-1.11	26
16778559	EPSTI1	epithelial stromal interaction 1 (breast)	6.1	7.35	-4.98	-1.3	-2.39	-4.18	33
16714135	ERCC6	excision repair cross-complementation group 6	6.38	7.66	1.1	3	-2.41	1.06	38
16714135	ERCC6-PGBD3	ERCC6-PGBD3 readthrough	6.38	7.66	1.1	3	-2.41	1.06	38
16796015	ERVH-7	endogenous retrovirus group H, member 7	3.26	4.57	-1.13	-1.23	-2.48	3.38	11
17121430	ERVK13-1	endogenous retrovirus group K13 member 1	5.73	6.83	1.08	-1.19	-2.15	-1.24	18
17067332	ESCO2	establishment of sister chromatid cohesion N-acetyltransferase 2	3.36	5.27	-2.39	-1.19	-3.77	-8.53	35
16793759	ESR2	estrogen receptor 2 (ER beta)	3.96	2.94	1.35	-1.1	2.03	-1.05	25
17055354	ETV1	ets variant 1	6.57	4.58	4.34	-1.07	3.98	-1.69	26
16928761	EWSR1	EWS RNA binding protein 1	6.29	7.32	-1.4	-1.05	-2.04	-1.17	25
16679411	EXO1	exonuclease 1	3.57	4.86	-2.34	1.11	-2.44	-5.35	41
16827264	EXOC3L1	exocyst complex component 3-like 1	5.89	4.72	-1.09	1.22	2.25	-1.04	24
16789124	EXOC3L4	exocyst complex component 3-like 4	4.88	3.69	1.22	1.01	2.28	-1.46	17
16707503	EXOC6	exocyst complex component 6	4.44	5.83	1.16	1.43	-2.62	2.14	22
16827761	EXOSC6	exosome component 6	6.38	7.87	1.96	1.05	-2.81	2.23	21
17064105	EZH2	enhancer of zeste 2 polycomb repressive complex 2 subunit	4.71	5.92	-1.95	-1.4	-2.31	-4.89	19
17025191	EZR	ezrin	7.04	8.96	-3.76	-1.05	-3.78	-2.24	25
16695490	F11R	F11 receptor	3.4	4.42	1.01	1.37	-2.02	1.4	21
16997383	F2RL2	coagulation factor II (thrombin) receptor-like 2	10.47	8.53	4.8	-2.58	3.84	2.59	19
16668002	FAM102B	family with sequence similarity 102, member B	4.95	6.25	-1.36	-1.73	-2.48	-1.62	22
16842143	FAM106A	family with sequence similarity 106, member A	3.82	2.82	1.4	-1.86	2.01	1.36	9
16832218	FAM106B	family with sequence similarity 106, member B	5.96	4.8	-1.01	1.34	2.24	1.1	8
16725041	FAM111B	family with sequence similarity 111, member B	3.53	5.97	-1.97	-1.21	-5.43	-12.66	19
16931197	FAM118A	family with sequence similarity 118, member A	3.81	4.94	-1.36	1.19	-2.19	1.03	22
17086947	FAM120A	family with sequence similarity 120A	2.47	3.51	-1.38	-1.05	-2.05	-1.26	12
17059736	FAM133B	family with sequence similarity 133, member B	3.35	4.39	-1.17	1.13	-2.07	-1.13	13
16746477	FAM138C	family with sequence similarity 138, member C	4.02	5.23	-1.05	1.02	-2.32	1.48	18
16746477	FAM138D	family with sequence similarity 138, member D	4.02	5.23	-1.05	1.02	-2.32	1.48	18
17000305	FAM13B	family with sequence similarity 13, member B	5.38	7.78	1.01	-1.44	-5.28	2.05	23
16674440	FAM163A	family with sequence similarity 163, member A	4.69	3.62	1.25	1.16	2.1	1.15	23
17074641	FAM167A	family with sequence similarity 167, member A	5.83	4.68	-1.03	1.16	2.22	-1.42	31
16994329	FAM173B	family with sequence similarity 173, member B	4.59	6.07	-1.02	-1.47	-2.79	-1.04	21
16918151	FAM182B	family with sequence similarity 182, member B	5.1	4.03	-1.02	1.17	2.1	-1.18	10
17124778	FAM185A	family with sequence similarity 185 member A	4.01	5.23	-1.01	-1.01	-2.33	1.08	24
17044829	FAM188B	family with sequence similarity 188, member B	4.27	5.46	1.35	-1.3	-2.28	1.11	38
16814356	FAM195A	family with sequence similarity 195, member A	5.83	4.65	1.03	1.43	2.26	-1.69	14
16980974	FAM198B	family with sequence similarity 198, member B	5.83	4.71	-1.01	-2.58	2.18	2.09	28
16955994	FAM19A4	family with sequence similarity 19 (chemokine (C-C motif)-like), member A4	4.45	3.24	1.27	1.18	2.31	-1.35	24
16683920	FAM46B	family with sequence similarity 46, member B	3.95	5.3	-1.92	-1.04	-2.55	1.05	19
16920247	FAM65C	family with sequence similarity 65, member C	5.78	4.78	1.63	-1.05	2	-1.34	20
17065873	FAM66A	family with sequence similarity 66, member A	4.55	5.71	3.07	1.68	-2.25	4.76	9
17065873	FAM66B	family with sequence similarity 66, member B	4.55	5.71	3.07	1.68	-2.25	4.76	9
16747917	FAM66C	family with sequence similarity 66, member C	3.91	5.3	-1.29	1.45	-2.63	1.6	11
16829369	FANCA	Fanconi anemia complementation group A	4.24	5.27	-2.21	-1.2	-2.04	-3.01	40
16937505	FANCD2	Fanconi anemia complementation group D2	3.8	5.33	-2.77	-1.14	-2.89	-6.91	42
17123142	FANCD2	FA complementation group D2	3.94	5.05	-1.71	-1.96	-2.16	-5.75	28
16804559	FANCI	Fanconi anemia complementation group I	4.2	5.36	-1.64	-1.22	-2.22	-5.42	25
16937855	FBLN2	fibulin 2	7.87	8.88	1.13	-1.81	-2.01	-3.94	18
16779844	FBXL3	F-box and leucine-rich repeat protein 3	5.7	7.13	1.1	-1.23	-2.69	-1.15	27
17080788	FBXO32	F-box protein 32	9.75	8.05	1.45	-1.67	3.25	-1.74	17
16891820	FBXO36	F-box protein 36	5.21	3.99	1.17	-1.66	2.33	-1.42	23
17024980	FBXO5	F-box protein 5	3.04	4.27	-2.8	1.34	-2.34	-4.5	25
17009629	FBXO9	F-box protein 9	5.88	7.43	-1.68	1.17	-2.94	1.17	21
16793067	FERMT2	fermitin family member 2	7.46	8.6	-1.6	-1.03	-2.2	1.85	21
16830461	FGF11	fibroblast growth factor 11	4.86	6.32	-2.24	1.27	-2.75	-2	17
17125110	FGF7	fibroblast growth factor 7	6.04	4.78	4.94	-2.24	2.39	1.59	24
16749365	FGFR1OP2	FGFR1 oncogene partner 2	4.51	5.73	-1.76	-1.28	-2.33	1.7	10
16685571	FHL3	four and a half LIM domains 3	4.71	6.62	-2.35	1.31	-3.76	1.19	27
16852025	FHOD3	formin homology 2 domain containing 3	6.99	5.99	1.18	1.11	2	1.12	23
16875799	FIZ1	FLT3-interacting zinc finger 1	3.94	5.18	-1.4	-1.1	-2.37	1.11	18
17118325	FLJ45248	FLJ45248 protein	5.19	4.14	1.24	-1.28	2.07	-1.56	14
16777715	FLT1	fms-related tyrosine kinase 1	5.12	7.23	-1.17	1.76	-4.3	-7.02	33
16864129	FLT3LG	fms-related tyrosine kinase 3 ligand	5.66	7.11	1.13	1.03	-2.72	-1.47	23
16677324	FLVCR1	feline leukemia virus subgroup C cellular receptor 1	6.72	5.62	1.46	-1.63	2.15	-1.31	20
16673748	FMO4	flavin containing monooxygenase 4	3.17	4.36	1.57	-1.75	-2.29	-1.4	17
16698234	FMOD	fibromodulin	7.3	8.53	5.21	-1.68	-2.33	2.88	19
16839116	FN3K	fructosamine 3 kinase	5.72	4.27	-1.04	-1.12	2.72	-1.08	23
16668033	FNDC7	fibronectin type III domain containing 7	3.95	2.81	-1.19	1.5	2.19	1.2	22
16896006	FOSL2-AS1	FOSL2 antisense RNA 1	5.44	3.92	1.08	1.3	2.87	1.24	24
17091928	FOXD4	forkhead box D4	5.93	7.05	1.68	1.03	-2.17	2.72	13
17094530	FOXD4L6	forkhead box D4-like 6	6.9	5.88	1.68	-1.09	2.04	-1.28	8
16760048	FOXM1	forkhead box M1	4.28	5.91	-3.87	-2.29	-3.09	-10.46	30
16956149	FOXP1	forkhead box P1	5.69	6.7	-1.24	-1.1	-2.01	1.03	37
16968122	FRAS1	Fraser extracellular matrix complex subunit 1	4.41	5.93	9.05	-1.58	-2.87	-1.16	74
16714027	FRMPD2	FERM and PDZ domain containing 2	4.77	3.76	1.03	1.54	2	-1.63	20
17101496	FRMPD4	FERM and PDZ domain containing 4	7.3	5.17	1.67	-8.54	4.35	1.2	31
17079220	FSBP	fibrinogen silencer binding protein	4.47	5.63	-1.6	-1.07	-2.23	-4.77	29
16838826	FSCN2	fascin actin-bundling protein 2, retinal	3.9	4.98	1.26	-1.23	-2.12	1	17
16807271	FSIP1	fibrous sheath interacting protein 1	3.52	4.81	1.5	1.2	-2.45	-1	26
16683445	FUCA1	fucosidase, alpha-L- 1, tissue	7.55	5.83	3.34	1.03	3.29	1.41	21
16818207	FUS	FUS RNA binding protein	6.29	7.8	-1.04	1.28	-2.85	-1.89	28
16706117	FUT11	fucosyltransferase 11 (alpha (1,3) fucosyltransferase)	5.62	7.09	-1.33	1.51	-2.77	-1.48	24
16995601	FYB	FYN binding protein	4.36	2.34	1.78	-4.11	4.07	1.39	15
17119822	GABRE	gamma-aminobutyric acid type A receptor subunit epsilon	3.43	4.76	-1.05	-1.66	-2.51	-1.82	25
16856803	GADD45B	growth arrest and DNA-damage-inducible, beta	6.61	8.3	-1.34	1.25	-3.22	1.68	22
17103608	GAGE10	G antigen 10	3.27	2.18	1.06	-1.46	2.12	2.65	9
16795508	GALC	galactosylceramidase	6.4	5.1	1.19	-1.09	2.47	1.24	33
16991345	GALNT10	polypeptide N-acetylgalactosaminyltransferase 10	5.71	6.82	-1.4	-1.2	-2.16	1.11	29
17053734	GALNT11	polypeptide N-acetylgalactosaminyltransferase 11	6.82	5.66	1.54	-1.34	2.23	1.63	23
16938133	GALNT15	polypeptide N-acetylgalactosaminyltransferase 15	6.3	4.71	-3.36	-2.18	3	1.34	19
16800058	GANC	glucosidase, alpha	3.29	4.48	-2.81	1.12	-2.29	-1.41	8
17056372	GARS1-DT	GARS1 divergent transcript	5.65	4.62	1.41	-1.14	2.04	1.24	15
16755692	GAS2L3	growth arrest-specific 2 like 3	5.08	6.24	-3.12	-1.89	-2.23	-5.56	29
16851383	GATA6	GATA binding protein 6	4.75	6.4	1.45	2.1	-3.14	2.35	26
16689332	GBP1	guanylate binding protein 1, interferon-inducible	5.44	7.44	-3.88	-1.61	-4.02	1.06	15
16689354	GBP2	guanylate binding protein 2, interferon-inducible	5.91	7.14	-3.47	-1.27	-2.35	1.01	19
16689312	GBP3	guanylate binding protein 3	5.4	8.46	1.34	-2.14	-8.32	-2.78	11
16689384	GBP4	guanylate binding protein 4	4.84	6.13	-3.43	-1.02	-2.45	-4.1	8
16793176	GCH1	GTP cyclohydrolase 1	5.22	4.19	1.13	-1.81	2.04	1.69	24
17070082	GDAP1	ganglioside induced differentiation associated protein 1	3.64	5.84	-1.02	-1.06	-4.62	1.43	20
16859795	GDF15	growth differentiation factor 15	9.53	7.03	2.09	-1.97	5.66	1.54	21
16877473	GEN1	GEN1 Holliday junction 5 flap endonuclease	2.99	5.98	-1.39	-1.36	-7.93	-2.79	20
16718670	GFRA1	GDNF family receptor alpha 1	4.7	6.72	-5.35	-1.35	-4.06	6.39	22
16912192	GINS1	GINS complex subunit 1 (Psf1 homolog)	4.02	5.58	-2.1	-1.09	-2.95	-3.74	24
16828886	GINS2	GINS complex subunit 2 (Psf2 homolog)	2.77	4.17	-1.28	1.21	-2.63	-4.77	20
16692362	GJA5	gap junction protein alpha 5	7.54	6.41	-3.35	-2.18	2.18	2.18	20
17084866	GLIPR2	GLI pathogenesis-related 2	5.44	6.54	2.33	-1.23	-2.15	1.14	18
17092081	GLIS3	GLIS family zinc finger 3	4.07	5.28	-1.03	-1.05	-2.33	1.41	22
16694506	GLMP	glycosylated lysosomal membrane protein	8.17	6.76	1.02	-1.15	2.67	1.09	30
16769419	GLT8D2	glycosyltransferase 8 domain containing 2	7.28	8.29	2.01	-1.76	-2.01	-2.97	32
16738657	GLYATL2	glycine-N-acyltransferase-like 2	2.88	4.07	1.77	1.32	-2.29	-3	15
16991210	GM2A	GM2 ganglioside activator	7.43	6.26	1.22	-1.49	2.24	1.5	22
16962689	GMNC	geminin coiled-coil domain containing	3.23	1.86	-1.45	-1.03	2.59	1.63	21
17095098	GNA14	guanine nucleotide binding protein (G protein), alpha 14	3.46	4.74	1.63	1.19	-2.42	1.11	22
16806936	GOLGA8A	golgin A8 family, member A	7.2	8.26	-1.08	1.15	-2.08	1.07	31
17121284	GOLGA8B	golgin A8 family member B	7.34	8.52	-1.04	1.17	-2.26	-1.15	26
16798698	GOLGA8T	golgin A8 family, member T	2.64	1.48	1.16	1.1	2.23	1.28	10
16900389	GPAT2	glycerol-3-phosphate acyltransferase 2, mitochondrial	3.9	5.18	2.13	-1.04	-2.42	-2.02	29
16968447	GPAT3	glycerol-3-phosphate acyltransferase 3	5.67	4.22	1.15	-1.39	2.74	-1.4	34
16907572	GPR1	G protein-coupled receptor 1	5.45	6.87	-1.33	1.58	-2.67	2.68	25
16780592	GPR183	G protein-coupled receptor 183	4.56	3.12	1.38	-1.2	2.71	-1.53	23
16761646	GPR19	G protein-coupled receptor 19	3.64	2.28	-1.65	1.12	2.58	-1.67	22
16710314	GPR26	G protein-coupled receptor 26	5.48	4.42	1.3	1.19	2.07	1.24	22
16787208	GPR65	G protein-coupled receptor 65	6.3	4.15	1.15	2.75	4.43	2.29	25
17105645	GPRASP1	G protein-coupled receptor associated sorting protein 1	5.87	4.81	1.32	-1.19	2.09	1.2	15
16732755	GRAMD1B	GRAM domain containing 1B	6.88	4.95	1.73	-1.55	3.82	-1.68	23
16660757	GRHL3	grainyhead-like transcription factor 3	4.13	2.69	1.05	-1.1	2.71	-1.83	12
16964287	GRK4	G protein-coupled receptor kinase 4	3.7	4.92	1.46	-1.18	-2.33	-1.03	32
16863793	GRWD1	glutamate-rich WD repeat containing 1	3.38	2.37	-1.19	1.13	2.02	-1.64	16
16844218	GSDMB	gasdermin B	6.53	4.89	1.1	-1.32	3.12	-1.21	35
17020069	GSTA1	glutathione S-transferase alpha 1	4.63	6.57	1.21	1.12	-3.84	-1.14	11
17020089	GSTA3	glutathione S-transferase alpha 3	3.85	2.82	-1.01	1.27	2.05	1.41	14
16722570	GTF2H1	general transcription factor IIH subunit 1	7.11	8.23	-1.03	1.29	-2.18	1.04	24
16997013	GTF2H2	general transcription factor IIH subunit 2	5.01	6.18	-1.97	-1.29	-2.25	-1.11	10
16997013	GTF2H2C	GTF2H2 family member C	5.01	6.18	-1.97	-1.29	-2.25	-1.11	10
17058672	GTF2IRD2	GTF2I repeat domain containing 2	4.64	5.7	-1.16	1.43	-2.09	1.94	25
17058672	GTF2IRD2B	GTF2I repeat domain containing 2B	4.64	5.7	-1.16	1.43	-2.09	1.94	25
16773507	GTF3A	general transcription factor IIIA	6.5	7.53	1.07	-1.02	-2.03	-1.24	33
16878220	GTF3C2-AS2	GTF3C2 antisense RNA 2	2.85	4.36	1.3	-1.42	-2.85	-1.1	19
17121920	GTSCR1	Gilles de la Tourette syndrome chromosome region, candidate 1	2.92	1.89	-1.19	1.16	2.04	-1.44	14
16931384	GTSE1	G-2 and S-phase expressed 1	3.59	4.81	-2.87	-1.34	-2.33	-7.77	19
16888578	GULP1	GULP, engulfment adaptor PTB domain containing 1	6.51	7.85	-1.01	-1.71	-2.52	-1.29	24
17118372	GVQW1	GVQW motif containing 1	2.75	3.8	-1.08	-1.14	-2.08	1.07	9
16980245	GYPE	glycophorin E (MNS blood group)	3.03	4.3	1.35	1.03	-2.42	-1.08	12
16997802	HAPLN1	hyaluronan and proteoglycan link protein 1	5.18	3.25	-1.5	1.36	3.81	32	20
16734922	HBG2	hemoglobin, gamma G	2.06	3.09	-1.32	1.1	-2.04	-1.27	15
16756136	HCFC2	host cell factor C2	7.12	8.35	-1.04	-1.4	-2.33	-1.42	34
16707343	HECTD2	HECT domain containing E3 ubiquitin protein ligase 2	4.08	5.58	-1.01	1.33	-2.83	-1.05	35
16707695	HELLS	helicase, lymphoid-specific	3.11	5.15	-1.36	-1.23	-4.11	-4.11	27
16921289	HELZ2	helicase with zinc finger 2, transcriptional coactivator	5.33	6.61	-1.72	-1.57	-2.43	-1.89	20
16968735	HERC6	HECT and RLD domain containing E3 ubiquitin protein ligase family member 6	7.27	8.97	-3.22	-1.09	-3.25	-10.71	26
16949759	HES1	hes family bHLH transcription factor 1	3.61	4.94	1.68	2.62	-2.53	2.18	29
16658385	HES3	hes family bHLH transcription factor 3	5.25	4.09	-1.16	-1.05	2.24	-1.2	24
16699574	HHIPL2	HHIP-like 2	4.49	3.24	1.73	1.35	2.39	-1.25	24
17058826	HIP1	huntingtin interacting protein 1	7.23	5.9	-1.08	-1.67	2.51	-2.06	24
17016499	HIST1H1B	histone cluster 1, H1b	3.16	5.19	-1.61	-1.4	-4.08	-5.52	11
17005589	HIST1H2AE	histone cluster 1, H2ae	3.01	4.15	-2.09	1.29	-2.2	-3.74	18
17016379	HIST1H2BC	histone cluster 1, H2bc	7.25	5.29	1.54	1.57	3.91	5.39	15
17005573	HIST1H2BD	histone cluster 1, H2bd	6.27	5.15	1.38	1.24	2.19	2.7	19
17005578	HIST1H2BE	histone cluster 1, H2be	2.63	4.02	1.3	1.28	-2.63	-1.7	13
17005865	HIST1H2BM	histone cluster 1, H2bm	4.43	7.17	-5.92	-1.49	-6.68	-14.41	10
17005871	HIST1H2BN	histone cluster 1, H2bn	5.54	3.96	1.7	1.11	3	1.91	17
17016363	HIST1H3B	histone cluster 1, H3b	1.22	3.38	-3.64	-1.27	-4.45	-8.47	8
17016400	HIST1H3F	histone cluster 1, H3f	4.42	6.07	-5.34	1.12	-3.12	-7.86	10
17016403	HIST1H3G	histone cluster 1, H3g	3.19	5.23	-12.72	-1.43	-4.1	-28.02	9
17016503	HIST1H3I	histone cluster 1, H3i	5.81	9.32	-8.34	-1.79	-11.44	-16.65	10
17005560	HIST1H4C	histone cluster 1, H4c	6.48	7.49	-1.79	-1.16	-2.02	-3.11	19
17016383	HIST1H4D	histone cluster 1, H4d	3.88	5.54	-1.86	-1.69	-3.18	-3.98	10
17005868	HIST1H4J	histone cluster 1, H4j	8.8	9.99	-2.38	-1.27	-2.29	-7.17	25
17016494	HIST1H4K	histone cluster 1, H4k	8.62	9.98	-2.42	-1.27	-2.57	-7.66	25
16692636	HIST2H2AB	histone cluster 2, H2ab	5.62	7.4	-1.82	-1.64	-3.43	-8.59	15
16670401	HIST2H2AC	histone cluster 2, H2ac	9.99	11.07	-1.62	-1.28	-2.12	-3.08	9
16692616	HIST2H3A	histone cluster 2, H3a	5.01	6.44	-3.73	-1.19	-2.7	-7.28	27
16692616	HIST2H3C	histone cluster 2, H3c	5.01	6.44	-3.73	-1.19	-2.7	-7.28	27
17004879	HIVEP1	human immunodeficiency virus type I enhancer binding protein 1	5.74	7.21	-1.08	-1.11	-2.77	2.76	35
16705551	HKDC1	hexokinase domain containing 1	3.95	2.75	1.09	-1.09	2.29	1.22	22
17007352	HLA-DPB1	major histocompatibility complex, class II, DP beta 1	4.18	5.35	-1.41	-1.54	-2.25	-1.83	30
17007257	HLA-DRA	major histocompatibility complex, class II, DR alpha	3.5	2.41	-3.36	1	2.13	-1.06	8
16991859	HMMR	hyaluronan-mediated motility receptor (RHAMM)	3.66	5.35	-5.32	1.13	-3.23	-18.66	21
16929562	HMOX1	heme oxygenase 1	8.63	7.58	4.8	-2.46	2.08	2.98	20
16852905	HMSD	histocompatibility (minor) serpin domain containing	4.62	5.74	1.54	-1.21	-2.18	1.24	20
16814779	HN1L	hematological and neurological expressed 1-like	5.76	7.02	-1.27	1.14	-2.4	-1.27	24
17121008	HNRNPA1L2	heterogeneous nuclear ribonucleoprotein A1 like 2	5.64	6.69	1.3	-1.01	-2.07	-1.3	32
16790233	HNRNPC	heterogeneous nuclear ribonucleoprotein C (C1/C2)	6.03	7.26	1.09	-1.52	-2.34	1.29	13
16857913	HNRNPM	heterogeneous nuclear ribonucleoprotein M	6.71	8.65	-1.43	1.18	-3.84	-1.82	28
16683271	HNRNPR	heterogeneous nuclear ribonucleoprotein R	7.04	8.17	-1.3	-1.33	-2.19	-1.39	32
16701324	HNRNPU	heterogeneous nuclear ribonucleoprotein U (scaffold attachment factor A)	7.11	8.22	-1.28	1.01	-2.17	-1.38	15
16997574	HOMER1	homer scaffolding protein 1	5.27	6.77	-1.24	1.33	-2.83	1.64	22
17056181	HOXA11	homeobox A11	4.21	3.16	-1.24	1.62	2.07	1.08	18
16846271	HOXB7	homeobox B7	4.35	3.26	1.59	-1.08	2.13	-1.15	27
16887921	HOXD12	homeobox D12	4.56	3.39	-1.48	-1.97	2.25	1.1	17
16894995	HS1BP3-IT1	HS1BP3 intronic transcript 1	4.28	3.03	-1.47	-1.09	2.37	-1	17
17026318	HSPA1A	heat shock protein family A (Hsp70) member 1A	8.2	9.41	-1.6	-1.12	-2.3	-1.06	36
17026318	HSPA1B	heat shock protein family A (Hsp70) member 1B	8.2	9.41	-1.6	-1.12	-2.3	-1.06	36
16672914	HSPA6	heat shock 70kDa protein 6 (HSP70B)	4.31	3.19	-1.03	-1.14	2.17	1.11	12
17000518	HSPA9	heat shock 70kDa protein 9 (mortalin)	4.61	2.97	1.58	1.16	3.13	-1.04	16
16984768	HSPB3	heat shock 27kDa protein 3	4.29	3.05	1.38	2.38	2.37	1.55	22
16871467	HSPB6	heat shock protein, alpha-crystallin-related, B6	3.98	6.1	4.3	-1.24	-4.34	2.35	15
16682077	HSPB7	heat shock 27kDa protein family, member 7 (cardiovascular)	9.71	7.2	2.02	-1.03	5.68	1.35	27
16942919	HTR1F	5-hydroxytryptamine (serotonin) receptor 1F, G protein-coupled	4.66	5.9	-3.8	-1.47	-2.36	-1.79	17
16909482	HTR2B	5-hydroxytryptamine (serotonin) receptor 2B, G protein-coupled	3.61	7.76	1.89	-2.39	-17.69	-1.18	28
16858156	ICAM5	intercellular adhesion molecule 5	6.44	5.26	-1.75	1.6	2.27	-1.28	28
17020118	ICK	intestinal cell (MAK-like) kinase	7.14	8.39	-2.17	-1.01	-2.37	-1.25	27
17005223	ID4	inhibitor of DNA binding 4, dominant negative helix-loop-helix protein	5.07	6.14	1.03	2.21	-2.09	1.46	21
16682487	IFFO2	intermediate filament family orphan 2	5.61	6.75	-1.95	-1.22	-2.21	1.75	20
16859763	IFI30	interferon, gamma-inducible protein 30	8.62	6.65	-1.75	-1.84	3.9	2.41	18
16834545	IFI35	interferon-induced protein 35	7.19	8.36	-2.74	-1.13	-2.24	-4.56	19
16666509	IFI44	interferon-induced protein 44	6.57	7.66	-7.84	-1.15	-2.12	-10.37	25
16666485	IFI44L	interferon-induced protein 44-like	6.77	7.96	-13.37	-1.33	-2.28	-38.59	28
16904365	IFIH1	interferon induced, with helicase C domain 1	6.53	8.57	-3.69	-1.01	-4.11	-4.19	31
16707196	IFIT1	interferon-induced protein with tetratricopeptide repeats 1	6.41	8.84	-7.37	-1.7	-5.39	-21.05	13
16707180	IFIT2	interferon-induced protein with tetratricopeptide repeats 2	4.97	6.61	-1.86	-1.17	-3.12	-1.05	19
16707184	IFIT3	interferon-induced protein with tetratricopeptide repeats 3	5.54	8.61	-11.57	-2.03	-8.38	-5.24	18
16707202	IFIT5	interferon-induced protein with tetratricopeptide repeats 5	6.43	7.8	-1.5	-1.26	-2.59	-1.75	20
17092809	IFNB1	interferon, beta 1, fibroblast	3.21	1.99	-1.42	1.22	2.34	-1.48	22
16745041	IFT46	intraflagellar transport 46	4.8	6.01	1.13	-1.07	-2.31	-1.13	34
16772994	IFT88	intraflagellar transport 88	4.07	5.36	1.2	1.05	-2.44	1.14	33
16810765	IGDCC4	immunoglobulin superfamily, DCC subclass, member 4	5.67	4.52	3.01	-1.14	2.21	2.05	22
16834091	IGFBP4	insulin like growth factor binding protein 4	11.78	10.77	-1.06	-1.38	2.01	-1.49	19
16908197	IGFBP5	insulin like growth factor binding protein 5	9.71	11.02	-7.03	1.08	-2.48	4.44	25
16797545	IGHA1	immunoglobulin heavy constant alpha 1	3.29	4.57	1.22	1.1	-2.42	1.09	14
16797545	IGHA2	immunoglobulin heavy constant alpha 2 (A2m marker)	3.29	4.57	1.22	1.1	-2.42	1.09	14
16797545	IGHG1	immunoglobulin heavy constant gamma 1 (G1m marker)	3.29	4.57	1.22	1.1	-2.42	1.09	14
16797545	IGHM	immunoglobulin heavy constant mu	3.29	4.57	1.22	1.1	-2.42	1.09	14
16797487	IGHV1-18	immunoglobulin heavy variable 1-18	2.32	1.29	-1.48	-1.56	2.05	-1.17	8
16797542	IGHV1-45	immunoglobulin heavy variable 1-45	3.19	1.9	1.05	1.71	2.45	-1.22	10
16797545	IGHV1-46	immunoglobulin heavy variable 1-46	3.29	4.57	1.22	1.1	-2.42	1.09	14
16797595	IGHV2-70	immunoglobulin heavy variable 2-70	4.54	5.84	-1.18	-1.33	-2.47	-2.02	9
16797475	IGHV3-13	immunoglobulin heavy variable 3-13	3.31	2	-1.37	1.16	2.49	-1.55	12
16900098	IGK	immunoglobulin kappa locus	3.5	4.64	-1.02	-1.66	-2.21	1.06	8
16900098	IGKJ3	immunoglobulin kappa joining 3	3.5	4.64	-1.02	-1.66	-2.21	1.06	8
16900124	IGKV1-12	immunoglobulin kappa variable 1-12	2.9	3.98	-1.84	-1.14	-2.12	-1.19	9
16900124	IGKV1D-12	immunoglobulin kappa variable 1D-12	2.9	3.98	-1.84	-1.14	-2.12	-1.19	9
16927850	IGLJ2	immunoglobulin lambda joining 2	4.17	5.37	-2.08	-1.56	-2.3	1.61	8
16927787	IGLV3-27	immunoglobulin lambda variable 3-27	3.25	4.41	1.95	-1.59	-2.25	-1.26	10
17113448	IL13RA2	interleukin 13 receptor, alpha 2	4.15	2.75	3.8	1.88	2.64	1.16	25
16941871	IL17RB	interleukin 17 receptor B	2.37	3.38	-1.1	-2.76	-2.02	-1.66	22
16901986	IL1B	interleukin 1 beta	4.72	2.93	-1.06	2.24	3.47	1.38	23
16676682	IL24	interleukin 24	9.68	4.2	1.46	-1.51	44.44	-1.19	20
16711501	IL2RA	interleukin 2 receptor, alpha	4.53	3.19	-1.14	1.08	2.53	-1.16	27
16815355	IL32	interleukin 32	4.42	5.48	1.17	-1.05	-2.09	2.17	18
16884594	IL36G	interleukin 36, gamma	4.59	3.35	-1.65	-1.04	2.37	-1.19	19
16708796	INA	internexin neuronal intermediate filament protein, alpha	6.74	4.97	1.03	2.25	3.41	-1.26	20
16885135	INHBB	inhibin beta B	5.24	7.38	-1.63	1.62	-4.4	-1.45	22
17044829	INMT	indolethylamine N-methyltransferase	4.27	5.46	1.35	-1.3	-2.28	1.11	38
17044829	INMT-FAM188B	INMT-FAM188B readthrough (NMD candidate)	4.27	5.46	1.35	-1.3	-2.28	1.11	38
16907526	INO80D	INO80 complex subunit D	5.53	6.99	-1.07	-1.2	-2.76	1.68	28
16699021	INTS7	integrator complex subunit 7	4.51	6.72	-2.44	-1.43	-4.64	-1.08	27
17087555	INVS	inversin	5.96	7.18	-1.12	1.02	-2.34	1.11	22
16770539	IQCD	IQ motif containing D	2.94	4.08	-1.16	1.45	-2.2	-1.13	16
16700673	IRF2BP2	interferon regulatory factor 2 binding protein 2	7.49	6.25	1.31	-2.1	2.36	-1.29	14
16775510	IRG1	immunoresponsive 1 homolog (mouse)	3.72	2.58	1.24	1.05	2.2	-1.38	23
16909165	IRS1	insulin receptor substrate 1	5.13	6.31	-1.47	-1.21	-2.25	1.28	23
16994054	IRX4	iroquois homeobox 4	5.3	4.1	-1.29	-1.14	2.3	-1.71	20
16657594	ISG15	ISG15 ubiquitin-like modifier	7.76	8.84	-5.07	-1.06	-2.1	-6.21	22
16803304	ISL2	ISL LIM homeobox 2	4.44	3.36	1.37	-1.33	2.11	-1.06	22
17104688	ITGB1BP2	integrin beta 1 binding protein (melusin) 2	3.76	4.96	-1.15	2.6	-2.31	3.77	31
16835158	ITGB3	integrin beta 3	9	6.75	1.18	1.26	4.73	1.7	26
16688123	ITGB3BP	integrin beta 3 binding protein (beta3-endonexin)	4.21	5.46	1.05	-1.01	-2.38	-4.02	30
16954947	ITIH4	inter-alpha-trypsin inhibitor heavy chain family, member 4	5.14	3.69	-1.11	1.31	2.72	-1.34	24
16718232	ITPRIP	inositol 1,4,5-trisphosphate receptor interacting protein	5.97	4.75	1	-1.26	2.33	1.05	20
16917183	JAG1	jagged 1	6.88	8.05	-1.92	3.2	-2.25	5.39	25
17001324	JAKMIP2	janus kinase and microtubule interacting protein 2	4.91	2.94	1.94	1.39	3.9	1.18	35
16921832	JAM2	junctional adhesion molecule 2	5.86	7.57	-1.75	-1.23	-3.27	1.45	26
17005042	JARID2	jumonji, AT rich interactive domain 2	8.46	6.65	-1.04	-1.94	3.49	-1.12	24
16822478	JMJD8	jumonji domain containing 8	6.08	7.22	-1.19	-1.12	-2.2	-1.33	26
16868847	KANK2	KN motif and ankyrin repeat domains 2	7.49	8.75	-1.94	-1.92	-2.41	-1.37	20
16659501	KAZN	kazrin, periplakin interacting protein	4.27	3.21	1.55	1.14	2.08	1.45	22
16769552	KCCAT198	renal clear cell carcinoma-associated transcript 198	1.98	4.37	1.45	-2.2	-5.25	1.82	15
16948177	KCCAT211	renal clear cell carcinoma-associated transcript 211	1.81	3.43	-3.16	2.09	-3.08	-1.33	21
16863793	KCNJ14	potassium channel, inwardly rectifying subfamily J, member 14	3.38	2.37	-1.19	1.13	2.02	-1.64	16
16935036	KCNJ4	potassium channel, inwardly rectifying subfamily J, member 4	6.1	5.07	1.21	1.42	2.03	-1.35	17
16762146	KCNJ8	potassium channel, inwardly rectifying subfamily J, member 8	5.08	3.66	1.3	-1.3	2.68	3.52	21
17123120	KCNMB3	potassium calcium-activated channel subfamily M regulatory beta subunit 3	2.46	4.42	-1.01	1.25	-3.89	-1.84	25
16859681	KCNN1	potassium channel, calcium activated intermediate/small conductance subfamily N alpha, member 1	5.26	4.15	1.78	1.87	2.15	-1.06	16
16697492	KCNT2	potassium channel, sodium activated subfamily T, member 2	3.92	5.9	1.39	-2.34	-3.95	-1.26	27
16830398	KCTD11	potassium channel tetramerization domain containing 11	6.19	7.43	-2.16	1.63	-2.36	1.22	21
16779839	KCTD12	potassium channel tetramerization domain containing 12	6.92	5.3	1.53	-1.49	3.07	-1.64	20
16990553	KCTD16	potassium channel tetramerization domain containing 16	3.92	5.42	-1.71	3.7	-2.83	2.09	26
16882428	KDM3A	lysine (K)-specific demethylase 3A	5.88	6.89	1.26	-1.07	-2.02	1.27	35
17072979	KHDRBS3	KH domain containing, RNA binding, signal transduction associated 3	4.52	5.73	-1.73	-1.29	-2.3	-1.38	24
17059388	KIAA1324L	KIAA1324-like	3.74	5.26	-2.7	-1.42	-2.86	1.7	27
17065913	KIAA1456	KIAA1456	3.44	4.68	-1.25	1.08	-2.36	-2.34	35
16957170	KIAA1524	KIAA1524	4.74	5.78	-4.32	-1.38	-2.07	-4.63	24
16935905	KIAA1644	KIAA1644	4.01	5.18	2.22	-1.59	-2.24	-1.05	26
16707468	KIF11	kinesin family member 11	4.18	6.52	-5.21	-1.14	-5.06	-17.53	37
16697695	KIF14	kinesin family member 14	3.48	4.81	-5.35	-1.94	-2.51	-10.66	29
16939960	KIF15	kinesin family member 15	3.09	4.27	-2.27	-1.71	-2.27	-6.03	34
16989636	KIF20A	kinesin family member 20A	4.75	6.55	-7.81	-1.92	-3.48	-15.58	21
16707221	KIF20B	kinesin family member 20B	4.45	5.82	-3.69	-1.92	-2.58	-11.58	29
16763138	KIF21A	kinesin family member 21A	5.07	3.52	1.05	1.06	2.93	1.63	33
16811161	KIF23-AS1	KIF23 and PAQR5 antisense RNA 1	3.44	5.12	-1.56	-1.14	-3.2	1.48	22
16663958	KIF2C	kinesin family member 2C	4.29	5.39	-3.46	-1.48	-2.14	-5.73	23
17007459	KIFC1	kinesin family member C1	4.06	5.34	-1.83	-1.07	-2.43	-3.65	30
16865470	KIR2DL1	killer cell immunoglobulin-like receptor, two domains, long cytoplasmic tail, 1	2.61	3.66	1.52	1.22	-2.08	1.71	16
16865470	KIR2DL3	killer cell immunoglobulin-like receptor, two domains, long cytoplasmic tail, 3	2.61	3.66	1.52	1.22	-2.08	1.71	16
16966855	KIT	v-kit Hardy-Zuckerman 4 feline sarcoma viral oncogene homolog	6.04	7.17	6.44	-1.48	-2.19	3.02	19
16789305	KLC1	kinesin light chain 1	4.51	5.83	1.08	1.07	-2.5	1.89	21
16931766	KLHDC7B	kelch domain containing 7B	3.85	5.09	-1.38	1.65	-2.37	1.03	20
16758585	KMT5A	lysine (K)-specific methyltransferase 5A	5.71	6.92	-1.01	1.16	-2.31	-1.18	24
16758336	KNTC1	kinetochore associated 1	5.31	6.57	-1.44	-1.4	-2.38	-4.93	67
16837270	KPNA2	karyopherin alpha 2 (RAG cohort 1, importin alpha 1)	8.39	9.59	-2.02	1.06	-2.3	-1.61	17
16900022	KRCC1	lysine-rich coiled-coil 1	6.07	8.01	-1.4	1.19	-3.84	1.41	23
16765029	KRT1	keratin 1, type II	3.41	2.35	-2.17	1.3	2.07	1.82	14
16844663	KRT34	keratin 34, type I	4.41	6.19	-8.71	-2.55	-3.45	6.05	13
16751491	KRT7	keratin 7, type II	3.91	5.11	-1.16	-1.64	-2.29	1.33	12
16765005	KRT73	keratin 73, type II	3.63	2.61	1.79	1.34	2.04	1.48	13
16923653	KRTAP10-7	keratin associated protein 10-7	3.91	2.46	-1.06	2.09	2.73	-1.4	11
16844572	KRTAP1-1	keratin associated protein 1-1	5.99	4.44	4.8	4.2	2.92	1.28	12
16922078	KRTAP20-1	keratin associated protein 20-1	3.74	4.97	-1.4	1.29	-2.34	1.26	8
16924797	KRTAP24-1	keratin associated protein 24-1	3.2	2.04	1.08	1.22	2.23	1.03	22
16844604	KRTAP4-12	keratin associated protein 4-12	2.43	1.21	1.54	1.17	2.33	-1.02	9
16741526	KRTAP5-11	keratin associated protein 5-11	4.1	2.92	-1.1	1.8	2.27	2.58	16
16834158	KRTAP9-9	keratin associated protein 9-9	2.92	1.45	1.17	1.46	2.77	-1.04	8
16853716	LAMA1	laminin, alpha 1	6.43	4.43	2.03	2.49	4.02	1.17	57
17022754	LAMA4	laminin, alpha 4	6.95	8.35	-3.45	-1.48	-2.66	1.11	63
16693341	LCE1C	late cornified envelope 1C	3.61	2.44	-1.7	1.08	2.25	1.12	12
16671049	LCE2A	late cornified envelope 2A	6.12	4.68	1.19	1.37	2.71	2.11	15
16699975	LEFTY1	left-right determination factor 1	4.22	3.22	1.43	-1.03	2	-1.39	13
16875514	LENG9	leukocyte receptor cluster (LRC) member 9	4.97	5.97	1.43	1.27	-2	-1.32	16
17121624	LGALS9	galectin 9	6.13	7.36	-7.74	-2.78	-2.34	-5.01	17
16754134	LGR5	leucine-rich repeat containing G protein-coupled receptor 5	3.9	5.34	1.57	1.27	-2.72	1.14	23
16875414	LILRB2	leukocyte immunoglobulin-like receptor, subfamily B (with TM and ITIM domains), member 2	3.96	2.71	3.55	1.11	2.38	1.29	11
16865424	LILRB4	leukocyte immunoglobulin-like receptor, subfamily B (with TM and ITIM domains), member 4	4.58	2.64	1.95	-1.18	3.84	-1.08	11
16966304	LIMCH1	LIM and calponin homology domains 1	4.06	5.28	2.29	2.88	-2.32	1.5	43
16884099	LIMS1	LIM and senescent cell antigen-like domains 1	5.49	4.35	1.22	-1.03	2.2	1.53	9
16901699	LIMS3	LIM and senescent cell antigen-like domains 3	8.06	6.93	1.01	-1.42	2.19	1.47	32
16901699	LIMS3L	LIM and senescent cell antigen-like domains 3-like	8.06	6.93	1.01	-1.42	2.19	1.47	32
16707096	LIPN	lipase, family member N	3.62	2.46	1.28	1.21	2.24	1.07	21
16775434	LMO7	LIM domain 7	7.62	8.71	1.64	1.19	-2.12	-1.31	36
16775491	LMO7DN	LMO7 downstream neighbor	2.72	4.53	1.44	-1.21	-3.49	1.79	22
16775498	LMO7DN-IT1	LMO7DN intronic transcript 1	2.06	4.54	-1.73	-1.06	-5.57	1.6	22
17068261	LOC100130964	ADAM metallopeptidase domain 3A-like	1.74	3.07	-1.88	1.1	-2.52	1.06	17
16818693	LONP2	lon peptidase 2, peroxisomal	4.59	6.24	-1.22	-1.19	-3.14	-2.06	23
16802903	LOXL1	lysyl oxidase-like 1	9.23	10.39	-1.14	-1.54	-2.25	-1.62	23
16688992	LPAR3	lysophosphatidic acid receptor 3	5.63	4.05	-1.52	-1.37	3	-2.32	24
16950094	LRCH3	leucine-rich repeats and calponin homology (CH) domain containing 3	6.59	7.72	-1.25	1.15	-2.2	-1.31	41
16766822	LRIG3	leucine-rich repeats and immunoglobulin-like domains 3	5.17	6.5	-3.4	1.01	-2.51	-1.46	24
16687352	LRP8	LDL receptor related protein 8	6.03	4.77	-1.57	1.86	2.39	-1.08	23
17100350	LRRC26	leucine rich repeat containing 26	4.53	3.52	1.65	1.76	2.01	1.27	20
16833914	LRRC3C	leucine rich repeat containing 3C	3.81	2.32	1.45	-1	2.81	1.54	11
16749939	LRRK2	leucine-rich repeat kinase 2	3.64	5.01	1.86	1.25	-2.6	1.18	51
16728586	LRTOMT	leucine rich transmembrane and O-methyltransferase domain containing	2.86	3.95	-1.13	1.21	-2.13	-1.16	17
17030610	LTA	lymphotoxin alpha	4.54	3.53	-1.31	1.21	2.02	1.1	27
16878947	LTBP1	latent transforming growth factor beta binding protein 1	9.76	8.47	-1.38	1.39	2.44	1.13	39
17013251	LTV1	LTV1 ribosome biogenesis factor	6.03	7.49	-1.75	-1.03	-2.75	-1.1	28
16722987	LUZP2	leucine zipper protein 2	4.41	8.93	1.41	-1.53	-22.94	1.36	28
17070061	LY96	lymphocyte antigen 96	5.08	3.52	-1.77	-1.4	2.95	1.09	23
16919242	MAFB	v-maf avian musculoaponeurotic fibrosarcoma oncogene homolog B	6.18	5.01	-1.63	-1.21	2.25	1.26	19
16930051	MAFF	v-maf avian musculoaponeurotic fibrosarcoma oncogene homolog F	6.45	5.24	1.1	1.23	2.32	1.09	18
17115002	MAGEA10	MAGE family member A10	3.53	2.24	-1.56	1.01	2.44	1.18	16
17115002	MAGEA5	MAGE family member A5	3.53	2.24	-1.56	1.01	2.44	1.18	16
16852622	MALT1	MALT1 paracaspase	7	8.06	-2.12	1.39	-2.09	1.08	24
16662664	MANEAL	mannosidase, endo-alpha-like	5.05	4.01	1.96	-1	2.06	1.22	26
16832268	MAP2K3	mitogen-activated protein kinase kinase 3	7.06	6.01	-1.59	-1.36	2.07	-1.44	29
16902476	MAP3K2	mitogen-activated protein kinase kinase kinase 2	6.77	7.88	-1.15	-1.33	-2.16	1.03	30
16703659	MAP3K8	mitogen-activated protein kinase kinase kinase 8	3.52	4.73	-2.97	-2.27	-2.31	-1.37	9
17109680	MAP7D2	MAP7 domain containing 2	4.14	2.97	1.73	1.28	2.24	-1.09	31
16757209	MAPKAPK5	mitogen-activated protein kinase-activated protein kinase 5	4.36	5.62	1.04	1.27	-2.4	-1.02	22
16703478	MASTL	microtubule associated serine/threonine kinase-like	6.08	7.4	-1.47	-1.23	-2.49	-3.74	21
17123316	MAT2A	methionine adenosyltransferase 2A	8.73	10.06	1.65	1.15	-2.53	1.17	25
17020787	MB21D1	Mab-21 domain containing 1	4.21	5.48	-2.17	-1.15	-2.41	-2.98	19
17016043	MBOAT1	membrane bound O-acyltransferase domain containing 1	5.47	8.54	-2.21	-2.11	-8.39	-3.82	27
16898890	MCEE	methylmalonyl CoA epimerase	7.21	6.09	1.1	-1.26	2.18	1.15	26
16702571	MCM10	minichromosome maintenance 10 replication initiation factor	2.89	4.29	-1.59	-1.67	-2.63	-3.67	21
17068782	MCM4	minichromosome maintenance complex component 4	5.74	6.78	-1.28	-1.27	-2.06	-3.46	22
16929573	MCM5	minichromosome maintenance complex component 5	5.13	6.2	-1.49	1.12	-2.09	-5.83	25
16998162	MCTP1	multiple C2 domains, transmembrane 1	4.07	2.39	3.67	-1.05	3.19	3.19	36
16805594	MEF2A	myocyte enhancer factor 2A	5.96	7.17	1.06	1.09	-2.31	1.3	43
16997953	MEF2C	myocyte enhancer factor 2C	4.4	3.24	1.38	-1.4	2.23	-1.37	21
16680790	MEGF6	multiple EGF-like-domains 6	6.23	7.65	1.64	1.68	-2.68	-1.01	28
17084904	MELK	maternal embryonic leucine zipper kinase	4.16	6.13	-5.13	-1.22	-3.92	-9.91	31
17050591	MET	MET proto-oncogene, receptor tyrosine kinase	8.44	9.67	-4.38	1.21	-2.36	-1.28	26
16907672	METTL21A	methyltransferase like 21A	3.63	4.65	1.15	-1.05	-2.02	-1.32	27
16866702	MEX3D	mex-3 RNA binding family member D	4.99	6.02	-1.21	-1.18	-2.04	-1.68	25
16991345	MFAP3	microfibrillar associated protein 3	5.71	6.82	-1.4	-1.2	-2.16	1.11	29
16842266	MFAP4	microfibrillar associated protein 4	6.67	8.83	6.66	-2.23	-4.48	2.41	28
16760953	MFAP5	microfibrillar associated protein 5	4.71	6.04	-1.19	1.15	-2.52	15.42	28
17052425	MGAM	maltase-glucoamylase	3.3	4.62	-2.79	-2.16	-2.49	3.76	33
17052532	MGAM2	maltase-glucoamylase 2 (putative)	5.2	2.76	1.37	1.43	5.41	-1.41	9
17038059	MICA	MHC class I polypeptide-related sequence A	6.46	5.29	1.55	-2.09	2.26	1.47	9
16858958	MISP3	MISP family member 3	5.59	4.58	-1.13	-1.14	2.01	-1.2	17
16719515	MKI67	marker of proliferation Ki-67	5.23	7.33	-5.45	-1.63	-4.27	-13.25	32
16935290	MKL1	megakaryoblastic leukemia (translocation) 1	6.01	7.23	-2.15	-1.02	-2.33	1.17	22
16712773	MKX	mohawk homeobox	4.4	5.99	-1.98	-2.26	-3	-1.58	29
16947173	MME	membrane metallo-endopeptidase	10.27	7.63	-2.12	-1.7	6.25	1.63	31
16743721	MMP1	matrix metallopeptidase 1	12	10.78	10	1.21	2.34	-30.63	17
17078870	MMP16	matrix metallopeptidase 16 (membrane-inserted)	5.93	7.87	1.18	-1.45	-3.84	3.06	26
16743735	MMP3	matrix metallopeptidase 3	8.25	5.07	51.71	-1.09	9.08	-4.22	18
16852008	MOCOS	molybdenum cofactor sulfurase	5.55	6.6	-5.07	1.74	-2.07	-3.14	25
16922584	MORC3	MORC family CW-type zinc finger 3	4.04	5.41	-2.37	-1.39	-2.58	-4.06	26
16931598	MOV10L1	Mov10 RISC complex RNA helicase like 1	2.8	3.87	-1.2	1	-2.1	1.38	27
17023658	MOXD1	monooxygenase, DBH-like 1	8.43	6.59	1.55	-3.34	3.57	-1.43	30
16722544	MRGPRX3	MAS-related GPR, member X3	3.06	1.95	-1.18	1.23	2.16	-1.2	10
16968107	MRPL1	mitochondrial ribosomal protein L1	3.63	4.99	1.03	1.37	-2.57	1.34	24
16833605	MRPL45	mitochondrial ribosomal protein L45	7.28	8.47	-1.44	1.09	-2.29	-1.02	18
16922396	MRPS6	mitochondrial ribosomal protein S6	4.42	5.81	-1.37	-1.54	-2.62	1.13	38
17074914	MSR1	macrophage scavenger receptor 1	4.95	2.62	-3.05	1.82	5.02	1.93	24
16671856	MSTO1	misato 1, mitochondrial distribution and morphology regulator	4.27	2.5	-1.85	-1.57	3.41	-1.71	8
16819264	MT1X	metallothionein 1X	8.11	6.98	-1.12	1.2	2.19	3.39	12
17072225	MTBP	MDM2 binding protein	4	5.05	-1.56	-1.4	-2.07	-2.41	19
16881660	MTHFD2	methylenetetrahydrofolate dehydrogenase (NADP+ dependent) 2, methenyltetrahydrofolate cyclohydrolase	7.35	8.36	1.09	1.29	-2.01	1.9	20
17111545	MTRNR2L10	MT-RNR2-like 10	2.46	3.47	1.13	1.01	-2.01	1.04	8
16827833	MTSS1L	metastasis suppressor 1-like	5.47	6.91	-2.6	-1.97	-2.73	1.12	21
16693976	MUC1	mucin 1, cell surface associated	5.34	6.68	-1.48	1.61	-2.53	1.07	26
16923031	MX1	MX dynamin-like GTPase 1	7.15	8.71	-17.74	-1.55	-2.95	-9.5	22
16922959	MX2	MX dynamin-like GTPase 2	5.48	6.64	-6.14	-1.35	-2.23	-7.16	21
17077826	MYBL1	v-myb avian myeloblastosis viral oncogene homolog-like 1	4.72	6.27	-3.62	-1.31	-2.92	-10.8	35
16913957	MYBL2	v-myb avian myeloblastosis viral oncogene homolog-like 2	3.93	5.9	-1.52	-1.27	-3.91	-3.42	25
16841212	MYH8	myosin, heavy chain 8, skeletal muscle, perinatal	3.79	2.29	1.26	-1.22	2.84	-1.23	12
17060944	MYL10	myosin light chain 10	5.06	3.77	1.64	1.33	2.45	1.07	13
17057381	MYO1G	myosin IG	2.91	4.01	2.13	1.25	-2.15	-1	22
16831224	MYOCD	myocardin	6.57	8.1	-3.33	5.45	-2.9	15.88	34
16715577	MYOZ1	myozenin 1	4.5	6.16	1.19	1.02	-3.17	-1.15	26
16826367	N4BP1	NEDD4 binding protein 1	5.81	7.18	-1.31	-1.11	-2.59	-1.22	23
16966186	N4BP2	NEDD4 binding protein 2	4.04	5.08	-1.45	-1	-2.06	-1.12	40
16740249	NAALADL1	N-acetylated alpha-linked acidic dipeptidase-like 1	4.7	5.75	1.1	-1.39	-2.08	-1.16	23
16888979	NABP1	nucleic acid binding protein 1	6.94	5.58	-2.87	-1.28	2.57	1.76	21
16996983	NAIP	NLR family, apoptosis inhibitory protein	5.13	6.97	1.13	1.13	-3.59	1.07	29
17125390	NAMA	non-protein coding RNA, associated with MAP kinase pathway and growth arrest	4.79	3.61	-1.44	1.18	2.27	-2.05	14
17112137	NAP1L2	nucleosome assembly protein 1-like 2	3.64	2.49	-1.11	1.1	2.21	2.35	29
17082132	NAPRT	nicotinate phosphoribosyltransferase	6	4.9	-1.38	-1.48	2.15	-1.79	32
16675794	NAV1	neuron navigator 1	7.95	9.04	-1.77	1.21	-2.12	1.24	38
16722720	NAV2	neuron navigator 2	5.58	7.03	1.13	-1.15	-2.73	-1.98	41
16682225	NBPF1	neuroblastoma breakpoint family, member 1	4.69	6.26	1.11	-2.12	-2.97	-1.14	8
16669997	NBPF12	neuroblastoma breakpoint family, member 12	5.59	6.88	1.18	-1.43	-2.44	1.31	8
16965346	NCAPG	non-SMC condensin I complex subunit G	5.12	7.55	-7.64	-1.67	-5.41	-18.27	21
17064939	NCAPG2	non-SMC condensin II complex subunit G2	4.33	6.15	-2.36	-1.32	-3.54	-4.42	36
16882975	NCAPH	non-SMC condensin I complex subunit H	3.31	5.02	-3.37	-1.08	-3.27	-6.94	33
16961637	NCEH1	neutral cholesterol ester hydrolase 1	7.44	6.42	-1.14	-1.19	2.03	1.1	28
16919769	NCOA5	nuclear receptor coactivator 5	4.34	7.15	1.15	1.91	-7.02	1.26	20
17012313	NCOA7	nuclear receptor coactivator 7	6.86	8.56	-1.32	1.59	-3.25	2.49	20
16850517	NDC80	NDC80 kinetochore complex component	3.06	4.9	-4.8	-1.05	-3.57	-18.82	30
16806097	NDN	necdin, MAGE family member	6.14	4.83	1.53	-1.64	2.48	-1.88	21
16907546	NDUFS1	NADH dehydrogenase (ubiquinone) Fe-S protein 1, 75kDa (NADH-coenzyme Q reductase)	4.64	6.02	-1.28	-1.71	-2.6	1.49	16
17118798	NDUFS8	NADH:ubiquinone oxidoreductase core subunit S8	4.22	5.24	-1.04	-1.1	-2.03	-1.17	22
17126262	NEAT1	nuclear paraspeckle assembly transcript 1	11.52	10.34	-1.2	-1.06	2.26	-1.32	27
16755433	NEDD1	neural precursor cell expressed, developmentally down-regulated 1	8.51	9.65	-1.11	-1.14	-2.2	1.36	36
17118190	NEDD9	neural precursor cell expressed, developmentally down-regulated 9	2.71	3.97	-1.42	1.4	-2.4	1.21	45
17067011	NEFM	neurofilament, medium polypeptide	4.43	2.94	1.03	1.05	2.82	1.76	18
16972616	NEIL3	nei-like DNA glycosylase 3	3.64	5.47	-3.01	-1.33	-3.56	-4.65	20
16698984	NEK2	NIMA-related kinase 2	2.73	3.73	-2.79	-1.34	-2	-10.98	26
16675558	NEK7	NIMA-related kinase 7	7.68	8.91	-1.14	1.56	-2.34	2.12	27
16766403	NEMP1	nuclear envelope integral membrane protein 1	5.63	6.67	-1.04	-1.51	-2.05	-2.64	28
16906509	NEMP2	nuclear envelope integral membrane protein 2	3.93	5.03	1.04	-1.05	-2.14	-1.65	22
16855906	NETO1	neuropilin (NRP) and tolloid (TLL)-like 1	4.44	2.41	-1.22	1.24	4.09	-1.2	23
17092490	NFIB	nuclear factor I/B	3.29	6.13	-5.65	-1.86	-7.16	5.73	34
16769443	NFYB	nuclear transcription factor Y subunit beta	6.25	7.64	-2	1.06	-2.62	-1.2	20
16805982	NIPA1	non imprinted in Prader-Willi/Angelman syndrome 1	6.54	5.07	1.53	1.29	2.76	-1.01	27
17087758	NIPSNAP3A	nipsnap homolog 3A (C. elegans)	6.46	7.49	-1.24	-1.25	-2.03	2	13
16948063	NLGN1	neuroligin 1	3.25	4.8	-2.26	-1.07	-2.93	-3.14	28
17116301	NLGN4Y	neuroligin 4, Y-linked	4.53	3.31	10.36	-1.07	2.34	1.22	11
16721562	NLRP14	NLR family, pyrin domain containing 14	4.09	2.98	1.37	-1.11	2.15	1.28	14
16903537	NMI	N-myc (and STAT) interactor	3.52	6.27	-2.28	-1.05	-6.72	-2.4	28
16716724	NOC3L	NOC3-like DNA replication regulator	5.5	6.95	-1.3	-1.22	-2.73	-1.07	21
17004974	NOL7	nucleolar protein 7	6.31	7.71	-1.49	1.14	-2.64	1.03	25
16681192	NOL9	nucleolar protein 9	6.38	7.43	-1.29	-1.04	-2.07	-1.11	31
16791494	NOVA1	neuro-oncological ventral antigen 1	3.62	2.61	-1.07	-1.05	2.02	1.75	28
17120580	NOX4	NADPH oxidase 4	4.09	5.27	4.03	1.41	-2.27	2.3	30
16802429	NOX5	NADPH oxidase, EF-hand calcium binding domain 5	3.13	4.25	1.02	1.11	-2.18	-1.95	34
16798014	NPAP1	nuclear pore associated protein 1	4.67	3.66	1	-1.28	2.01	1.23	20
16854268	NPC1	Niemann-Pick disease, type C1	7.65	6.49	-1.9	-1.49	2.22	1.53	21
16901632	NPHP1	nephronophthisis 1 (juvenile)	3.57	4.71	-1.4	-1.14	-2.2	1.56	26
17117684	NPIPB11	nuclear pore complex interacting protein family, member B11	8.31	9.48	1.13	-1.24	-2.25	1.19	13
16816860	NPIPB3	nuclear pore complex interacting protein family, member B3	9.53	10.58	-1.2	-1.32	-2.06	1.18	34
16816860	NPIPB4	nuclear pore complex interacting protein family, member B4	9.53	10.58	-1.2	-1.32	-2.06	1.18	34
16816860	NPIPB5	nuclear pore complex interacting protein family, member B5	9.53	10.58	-1.2	-1.32	-2.06	1.18	34
16870581	NR2C2AP	nuclear receptor 2C2-associated protein	3.91	5	1.17	-1.22	-2.13	-1.2	20
16805422	NR2F2	nuclear receptor subfamily 2, group F, member 2	6.28	7.42	-1.39	-1.78	-2.2	-1.81	20
16751438	NR4A1	nuclear receptor subfamily 4, group A, member 1	6.07	4.75	1.34	-1.09	2.49	1.04	20
16903897	NR4A2	nuclear receptor subfamily 4, group A, member 2	5.58	4.34	1.89	-1.21	2.37	-1.34	23
17087517	NR4A3	nuclear receptor subfamily 4, group A, member 3	5.68	3.81	7.42	-2	3.67	-1.36	19
16691262	NRAS	neuroblastoma RAS viral (v-ras) oncogene homolog	7.65	8.8	-1.38	-1.29	-2.22	-1.16	19
17061759	NRCAM	neuronal cell adhesion molecule	5.97	4.18	4.5	-1.61	3.46	11.11	37
16998823	NREP	neuronal regeneration related protein	4.29	6.51	-1.17	-1.83	-4.64	1.41	33
16924268	NRIP1	nuclear receptor interacting protein 1	6.6	7.74	-5.04	-1.08	-2.21	-1.56	22
16992989	NSD1	nuclear receptor binding SET domain protein 1	6.38	7.41	-1.1	-1.02	-2.04	-1.31	30
17010760	NT5E	5-nucleotidase, ecto (CD73)	11.16	9.26	-1.11	1.49	3.73	-1.28	29
16768738	NTN4	netrin 4	9.03	10.36	-6.66	4.04	-2.51	10.63	28
16667925	NTNG1	netrin G1	4.67	3.12	1.13	-1.55	2.94	1.05	37
16769569	NUAK1	NUAK family, SNF1-like kinase, 1	5.65	6.89	1.43	2.04	-2.35	2.09	22
16706008	NUDT13	nudix hydrolase 13	3.02	4.06	1.68	1.2	-2.06	-1.18	24
16673154	NUF2	NUF2, NDC80 kinetochore complex component	3.76	4.83	-1.99	-1.85	-2.1	-7.58	19
17015889	NUP153	nucleoporin 153kDa	8.4	9.41	-1.85	-1.33	-2.03	-1.2	18
16799793	NUSAP1	nucleolar and spindle associated protein 1	5.18	6.7	-7.07	-2.02	-2.87	-15.93	25
17112925	NXF3	nuclear RNA export factor 3	4.03	2.98	-1.1	1.3	2.06	2.19	17
16757324	OAS1	2-5-oligoadenylate synthetase 1	5.77	7.69	-8.07	-1.68	-3.78	-11.97	33
16757373	OAS2	2-5-oligoadenylate synthetase 2	8.31	9.44	-4.77	-1.55	-2.2	-14	27
16757347	OAS3	2-5-oligoadenylate synthetase 3	7.04	8.58	-8.04	-1.48	-2.91	-8.8	20
17010175	OGFRL1	opioid growth factor receptor-like 1	8.57	7.14	-2.36	-1.48	2.7	1.39	24
16721585	OLFML1	olfactomedin like 1	6.29	8.85	3.4	-3.42	-5.91	-4.24	25
17089003	OLFML2A	olfactomedin like 2A	3.34	4.96	1.26	-1.79	-3.08	1.01	14
16859201	OR10H5	olfactory receptor, family 10, subfamily H, member 5	4.04	2.7	1.31	-1.54	2.53	-1.1	22
16789888	OR11H2	olfactory receptor, family 11, subfamily H, member 2	2.93	1.87	-1.15	1.05	2.09	1.87	13
16839689	OR1E1	olfactory receptor, family 1, subfamily E, member 1	2.2	4.25	-1.2	1.28	-4.13	1.05	18
16839692	OR1E2	olfactory receptor, family 1, subfamily E, member 2	3.09	6.97	-2.3	1.17	-14.69	1.3	11
17006019	OR2J3	olfactory receptor, family 2, subfamily J, member 3	1.33	2.74	1.07	-1.68	-2.67	1.34	14
16701630	OR2T35	olfactory receptor, family 2, subfamily T, member 35	2.78	1.72	1.38	1.61	2.08	-1.13	8
16839687	OR3A1	olfactory receptor, family 3, subfamily A, member 1	4.71	6.42	1.57	1.47	-3.26	1.13	12
16725097	OR4D11	olfactory receptor, family 4, subfamily D, member 11	3.33	2.14	-1.69	2.5	2.28	1.32	11
16725099	OR4D9	olfactory receptor, family 4, subfamily D, member 9	1.89	3.01	2.31	-1.19	-2.17	1.8	15
16738615	OR5B2	olfactory receptor, family 5, subfamily B, member 2	3.11	1.78	-1.44	-1.15	2.51	-1.11	12
16738613	OR5B3	olfactory receptor, family 5, subfamily B, member 3	1.83	3.01	1.5	-1.02	-2.26	1.26	8
16782042	OR6C4	olfactory receptor, family 6, subfamily C, member 4	3.59	2.59	1.37	1.76	2	-1.51	25
16868352	OR7G2	olfactory receptor, family 7, subfamily G, member 2	4.42	2.84	-1.48	1.19	3	-1.13	14
16790032	OSGEP	O-sialoglycoprotein endopeptidase	3.66	4.72	-1.27	1.13	-2.09	-1.25	20
17070653	OSGIN2	oxidative stress induced growth inhibitor family member 2	7.4	6.21	-1	-1.09	2.29	1.9	22
17071298	OSR2	odd-skipped related transciption factor 2	4.17	5.37	-1.95	-1.24	-2.3	1.14	25
16910959	OXT	oxytocin/neurophysin I prepropeptide	5.69	4.24	1.17	1.5	2.73	-1.16	12
16962632	P3H2	prolyl 3-hydroxylase 2	7.7	5.88	1.39	1.14	3.54	5.04	21
16872767	PAFAH1B3	platelet-activating factor acetylhydrolase 1b, catalytic subunit 3 (29kDa)	4.41	5.42	-1.59	-1.58	-2.02	-1.41	20
16917139	PAK7	p21 protein (Cdc42/Rac)-activated kinase 7	3.4	2.3	-1.15	-1.26	2.14	-1.54	23
16931636	PANX2	pannexin 2	5.94	4.91	1.26	1.05	2.04	-1.34	16
17088462	PAPPA	pregnancy-associated plasma protein A, pappalysin 1	11.63	10.51	3.26	-1.65	2.17	16.87	24
16967875	PARM1	prostate androgen-regulated mucin-like protein 1	5.52	3.57	24.05	1.3	3.85	4.07	22
17063480	PARP12	poly(ADP-ribose) polymerase family member 12	7.8	9.31	-4.97	1.07	-2.85	-3.56	21
16944695	PARP14	poly(ADP-ribose) polymerase family member 14	7.69	9.25	-2.99	-1.42	-2.95	-5.83	18
16958124	PARP9	poly(ADP-ribose) polymerase family member 9	6.46	8.7	-3.77	-1.19	-4.71	-4.43	28
16755928	PARPBP	PARP1 binding protein	2.92	5.13	-1.7	-1.32	-4.62	-2.9	32
16767911	PAWR	PRKC, apoptosis, WT1, regulator	5.66	6.78	-2.94	1.09	-2.18	2.06	30
16708293	PAX2	paired box 2	4.14	3.07	-1.26	1.31	2.1	1.04	21
16908928	PAX3	paired box 3	6.62	7.7	-2.12	-1.74	-2.12	-1.55	29
16783473	PAX9	paired box 9	4.57	5.91	1.33	-1.83	-2.54	-1.4	21
17104983	PBDC1	polysaccharide biosynthesis domain containing 1	5.83	7	-1.16	1.17	-2.26	1.16	17
17075776	PBK	PDZ binding kinase	3.57	5.5	-5.86	-1.48	-3.82	-16.81	22
16954856	PBRM1	polybromo 1	7.58	8.64	-1.43	-1.27	-2.09	-1.01	28
16970762	PCDH10	protocadherin 10	6.68	8.69	12.01	-1.11	-4.01	21.4	29
16979800	PCDH10-DT	PCDH10 divergent transcript	3.78	4.99	6.43	-1.67	-2.31	3.49	28
16779667	PCDH9	protocadherin 9	5.34	7.23	-1.55	-1.85	-3.72	15.78	23
16990280	PCDHB7	protocadherin beta 7	2.71	3.75	1.43	1	-2.06	1.76	15
16707327	PCGF5	polycomb group ring finger 5	7.06	8.38	-1.12	-1.31	-2.48	-1.13	21
16782548	PCK2	phosphoenolpyruvate carboxykinase 2 (mitochondrial)	6	7.05	-1.52	1.64	-2.06	1.81	19
17025523	PDE10A	phosphodiesterase 10A	3.7	2.31	-1.03	-1.1	2.63	-1.22	22
17056426	PDE1C	phosphodiesterase 1C, calmodulin-dependent 70kDa	7.06	8.2	-4.6	-1.6	-2.2	1.2	25
17066083	PDGFRL	platelet-derived growth factor receptor-like	5.89	4.78	-1.04	1.17	2.16	6.4	18
16887736	PDK1	pyruvate dehydrogenase kinase, isozyme 1	7.87	9.15	-2.99	1.85	-2.43	-2.02	30
17059955	PDK4	pyruvate dehydrogenase kinase, isozyme 4	5.69	3.56	-1.74	1.5	4.36	-1.21	24
16716782	PDLIM1	PDZ and LIM domain 1	7.67	9.4	-1.26	-1.27	-3.33	-1.61	24
16672214	PEAR1	platelet endothelial aggregation receptor 1	4.51	6.5	-3.13	5.58	-3.97	-3.98	19
16843462	PEX12	peroxisomal biogenesis factor 12	4.81	6.11	-1.63	-1.01	-2.47	-1.58	26
17000713	PFDN1	prefoldin subunit 1	6.36	7.38	1.09	1.01	-2.03	-1.05	23
16702175	PFKFB3	6-phosphofructo-2-kinase/fructose-2,6-biphosphatase 3	5.1	7.31	-1.06	1.37	-4.64	-1.03	18
16714135	PGBD3	piggyBac transposable element derived 3	6.38	7.66	1.1	3	-2.41	1.06	38
16669389	PHGDH	phosphoglycerate dehydrogenase	6.66	7.72	-1.7	1.2	-2.08	1.27	34
16767751	PHLDA1	pleckstrin homology-like domain, family A, member 1	6.61	5.15	3.95	-1.31	2.73	-1.26	25
16828046	PHLPP2	PH domain and leucine rich repeat protein phosphatase 2	5.37	6.64	-2.51	1.1	-2.42	-1.28	20
17003493	PHYKPL	5-phosphohydroxy-L-lysine phospho-lyase	5.46	6.48	-1.21	1.06	-2.04	-1.04	26
17123042	PI4KA	phosphatidylinositol 4-kinase alpha	6.29	5.07	-1.63	1.47	2.33	-1.57	23
16853879	PIEZO2	piezo-type mechanosensitive ion channel component 2	4.5	5.82	-1.69	1.1	-2.49	-1.26	39
16933445	PITPNB	phosphatidylinositol transfer protein, beta	4.58	5.66	-1.3	-1.31	-2.11	-1.16	26
16837191	PITPNC1	phosphatidylinositol transfer protein, cytoplasmic 1	7.08	5.21	3.26	1.06	3.65	-2.36	26
16717885	PITX3	paired-like homeodomain 3	5.04	3.9	-1.16	-1.27	2.19	-1.39	20
16890602	PKI55	DKFZp434H1419	4.49	6.09	1.66	1.46	-3.03	-1.27	16
16820388	PLA2G15	phospholipase A2, group XV	8.05	7.02	1.11	-1.03	2.04	-1.5	21
16675197	PLA2G4A	phospholipase A2, group IVA (cytosolic, calcium-dependent)	6.1	4.4	1.82	-1.59	3.25	-1.28	32
16873060	PLAUR	plasminogen activator, urokinase receptor	8.49	7.06	1.32	1.17	2.7	-1.94	23
16911283	PLCB1	phospholipase C, beta 1 (phosphoinositide-specific)	6.14	8	-1.01	-1.29	-3.63	-1.21	31
16793999	PLEK2	pleckstrin 2	5.51	4.07	1.22	-1.26	2.7	2.23	17
17068139	PLEKHA2	pleckstrin homology domain containing, family A (phosphoinositide binding specific) member 2	5.56	6.64	-1.07	1.18	-2.12	-1.25	27
16862001	PLEKHG2	pleckstrin homology domain containing, family G (with RhoGef domain) member 2	4.99	6.38	-1.97	1.24	-2.62	-1.3	21
16882578	PLGLB2	plasminogen-like B2	4.88	6.2	1.03	-1.09	-2.49	-1.84	9
16970563	PLK4	polo-like kinase 4	2.25	3.95	-1.77	-1.6	-3.25	-9.64	20
16687737	PLPP3	phospholipid phosphatase 3	7.77	6.71	-1.37	-2.02	2.07	-1.69	21
16960186	PLSCR1	phospholipid scramblase 1	5.91	7.25	-3.76	-1.62	-2.53	-4.18	25
16703036	PLXDC2	plexin domain containing 2	7.01	8.17	-1.97	25.89	-2.23	23.16	32
17010941	PM20D2	peptidase M20 domain containing 2	4.4	6.18	-3.58	-1.32	-3.46	-1.01	26
16828162	PMFBP1	polyamine modulated factor 1 binding protein 1	4.8	3.66	1.38	1.14	2.2	-2.04	26
16931000	PNPLA3	patatin-like phospholipase domain containing 3	7.65	5.17	1.06	-1.09	5.58	1.28	20
16897797	PNPT1	polyribonucleotide nucleotidyltransferase 1	6.71	8.16	-1.66	-1.09	-2.74	-1.65	25
16664828	PODN	podocan	4.11	5.75	1.06	1.1	-3.11	1.3	24
16945124	PODXL2	podocalyxin-like 2	5.84	4.68	1.42	1.08	2.24	-1.27	15
16957951	POLQ	polymerase (DNA directed), theta	3.08	4.25	-3.52	-2.5	-2.25	-6.83	25
16899799	POLR1A	polymerase (RNA) I polypeptide A	5.61	6.76	-1.35	1.1	-2.23	1.05	19
17060983	POLR2J	polymerase (RNA) II (DNA directed) polypeptide J, 13.3kDa	5.48	7.95	-1.27	1.11	-5.52	1.87	8
16756334	POLR3B	polymerase (RNA) III (DNA directed) polypeptide B	5.89	7.52	1.02	1.03	-3.08	1.31	27
16854117	POTEC	POTE ankyrin domain family, member C	4.83	3.62	-1.43	-1.51	2.32	1.31	8
16779990	POU4F1	POU class 4 homeobox 1	5.47	4.45	-1.01	-1.04	2.03	-1.06	20
16978661	PPA2	pyrophosphatase (inorganic) 2	4.35	5.39	-1.04	-1.29	-2.04	-1.19	30
16676086	PPFIA4	protein tyrosine phosphatase, receptor type, f polypeptide (PTPRF), interacting protein (liprin), alpha 4	4.03	5.46	-1.12	-1.1	-2.7	-1.1	28
16721593	PPFIBP2	PTPRF interacting protein, binding protein 2 (liprin beta 2)	4.91	6.2	-1.02	-1.13	-2.46	1.6	44
16706499	PPIF	peptidylprolyl isomerase F	9.33	7.29	-1.89	-1.27	4.11	1.41	25
16873296	PPP1R13L	protein phosphatase 1, regulatory subunit 13 like	5.77	7.84	-2.51	1.16	-4.21	-1.16	27
16710674	PPP2R2D	protein phosphatase 2, regulatory subunit B, delta	5.34	6.36	1.14	-1.05	-2.02	-1.44	17
16853828	PPP4R1	protein phosphatase 4, regulatory subunit 1	7.22	8.57	-1.11	1.05	-2.54	-1.16	36
16659428	PRAMEF20	PRAME family member 20	3.54	2.39	1.58	-1.16	2.23	-1.28	25
16829449	PRDM7	PR domain containing 7	3.48	2.26	1.46	-1.31	2.33	1.12	13
16738479	PRG2	proteoglycan 2, bone marrow (natural killer cell activator, eosinophil granule major basic protein)	4.5	5.75	-1.78	-1.14	-2.37	-1.09	20
16766318	PRIM1	primase, DNA, polypeptide 1 (49kDa)	4.29	5.55	-1.42	-1.22	-2.41	-3.23	27
16932130	PRODH	proline dehydrogenase (oxidase) 1	3.43	2.05	1.46	-1.25	2.59	-1.04	20
17123310	PROS1	protein S	6.02	4.9	4.58	-1.14	2.18	3.69	23
16836492	PRR11	proline rich 11	4.84	6.52	-3.62	-2.36	-3.19	-10.33	27
16988423	PRR16	proline rich 16	6	7.23	-2.04	-1.34	-2.35	1.42	20
17090103	PRRX2	paired related homeobox 2	6.48	7.75	1.49	1.14	-2.43	-7.58	16
16979225	PRSS12	protease, serine, 12 (neurotrypsin, motopsin)	7.3	8.54	-1.59	-1.1	-2.37	1.66	28
17086193	PSAT1	phosphoserine aminotransferase 1	8.57	10.48	-1.41	2.42	-3.76	4.82	21
17120106	PSAT1	phosphoserine aminotransferase 1	6.54	8.99	-1.39	2.04	-5.48	4.93	33
16872915	PSG2	pregnancy specific beta-1-glycoprotein 2	5.4	6.51	-1.67	-1.41	-2.16	1.25	9
16872944	PSG4	pregnancy specific beta-1-glycoprotein 4	8.75	5.65	21.69	-1.7	8.56	-1.54	9
16872926	PSG5	pregnancy specific beta-1-glycoprotein 5	8.67	10.17	-4.34	-4.11	-2.82	-1.24	11
16872966	PSG9	pregnancy specific beta-1-glycoprotein 9	3.05	4.77	-1.14	-1.26	-3.31	1.87	12
16920156	PTGIS	prostaglandin I2 (prostacyclin) synthase	3.58	6.19	-1.52	2	-6.11	2.81	25
17063254	PTN	pleiotrophin	5.38	7.02	3.68	-2.02	-3.11	-3.85	20
16854064	PTPN2	protein tyrosine phosphatase, non-receptor type 2	5.49	6.51	-1.43	-1.22	-2.02	-1.36	23
16691090	PTPN22	protein tyrosine phosphatase, non-receptor type 22 (lymphoid)	4.13	2.52	4.63	-2.17	3.06	-2.33	21
16908728	PTPRN	protein tyrosine phosphatase, receptor type, N	5.48	4.19	7.66	-1.06	2.44	1.79	26
16754646	PTPRQ	protein tyrosine phosphatase, receptor type, Q	3.08	5.89	-8.69	-1.89	-7	1.08	53
16947357	PTX3	pentraxin 3, long	7	9.3	1.18	1.47	-4.93	3.49	21
17061467	PUS7	pseudouridylate synthase 7 (putative)	4.83	6.47	-3.31	1.56	-3.12	1.34	39
17015207	PXDC1	PX domain containing 1	8.69	10.18	-2.3	1.23	-2.82	2.4	25
16759592	PXMP2	peroxisomal membrane protein 2	4.58	5.61	-1.99	-1	-2.05	-2.91	24
17082192	PYCRL	pyrroline-5-carboxylate reductase-like	3.96	5.05	1.13	1.14	-2.12	-1.45	21
16749105	PYROXD1	pyridine nucleotide-disulphide oxidoreductase domain 1	4.86	6.4	1.17	1.02	-2.91	2.11	28
16879174	QPCT	glutaminyl-peptide cyclotransferase	6.47	5.44	1.3	-1.37	2.04	1.8	20
16863344	QPCTL	glutaminyl-peptide cyclotransferase-like	7.42	6.05	-1.05	1.06	2.57	1.6	21
17008025	RAB44	RAB44, member RAS oncogene family	4.03	2.75	1.52	-1.97	2.43	-1.84	18
16934749	RAC2	ras-related C3 botulinum toxin substrate 2 (rho family, small GTP binding protein Rac2)	6.26	4.71	1.61	1.43	2.93	-1.21	15
17079220	RAD54B	RAD54 homolog B (S. cerevisiae)	4.47	5.63	-1.6	-1.07	-2.23	-4.77	29
17061117	RASA4	RAS p21 protein activator 4	5.43	6.42	1.5	-2.08	-2	-1.15	25
17061117	RASA4B	RAS p21 protein activator 4B	5.43	6.42	1.5	-2.08	-2	-1.15	25
16929610	RASD2	RASD family, member 2	5.47	4.23	1.42	2.11	2.36	-1.12	19
16807195	RASGRP1	RAS guanyl releasing protein 1 (calcium and DAG-regulated)	3.84	5.23	-4.19	1.96	-2.62	2.56	22
16749316	RASSF8	Ras association (RalGDS/AF-6) domain family (N-terminal) member 8	8.26	7.15	1.74	-1.5	2.17	-1.19	26
16768149	RASSF9	Ras association (RalGDS/AF-6) domain family (N-terminal) member 9	3.44	4.86	2.23	-1.24	-2.67	2.15	24
16938527	RBMS3	RNA binding motif, single stranded interacting protein 3	6.13	7.27	-1.05	-1.1	-2.2	1.37	22
17114551	RBMX	RNA binding motif protein, X-linked	6.33	7.37	-2.1	-1.39	-2.05	-1.2	8
16721562	RBMXL2	RNA binding motif protein, X-linked-like 2	4.09	2.98	1.37	-1.11	2.15	1.28	14
16925341	RCAN1	regulator of calcineurin 1	3.49	5.41	1.56	-1.12	-3.79	5.46	26
16682425	RCC2	regulator of chromosome condensation 2	7.84	8.88	-2.23	1.11	-2.05	1.42	27
16856604	REEP6	receptor accessory protein 6	6.16	5	1.96	1.48	2.23	-1.16	19
16704154	RET	ret proto-oncogene	3.96	2.91	-1.06	-1.14	2.07	-1.74	20
16773946	RFC3	replication factor C subunit 3	4.77	6.18	-1.89	-1.15	-2.65	-4.59	23
16701049	RGS7	regulator of G-protein signaling 7	2.92	4.53	-1.35	1.85	-3.06	-1.17	20
16985229	RGS7BP	regulator of G-protein signaling 7 binding protein	3.75	2.58	1.02	-1.3	2.24	1.22	25
16685626	RHBDL2	rhomboid, veinlet-like 2 (Drosophila)	3.95	4.95	-1.01	1.06	-2	1.01	23
16877555	RHOB	ras homolog family member B	7.4	8.47	1.06	1.67	-2.1	-1.81	18
16785127	RHOJ	ras homolog family member J	4.64	7.86	5.05	-1.18	-9.34	5.08	27
16886503	RIF1	replication timing regulatory factor 1	6.81	8.17	-1.14	-1.03	-2.57	-1.3	41
17010198	RIMS1	regulating synaptic membrane exocytosis 1	5.99	7.01	3.57	-5.84	-2.03	1.14	33
17071669	RIMS2	regulating synaptic membrane exocytosis 2	3.91	2.43	3.04	1.16	2.78	-1.54	32
16919500	RIMS4	regulating synaptic membrane exocytosis 4	5.17	3.84	-1.02	1.2	2.51	-1.72	20
17004295	RIPK1	receptor (TNFRSF)-interacting serine-threonine kinase 1	6.4	7.59	-2.27	1.16	-2.27	-1.64	25
16882578	RMND5A	required for meiotic nuclear division 5 homolog A	4.88	6.2	1.03	-1.09	-2.49	-1.84	9
17105939	RNF128	ring finger protein 128, E3 ubiquitin protein ligase	3.1	2.07	1.02	1.15	2.03	1.77	18
17005197	RNF144B	ring finger protein 144B	5.7	6.93	-2.55	-1.34	-2.34	2.53	20
16980126	RNF150	ring finger protein 150	5.39	6.94	-1.18	-1.06	-2.93	1.03	22
16849148	RNF157	ring finger protein 157	5.21	3.97	1.79	-1.1	2.37	-1.06	35
16973465	RNF212	ring finger protein 212	3.08	4.65	-3.27	1.2	-2.97	-1.19	32
16823636	ROGDI	rogdi homolog	5.49	6.52	-1.08	1.16	-2.04	1.03	19
16822877	RPL3L	ribosomal protein L3-like	4.95	3.91	-1.3	1.09	2.06	-1.45	23
17015277	RPP40	ribonuclease P/MRP 40kDa subunit	3.92	4.94	-2.05	-1.06	-2.02	1.26	21
17112439	RPS6KA6	ribosomal protein S6 kinase, 90kDa, polypeptide 6	3.78	4.83	-1.34	-1.33	-2.07	1.29	16
17021596	RRAGD	Ras-related GTP binding D	6.44	4.55	2.71	-2.25	3.7	2.77	17
16721158	RRM1	ribonucleotide reductase M1	3.96	2.71	1.29	-1.45	2.38	-1.2	17
16877019	RRM2	ribonucleotide reductase M2	4.02	5.46	-2.75	-1.04	-2.72	-8.21	31
16714747	RTKN2	rhotekin 2	2.36	5.08	-1.02	1.72	-6.58	-4.91	31
16793532	RTN1	reticulon 1	4.41	5.51	3.99	-1.11	-2.15	1.72	33
16949442	RTP4	receptor (chemosensory) transporter protein 4	4.18	5.73	-1.95	1.03	-2.93	-1.33	23
17079037	RUNX1T1	runt-related transcription factor 1	4.13	5.24	1.9	1.3	-2.16	-1.1	31
16693272	S100A10	S100 calcium binding protein A10	4.42	5.78	-1.35	-1.04	-2.57	-1.2	22
16693459	S100A3	S100 calcium binding protein A3	5.1	6.33	-1.55	-1.07	-2.35	-2.54	23
16693449	S100A4	S100 calcium binding protein A4	5.46	7.07	-1.1	1.12	-3.07	-2.86	15
16667760	S1PR1	sphingosine-1-phosphate receptor 1	5.58	4.51	-1.37	-1.87	2.11	1.85	25
16784333	SAMD4A	sterile alpha motif domain containing 4A	5.29	6.44	1.06	1.07	-2.22	2.39	25
17013507	SAMD5	sterile alpha motif domain containing 5	5.56	4.36	1.19	-1.09	2.3	1.63	22
17059771	SAMD9	sterile alpha motif domain containing 9	7.98	9.1	2.87	1.62	-2.18	1.35	24
17059776	SAMD9L	sterile alpha motif domain containing 9-like	8.06	9.68	-1.92	1.13	-3.08	-1.16	26
16690067	SASS6	SAS-6 centriolar assembly protein	5.32	6.33	-2.21	-1.4	-2.02	-3.84	34
17102129	SAT1	spermidine/spermine N1-acetyltransferase 1	8.11	5.87	2.64	-1.29	4.73	7.65	24
17067314	SCARA3	scavenger receptor class A, member 3	3.32	5.19	-5.28	-1.18	-3.65	-7.29	21
16798938	SCG5	secretogranin V	6.2	4.05	3.28	-2	4.42	3.22	31
16739239	SCGB1D4	secretoglobin, family 1D, member 4	3.53	2.42	1.08	-1.16	2.15	1.1	11
17043757	SCIN	scinderin	7.36	6.13	-4.03	-1.83	2.35	-1.72	24
16887062	SCN2A	sodium channel, voltage gated, type II alpha subunit	3.81	5.43	6.04	-1.78	-3.06	6.97	15
16904667	SCN9A	sodium channel, voltage gated, type IX alpha subunit	6.62	9.91	-1.14	1.12	-9.81	3.65	15
17071144	SDC2	syndecan 2	7.27	8.31	-1.55	1.02	-2.06	1.46	25
16700009	SDE2	SDE2 telomere maintenance homolog (S. pombe)	6.98	5.96	-1.73	-1.14	2.03	1.47	29
16770590	SDS	serine dehydratase	4.21	3.07	1.62	1.26	2.21	1.01	20
16852666	SEC11C	SEC11 homolog C, signal peptidase complex subunit	7.06	5.98	2.57	2.02	2.13	1.87	19
16851121	SEH1L	SEH1-like nucleoporin	7.49	8.68	-1.16	1.06	-2.29	1.03	32
17059355	SEMA3D	sema domain, immunoglobulin domain (Ig), short basic domain, secreted, (semaphorin) 3D	4.88	6.54	2.35	-1.26	-3.15	2.09	30
16811638	SEMA7A	semaphorin 7A, GPI membrane anchor (John Milton Hagen blood group)	8.05	6.34	-2.72	1.69	3.29	-1.39	28
17118030	SEPTIN11	septin 11	4.21	6.19	-1.95	-1.18	-3.95	1.2	14
17025152	SERAC1	serine active site containing 1	6.02	7.89	-4.5	-1.57	-3.65	3.37	29
16852871	SERPINB10	serpin peptidase inhibitor, clade B (ovalbumin), member 10	10.94	8.34	-1.82	-1.71	6.07	-2.64	22
16852833	SERPINB13	serpin peptidase inhibitor, clade B (ovalbumin), member 13	2.94	1.81	1.58	1.17	2.19	-1.5	25
16852871	SERPINB2	serpin peptidase inhibitor, clade B (ovalbumin), member 2	10.94	8.34	-1.82	-1.71	6.07	-2.64	22
16852858	SERPINB7	serpin peptidase inhibitor, clade B (ovalbumin), member 7	7.4	5.62	-5.66	-1.73	3.43	-3.31	25
16852905	SERPINB8	serpin peptidase inhibitor, clade B (ovalbumin), member 8	4.62	5.74	1.54	-1.21	-2.18	1.24	20
16829570	SERPINF1	serpin peptidase inhibitor, clade F (alpha-2 antiplasmin, pigment epithelium derived factor), member 1	7.43	9.42	2.22	-1.5	-3.97	1.12	17
16677071	SERTAD4	SERTA domain containing 4	4.69	6.78	-6.3	1.49	-4.26	3.77	20
16685076	SFPQ	splicing factor proline/glutamine-rich	6.18	7.53	-1.2	-1.22	-2.54	-1.48	41
16980762	SFRP2	secreted frizzled-related protein 2	4.59	5.86	2.12	-5.05	-2.41	-1.39	18
16951485	SGOL1	shugoshin-like 1 (S. pombe)	2.94	3.93	-4.1	-1.13	-2	-14.19	19
17083776	SH3GL2	SH3-domain GRB2-like 2	3.18	2.18	1.65	1.13	2	1.81	18
17094064	SHB	Src homology 2 domain containing adaptor protein B	6.02	7.08	-1.72	1.38	-2.09	1.65	19
16826160	SHCBP1	SHC SH2-domain binding protein 1	3.35	6.08	-4.98	-1.94	-6.62	-13.28	22
16839757	SHPK	sedoheptulokinase	6.4	5.4	-1.52	-1.18	2.01	-1.22	20
16818693	SIAH1	siah E3 ubiquitin protein ligase 1	4.59	6.24	-1.22	-1.19	-3.14	-2.06	23
16926200	SIK1	salt-inducible kinase 1	6.93	5.65	-1.32	1.64	2.43	1.47	27
16731084	SIK2	salt-inducible kinase 2	8.83	7.83	1.18	-1.64	2	1.07	25
16777278	SKA3	spindle and kinetochore associated complex subunit 3	3.09	5.65	-3.24	-1.28	-5.9	-16.08	22
16947904	SKIL	SKI-like proto-oncogene	7.07	8.09	1.09	1.02	-2.02	2.16	24
16984032	SKP2	S-phase kinase-associated protein 2, E3 ubiquitin protein ligase	7.42	8.92	-2.08	-1.19	-2.84	-2.24	24
16738897	SLC15A3	solute carrier family 15 (oligopeptide transporter), member 3	5.34	6.41	-1.26	1.24	-2.1	-1.77	22
16909401	SLC16A14	solute carrier family 16, member 14	4.03	3.01	1.03	-2.4	2.03	-1.1	22
16848070	SLC16A6	solute carrier family 16, member 6	10.03	4.56	3.41	-2.06	44.31	3.87	17
16753270	SLC16A7	solute carrier family 16 (monocarboxylate transporter), member 7	5.28	6.29	1.29	-1.18	-2.01	-1.05	39
16714581	SLC16A9	solute carrier family 16, member 9	4.85	3.75	-1.22	-1.25	2.15	1.16	26
16915815	SLC17A9	solute carrier family 17 (vesicular nucleotide transporter), member 9	7.55	6.52	1.38	1.48	2.04	1.06	32
16696177	SLC19A2	solute carrier family 19 (thiamine transporter), member 2	6.61	4.97	-1.07	-1.19	3.12	2.3	23
16984056	SLC1A3	solute carrier family 1 (glial high affinity glutamate transporter), member 3	4.47	3.1	1.19	1.25	2.58	-1.35	33
16880712	SLC1A4	solute carrier family 1 (glutamate/neutral amino acid transporter), member 4	6.55	7.85	1.09	1.82	-2.47	1.17	23
16884523	SLC20A1	solute carrier family 20 (phosphate transporter), member 1	8.91	7.87	1.03	1.69	2.05	1.08	18
17015166	SLC22A23	solute carrier family 22, member 23	4.46	5.54	-1.78	1.08	-2.11	1.16	21
16935320	SLC25A17	solute carrier family 25 (mitochondrial carrier	4.96	6.03	-1.62	1.22	-2.11	-1.16	29
17009333	SLC25A27	solute carrier family 25, member 27	6.42	5.36	-1.82	-1.11	2.08	-1.13	31
16755540	SLC25A3	solute carrier family 25 (mitochondrial carrier	5.37	6.42	1.01	-2.6	-2.07	1.37	5
16681395	SLC2A7	solute carrier family 2 (facilitated glucose transporter), member 7	4.55	3.18	1.11	-1.09	2.6	-1.02	25
16763512	SLC38A1	solute carrier family 38, member 1	8.01	9.62	1.22	1.37	-3.06	1.64	19
16763577	SLC38A4	solute carrier family 38, member 4	4.96	6.91	3.58	-3.26	-3.87	-5.29	36
16738479	SLC43A3	solute carrier family 43, member 3	4.5	5.75	-1.78	-1.14	-2.37	-1.09	20
16922396	SLC5A3	solute carrier family 5 (sodium/myo-inositol cotransporter), member 3	4.42	5.81	-1.37	-1.54	-2.62	1.13	38
16668517	SLC6A17	solute carrier family 6 (neutral amino acid transporter), member 17	6.19	5.03	-1.2	1.09	2.24	-1.73	17
16686201	SLC6A9	solute carrier family 6 (neurotransmitter transporter, glycine), member 9	6.36	8.3	1.22	1.32	-3.84	1.84	21
16871221	SLC7A10	solute carrier family 7 (neutral amino acid transporter light chain, asc system), member 10	4.47	3.36	1.82	1.19	2.16	1.35	12
16979917	SLC7A11	solute carrier family 7 (anionic amino acid transporter light chain, xc- system), member 11	8.79	9.9	-2.65	2.29	-2.16	10.76	26
16829085	SLC7A5	solute carrier family 7 (amino acid transporter light chain, L system), member 5	11.51	9.5	-3.12	4.51	4.03	3.36	17
16790744	SLC7A8	solute carrier family 7 (amino acid transporter light chain, L system), member 8	5.89	4.67	2.3	-2.24	2.34	-1.24	18
16805161	SLCO3A1	solute carrier organic anion transporter family, member 3A1	4.75	5.87	-1.37	-1.23	-2.17	-1.47	22
16843417	SLFN12	schlafen family member 12	5.36	6.36	-1.14	-3.59	-2	-1	23
16780092	SLITRK1	SLIT and NTRK-like family, member 1	2.33	5.05	9.55	-1.54	-6.58	-2.06	24
16852369	SMAD4	SMAD family member 4	2.27	4.15	-1.31	1.43	-3.69	1.51	19
16802232	SMAD6	SMAD family member 6	3.79	5.1	-1.11	-1.85	-2.49	-1	20
16947556	SMC4	structural maintenance of chromosomes 4	5.61	6.88	-1.17	-1.59	-2.41	-7.91	36
17121458	SMG1	SMG1 nonsense mediated mRNA decay associated PI3K related kinase	8.88	10.17	-1.2	-1.63	-2.45	1.45	40
16867057	SMIM24	small integral membrane protein 24	4.97	3.92	1.25	1.4	2.08	1.31	16
16985823	SMN1	survival of motor neuron 1, telomeric	5.21	6.65	1.05	-1.04	-2.71	-1.14	8
16985823	SMN2	survival of motor neuron 2, centromeric	5.21	6.65	1.05	-1.04	-2.71	-1.14	8
16911418	SNAP25	synaptosome associated protein 25kDa	8.36	7.16	12.32	1.37	2.29	-1.7	21
16785086	SNAPC1	small nuclear RNA activating complex polypeptide 1	6.18	7.61	-1.36	1.18	-2.69	1.69	31
17119656	SND1-IT1	SND1 intronic transcript 1	4.5	5.58	-1.05	1.06	-2.12	2.1	25
17126190	SNORA17A	small nucleolar RNA, H/ACA box 17A	6.51	5.34	2.05	1.49	2.25	1.02	5
16798294	SNRPN	small nuclear ribonucleoprotein polypeptide N	5.26	4.14	1.62	-1.09	2.17	-1.97	12
16891922	SP100	SP100 nuclear antigen	7.49	9.09	-1.54	1.51	-3.03	-1.73	27
16909413	SP110	SP110 nuclear body protein	5.79	7.35	-2.03	-1.04	-2.94	-2.58	29
17071438	SPAG1	sperm associated antigen 1	4.42	2.81	-1.05	1.7	3.06	-1.6	8
16842673	SPAG5	sperm associated antigen 5	4.16	5.41	-5.34	-1.44	-2.37	-9.11	24
17114723	SPANXC	SPANX family, member C	2.13	3.51	1.1	-1.08	-2.6	1.23	9
17114723	SPANXD	SPANX family, member D	2.13	3.51	1.1	-1.08	-2.6	1.23	9
16839695	SPATA22	spermatogenesis associated 22	1.9	4.08	1.16	1.54	-4.53	-1.18	15
17095551	SPATA31C2	SPATA31 subfamily C, member 2	2.01	3.05	1.33	-1.09	-2.05	-1.19	15
16970409	SPATA5	spermatogenesis associated 5	4.72	5.76	-1.75	-1.15	-2.05	-1.94	36
17058394	SPDYE11	speedy/RINGO cell cycle regulator family member E11	5.82	4.68	2.15	-1.27	2.2	-1.09	12
17058394	SPDYE17	speedy/RINGO cell cycle regulator family member E17	5.82	4.68	2.15	-1.27	2.2	-1.09	12
17049252	SPDYE3	speedy/RINGO cell cycle regulator family member E3	3.54	1.93	1.49	-1.19	3.05	-1.08	10
17047298	SPDYE5	speedy/RINGO cell cycle regulator family member E5	2.45	3.78	-1.15	-1.81	-2.52	1.69	8
16659765	SPEN	spen family transcriptional repressor	6.87	8.21	-1.5	-1.11	-2.53	1.05	31
16802429	SPESP1	sperm equatorial segment protein 1	3.13	4.25	1.02	1.11	-2.18	-1.95	34
16897184	SRBD1	S1 RNA binding domain 1	5.56	6.61	1.1	-1.28	-2.07	1.04	25
16982947	SRD5A1	steroid-5-alpha-reductase, alpha polypeptide 1 (3-oxo-5 alpha-steroid delta 4-dehydrogenase alpha 1)	3.97	5.03	1.11	-1.08	-2.09	-1.34	17
16930768	SREBF2	sterol regulatory element binding transcription factor 2	7.5	6.12	-1.22	1.79	2.6	1.93	28
17110071	SRPX	sushi-repeat containing protein, X-linked	8.71	7.35	1.93	-1.84	2.58	-1.77	24
17105332	SRPX2	sushi-repeat containing protein, X-linked 2	7.38	5.98	-1.3	-1.08	2.64	2.87	24
16829629	SRR	serine racemase	6.94	8.07	-2.04	1.2	-2.18	-2.35	25
16846985	SRSF1	serine/arginine-rich splicing factor 1	6.88	5.76	-1.19	-1.17	2.17	1.13	19
16913856	SRSF6	serine/arginine-rich splicing factor 6	7.18	8.2	1.09	-1.06	-2.04	1.67	28
16934743	SSTR3	somatostatin receptor 3	3.9	2.85	1.15	-1.56	2.07	1.36	18
17103898	SSX8	synovial sarcoma, X breakpoint 8	3.45	2.36	1.33	1.57	2.14	1.18	8
16666336	ST6GALNAC5	ST6 (alpha-N-acetyl-neuraminyl-2,3-beta-galactosyl-1,3)-N-acetylgalactosaminide alpha-2,6-sialyltransferase 5	4.45	7.32	-1.25	-1.85	-7.3	-1.2	27
16805192	ST8SIA2	ST8 alpha-N-acetyl-neuraminide alpha-2,8-sialyltransferase 2	5.42	3.22	1.92	-2.17	4.59	-1.59	19
16959531	STAG1	stromal antigen 1	5.51	6.95	-1.16	-1.08	-2.7	-1.15	33
16906571	STAT4	signal transducer and activator of transcription 4	5.87	4.72	-1.24	-1.07	2.22	2.57	28
17048083	STEAP2	STEAP family member 2, metalloreductase	8.19	6.61	1.11	-1.39	3	-2.03	28
16884956	STEAP3	STEAP family member 3, metalloreductase	7.38	6.16	-1.75	1.32	2.34	-1.34	20
16686796	STIL	SCL/TAL1 interrupting locus	5.32	6.45	-2.16	-1.27	-2.2	-6.02	24
17106997	STK26	serine/threonine protein kinase 26	6.36	5.01	-1.52	-1.17	2.54	-1.06	22
17018636	STK38	serine/threonine kinase 38	7.16	8.44	-3.34	1.01	-2.42	1.38	24
16772493	STX2	syntaxin 2	6.65	7.79	1.02	1.04	-2.2	-1.22	21
16725112	STX3	syntaxin 3	5.7	6.72	1.07	-1.26	-2.02	2.47	27
17124376	STXBP5-AS1	STXBP5 antisense RNA 1	4.97	3.83	1.09	-1.09	2.21	2.35	12
17069816	SULF1	sulfatase 1	5.26	10.2	-1.53	-1.86	-30.78	-6.11	34
16919962	SULF2	sulfatase 2	5.8	4.74	4.63	-1.48	2.09	6.96	22
16825391	SULT1A1	sulfotransferase family 1A member 1	6.15	4.8	-1.15	1.02	2.55	-1.5	9
16935176	SUN2	Sad1 and UNC84 domain containing 2	6.77	5.77	1.18	1.08	2	-1.05	16
16686040	SVBP	small vasohibin binding protein	6.44	7.89	-1.71	1.47	-2.73	1.52	21
16689042	SYDE2	synapse defective 1, Rho GTPase, homolog 2 (C. elegans)	4.31	5.92	-1.61	-1.17	-3.05	1.78	23
16796412	SYNE3	spectrin repeat containing, nuclear envelope family member 3	4.08	5.59	-1.44	1.28	-2.86	-2.36	19
17014114	SYNJ2	synaptojanin 2	6.71	8.08	-1.12	-1.59	-2.58	-1.62	32
16991151	SYNPO	synaptopodin	5.34	6.65	1.27	-1.08	-2.48	-1.15	30
16970118	SYNPO2	synaptopodin 2	7.18	5.85	-1.64	1.17	2.51	2.85	17
16833545	TADA2A	transcriptional adaptor 2A	4.72	5.73	-1.66	-1.83	-2.01	-1.27	34
16876950	TAF1B	TATA box binding protein (TBP)-associated factor, RNA polymerase I, B, 63kDa	5.11	6.31	-1.09	-1.11	-2.31	-1.42	19
16761495	TAS2R10	taste receptor, type 2, member 10	2.31	3.59	-1.14	-1.1	-2.43	-1.33	19
16761502	TAS2R14	taste receptor, type 2, member 14	3.68	4.71	1.4	1.44	-2.05	1.63	14
17052746	TAS2R40	taste receptor, type 2, member 40	2.92	1.42	-1.44	1.02	2.84	1.12	15
16761507	TAS2R50	taste receptor, type 2, member 50	1.79	2.96	-1.31	-1.56	-2.25	-1.43	12
17023180	TBC1D32	TBC1 domain family, member 32	4.09	5.28	-2.07	-1.59	-2.27	1.25	33
16678966	TBCE	tubulin folding cofactor E	5.52	6.71	-1.47	1.21	-2.28	1.14	22
16691576	TBX15	T-box 15	3.22	5.29	-1.53	-1.61	-4.17	2.42	25
17021323	TBX18	T-box 18	4.9	6.46	1.96	-1.86	-2.97	-1.82	20
17077222	TCEA1	transcription elongation factor A (SII), 1	4.99	6.18	1.14	1.04	-2.27	1.61	30
17105699	TCEAL7	transcription elongation factor A (SII)-like 7	5.08	7.09	6.98	-4.65	-4.03	1.3	12
16756834	TCHP	trichoplein, keratin filament binding	5.24	6.28	-1.05	1.04	-2.05	-1.36	25
17025708	TCP10	t-complex 10	5	3.96	-1.5	-1.15	2.06	-1.21	13
16756310	TCP11L2	t-complex 11, testis-specific-like 2	6.51	7.97	-1.43	1.06	-2.76	-1.08	42
16709458	TDRD1	tudor domain containing 1	2.56	5.01	-1.26	-12.81	-5.48	-1.18	22
17087308	TDRD7	tudor domain containing 7	5.31	6.8	-1.48	1	-2.81	-1.4	31
16693187	TDRKH	tudor and KH domain containing	5.45	3.89	-1.13	-1.18	2.94	1.34	23
16874273	TEAD2	TEA domain family member 2	4.71	6.73	-1.29	-1.47	-4.05	1.11	16
16991948	TENM2	teneurin transmembrane protein 2	2.89	4.17	-1.45	-1.13	-2.44	1.02	31
16742692	TENM4	teneurin transmembrane protein 4	5.3	4.05	1.61	-1.17	2.38	1.17	36
17050522	TES	testin LIM domain protein	6.86	8.23	-2.62	1.53	-2.58	3.12	24
16705381	TET1	tet methylcytosine dioxygenase 1	4.08	6.87	-3.96	1	-6.91	-1.86	25
16969414	TET2	tet methylcytosine dioxygenase 2	5.71	7.2	1.04	-1.46	-2.82	1.34	30
16881634	TET3	tet methylcytosine dioxygenase 3	4.28	5.73	1.22	-1.01	-2.73	1.36	23
17009545	TFAP2B	transcription factor AP-2 beta (activating enhancer binding protein 2 beta)	3.87	5.79	-1.12	1.21	-3.78	1.83	25
16780236	TGDS	TDP-glucose 4,6-dehydratase	6.87	5.79	1.02	-1.23	2.11	1.59	23
16872551	TGFB1	transforming growth factor beta 1	7.55	8.81	-1.79	1.16	-2.39	-1.46	23
17121944	TGFBR3L	transforming growth factor beta receptor 3 like	7.89	6.45	1.48	-1.37	2.71	-1.63	14
16919158	TGM2	transglutaminase 2	10.95	8.34	1.14	1.56	6.12	-2.87	32
16917849	THBD	thrombomodulin	6.34	4.28	1.41	-2.63	4.16	-4.82	22
16693996	THBS3	thrombospondin 3	5.24	7.15	1.06	-1.42	-3.77	1.35	23
17023405	THEMIS	thymocyte selection associated	3.28	2.02	-1.32	-1.01	2.4	1.49	21
16882615	THNSL2	threonine synthase-like 2	4.27	6.08	2.13	-1.18	-3.53	2.25	33
16804631	TICRR	TOPBP1-interacting checkpoint and replication regulator	3.36	5.38	-3.34	-1.4	-4.04	-5.52	20
16909588	TIGD1	tigger transposable element derived 1	6.09	5.01	1.07	-2.13	2.11	1.41	14
16766137	TIMELESS	timeless circadian clock	4	5.32	-2.23	-1.47	-2.5	-2.2	26
16810933	TIPIN	TIMELESS interacting protein	4.68	5.74	-1.67	1.13	-2.09	-1.17	21
16827120	TK2	thymidine kinase 2, mitochondrial	4.8	3.55	1.8	-1.67	2.37	-1.87	21
17086208	TLE4	transducin-like enhancer of split 4	5.21	7.29	1.05	1.5	-4.24	1.88	27
16972993	TLR3	toll-like receptor 3	5.23	6.93	-1.06	1.28	-3.25	-1.89	30
17088527	TLR4	toll-like receptor 4	5.19	7.3	-1.19	2.17	-4.31	1.79	24
16960355	TM4SF1	transmembrane 4 L six family member 1	6.97	5.28	3.23	-2.76	3.22	-3.41	26
16762597	TM7SF3	transmembrane 7 superfamily member 3	8.29	7.17	1.05	-1.18	2.18	1.48	18
17117422	TMCC2	transmembrane and coiled-coil domain family 2	5.33	4.16	1.04	1.28	2.25	-1.09	12
16768618	TMCC3	transmembrane and coiled-coil domain family 3	5.02	3.78	1.01	1.23	2.36	1.06	22
16769761	TMEM119	transmembrane protein 119	6.05	7.67	-1.52	-1.85	-3.06	-5.4	19
16730467	TMEM133	transmembrane protein 133	3.73	4.91	-2.24	1.19	-2.27	-1.04	25
16977378	TMEM150C	transmembrane protein 150C	6.23	4.57	1.99	1.28	3.18	-1.53	21
16893773	TMEM18	transmembrane protein 18	5.14	6.21	1	-1.23	-2.1	1.22	21
16699066	TMEM206	transmembrane protein 206	6.7	5.36	1.04	-1.21	2.53	1.81	17
16841435	TMEM220	transmembrane protein 220	4.77	6.28	-1.34	-1.01	-2.86	-1.21	27
16907303	TMEM237	transmembrane protein 237	5.92	7.12	1.37	-1.31	-2.29	1.2	26
16731918	TMEM25	transmembrane protein 25	4.62	5.89	1.38	-1.24	-2.41	-1.39	24
17087861	TMEM38B	transmembrane protein 38B	6.79	5.41	1.21	-1.13	2.62	1.05	23
17080153	TMEM74	transmembrane protein 74	3.43	2.22	-1.09	-1.34	2.32	1.19	18
17087329	TMOD1	tropomodulin 1	4.5	3.05	-1.18	1.25	2.73	2.93	18
16755498	TMPO	thymopoietin	4.6	6.23	-2.44	-1.39	-3.09	-3.87	36
17112910	TMSB15A	thymosin beta 15a	2.91	1.65	1.61	-1.03	2.4	-1.58	9
16762759	TMTC1	transmembrane and tetratricopeptide repeat containing 1	5.93	4.37	-3.56	-1.87	2.95	3.01	25
17097661	TNC	tenascin C	7.89	10.39	1.57	1.38	-5.62	1.86	34
17080486	TNFRSF11B	tumor necrosis factor receptor superfamily, member 11b	8.65	11.08	1.82	2.04	-5.4	-1.86	23
16773165	TNFRSF19	tumor necrosis factor receptor superfamily, member 19	5.72	4.71	-1.18	-1.52	2.01	-1.03	22
17019805	TNFRSF21	tumor necrosis factor receptor superfamily, member 21	9.83	7.04	-1.24	1.45	6.91	1.58	25
16696416	TNFSF18	tumor necrosis factor (ligand) superfamily, member 18	2.68	7	1.07	1.81	-19.89	6.37	16
16961501	TNIK	TRAF2 and NCK interacting kinase	5.89	4.49	1.29	-1.02	2.64	1.55	45
17057525	TNS3	tensin 3	7.11	8.27	-1.1	-1.14	-2.24	-1.8	45
16836214	TOM1L1	target of myb1 like 1 membrane trafficking protein	6.6	7.89	1.35	1.66	-2.45	-1.15	23
16844312	TOP2A	topoisomerase (DNA) II alpha	5.85	8.03	-12.89	-2.73	-4.55	-29.48	34
16757427	TPCN1	two pore segment channel 1	7.21	5.8	1.87	1.24	2.65	-1.71	33
16728189	TPCN2	two pore segment channel 2	4.42	5.49	-1.14	-1.35	-2.1	-1.87	22
17012281	TPD52L1	tumor protein D52-like 1	5.64	6.66	-4.61	1.13	-2.02	-1.12	22
16777118	TPTE2	transmembrane phosphoinositide 3-phosphatase and tensin homolog 2	2.78	1.43	1.52	2.81	2.54	-1.17	9
17122936	TPTEP2-CSNK1E	TPTEP2-CSNK1E readthrough	5.3	6.51	-1.03	-1.01	-2.31	1.4	26
16912379	TPX2	TPX2, microtubule-associated	5.49	7.43	-6.63	-1.44	-3.84	-6.59	30
17097941	TRAF1	TNF receptor-associated factor 1	4.21	5.31	1.32	1.85	-2.14	-1.21	20
16677133	TRAF5	TNF receptor-associated factor 5	5.59	7.13	-2.68	1.29	-2.91	1.41	29
16782120	TRAJ1	T cell receptor alpha joining 1 (non-functional)	2.86	1.83	1.38	-1.08	2.04	1.43	14
16782090	TRAJ17	T cell receptor alpha joining 17	2.08	3.29	1.29	1.56	-2.31	-1.57	13
16782050	TRAJ37	T cell receptor alpha joining 37	3.51	1.93	1.15	2.21	3	-1.14	12
16782042	TRAJ41	T cell receptor alpha joining 41	3.59	2.59	1.37	1.76	2	-1.51	25
16782014	TRAJ57	T cell receptor alpha joining 57	5.39	4.02	1.49	-1.39	2.58	1.32	13
17123266	TRANK1	tetratricopeptide repeat and ankyrin repeat containing 1	4.79	5.8	-2.07	1.42	-2.01	-1.84	26
17022952	TRAPPC3L	trafficking protein particle complex 3-like	3.03	4.03	-2	-1.43	-2	4.1	24
17052673	TRBJ2-2	T cell receptor beta joining 2-2	4.56	3.44	-1.51	2	2.17	1.19	15
17063810	TRBV10-2	T cell receptor beta variable 10-2	2.05	3.33	1.6	2.82	-2.44	1.89	8
17052619	TRBV20-1	T cell receptor beta variable 20-1	5.06	4.06	1.62	-1.19	2	-1.02	13
17084368	TRBV23OR9-2	T cell receptor beta variable 23/OR9-2 (non-functional)	3.19	4.41	1.17	1.34	-2.32	1.28	9
17052598	TRBV5-1	T cell receptor beta variable 5-1	2.66	4.01	-1.15	1.46	-2.56	1.14	13
17019056	TREM1	triggering receptor expressed on myeloid cells 1	3.91	2.76	-1.07	-1.43	2.23	2.78	23
17056807	TRGC2	T cell receptor gamma constant 2	2.88	1.79	1.13	1.1	2.13	-1.12	8
17096436	TRIM14	tripartite motif containing 14	5.14	6.68	-2.03	-1.1	-2.91	-5.28	29
16841662	TRIM16	tripartite motif containing 16	3.82	4.93	-1.58	-2.14	-2.15	1.33	8
16831908	TRIM16L	tripartite motif containing 16-like	3.82	5.06	1.12	-3.19	-2.35	4.02	11
16734762	TRIM21	tripartite motif containing 21	4.45	6.58	-1.96	-1.65	-4.38	-1.09	22
17088511	TRIM32	tripartite motif containing 32	5.8	6.82	-1.22	-1.68	-2.02	1.59	20
17075698	TRIM35	tripartite motif containing 35	4.85	5.91	1.07	1.07	-2.08	1.14	21
16734929	TRIM5	tripartite motif containing 5	4.73	6.1	-1.24	-1.13	-2.58	-1.62	24
16981148	TRIM61	tripartite motif containing 61	3.17	4.57	-1.08	-1.11	-2.64	-1.03	20
16982635	TRIP13	thyroid hormone receptor interactor 13	4	5.14	-1.97	-1.26	-2.2	-4.59	33
16685748	TRIT1	tRNA isopentenyltransferase 1	5.47	6.73	-1.34	1.07	-2.39	1.28	25
16661342	TRNP1	TMF1-regulated nuclear protein 1	5.67	6.74	-1.82	1.14	-2.1	-1.92	23
17078190	TRPA1	transient receptor potential cation channel, subfamily A, member 1	2.02	3.5	1.37	1.25	-2.81	-1.27	22
16809138	TRPM7	transient receptor potential cation channel, subfamily M, member 7	7.51	8.63	-1.01	-1.11	-2.18	1.15	39
17080342	TRPS1	trichorhinophalangeal syndrome I	5.86	7.04	2.05	-1.07	-2.27	-1.13	32
16839757	TRPV1	transient receptor potential cation channel, subfamily V, member 1	6.4	5.4	-1.52	-1.18	2.01	-1.22	20
16946900	TSC22D2	TSC22 domain family, member 2	9.27	6.76	-1.75	-1.23	5.7	-1.34	22
16691314	TSPAN2	tetraspanin 2	3	5.26	-1.25	3.55	-4.77	2.64	20
16878890	TTC27	tetratricopeptide repeat domain 27	6.17	7.27	-1.42	-1.12	-2.14	1.26	21
16905521	TTC30A	tetratricopeptide repeat domain 30A	3.84	5.03	-1.35	1.22	-2.28	-1.39	12
17010552	TTK	TTK protein kinase	2.8	4.32	-3.95	-1.22	-2.87	-9.92	26
16764305	TUBA1A	tubulin, alpha 1a	4.29	5.37	1.34	-1.68	-2.12	1.53	11
16847267	TUBD1	tubulin, delta 1	4.38	5.76	-1.18	-1.66	-2.59	-1.29	17
16823848	TVP23A	trans-golgi network vesicle protein 23 homolog A (S. cerevisiae)	4.24	2.96	1.75	1.27	2.43	-1.01	23
17055614	TWIST1	twist family bHLH transcription factor 1	5.14	6.48	-1.18	-2.67	-2.52	-5.48	23
16669796	TXNIP	thioredoxin interacting protein	10.11	9.09	-3.17	-1.13	2.04	-1.09	24
16850477	TYMS	thymidylate synthetase	4.4	6.87	-4.56	-2.01	-5.56	-6.15	21
16811249	UACA	uveal autoantigen with coiled-coil domains and ankyrin repeats	7.84	9.13	1.19	1.09	-2.44	-1.59	26
16810660	UBAP1L	ubiquitin associated protein 1 like	4.99	3.69	-1.05	1.12	2.46	-1.39	18
16768528	UBE2N	ubiquitin conjugating enzyme E2N	3.75	5.08	-1.37	-1.01	-2.5	-1.24	18
16665603	UBE2U	ubiquitin-conjugating enzyme E2U (putative)	2.65	1.44	1.18	1.51	2.31	-1.13	10
16787679	UBR7	ubiquitin protein ligase E3 component n-recognin 7 (putative)	5.28	6.31	-1.17	-1.05	-2.05	-2.44	22
17002813	UBTD2	ubiquitin domain containing 2	6.93	8.17	-1.56	-1.14	-2.36	-1.26	23
17099192	UCK1	uridine-cytidine kinase 1	4.37	5.39	1.02	-1.28	-2.03	-1.25	18
16921402	UCKL1	uridine-cytidine kinase 1-like 1	6.34	7.35	-1.33	1.11	-2.02	-1.23	22
17013657	ULBP1	UL16 binding protein 1	5.23	3.77	1.04	2.95	2.75	-1.61	8
16705810	UNC5B	unc-5 netrin receptor B	5.92	7.17	3.22	1.59	-2.38	1.93	25
16711761	UPF2	UPF2 regulator of nonsense transcripts homolog (yeast)	5.76	6.84	-1.39	-1.15	-2.11	1.05	24
16861126	UPK1A	uroplakin 1A	3.89	5.27	1.1	1.07	-2.61	1.78	27
16948320	USP13	ubiquitin specific peptidase 13 (isopeptidase T-3)	5.35	6.43	-1.54	-2.14	-2.12	-2.38	23
16921948	USP16	ubiquitin specific peptidase 16	6.13	7.54	-1.52	1.05	-2.65	1.17	39
16926942	USP18	ubiquitin specific peptidase 18	5.72	6.94	-2.54	-1.28	-2.33	-3.3	9
16932539	USP41	ubiquitin specific peptidase 41	2.17	3.42	2.86	-1.12	-2.37	-1.32	10
16970140	USP53	ubiquitin specific peptidase 53	6.76	7.98	-1.06	-1.49	-2.32	2.14	21
16755750	UTP20	UTP20 small subunit (SSU) processome component	5.06	6.73	-1.48	-1.7	-3.17	-1.14	48
16760393	VAMP1	vesicle associated membrane protein 1	5.7	4.68	1.29	-1.14	2.03	-1.36	32
16821174	VAT1L	vesicle amine transport 1-like	6.09	4.91	1.36	1.17	2.26	-2.15	25
16667702	VCAM1	vascular cell adhesion molecule 1	3.36	7.16	-1.39	-2.2	-13.87	-3.59	29
17009093	VEGFA	vascular endothelial growth factor A	6.02	7.04	-2.95	2.29	-2.02	1.35	35
16846976	VEZF1	vascular endothelial zinc finger 1	7.15	8.19	-1.65	-1.01	-2.06	-1.37	27
16879094	VIT	vitrin	5.13	7.3	-2.19	-1.24	-4.49	2.77	33
17086074	VPS13A	vacuolar protein sorting 13 homolog A (S. cerevisiae)	6.34	7.59	-1.46	1.37	-2.38	1.41	71
16898292	VPS54	vacuolar protein sorting 54 homolog (S. cerevisiae)	5.5	6.68	1.02	-1.74	-2.26	-1.41	23
16913486	VSTM2L	V-set and transmembrane domain containing 2 like	6.93	5.7	1.14	-1.44	2.36	-1.06	21
16822265	WASH1	WAS protein family homolog 1	5.08	6.13	-1.14	-1.1	-2.06	1.23	9
16894848	WDR35	WD repeat domain 35	5.27	6.45	1.13	-1.04	-2.26	1.72	28
16800355	WDR76	WD repeat domain 76	4.74	6.35	-2.07	1.1	-3.05	-6.67	32
16914261	WFDC2	WAP four-disulfide core domain 2	4.68	3.13	1.63	1.51	2.95	1.21	10
16848079	WIPI1	WD repeat domain, phosphoinositide interacting 1	10.94	9.73	1.18	-1.04	2.31	1.83	25
17072920	WISP1	WNT1 inducible signaling pathway protein 1	5.9	8.11	-1.56	-2.96	-4.63	-2.1	24
16972710	WWC2	WW and C2 domain containing 2	6.98	8.04	-1.14	-1.28	-2.09	1.28	27
16830202	XAF1	XIAP associated factor 1	7.24	10.34	-6.02	1.44	-8.55	-4.03	28
17101214	XG	Xg blood group	9.63	8.51	1.57	1.17	2.17	1.23	32
16753465	XPOT	exportin, tRNA	9.44	10.54	-1.11	1.14	-2.13	2.19	27
16986895	XRCC4	X-ray repair complementing defective repair in Chinese hamster cells 4	5.76	6.82	-1.29	1.13	-2.08	1.34	17
17045354	YAE1D1	Yae1 domain containing 1	6.03	7.15	-1.06	1.01	-2.18	1.33	15
16753923	YEATS4	YEATS domain containing 4	5.13	6.42	-1.51	-1.31	-2.45	-1.64	23
16698766	YOD1	YOD1 deubiquitinase	5.17	4.06	-1.46	-1.06	2.16	-1.21	28
16988087	YTHDC2	YTH domain containing 2	6.38	7.41	-1.3	-1.34	-2.05	1.06	31
16873659	ZC3H4	zinc finger CCCH-type containing 4	4.95	6.35	-1.18	1.07	-2.63	-1.27	16
16771727	ZCCHC8	zinc finger, CCHC domain containing 8	4.65	6.08	-1.12	1.02	-2.69	-1.02	24
16722684	ZDHHC13	zinc finger, DHHC-type containing 13	5.14	6.24	-1.13	-1.31	-2.15	-1.15	37
17092512	ZDHHC21	zinc finger, DHHC-type containing 21	5.4	6.41	1.02	1.52	-2.01	1.66	19
17117888	ZEB2	zinc finger E-box binding homeobox 2	2.59	4.72	1.78	-1.09	-4.38	2.34	10
16821056	ZFP1	ZFP1 zinc finger protein	4.88	6.17	-1.11	-1.4	-2.44	-1.11	11
16861997	ZFP36	ZFP36 ring finger protein	8.28	7.08	-2.31	-1.9	2.29	-2.4	18
17102183	ZFX	zinc finger protein, X-linked	4.51	5.62	-1.42	1.02	-2.15	1.51	18
17048944	ZKSCAN5	zinc finger with KRAB and SCAN domains 5	3.4	4.55	-1.65	-1.2	-2.21	-1.61	29
16870821	ZNF100	zinc finger protein 100	4.46	5.75	1.38	-1.3	-2.43	-2.92	14
16873160	ZNF112	zinc finger protein 112	4.77	6.29	1.1	1.13	-2.87	1.32	14
16857972	ZNF177	zinc finger protein 177	4.93	5.97	1.54	-1.2	-2.06	1.31	22
16862904	ZNF223	zinc finger protein 223	3.44	4.8	-1.17	-1.35	-2.56	1.72	12
16873145	ZNF225-AS1	ZNF225 and ZNF224 antisense RNA 1	3.94	5.68	-1.24	1.56	-3.35	1.7	20
16866221	ZNF274	zinc finger protein 274	6.29	5.18	-1.09	1.07	2.16	-1.05	16
16809805	ZNF280D	zinc finger protein 280D	2.51	3.57	-1.47	1.2	-2.08	1.04	20
16862904	ZNF284	zinc finger protein 284	3.44	4.8	-1.17	-1.35	-2.56	1.72	12
16667011	ZNF326	zinc finger protein 326	5.34	7.19	1.11	1	-3.59	1.25	25
16864983	ZNF331	zinc finger protein 331	6.79	5.45	1.14	1.09	2.52	1.05	27
16919864	ZNF334	zinc finger protein 334	4.23	5.47	2.19	1.8	-2.37	-1.45	14
16857608	ZNF358	zinc finger protein 358	7.51	8.7	-1.14	-1.25	-2.27	1.48	16
17096205	ZNF367	zinc finger protein 367	3.88	4.9	-1.35	-1.04	-2.03	-5.82	23
16853101	ZNF407	zinc finger protein 407	4.83	5.88	1.26	1.16	-2.07	-1.02	19
16860203	ZNF429	zinc finger protein 429	4.48	5.5	1.05	-1.09	-2.03	2.43	9
16860152	ZNF430	zinc finger protein 430	2.83	4.7	1.46	-1.31	-3.66	-1.58	9
16875006	ZNF432	zinc finger protein 432	6.44	5.15	1.04	1.03	2.44	2.08	18
16858546	ZNF439	zinc finger protein 439	3.82	5.02	-4.17	1.16	-2.3	-1.06	12
16873127	ZNF45	zinc finger protein 45	4.42	5.48	1.21	-1.32	-2.09	1.38	20
17118166	ZNF451	zinc finger protein 451	5.08	7.42	-3.17	-1.11	-5.08	1.62	11
16821790	ZNF469	zinc finger protein 469	4.73	6.44	1.57	1.61	-3.26	1.49	23
16988462	ZNF474	zinc finger protein 474	3.28	2.26	-1.34	-1.56	2.02	1.36	21
16864819	ZNF480	zinc finger protein 480	4.95	6.28	-1.12	-1.39	-2.51	1.07	8
16860499	ZNF507	zinc finger protein 507	5.36	6.38	-1.43	-1.32	-2.03	-1.29	28
16921402	ZNF512B	zinc finger protein 512B	6.34	7.35	-1.33	1.11	-2.02	-1.23	22
16707884	ZNF518A	zinc finger protein 518A	4.04	5.16	1.13	-1.58	-2.17	1.38	19
17120402	ZNF532	zinc finger protein 532	5.62	6.65	-1.58	1.05	-2.04	-2.11	23
16857972	ZNF559	zinc finger protein 559	4.93	5.97	1.54	-1.2	-2.06	1.31	22
16857972	ZNF559-ZNF177	ZNF559-ZNF177 readthrough	4.93	5.97	1.54	-1.2	-2.06	1.31	22
16868384	ZNF560	zinc finger protein 560	5.35	3.01	-1.39	-1.11	5.06	-1.5	15
16875083	ZNF600	zinc finger protein 600	3.58	4.59	-1.35	-2.96	-2.01	-1.19	9
16999321	ZNF608	zinc finger protein 608	4.48	3.17	1.42	1.08	2.47	1.05	30
16875074	ZNF611	zinc finger protein 611	4.22	5.82	-1.6	-1.13	-3.03	1.1	12
16870788	ZNF626	zinc finger protein 626	5.25	4.03	-2	-1.1	2.32	-1.6	14
16881350	ZNF638-IT1	ZNF638 intronic transcript 1	5.1	6.14	1.41	1.29	-2.06	-1.42	14
16683852	ZNF683	zinc finger protein 683	4.8	3.58	1.12	-1.08	2.33	1.01	21
16858555	ZNF69	zinc finger protein 69	3.97	5.26	-1.62	1.1	-2.43	-1.25	10
16804694	ZNF710	zinc finger protein 710	3.88	4.98	1.11	-1.47	-2.14	1.1	18
17107111	ZNF75D	zinc finger protein 75D	4.1	2.96	1.25	1.51	2.21	1.23	9
16864946	ZNF765	zinc finger protein 765	6.07	4.93	1.15	-1.35	2.21	-1.32	18
17048944	ZNF789	zinc finger protein 789	3.4	4.55	-1.65	-1.2	-2.21	-1.61	29
16957628	ZNF80	zinc finger protein 80	2.37	3.51	1.29	1.53	-2.2	-1.1	16
16875014	ZNF841	zinc finger protein 841	8.85	7.31	1.73	1.17	2.92	2.26	11
16920121	ZNFX1	zinc finger, NFX1-type containing 1	7.26	8.34	-1.38	1.03	-2.11	-1.48	21
17125290	ZNG1A	Zn regulated GTPase metalloprotein activator 1A	5.44	6.58	1.07	-1.06	-2.21	1.19	38
17125290	ZNG1B	Zn regulated GTPase metalloprotein activator 1B	5.44	6.58	1.07	-1.06	-2.21	1.19	38
17125290	ZNG1C	Zn regulated GTPase metalloprotein activator 1C	5.44	6.58	1.07	-1.06	-2.21	1.19	38
17125290	ZNG1E	Zn regulated GTPase metalloprotein activator 1E	5.44	6.58	1.07	-1.06	-2.21	1.19	38
17125290	ZNG1F	Zn regulated GTPase metalloprotein activator 1F	5.44	6.58	1.07	-1.06	-2.21	1.19	38
16700989	ZP4	zona pellucida glycoprotein 4	4.64	2.35	-1.14	1.7	4.91	1.03	18
16802204	ZWILCH	zwilch kinetochore protein	5.3	6.55	-1.8	-1.66	-2.38	-3.32	30

## Sheet: miRNAs
ID	Gene Symbol	Description	PF44DBO	CF42AH	FC20s	FC30s	FC40s	FC50s	probes totales
16830910	MIR4521	microRNA 4521	2.06	5.26	-1.46	-1.78	-9.19	-3.94	7
16988297	MIR1244-1/2/3/4	microRNA 1244-1	4.37	7.14	-1.64	-2.01	-6.81	-1.28	25
16745507	MIRLET7A2	microRNA let-7a-2	3.08	5.55	-1.65	1.79	-5.54	-1.21	12
17052104	MIR4468	microRNA 4468	2.64	4.63	-1.53	-1.85	-3.97	1.27	8
16755267	MIR3685	microRNA 3685	1.82	3.8	1.68	1.59	-3.97	1.85	10
17017924	MIR3135B	microRNA 3135b	2.85	4.78	1.83	-2.04	-3.81	1.18	6
16788764	MIR544A	microRNA 544a	3.65	5.51	2.97	1.17	-3.63	1.05	8
16990949	MIR143	microRNA 143	4.19	6.04	-4.05	-1.25	-3.59	1.16	32
16990949	MIR145	microRNA 145	4.19	6.04	-4.05	-1.25	-3.59	1.16	32
16816018	MIR365A	microRNA 365a	3.34	5.13	-1.25	1.5	-3.45	4.84	11
17088997	MIR181B2	microRNA 181b-2	3.13	4.9	-1.12	1.34	-3.42	1.86	24
16709317	MIR4295	microRNA 4295	2.87	4.64	1.75	1.02	-3.41	3.74	19
16913617	MIR548O2	microRNA 548o-2	2.48	4.17	-1.22	1.93	-3.21	-1.76	5
16888610	MIR3606	microRNA 3606	8.99	10.66	1.06	-1.2	-3.18	5.53	31
16949909	MIR570	microRNA 570	6.2	7.86	-1.44	-1.84	-3.16	-1.11	9
16815953	MIR4718	microRNA 4718	1.35	3	-1.97	1.2	-3.13	-1.36	7
16823889	MIR548H2	microRNA 548h-2	4	5.57	-1.38	1.68	-2.98	1.63	6
16932473	MIR1286	microRNA 1286	3.18	4.69	1.12	-2.81	-2.84	1.4	12
17099699	MIR3689B	microRNA 3689b	4.1	5.6	-1.52	1.39	-2.83	1.41	17
16788741	MIR654	microRNA 654	4.52	5.99	2.81	-1.14	-2.78	1.4	17
16912939	MIR644A	microRNA 644a	5.16	6.62	-1.5	-1.3	-2.76	1.85	19
16679480	MIR4677	microRNA 4677	4.32	5.78	-1.26	-1.07	-2.73	3.09	20
16771067	MIR1178	microRNA 1178	3.48	4.92	-3.75	-1.51	-2.71	-6.85	55
16886501	MIR4773-1	microRNA 4773-1	1.45	2.85	1.37	1.6	-2.64	1.3	11
16874265	MIR4324	microRNA 4324	3.72	5.08	2.03	-1.38	-2.56	-1.21	9
17112362	MIR4328	microRNA 4328	1.67	2.96	2.08	1.31	-2.45	-1.16	10
17046369	MIR4283-1/2	microRNA 4283-1	2.74	4.03	-1.22	-1.08	-2.44	1.24	25
16788768	MIR487A	microRNA 487a	4.25	5.5	-1.69	-1.25	-2.38	1.59	20
16839524	MIR22	microRNA 22	5.44	6.69	1.46	1.28	-2.38	2.1	40
17099695	MIR3689A	microRNA 3689a	5.01	6.23	1.03	1.21	-2.32	1.53	9
16927174	MIR1306	microRNA 1306	4.59	5.79	-1.33	-1.17	-2.31	-1.4	61
16927174	MIR3618	microRNA 3618	4.59	5.79	-1.33	-1.17	-2.31	-1.4	61
16788733	MIR543	microRNA 543	3.82	5.01	7.16	1.37	-2.3	-1.19	13
17052070	MIR490	microRNA 490	2.06	3.23	1.16	1.04	-2.25	-1.1	18
16888669	MIR1245A	microRNA 1245a	2.07	3.24	1.21	-1.19	-2.25	1.04	18
16911106	MIR103A2	microRNA 103a-2	2.29	3.47	2.41	-1.12	-2.25	2.11	11
16991418	MIR378H	microRNA 378h	3.19	4.34	1.55	-1.01	-2.21	-1.05	10
17105937	MIR548AN	microRNA 548an	3.26	4.38	1.28	1.47	-2.18	-1.08	8
16788727	MIR329-2	microRNA 329-2	4.23	5.34	1.97	-1.06	-2.17	-1.2	13
16745501	MIR125B1	microRNA 125b-1	4.43	5.52	-1.08	-1.59	-2.13	1.26	8
17087109	MIR23B	microRNA 23b	5.95	7.03	1.71	1.25	-2.12	-1.32	18
17087109	MIR27B	microRNA 27b	5.95	7.03	1.71	1.25	-2.12	-1.32	18
16907639	MIR2355	microRNA 2355	2.63	3.69	-1.95	1.52	-2.09	2.25	21
16745509	MIR100	microRNA 100	3.12	4.17	1.07	1.38	-2.07	-1.96	24
16690928	MIR4256	microRNA 4256	2.76	3.81	-1.99	-1.95	-2.07	1.35	14
17098533	MIR3911	microRNA 3911	2.91	3.95	-1.46	2.99	-2.06	-2.38	9
16714084	MIR4294	microRNA 4294	4.73	5.76	-1.14	-1.82	-2.04	-1.77	9
17087004	MIRLET7F1	microRNA let-7f-1	2.32	3.34	1.24	-1.57	-2.03	1.16	11
17075731	MIR6843	microRNA 6843	3.48	4.49	-1.21	-1.25	-2.01	1.21	18
17002657	MIR218-2	microRNA 218-2	4.36	3.36	1.81	1.28	2	-1.41	15
16934866	MIR659	microRNA 659	4.22	3.19	1.11	1.04	2.04	-1.76	18
16953809	MIR425	microRNA 425	5.22	4.19	1.13	-1.06	2.04	-1.28	19
16865054	MIR520C	microRNA 520c	2.58	1.54	-1.26	1.14	2.04	1.23	8
17054530	MIR4655	microRNA 4655	4.9	3.83	-1.15	1.01	2.1	1.56	6
16902500	MIR4783	microRNA 4783	4.16	3.06	-1.11	1.06	2.14	1.01	9
17099697	MIR3689D1	microRNA 3689d-1	6.9	5.79	-1.24	1.08	2.15	-1.28	12
16817918	MIR4518	microRNA 4518	5.46	4.35	2.11	1.98	2.16	-1.16	5
17114799	MIR509-3	microRNA 509-3	2.52	1.41	1.22	1.31	2.17	-1.11	10
16873606	MIR320E	microRNA 320e	3.48	2.33	1.13	1.9	2.22	1.2	8
16935989	MIR1249	microRNA 1249	4.27	3.1	1.25	-1.63	2.25	1.39	9
16994952	MIR4279	microRNA 4279	3.83	2.63	1.63	-2.39	2.31	1.31	4
16801069	MIR4713	microRNA 4713	3.38	2.16	1.67	1.01	2.32	-1.69	18
16841481	MIR1269B	microRNA 1269b	3.65	2.43	1.02	2.11	2.33	1.04	8
16964833	MIR4274	microRNA 4274	3.23	2	1.37	1.59	2.34	1.22	10
16695934	MIR921	microRNA 921	3.51	2.17	1.49	-1.13	2.52	1.3	8
16804476	MIR7-2	microRNA 7-2	2.92	1.53	1.27	1.65	2.62	-1.05	12
16849740	MIR657	microRNA 657	4.68	3.11	1.24	1.27	2.98	1.21	8
16800630	MIR147B	microRNA 147b	6.17	4.59	1.93	1.41	3	4.36	40
16678320	MIR3620	microRNA 3620	5.93	4.33	-1.72	-1.1	3.03	1.37	8
16991757	MIR146A	microRNA 146a	6.92	5.32	3.04	1.11	3.04	1.64	24
17095638	MIR4290	microRNA 4290	4.28	2.67	1.53	1.37	3.06	-1.86	15
17023653	MIR548AJ1	microRNA 548aj-1	2.89	1.22	1.36	-1.45	3.18	-1.42	4
16849339	MIR4316	microRNA 4316	5.57	3.87	1.16	-1.24	3.23	-2.05	8
16882705	MIR4436A	microRNA 4436a	4.41	2.64	-1.37	-1.1	3.42	-1.28	9
16724568	MIR4487	microRNA 4487	4.39	2.58	1.18	-1.56	3.49	-2.55	9
16956978	MIR548AB	microRNA 548ab	4.14	2.22	2.67	1.15	3.77	-1.48	8
16993908	MIR4635	microRNA 4635	5.08	2.76	1.27	2.01	4.97	-1.66	11
16927684	MIR130B	microRNA 130b	6.18	3.76	3.77	2.45	5.33	2.36	4
16991760	MIR3142	microRNA 3142	4.86	2.43	2.26	1.12	5.41	2.28	11

## Sheet: snoRNAs
ID	Gene Symbol	Description	PF44DBO	CF42AH	FC20s	FC30s	FC40s	FC50s	probes totales
16987992	SNORA13	small nucleolar RNA, H/ACA box 13	7.97	6.02	1.6	2.25	3.86	-2.9	22
16700713	SNORA14B	small nucleolar RNA, H/ACA box 14B	5.27	4.12	1.75	1.37	2.22	2.35	13
16966721	SNORA26	small nucleolar RNA, H/ACA box 26	5.13	3.93	-1.72	-1.75	2.31	1.33	12
16919225	SNORA71A	small nucleolar RNA, H/ACA box 71A	10.66	9.06	2.18	1.25	3.03	1.43	9
16894422	SNORA80B	small nucleolar RNA, H/ACA box 80B	5.42	4.03	1.76	1.22	2.62	-1.21	9
16694357	SNORA80E	small nucleolar RNA, H/ACA box 80E	7.09	6	1.21	1.42	2.13	1.42	18
16788574	SNORD113-2	small nucleolar RNA, C/D box 113-2	3.16	4.33	3.52	-1.63	-2.25	2.63	14
16788655	SNORD114-10	small nucleolar RNA, C/D box 114-10	3.64	5.76	2.75	-1.11	-4.37	1.27	8
16788667	SNORD114-16	small nucleolar RNA, C/D box 114-16	5.78	7.33	6.7	-1.16	-2.92	1.05	12
16788687	SNORD114-23	small nucleolar RNA, C/D box 114-23	3.35	4.37	3.17	1	-2.04	1.4	11
16788689	SNORD114-24	small nucleolar RNA, C/D box 114-24	3.84	5.16	4.61	-1.34	-2.49	-1.16	14
16788622	SNORD114-4	small nucleolar RNA, C/D box 114-4	4.1	5.53	1.84	-1.42	-2.7	1.04	9
16788624	SNORD114-5	small nucleolar RNA, C/D box 114-5	2.14	3.9	2.32	-1.74	-3.39	2.8	9
16788628	SNORD114-6	small nucleolar RNA, C/D box 114-6	3.7	7.1	24.17	-22.02	-10.57	-3.75	8
16798428	SNORD115-10	small nucleolar RNA, C/D box 115-10	3.48	2.48	4.08	1.44	2	1.86	25
16798428	SNORD115-42	small nucleolar RNA, C/D box 115-42	3.48	2.48	4.08	1.44	2	1.86	25
16798434	SNORD115-45	small nucleolar RNA, C/D box 115-45	3.28	1.68	-1.47	1.01	3.04	-1.52	8
16798278	SNORD115-6	small nucleolar RNA, C/D box 115-6	3.48	2.48	4.08	1.44	2	1.86	25
16798162	SNORD116-13	small nucleolar RNA, C/D box 116-13	2.06	3.18	1.2	1.01	-2.18	1.12	8
16798230	SNORD116-27	small nucleolar RNA, C/D box 116-27	4.43	5.52	1.6	1.01	-2.12	2.37	8
16889629	SNORD11B	small nucleolar RNA, C/D box 11B	1.95	3.37	-1.04	-1.44	-2.68	-1.58	12
16783830	SNORD127	small nucleolar RNA, C/D box 127	2.86	4.05	1.37	-1.13	-2.28	1.28	20
16867229	SNORD37	small nucleolar RNA, C/D box 37	6.62	5.5	-1.03	1.37	2.17	-2.72	10
16842237	SNORD3C	small nucleolar RNA, C/D box 3C	6.98	10.92	16.27	-1.67	-15.31	-1.28	16
16878585	SNORD53	small nucleolar RNA, C/D box 53	7.1	6.04	1.76	-1.05	2.09	1.25	13
16786058	SNORD56B	small nucleolar RNA, C/D box 56B	3.61	5	2.02	-1.23	-2.62	2.14	10
16833343	SNORD7	small nucleolar RNA, C/D box 7	3.04	4.72	1.15	-2.05	-3.21	-1.08	24
16684192	SNORD99	small nucleolar RNA, C/D box 99	2.85	1.69	-1.72	-2.18	2.23	1.3	11
16661495	SCARNA1	small Cajal body-specific RNA 1	3.18	4.54	-2.69	-2.36	-2.57	1.62	24
16892523	SCARNA6	small Cajal body-specific RNA 6	6.76	5.71	3.89	-1.22	2.07	2.84	21
16730104	SCARNA9	small Cajal body-specific RNA 9	6.69	7.77	-1.01	-2.03	-2.11	-1.01	10

## Sheet: snRNAs
ID	Gene Symbol	Description	PF44DBO	CF42AH	FC20s	FC30s	FC40s	FC50s	probes totales
16686271	RNU5F-1	RNA, U5F small nuclear 1	3.43	5.03	-3.49	2.26	-3.04	-3.42	10
16863968	SNAR-G1	small ILF3/NF90-associated RNA G1	6.86	5.25	-1.08	-1.18	3.03	-1.23	8
16949617	SNAR-I	small ILF3/NF90-associated RNA I	5.24	6.3	1.02	-1.64	-2.1	2.56	12

## Sheet: lncRNAs
ID	Gene symbol	Description	PF44DBO	CF42AH	FC20s	FC30s	FC40s	FC50s	probes totales
16740135	MIR194-2HG	MIR194-2 host gene	3.78	4.83	-1.05	1.51	-2.06	1.09	26
16733985	MIR210HG	MIR210 host gene	4.35	5.75	-1.47	2.05	-2.63	-1.11	22
16839524	MIR22HG	MIR22 host gene	5.44	6.69	1.46	1.28	-2.38	2.1	40
16901666	LINC00116	long intergenic non-protein coding RNA 116	3.96	2.89	1.15	-1.12	2.09	1.07	21
16757601	LINC00173	long intergenic non-protein coding RNA 173	4.61	3.49	-1.03	1.25	2.17	-1.18	7
17058207	LINC00174	long intergenic non-protein coding RNA 174	2.34	3.33	1.21	-1.87	-2	1.47	10
16712644	LINC00202-1	long intergenic non-protein coding RNA 202-1	5.31	4.17	1.13	1.83	2.19	2.37	8
16703431	LINC00264	long intergenic non-protein coding RNA 264	3.96	2.7	1.37	-2.6	2.4	1.11	9
17116791	LINC00280	long intergenic non-protein coding RNA 280	3.81	2.37	-1.13	-1.08	2.72	1.01	13
17117928	LINC00315	long intergenic non-protein coding RNA 315	4.06	5.09	1.32	1.46	-2.05	-1.09	11
17012713	LINC00326	long intergenic non-protein coding RNA 326	3.25	2.25	1.15	1.33	2	1	18
17018286	LINC00336	long intergenic non-protein coding RNA 336	4.51	3.11	1.95	-1.02	2.64	-1.52	18
16796412	LINC00341	long intergenic non-protein coding RNA 341	4.08	5.59	-1.44	1.28	-2.86	-2.36	19
16772901	LINC00350	long intergenic non-protein coding RNA 350	4.67	3.63	1.1	-1.25	2.06	1.28	24
17025564	LINC00473	long intergenic non-protein coding RNA 473	4.4	3.12	1.38	-1.33	2.42	1.19	29
17086739	LINC00484	long intergenic non-protein coding RNA 484	4.24	3.2	1.6	-1.01	2.06	1.6	19
16924521	LINC00515	long intergenic non-protein coding RNA 515	2.47	3.54	1.5	-1.38	-2.11	2.28	21
16948161	LINC00578	long intergenic non-protein coding RNA 578	4.97	7.77	2.47	-1.15	-6.98	-1.42	22
16812009	LINC00597	long intergenic non-protein coding RNA 597	2.96	4.81	1.02	1.1	-3.59	1.61	18
17114400	LINC00633	long intergenic non-protein coding RNA 633	3.94	2.74	1.3	-1.35	2.29	1.13	8
16819813	LINC00920	long intergenic non-protein coding RNA 920	4.57	3.22	-1.03	1.37	2.55	-1.21	20
16949922	LINC00969	long intergenic non-protein coding RNA 969	2.36	4.18	-2.21	3.18	-3.54	1.09	25
16704064	LINC00999	long intergenic non-protein coding RNA 999	2.73	3.82	2.04	-1.16	-2.13	1.14	9
16866383	LINC01002	long intergenic non-protein coding RNA 1002	5.43	6.45	-1.31	-1.55	-2.03	1.22	10
17061430	LINC01004	long intergenic non-protein coding RNA 1004	3.86	5.2	-1.34	-1.36	-2.53	-1.42	20
16965142	LINC01085	long intergenic non-protein coding RNA 1085	4.76	8.18	-9.5	1.08	-10.7	1.07	22
16968237	LINC01094	long intergenic non-protein coding RNA 1094	2.6	4.02	1.69	-2.02	-2.69	2.14	25
16701007	LINC01139	long intergenic non-protein coding RNA 1139	3.62	7.02	-9.1	1.14	-10.61	-7.37	19
17002492	LINC01202	long intergenic non-protein coding RNA 1202	2.04	3.04	-1.37	1.63	-2	1.03	22
16683268	LINC01355	long intergenic non-protein coding RNA 1355	4.9	6.16	1.09	-1.13	-2.41	-1.6	24
16979379	LINC01365	long intergenic non-protein coding RNA 1365	3.04	1.97	-1.09	1.14	2.09	-1.36	17
17046750	LINC01372	long intergenic non-protein coding RNA 1372	2.39	3.91	-1.5	1.01	-2.88	1.93	8
16922469	LINC01436	long intergenic non-protein coding RNA 1436	3.26	4.69	1.23	1.33	-2.69	1.27	15
16693345	LINC01527	long intergenic non-protein coding RNA 1527	2.47	3.48	1.09	-1.05	-2	-1.15	23
16805218	LINC01578	long intergenic non-protein coding RNA 1578	6.33	7.4	-1.52	-2.03	-2.09	1.37	28
16890556	LINC01614	long intergenic non-protein coding RNA 1614	3.57	5.91	-2.17	4.98	-5.07	-1.4	19
17062945	LINC-PINT	long intergenic non-protein coding RNA, p53 induced transcript	8.52	7.02	-1.02	-1.18	2.83	-1.67	20
16826606	CRNDE	colorectal neoplasia differentially expressed (non-protein coding)	5.11	6.18	-1.09	-1.12	-2.11	-2.4	32
17088159	FAM225A	family with sequence similarity 225, member A (non-protein coding)	5.54	4.11	-1.2	1.26	2.7	-1.24	9
16674005	GAS5	growth arrest-specific 5 (non-protein coding)	3.25	4.27	-2.37	1.25	-2.02	1.09	17
17006605	HCP5	HLA complex P5 (non-protein coding)	2.38	3.58	1.18	-2.76	-2.3	-1.17	8
16788520	MEG3	maternally expressed 3 (non-protein coding)	4.63	6.4	13.19	-2.3	-3.4	9.44	12
16834566	NBR2	neighbor of BRCA1 gene 2 (non-protein coding)	3.79	5.43	-1.36	-1.9	-3.12	1.04	11
16726880	NEAT1	nuclear paraspeckle assembly transcript 1 (non-protein coding)	11.9	8.9	-1.62	1.02	7.99	1.35	9
17117708	CCDC144NL-AS1	CCDC144NL antisense RNA 1	3.93	5.47	-1.94	1.22	-2.91	3.33	39
16741418	ANO1-AS2	ANO1 antisense RNA 2 (head to head)	4.66	3.5	-1.1	-1.1	2.24	-1.43	24
16777455	C1QTNF9B-AS1	C1QTNF9B antisense RNA 1	4.55	5.68	-1.74	-1.28	-2.18	-1.23	15
16711394	CALML3-AS1	CALML3 antisense RNA 1	3.47	2.32	-1.24	1.05	2.22	1.13	23
16689678	CCDC18-AS1	CCDC18 antisense RNA 1	6.21	5.16	-1.38	-1.32	2.06	1.04	20
16780352	DNAJC3-AS1	DNAJC3 antisense RNA 1 (head to head)	5.23	3.98	1.04	-1.13	2.39	1.33	17
16674005	GAS5-AS1	GAS5 antisense RNA 1	3.25	4.27	-2.37	1.25	-2.02	1.09	17
16793678	HIF1A-AS2	HIF1A antisense RNA 2	3.78	7.14	-1.94	3.06	-10.28	4.97	20
16923686	ITGB2-AS1	ITGB2 antisense RNA 1	4.15	3.11	1.5	1.07	2.05	-1.2	16
17015814	JARID2-AS1	JARID2 antisense RNA 1	4.15	2.67	-1.27	-1.51	2.78	-1	22
16696895	LHX4-AS1	LHX4 antisense RNA 1	3.75	4.79	1.1	-1.07	-2.05	1.27	20
16811523	LOXL1-AS1	LOXL1 antisense RNA 1	5.98	7.16	1.13	-1.48	-2.27	1.16	20
16715997	NUTM2B-AS1	NUTM2B antisense RNA 1	4.12	5.45	-1.42	-1.48	-2.51	1.79	13
17064002	OR2A1-AS1	OR2A1 antisense RNA 1	2.78	3.84	1.55	1.14	-2.08	-1.04	12
16984331	OXCT1-AS1	OXCT1 antisense RNA 1	4.95	3.8	-1.06	1.16	2.22	1.19	24
16949564	P3H2-AS1	P3H2 antisense RNA 1	3.6	2.46	-1.16	1.43	2.21	1.1	16
16884679	PAX8-AS1	PAX8 antisense RNA 1	3.54	6.09	-1.02	-1.91	-5.87	-1.13	35
17053850	PAXIP1-AS2	PAXIP1 antisense RNA 2	3.96	5.12	-1.37	-2.35	-2.23	1.68	20
16929193	PIK3IP1-AS1	PIK3IP1 antisense RNA 1 (head to head)	3.25	4.26	1.22	1.19	-2.03	1.47	17
17003249	PRR7-AS1	PRR7 antisense RNA 1	4.62	3.61	1.1	1.37	2.01	1.03	27
16793438	PSMA3-AS1	PSMA3 antisense RNA 1	4.21	5.71	-1.12	-1.29	-2.83	-1.09	22
17088579	PSMD5-AS1	PSMD5 antisense RNA 1 (head to head)	1.86	3.6	2.18	1.72	-3.34	-2.78	19
17042905	PSMG3-AS1	PSMG3 antisense RNA 1 (head to head)	3.38	4.67	1.07	1.55	-2.44	-1.61	19
16748707	RERG-AS1	RERG antisense RNA 1	3.94	2.81	-1.2	-1.23	2.19	-1.39	19
16934039	RNF185-AS1	RNF185 antisense RNA 1	4.05	5.43	-2.15	-1.17	-2.61	2.06	24
16668880	SLC16A1-AS1	SLC16A1 antisense RNA 1	4.52	5.96	-1.8	-1.21	-2.71	-1.5	24
16848405	SOX9-AS1	SOX9 antisense RNA 1	3.14	2.04	-1.1	-1.43	2.14	-1.35	29
16955748	SYNPR-AS1	SYNPR antisense RNA 1	3.05	2.04	1.18	1.06	2.02	-1.04	21
16871411	TMEM147-AS1	TMEM147 antisense RNA 1	6.06	4.79	1.04	-1.34	2.41	-1.18	23
16949827	XXYLT1-AS2	XXYLT1 antisense RNA 2	4.09	2.87	-1.88	-3.2	2.33	-1.39	20
16938309	ZNF385D-AS1	ZNF385D antisense RNA 1	2.98	1.76	1.57	1.05	2.32	1.17	17
16990949	CARMN	cardiac mesoderm enhancer-associated non-coding RNA	4.19	6.04	-4.05	-1.25	-3.59	1.16	32
16943581	DUBR	DPPA2 upstream binding RNA	4.3	5.85	1.76	-1.53	-2.92	1.27	31
16828964	FENDRR	FOXF1 adjacent non-coding developmental regulatory RNA	2.65	3.96	1.15	-1.16	-2.48	-1.03	28
17082032	MINCR	MYC-induced long noncoding RNA	4.72	3.65	-1.05	-1.35	2.09	1.18	20
16660753	LINC02800	long intergenic non-protein coding RNA 2800	4.31	2.94	1.46	3.33	2.59	-1.17	9
16772523	LINC02415	long intergenic non-protein coding RNA 2415	4.64	3.56	-1.15	1.11	2.11	1.01	8
16785048	LINC03033	long intergenic non-protein coding RNA 3033	3.2	5	-1.48	1.64	-3.47	1.51	23
16822249	LINC01347	long intergenic non-protein coding RNA 1347	6.22	7.58	-1.09	-1.36	-2.57	1.18	28
16838451	LINC02078	long intergenic non-protein coding RNA 2078	4.39	3.31	-1.35	-1.02	2.13	1.65	21
16838480	LINC01978	long intergenic non-protein coding RNA 1978	4.84	3.7	1.04	-1.08	2.21	1.01	20
16907117	LINC01792	long intergenic non-protein coding RNA 1792	3.39	2.31	-1.26	1.07	2.11	-1.06	16
16942696	LINC02047	long intergenic non-protein coding RNA 2047	2.88	1.51	1.33	-1.09	2.59	-1.8	17
17065047	LINC03105	long intergenic non-protein coding RNA 3105	6	7.18	-2.05	7.25	-2.27	-1.31	19
17077191	LINC02984	long intergenic non-protein coding RNA 2984	4.33	6.51	1	-2.63	-4.53	-1.1	12
17100839	LINC00960	long intergenic non-protein coding RNA 960	6.74	5.33	2.35	-1.06	2.66	-2.12	30
17117397	LINC02783	long intergenic non-protein coding RNA 2783	3.44	5.53	-4.18	2.17	-4.26	3.82	8
17117458	LINC02961	long intergenic non-protein coding RNA 2961	3.92	2.62	-1.19	1.31	2.47	-1.21	14
17121072	LINC03033	long intergenic non-protein coding RNA 3033	1.99	3.21	-1.47	1.08	-2.32	1.45	12
17119086	SNHG16	small nucleolar RNA host gene 16	11.79	10.73	1.7	-1.03	2.09	1.02	22
17121916	MIR924HG	MIR924 host gene	1.93	2.97	-1.02	1.48	-2.07	-2.16	26
17126190	SNHG7	small nucleolar RNA host gene 7	6.51	5.34	2.05	1.49	2.25	1.02	5
17122134	LOC284344	uncharacterized LOC284344	6.07	4.82	1.32	-1.16	2.38	2.91	26
17118285	LOC100128653	uncharacterized LOC100128653	3.93	2.88	-1	-1.06	2.06	1	15
17088957	LOC100129034	uncharacterized LOC100129034	6.89	8.17	-1.69	-1.62	-2.43	-2.38	20
16897872	LOC100129434	uncharacterized LOC100129434	3.17	5.85	-1.85	-1.49	-6.4	1.25	19
17090889	LOC100130548	uncharacterized LOC100130548	4.24	3.11	1.06	-1.44	2.19	-1.56	21
16829113	LOC105371401	uncharacterized LOC105371401	5.27	6.43	1.14	-1.22	-2.24	1.3	22
16791634	LOC100506071	uncharacterized LOC100506071	2.78	3.87	-1.39	1.07	-2.14	-1.23	18
16876428	LOC101927468	uncharacterized LOC101927468	2.42	4.52	-1.33	4.51	-4.28	1.03	8
16678676	LOC101927604	uncharacterized LOC101927604	3.29	4.69	2	1.03	-2.64	1.12	22
16825446	LOC101928188	uncharacterized LOC101928188	5.07	6.19	1.96	-1.22	-2.17	1.87	8
17010390	LOC101928516	uncharacterized LOC101928516	2.89	3.89	-1.11	1.23	-2	2.24	23
16745462	LOC101929227	uncharacterized LOC101929227	3.16	2.12	-1.01	1.25	2.06	1.4	21
16979310	LOC101929762	uncharacterized LOC101929762	3.85	2.83	1.52	1.29	2.03	-1.33	23
17065047	LOC389831	uncharacterized LOC389831	6	7.18	-2.05	7.25	-2.27	-1.31	19
16914607	LOC105372645	uncharacterized LOC105372645	3.65	2.35	1.61	1.02	2.47	-1.11	22
17067748	LOC105379362	uncharacterized LOC105379362	3.94	7.31	1.87	1.18	-10.35	7.66	14
16735303	LOC283299	uncharacterized LOC283299	2.74	4.77	-1.56	2.42	-4.06	1.17	16
16811577	LOC283731	uncharacterized LOC283731	3.34	2.32	1.37	1.4	2.03	1.15	23
17113053	LOC286437	uncharacterized LOC286437	3.85	5	1.1	-1.06	-2.22	1.46	18
16822249	LOC100288069	uncharacterized LOC100288069	6.22	7.58	-1.09	-1.36	-2.57	1.18	28
16900227	LOC442028	uncharacterized LOC442028	4.81	3.53	-1.2	1.03	2.43	1.01	13
17109677	LOC729609	uncharacterized LOC729609	3.64	2.5	1.84	-1.02	2.21	-1.35	22
16715974	LOC729815	uncharacterized LOC729815	4.39	3.38	-1.17	1.72	2.01	-1.07	12
16880035	LOC730100	uncharacterized LOC730100	3.2	2.03	1.35	1.03	2.24	-1.22	21
16825863	LOC730183	uncharacterized LOC730183	4.53	3.4	-1.37	-1.53	2.19	-1.47	23
16945239	LOC90246	uncharacterized LOC90246	4.74	6.12	1.42	1.22	-2.6	-1.08	21
17044795	DKFZP586I1420	uncharacterized protein DKFZp586I1420	4.16	5.33	1.18	-1.79	-2.24	-3.2	11
16822256	LOC729737	uncharacterized LOC729737	7.03	8.16	-1.05	-1.46	-2.19	-1.1	25
17120268	LOC442028	uncharacterized LOC442028	2.24	3.53	-1.4	1.2	-2.43	1.7	23
16857543	LOC100034248	uncharacterized LOC100034248	1.84	2.87	1.17	1.22	-2.04	-1.21	9
17117805	LOC100127909	uncharacterized LOC100127909	4.98	3.98	-1.51	1.11	2	-1.08	16
17117547	LOC100130428	IGYY565	3.79	4.81	-1.4	-2.34	-2.03	-2.01	14
16806753	LOC100131315	uncharacterized LOC100131315	6.75	5.45	-1.18	-1.11	2.46	1.86	22
16682219	LOC100132147	uncharacterized LOC100132147	2.74	1.36	1.14	-1.22	2.61	1.35	8
17118407	LOC100132249	uncharacterized LOC100132249	4.72	3.63	-1.06	1.05	2.13	1.72	16
16953237	LOC100133032	uncharacterized LOC100133032	2.6	3.67	-1.07	1.38	-2.09	1.47	22
16822249	LOC100134822	uncharacterized LOC100134822	6.22	7.58	-1.09	-1.36	-2.57	1.18	28
16900724	LOC100506123	uncharacterized LOC100506123	3.06	5.26	-3.43	2.46	-4.58	-1.53	9
17117554	LOC100506248	prothymosin alpha	7.68	9.25	-1.11	-1.89	-2.96	-1.29	9
16848896	LOC100507191	uncharacterized LOC100507191	4.23	3.04	-1	-1.01	2.29	1.05	20
17118039	LOC100507209	uncharacterized LOC100507209	3.05	4.31	-2.04	-1.48	-2.38	1.68	14
16838238	LOC100996273	uncharacterized LOC100996273	4.14	2.77	-2.34	1.19	2.59	-1.71	8
16692577	LOC100996713	uncharacterized LOC100996713	2.34	3.69	3.29	1	-2.56	5.17	8
16670276	LOC100996732	uncharacterized LOC100996732	5.57	6.62	1.04	1.21	-2.06	-1.6	9
16780926	LOC101927712	uncharacterized LOC101927712	2.72	1.69	1.1	1.57	2.04	-1.14	15
17044193	LOC101927841	uncharacterized LOC101927841	3.95	5.23	2.3	1.34	-2.43	-2.1	18
16822258	LOC101927999	putative uncharacterized protein encoded by LINC00174	7.09	8.16	-1.34	-1.17	-2.1	1.35	11
16890475	LOC101928103	uncharacterized LOC101928103	2.06	3.17	-2.01	1.09	-2.15	1.14	15
17094240	LOC101928195	monofunctional C1-tetrahydrofolate synthase, mitochondrial-like	7.27	4.96	2.43	1.26	4.95	-1.02	9
17005023	LOC101928331	uncharacterized LOC101928331	3.75	2.66	-2.65	1.04	2.13	-1.07	14
16948173	LOC101928711	uncharacterized LOC101928711	5.99	8.61	1.32	-1.21	-6.13	-2.34	15
16714842	LOC101928859	uncharacterized LOC101928859	2.93	1.89	1.17	1.47	2.06	-1.12	19
16977187	LOC101928864	uncharacterized LOC101928864	3.48	2.22	1.52	1.15	2.4	-1.04	22
16691385	LOC101929023	uncharacterized LOC101929023	4.04	2.88	1.53	-1.01	2.22	1.22	21
16703828	LOC101929475	uncharacterized LOC101929475	2.83	3.91	-1.18	-1.43	-2.11	1.13	12
16843949	LOC101929494	uncharacterized LOC101929494	5.14	6.28	1.49	-1.2	-2.2	-1.08	18
17014947	LOC101929692	uncharacterized LOC101929692	4.15	2.95	1.52	1.14	2.29	-1.6	23
16879363	LOC101929700	uncharacterized LOC101929700	1.76	2.95	1.93	1.19	-2.29	1.06	20
16677604	LOC101929713	uncharacterized LOC101929713	3.42	2.37	1.02	1.02	2.08	1.88	19
16822249	LOC101929823	uncharacterized LOC101929823	6.22	7.58	-1.09	-1.36	-2.57	1.18	28
16772531	LOC101929974	uncharacterized LOC101929974	5.48	4.19	1.52	-1.04	2.45	-1.92	10
16806820	LOC101929988	uncharacterized LOC101929988	2.97	5.41	-1.18	1.8	-5.42	3.62	21
16806817	LOC101929988	uncharacterized LOC101929988	3.81	5.19	1.49	-1.91	-2.6	1.74	15
16822249	LOC101930131	uncharacterized LOC101930131	6.22	7.58	-1.09	-1.36	-2.57	1.18	28
16988289	LOC102467225	uncharacterized LOC102467225	1.72	2.84	1.21	1.35	-2.17	1.22	20
16998976	LOC102723365	uncharacterized LOC102723365	3.37	2.28	-1.02	1.52	2.13	1.19	16
16822249	LOC102723643	uncharacterized LOC102723643	6.22	7.58	-1.09	-1.36	-2.57	1.18	28
16896576	LOC102723739	uncharacterized LOC102723739	2.46	3.98	1.05	-1.13	-2.86	3.22	18
16866627	LOC102723811	uncharacterized LOC102723811	3.27	4.31	1.1	-1.15	-2.05	1.6	24
16699864	LOC102723817	uncharacterized LOC102723817	2.68	4.31	1.89	-1.48	-3.09	1.68	19
16982454	LOC102723847	uncharacterized LOC102723847	3.44	2.42	-1.05	-1.25	2.03	1.44	8
17048027	LOC102723885	uncharacterized LOC102723885	3.95	2.71	1.78	1.72	2.36	-1.19	19
17092306	LOC102723994	uncharacterized LOC102723994	3.46	2.46	-1.27	-1.18	2	1.38	18
17095410	LOC102724057	uncharacterized LOC102724057	2.46	1.38	-1.21	1.13	2.12	1.03	11
16818458	LOC102724062	protein FAM153B-like	4.05	2.9	1.37	1.81	2.23	-1.01	10
17014493	LOC102724087	uncharacterized LOC102724087	5.3	4.18	2.8	1.32	2.18	-1.52	15
17065047	LOC102724219	uncharacterized LOC102724219	6	7.18	-2.05	7.25	-2.27	-1.31	19
16860130	LOC102724427	uncharacterized LOC102724427	2.69	1.69	1.16	1.54	2.01	1.07	16
17065047	LOC102724441	uncharacterized LOC102724441	6	7.18	-2.05	7.25	-2.27	-1.31	19
17065047	LOC102724843	uncharacterized LOC102724843	6	7.18	-2.05	7.25	-2.27	-1.31	19
17065047	LOC102724951	uncharacterized LOC102724951	6	7.18	-2.05	7.25	-2.27	-1.31	19
17118127	LOC102724994	putative POM121-like protein 1-like	5.87	3.83	-1.31	1.25	4.09	3.39	6
16713684	LOC102725179	tyrosine-protein phosphatase non-receptor type 20-like	3.05	4.73	-1.16	1.42	-3.19	-1.38	8
16670291	LOC105369140	putative neuroblastoma breakpoint family member 6-like protein	3.44	2.37	-1.46	1	2.1	1.12	11
16822249	LOC105369256	uncharacterized LOC105369256	6.22	7.58	-1.09	-1.36	-2.57	1.18	28
16713684	LOC105369264	tyrosine-protein phosphatase non-receptor type 20	3.05	4.73	-1.16	1.42	-3.19	-1.38	8
16922606	LOC105369301	uncharacterized LOC105369301	3.64	2.51	1.2	1.92	2.19	5.25	23
16745987	LOC105369559	uncharacterized LOC105369559	4.05	6.5	1.13	1.18	-5.45	3.15	19
16747257	LOC105369628	uncharacterized LOC105369628	2.89	4.67	-1.01	1.45	-3.43	-1.73	20
16761316	LOC105369656	uncharacterized LOC105369656	3.16	2.05	-1.19	1.09	2.15	1.41	12
16761776	LOC105369669	uncharacterized LOC105369669	4.65	6.25	1.29	1.17	-3.04	2.69	11
16754300	LOC105369838	uncharacterized LOC105369838	2.37	1.13	1.15	1.01	2.36	1.31	11
16754402	LOC105369848	uncharacterized LOC105369848	4.7	3.52	1.75	1.4	2.27	25.14	17
16754577	LOC105369865	uncharacterized LOC105369865	3.83	4.86	-1.04	1.38	-2.04	-1.05	25
16777360	LOC105370107	uncharacterized LOC105370107	3.68	2.45	1.36	1.25	2.35	1.07	15
16773960	LOC105370158	uncharacterized LOC105370158	2.74	3.93	-1.05	-1.2	-2.28	1.01	23
16778305	LOC105370167	uncharacterized LOC105370167	3.77	2.71	-1.55	1.12	2.08	-1.13	23
17117602	LOC105370374	uncharacterized LOC105370374	3.7	5.01	1.1	1.02	-2.48	1.18	15
16793674	LOC105370526	uncharacterized LOC105370526	3.37	7.07	-2.84	7.29	-13.01	5.38	20
16785512	LOC105370539	uncharacterized LOC105370539	3.75	2.68	1.34	1.15	2.11	1.03	17
16785512	LOC105370540	uncharacterized LOC105370540	3.75	2.68	1.34	1.15	2.11	1.03	17
16809212	LOC105370814	uncharacterized LOC105370814	4.35	3.09	1.42	1.37	2.38	1.13	19
16816361	LOC105371105	uncharacterized LOC105371105	3.47	2.43	1.16	1.16	2.06	-1.02	25
16691969	LOC105371220	uncharacterized LOC105371220	6.73	8.12	-2.35	-2.93	-2.61	-1.06	13
16821734	LOC105371399	uncharacterized LOC105371399	3.73	2.66	-1.05	-1.14	2.11	1.01	20
16829113	LOC105371401	uncharacterized LOC105371401	5.27	6.43	1.14	-1.22	-2.24	1.3	22
16673934	LOC105371617	uncharacterized LOC105371617	3.03	5.31	1.15	2.05	-4.86	16.13	17
16855634	LOC105372158	uncharacterized LOC105372158	4.46	2.95	8.96	1.24	2.84	-1.39	8
16857543	LOC105372258	uncharacterized LOC105372258	1.84	2.87	1.17	1.22	-2.04	-1.21	9
16858647	LOC105372276	uncharacterized LOC105372276	3.71	2.69	1.61	1.46	2.03	1.9	15
16917987	LOC105372576	uncharacterized LOC105372576	3.89	2.71	-1.08	-1.05	2.26	1.1	16
16912127	LOC105372578	uncharacterized LOC105372578	3.28	2.06	1.14	-1.25	2.33	-1.42	12
16918201	LOC105372587	uncharacterized LOC105372587	4.85	3.62	1.94	-1.9	2.36	1.03	10
16913716	LOC105372614	uncharacterized LOC105372614	4.37	3.28	-1.47	1.39	2.14	1	21
16914607	LOC105372647	uncharacterized LOC105372647	3.65	2.35	1.61	1.02	2.47	-1.11	22
16924665	LOC105372765	uncharacterized LOC105372765	4.38	3.26	1.02	-1.05	2.17	1.03	20
16925431	LOC105372794	uncharacterized LOC105372794	1.3	2.37	1.5	1.11	-2.09	1.23	15
16698679	LOC105372876	uncharacterized LOC105372876	3.37	2.21	1.09	-1.55	2.24	-1.08	16
16676931	LOC105372893	uncharacterized LOC105372893	2.76	1.56	-1.88	-1.05	2.31	1.03	16
17114014	LOC105373334	uncharacterized LOC105373334	2.76	4.08	1.89	-2.05	-2.5	-1.45	15
17114687	LOC105373343	uncharacterized LOC105373343	3.83	2.64	1.05	1.5	2.29	1.01	10
16877315	LOC105373436	uncharacterized LOC105373436	3.74	2.48	2.24	1.09	2.4	-1.65	17
16877550	LOC105373463	uncharacterized LOC105373463	4.65	3.57	1.47	-1.06	2.11	1.3	18
16884297	LOC105373547	uncharacterized LOC105373547	3.56	1.45	1.2	-1.36	4.33	1.55	9
16884297	LOC105373552	uncharacterized LOC105373552	3.56	1.45	1.2	-1.36	4.33	1.55	9
16907034	LOC105373831	uncharacterized LOC105373831	3.48	2.33	-1.05	-1.2	2.22	1.18	26
16890058	LOC105373853	uncharacterized LOC105373853	3.74	5.7	1.01	-1.35	-3.89	5.56	23
16890522	LOC105373868	uncharacterized LOC105373868	2.52	3.68	-1.38	1.49	-2.23	1.29	18
16891812	LOC105373920	uncharacterized LOC105373920	2.79	1.76	1.4	-1.23	2.05	-1.1	14
16909887	LOC105373955	uncharacterized LOC105373955	3.87	2.78	1.04	1.89	2.13	1.07	23
16943222	LOC105374002	uncharacterized LOC105374002	2.96	1.82	-1.26	1.47	2.2	2.26	16
16943230	LOC105374003	uncharacterized LOC105374003	3.41	2.36	1.03	1.5	2.07	4.78	18
16944976	LOC105374086	skin secretory protein xP2-like	3.88	4.89	1.04	1.42	-2.01	1.46	17
16959843	LOC105374132	uncharacterized LOC105374132	4.09	2.93	1.36	-1.37	2.24	1.02	21
16960695	LOC105374171	uncharacterized LOC105374171	5.86	2.14	1.33	-1.13	13.17	-1.39	20
16949449	LOC105374261	uncharacterized LOC105374261	3.4	2.08	1.04	-1.11	2.49	1.07	14
16895101	LOC105374323	uncharacterized LOC105374323	2.65	1.56	-1.04	1.95	2.14	-1.16	20
16879487	LOC105374570	uncharacterized LOC105374570	5.09	3.91	-1.02	1.59	2.27	1.4	19
17007851	LOC105375032	uncharacterized LOC105375032	1.73	2.79	1.19	-1.11	-2.09	1.44	14
17054203	LOC105375112	putative protein FAM157B	3.83	2.29	1.93	-2.67	2.91	-1.42	8
17050120	LOC105375440	uncharacterized LOC105375440	4.82	7.54	2.83	1.39	-6.59	-3.83	19
17053888	LOC105375589	uncharacterized LOC105375589	4.13	3.08	1.34	1.08	2.07	-1.39	19
17079517	LOC105375666	uncharacterized LOC105375666	6.77	5.35	1.32	-1.49	2.67	-1.56	18
17080666	LOC105375734	uncharacterized LOC105375734	3.69	4.93	-8.96	-1.69	-2.36	1.89	23
17069968	LOC105375896	uncharacterized LOC105375896	1.57	4.17	2.33	-1.34	-6.08	-1.67	8
17094002	LOC105376036	uncharacterized LOC105376036	6.76	5.69	1.18	-1.21	2.1	1.14	18
17094671	LOC105376070	uncharacterized LOC105376070	2.46	3.53	-1.49	-1.88	-2.1	-1.39	23
17088541	LOC105376244	uncharacterized LOC105376244	3.87	2.79	1.22	1.03	2.11	-1.06	20
17089368	LOC105376282	uncharacterized LOC105376282	2.25	3.43	-1.58	2.11	-2.28	1	17
16722360	LOC105376569	uncharacterized LOC105376569	2.77	1.56	1.22	1.01	2.3	-1.14	14
16722978	LOC105376593	uncharacterized LOC105376593	3.3	2.3	-1.1	1.21	2	-1.55	19
16822249	LOC105376783	uncharacterized LOC105376783	6.22	7.58	-1.09	-1.36	-2.57	1.18	28
16822258	LOC105376788	putative uncharacterized protein FLJ46235	7.09	8.16	-1.34	-1.17	-2.1	1.35	11
16683369	LOC105376859	uncharacterized LOC105376859	3.84	2.78	1.01	1.23	2.08	1.23	24
16683951	LOC105376890	uncharacterized LOC105376890	5.25	4.18	-1.02	-1.12	2.09	1.37	15
16955872	LOC105377124	uncharacterized LOC105377124	3.89	2.54	1.05	-1.09	2.55	1.14	17
16967263	LOC105377257	uncharacterized LOC105377257	2.74	4.07	1.08	1.95	-2.51	-1.22	20
16977620	LOC105377316	uncharacterized LOC105377316	2.72	1.58	-1.38	1.11	2.2	1.78	20
16969648	LOC105377359	uncharacterized LOC105377359	4.27	6.06	1.07	-1.48	-3.45	1.19	15
16969651	LOC105377359	uncharacterized LOC105377359	3.64	4.82	-1.2	-1.05	-2.26	-1.29	20
16981480	LOC105377536	uncharacterized LOC105377536	3.31	2.26	1.76	1.18	2.07	1.02	20
17014439	LOC105378088	uncharacterized LOC105378088	3.28	2.27	-1.35	-1.03	2.02	-1.09	21
16781386	LOC105378173	uncharacterized LOC105378173	5.01	3.98	1.77	-1.23	2.04	1.93	9
16707215	LOC105378421	uncharacterized LOC105378421	3.51	2.4	-1.45	1.29	2.16	-1.48	28
16680563	LOC105378591	uncharacterized LOC105378591	4.08	2.75	1.04	1.35	2.5	-1.28	23
16658097	LOC105378596	uncharacterized LOC105378596	3.37	5	-1.82	1.41	-3.11	2.22	9
16664553	LOC105378713	uncharacterized LOC105378713	2.86	1.83	1.83	1.24	2.04	1.11	22
16665214	LOC105378749	uncharacterized LOC105378749	2.02	3.03	-1.11	-1.1	-2	-1.45	25
16986943	LOC105379057	uncharacterized LOC105379057	3.62	4.93	-2.56	1.13	-2.48	11.93	18
16999372	LOC105379161	uncharacterized LOC105379161	3.36	4.4	1.47	1.16	-2.06	-1.36	20
17094437	LOC105379440	uncharacterized LOC105379440	4.25	2.99	-1.67	-1.44	2.39	-1.21	18
17065047	LOC105379498	uncharacterized LOC105379498	6	7.18	-2.05	7.25	-2.27	-1.31	19
16691803	LOC105379516	uncharacterized LOC105379516	5.33	3.12	1.27	1.93	4.62	-1	8
17014947	LOC105379561	uncharacterized LOC105379561	4.15	2.95	1.52	1.14	2.29	-1.6	23
17014439	LOC105379711	uncharacterized LOC105379711	3.28	2.27	-1.35	-1.03	2.02	-1.09	21
17065047	LOC389831	uncharacterized LOC389831	6	7.18	-2.05	7.25	-2.27	-1.31	19
16872635	LOC390937	Ets2 repressor factor-like	4.42	3.27	-1.01	-1.99	2.21	-1.12	15
17094437	LOC403323	uncharacterized LOC403323	4.25	2.99	-1.67	-1.44	2.39	-1.21	18
16670276	LOC645166	lymphocyte-specific protein 1 pseudogene	5.57	6.62	1.04	1.21	-2.06	-1.6	9
16970188	LOC645513	uncharacterized LOC645513	4.82	3.71	2.03	1.36	2.17	1.55	21
17118058	LOC728093	putative POM121-like protein 1-like	5.87	3.83	-1.31	1.25	4.09	3.39	6
17117934	LOC84843	uncharacterized LOC84843	2.49	3.6	1.35	-1.2	-2.16	1.1	14
16987631	CTD-2151A2.1	uncharacterized LOC102724855	3.41	2.24	1.12	1.02	2.25	1.02	22
17068833	FLJ46365	uncharacterized LOC401459	3.52	4.56	-1.05	-1.65	-2.05	-1.39	18
17118390	MGC24103	uncharacterized MGC24103	3.04	4.42	-1.55	-1.07	-2.61	1.27	15
16982454	MGC39584	uncharacterized LOC441058	3.44	2.42	-1.05	-1.25	2.03	1.44	8

## Sheet: vtRNAs
ID	Gene Symbol	Description	PF44DBO	CF42AH	FC20s	FC30s	FC40s	FC50s	probes totales
17000208	VTRNA2-1	vault RNA 2-1	3.65	4.85	1.11	3.21	-2.31	-7.09	12
