# Supplementary material for: Mesenchymal Stem Cells from Familial Alzheimer’s Patients Express MicroRNA Differently
Source: Int J Mol Sci. 2024 Jan 27;25(3):1580. doi: 10.3390/ijms25031580 (PMC10855944; doi:10.3390/ijms25031580)
Supplement: Supplementary file 1 [file ijms-25-01580-s001.zip › Supplementary Table S3. 30s_asymptomatic data A3.xlsx]

## Sheet: mRNAs
ID	Gene Symbol	Description	PM36EDM	CCM35ROM	FC20s	FC30s	FC40s	FC50s	probes totales
16762154	ABCC9	ATP binding cassette subfamily C member 9	4.16	5.54	1.07	-2.61	2.63	7.36	37
16716350	ACTA2	actin, alpha 2, smooth muscle, aorta	8.37	5.27	-1.97	8.58	-2.48	3.62	12
17113969	ACTRT1	actin-related protein T1	3.92	2.61	1.82	2.48	-1.11	-1.19	20
16919466	ADA	adenosine deaminase	6.54	8.34	-1.5	-3.47	-1.03	1.2	26
17126212	ADAM12	ADAM metallopeptidase domain 12	4.02	5.45	-1.9	-2.7	-7.37	1.55	25
16889966	ADAM23	ADAM metallopeptidase domain 23	7.57	5.74	7.6	3.56	1.23	2.87	22
16705754	ADAMTS14	ADAM metallopeptidase with thrombospondin type 1 motif 14	4.69	5.7	2.19	-2.01	1.21	-1.05	33
16974121	AFAP1	actin filament associated protein 1	8.31	7.13	-1.42	2.27	-2.7	1.11	39
17107559	AFF2	AF4/FMR2 family, member 2	5.64	6.86	-1.29	-2.32	1.29	1.51	21
16682016	AGMAT	agmatinase	4.57	3.52	1.04	2.07	1.2	1.37	24
16665674	AK4	adenylate kinase 4	7.17	5.94	1.03	2.35	-1.66	1.06	29
16881546	ALMS1-IT1	ALMS1 intronic transcript 1	4.09	5.11	1.04	-2.03	1.61	1.23	20
17113418	AMOT	angiomotin	3.6	4.61	-3.05	-2.02	-1.29	-2.05	33
17098477	ANGPTL2	angiopoietin like 2	6.17	7.2	-1.05	-2.04	1.53	1.19	19
16857886	ANGPTL4	angiopoietin like 4	9.54	7.79	-1.63	3.36	3.8	1.09	21
16716478	ANKRD1	ankyrin repeat domain 1 (cardiac muscle)	9.4	4.91	-4.02	22.55	-1.04	25.5	26
17117613	ANKRD10	ankyrin repeat domain 10	6.21	7.47	1.21	-2.38	1.06	1.04	13
17117613	ANKRD10-IT1	ANKRD10 intronic transcript 1	6.21	7.47	1.21	-2.38	1.06	1.04	13
17094088	ANKRD18A	ankyrin repeat domain 18A	2.84	4.21	-1.13	-2.57	1.38	1.12	11
16712655	ANKRD26	ankyrin repeat domain 26	3.37	4.4	-1.38	-2.05	2.42	1.45	19
16851259	ANKRD30B	ankyrin repeat domain 30B	7.28	8.41	-4.26	-2.18	-2.64	-1.62	11
17122216	ANKRD36B	ankyrin repeat domain 36B	5.93	7.14	-2.06	-2.32	-1.45	1.07	22
16900293	ANKRD36C	ankyrin repeat domain 36C	4.36	5.55	-1.09	-2.29	1.55	-1.18	10
17045198	ANLN	anillin actin binding protein	6.85	7.86	-16.59	-2.01	-7.76	-10.65	29
16723020	ANO3	anoctamin 3	4.58	2.73	1.1	3.6	-5.41	1.13	29
16798624	APBA2	amyloid beta (A4) precursor protein-binding, family A, member 2	3.68	2.47	-1.19	2.31	1.23	1.11	22
16975084	ARAP2	ArfGAP with RhoGAP domain, ankyrin repeat and PH domain 2	2.66	4.2	-1.25	-2.91	1.62	2	44
16814183	ARHGDIG	Rho GDP dissociation inhibitor (GDI) gamma	5.22	6.69	1.16	-2.77	-1.23	2.72	8
16909724	ARL4C	ADP-ribosylation factor like GTPase 4C	8.41	9.78	-1.47	-2.59	1.91	-1.11	21
16892075	ARMC9	armadillo repeat containing 9	8.5	9.63	1.16	-2.19	-1	1.25	30
16750996	ASIC1	acid sensing ion channel 1	3.99	5.13	-3.36	-2.2	1.3	-1.81	34
17125034	ASNS	asparagine synthetase (glutamine-hydrolyzing)	9.55	6.92	1.09	6.21	1.27	2.46	22
16697544	ASPM	abnormal spindle microtubule assembly	4.32	5.47	-19.2	-2.22	-5.82	-25.22	33
17095887	ASPN	asporin	6.52	4.64	1.13	3.69	-3.29	4.48	25
17090296	ASS1	argininosuccinate synthase 1	8.82	7.32	-1.29	2.82	1.29	4.13	30
16682348	ATP13A2	ATPase type 13A2	6.52	5.26	-1.61	2.4	-1.66	1.41	27
16709553	ATRNL1	attractin-like 1	4.22	2.68	-4.05	2.91	-3.07	1.24	31
16806823	AVEN	apoptosis, caspase activation inhibitor	6.31	5.28	1.53	2.04	-2.32	1.7	19
16766627	B4GALNT1	beta-1,4-N-acetyl-galactosaminyl transferase 1	5.12	6.37	2.37	-2.37	-1.02	-2.96	18
17021738	BACH2	BTB and CNC homology 1, basic leucine zipper transcription factor 2	3.82	2.63	1.42	2.28	1.93	2.53	19
16924147	BAGE2	B melanoma antigen family, member 2	4.76	6.85	-1.25	-4.27	-2.39	1.58	16
16873684	BBC3	BCL2 binding component 3	4.98	3.45	1.3	2.88	-1.14	-1.62	9
16920475	BCAS1	breast carcinoma amplified sequence 1	5.07	3.38	1.09	3.23	1.39	-1.01	28
16788023	BDKRB1	bradykinin receptor B1	7.26	6.09	3.7	2.24	-1.54	-1.51	18
16788023	BDKRB2	bradykinin receptor B2	7.26	6.09	3.7	2.24	-1.54	-1.51	18
17009794	BEND6	BEN domain containing 6	4.75	6.04	-1.65	-2.45	-2.52	-1.19	21
16711881	BEND7	BEN domain containing 7	3.51	2.44	1.18	2.1	-1.14	1.01	14
17112918	BEX1	brain expressed X-linked 1	10.4	11.62	-2.08	-2.32	2.55	1.93	11
16986552	BHMT2	betaine--homocysteine S-methyltransferase 2	3.55	4.87	2.53	-2.49	2.11	3.07	23
16745503	BLID	BH3-like motif containing, cell death inducer	7.35	6.23	1.32	2.17	-2.63	-1.48	21
16940724	BSN	bassoon presynaptic cytomatrix protein	4.85	3.35	-1.28	2.83	-1.63	1.01	18
16870200	BST2	bone marrow stromal cell antigen 2	6.06	8.92	-1.56	-7.27	-16.29	-19.22	24
17005685	BTN3A3	butyrophilin, subfamily 3, member A3	4.22	5.31	-1.85	-2.13	1.29	-1.64	9
16793423	C14orf37	chromosome 14 open reading frame 37	4.15	5.27	1.62	-2.18	2.63	1.04	20
16799289	C15orf54	chromosome 15 open reading frame 54	4.41	3.13	1.19	2.42	-1.23	3.24	20
16802316	C15orf61	chromosome 15 open reading frame 61	3.26	4.4	1.26	-2.21	1.31	1.83	19
16852218	C18orf25	chromosome 18 open reading frame 25	7.25	8.39	-1.87	-2.2	1.47	1.31	27
16852445	C18orf54	chromosome 18 open reading frame 54	4.82	6.04	-2.66	-2.32	1.87	-3.71	28
16869496	C19orf57	chromosome 19 open reading frame 57	3.93	5.2	1.93	-2.41	1.53	-1.16	17
16867505	C19orf70	chromosome 19 open reading frame 70	6.64	5.25	1.2	2.62	-1.06	-1.02	22
16674973	C1orf21	chromosome 1 open reading frame 21	5.61	6.84	-3.84	-2.36	-1.36	-1.1	21
17006911	C2	complement component 2	4.56	5.57	-1.62	-2.01	-1.36	-1.08	37
16916830	C20orf27	chromosome 20 open reading frame 27	4.56	5.64	-1.4	-2.11	1.84	1.02	15
16925127	C21orf62	chromosome 21 open reading frame 62	3.54	2.49	-1.09	2.06	2.11	-1.22	19
16983569	C5orf17	chromosome 5 open reading frame 17	4.9	5.96	-1.18	-2.09	1.43	-1.11	20
17001357	C5orf46	chromosome 5 open reading frame 46	7.73	3.92	-1.96	13.98	-2.47	9.61	19
16999432	C5orf63	chromosome 5 open reading frame 63	2.39	3.45	1.75	-2.08	1.13	1.09	22
17055978	C7orf31	chromosome 7 open reading frame 31	5.44	4.33	-1.28	2.16	-1.54	2.06	27
17069577	C8orf46	chromosome 8 open reading frame 46	4.85	3.28	1.39	2.97	-1.01	-1.62	13
16955699	CADPS	Ca++-dependent secretion activator	5.19	3.19	2.99	4.02	2.28	-1.03	40
16820849	CALB2	calbindin 2	5.63	8.15	3.61	-5.73	1.66	21.27	19
16906285	CALCRL	calcitonin receptor like receptor	4.65	6.76	1.55	-4.29	-2.16	-1.16	35
16718066	CALHM3	calcium homeostasis modulator 3	3.7	4.7	-1.04	-2	1.46	-1.44	17
17099893	CARD9	caspase recruitment domain family, member 9	4.84	3.82	1.03	2.03	2.28	1.27	9
16793504	CCDC175	coiled-coil domain containing 175	2.93	1.85	-1.56	2.12	-1	-1.21	21
16833218	CCL11	chemokine (C-C motif) ligand 11	3.68	4.96	1.32	-2.43	-4.61	2.11	9
16833420	CCL4	chemokine (C-C motif) ligand 4	3.32	4.39	-1.27	-2.1	-2.82	-1.01	11
16898858	CD207	CD207 molecule, langerin	3.27	4.32	-1.52	-2.07	1.65	-1.03	22
17118419	CDC14B	cell division cycle 14B	3.6	4.89	-1.09	-2.44	-2.07	-1.71	12
16994779	CDH10	cadherin 10, type 2 (T2-cadherin)	4.43	6.48	1.53	-4.14	2.25	4.37	26
16994703	CDH18	cadherin 18, type 2	3.68	4.85	-1.19	-2.24	1.24	-1.38	25
17092901	CDKN2B	cyclin-dependent kinase inhibitor 2B (p15, inhibits CDK4)	4.69	5.78	-1.18	-2.13	1.35	1.35	18
16664569	CDKN2C	cyclin-dependent kinase inhibitor 2C (p18, inhibits CDK4)	4.01	5.27	-1.5	-2.39	-2.91	-3.5	22
16999041	CDO1	cysteine dioxygenase type 1	3.66	4.68	1.69	-2.03	1.39	-1.92	22
16841634	CDRT1	CMT1A duplicated region transcript 1	2.96	4.04	3.63	-2.12	1.44	-2.45	8
16872602	CEACAM4	carcinoembryonic antigen-related cell adhesion molecule 4	3.73	2.48	1.14	2.38	2.25	-1.12	13
16803754	CEMIP	cell migration inducing protein, hyaluronan binding	9.72	8.34	1.04	2.6	1.32	-1.52	25
17009482	CENPQ	centromere protein Q	4.1	5.31	-1.77	-2.31	-2.85	-3.08	21
16808876	CEP152	centrosomal protein 152kDa	4.19	5.29	-2.74	-2.14	1.4	-2.84	24
16707551	CEP55	centrosomal protein 55kDa	3.82	5.23	-5.37	-2.65	-7.69	-15.23	27
17123134	CES5A	carboxylesterase 5A	3.18	4.3	-1.55	-2.18	1.33	-1.69	16
16874193	CGB1	chorionic gonadotropin, beta polypeptide 1	5.02	3.94	-1.65	2.11	1.28	1.14	8
16799739	CHAC1	ChaC glutathione-specific gamma-glutamylcyclotransferase 1	7.38	5.8	1.1	3.01	-3.43	2.97	22
17069087	CHCHD7	coiled-coil-helix-coiled-coil-helix domain containing 7	2.72	4.06	1.33	-2.52	1.3	1.47	27
17113346	CHRDL1	chordin-like 1	3.27	6.74	-2.23	-11.1	-1.39	-4.02	24
16806692	CHRFAM7A	CHRNA7 (cholinergic receptor, nicotinic, alpha 7, exons 5-10) and FAM7A (family with sequence similarity 7A, exons A-E) fusion	5.58	4.39	-1.5	2.28	1.2	-1.06	25
16924792	CLDN8	claudin 8	2.69	1.52	-1.07	2.25	1.05	1.07	20
16980051	CLGN	calmegin	3.16	4.86	4.08	-3.24	3.11	2.27	28
16719506	CLRN3	clarin 3	3.67	2.58	-1.1	2.14	1	-1.01	21
17087430	COL15A1	collagen, type XV, alpha 1	5.05	7.29	5.72	-4.73	-1.92	1.45	33
16780929	COL4A1	collagen, type IV, alpha 1	9.24	7.4	-1.71	3.58	-1.14	7.84	36
16776431	COL4A2	collagen, type IV, alpha 2	8.38	7.33	-1.63	2.07	1.06	2.72	44
16817824	CORO1A	coronin, actin binding protein, 1A	3.33	4.8	-1.64	-2.77	1.52	-1.1	9
16821541	CRISPLD2	cysteine-rich secretory protein LCCL domain containing 2	7.32	9.59	-1.53	-4.81	-3.59	2.62	27
17023642	CTAGE9	CTAGE family, member 9	5.57	4.52	1.26	2.06	-1.21	2.58	8
16840919	CTC1	CTS telomere maintenance complex component 1	4.56	5.59	1.13	-2.04	-1.36	1.54	22
17023646	CTGF	connective tissue growth factor	12.5	11.18	1.49	2.5	-1.13	2.03	22
16663155	CTPS1	CTP synthase 1	7.93	6.83	-1.48	2.13	-2.04	3.31	25
16692846	CTSK	cathepsin K	9.77	11.17	2.49	-2.64	1.53	1.7	22
17000168	CXCL14	chemokine (C-X-C motif) ligand 14	4.11	5.41	-1.99	-2.46	2.11	1.08	21
16976827	CXCL5	chemokine (C-X-C motif) ligand 5	4.03	5.16	11.25	-2.18	1.95	3.75	14
16967771	CXCL8	chemokine (C-X-C motif) ligand 8	7.02	5.62	5.45	2.64	1.28	1.39	21
16739026	CYB561A3	cytochrome b561 family, member A3	6.3	5.17	1.05	2.19	1.52	-1.26	22
16896561	CYP1B1	cytochrome P450, family 1, subfamily B, polypeptide 1	7.92	6.78	-2.07	2.21	-1.67	25.41	33
17060317	CYP3A7	cytochrome P450, family 3, subfamily A, polypeptide 7	3.32	2.22	1.01	2.15	-1.63	1.17	10
17060317	CYP3A7-CYP3A51P	CYP3A7-CYP3A51P readthrough	3.32	2.22	1.01	2.15	-1.63	1.17	10
16859132	CYP4F3	cytochrome P450, family 4, subfamily F, polypeptide 3	2.09	3.68	1.01	-3.02	1.23	-2.29	10
16924592	CYYR1	cysteine/tyrosine-rich 1	3.57	4.73	1.15	-2.24	2.03	-1.06	21
17047965	DBF4	DBF4 zinc finger	3.7	4.7	-1.68	-2.01	-1.18	-2.03	24
16874005	DBP	D site of albumin promoter (albumin D-box) binding protein	6.16	7.35	-2.18	-2.27	1.31	-1.13	20
16705961	DDIT4	DNA damage inducible transcript 4	7.96	5.81	-1.85	4.43	-3.41	1.43	25
16820737	DDX19A	DEAD (Asp-Glu-Ala-Asp) box polypeptide 19A	5.49	6.57	-1.12	-2.11	-1.28	1.58	10
16782434	DHRS4L2	dehydrogenase/reductase (SDR family) member 4 like 2	4.75	5.88	-1.2	-2.19	1.19	-1.77	13
16705011	DKK1	dickkopf WNT signaling pathway inhibitor 1	7.78	6.58	1.81	2.3	-10.32	2.96	21
16665558	DLEU2L	deleted in lymphocytic leukemia 2-like	1.86	2.95	1.9	-2.12	-1.15	-1.57	8
16793225	DLGAP5	discs, large (Drosophila) homolog-associated protein 5	4.22	5.24	-6.2	-2.02	-3.9	-13.94	37
16774405	DNAJC15	DnaJ (Hsp40) homolog, subfamily C, member 15	7.71	8.78	2.06	-2.09	-1.66	1.2	26
16706056	DNAJC9-AS1	DNAJC9 and MRPS16 antisense RNA 1	3.36	2.17	1.08	2.27	1.25	1.05	18
16909319	DNER	delta/notch like EGF repeat containing	3.75	4.79	31.09	-2.05	8.6	7.58	32
17099893	DNLZ	DNL-type zinc finger	4.84	3.82	1.03	2.03	2.28	1.27	9
16922501	DOPEY2	dopey family member 2	7.49	8.7	-5.14	-2.31	1.06	1.05	31
16696120	DPT	dermatopontin	4.31	5.4	5.37	-2.13	-2.02	-1.87	25
16860508	DPY19L3	dpy-19-like 3 (C. elegans)	5.11	6.11	1.67	-2	1.09	1.59	30
16720258	DRD4	dopamine receptor D4	4.18	5.25	-2.03	-2.11	1.2	-1.28	9
17105428	DRP2	dystrophin related protein 2	3.39	4.57	2.96	-2.27	2.01	-4.38	24
17080595	DSCC1	DNA replication and sister chromatid cohesion 1	2.72	3.73	-1.07	-2.02	-1.77	-2.86	26
16677201	DTL	denticleless E3 ubiquitin protein ligase homolog (Drosophila)	4.23	5.42	-3.46	-2.29	-3.94	-10.9	29
16875941	DUXA	double homeobox A	3.42	2.33	-1.08	2.12	1.04	1.32	18
17095899	ECM2	extracellular matrix protein 2, female organ and adipocyte specific	4.17	5.21	-1.32	-2.06	-7.18	1.37	22
16781583	EDDM3A	epididymal protein 3A	3.58	2.13	-1.37	2.73	2.21	1.33	14
16823719	EEF2KMT	eukaryotic elongation factor 2 lysine methyltransferase	4.71	6.05	-1.31	-2.52	-1.1	1.11	11
16836769	EFCAB3	EF-hand calcium binding domain 3	3.96	2.96	-1.57	2.01	-1.52	-1.02	26
16998682	EFNA5	ephrin-A5	5.37	6.7	1.17	-2.51	1.33	-1.11	23
16989736	EGR1	early growth response 1	8.28	6.95	1.92	2.52	-2.12	-5.21	23
16872239	EID2B	EP300 interacting inhibitor of differentiation 2B	2.77	4.09	-1.28	-2.5	-1.06	-1.34	23
17116410	EIF1AY	eukaryotic translation initiation factor 1A, Y-linked	2.84	5.85	2.95	-8.04	1.46	1.04	14
16889109	EIF4A2	eukaryotic translation initiation factor 4A2	3.31	2.18	1.12	2.18	1.48	1.2	10
16996030	EMB	embigin	3.87	4.99	2.57	-2.16	1.18	2.38	15
17012632	ENPP1	ectonucleotide pyrophosphatase/phosphodiesterase 1	5.98	7.18	-2.7	-2.3	3.19	-1.99	21
17080516	ENPP2	ectonucleotide pyrophosphatase/phosphodiesterase 2	9.01	11.16	1.77	-4.46	-1.47	-4.72	31
17125574	EOLA2-DT	EOLA2 divergent transcript	5.22	6.26	-1.03	-2.06	-1.17	-1.15	27
16967831	EPGN	epithelial mitogen	7.74	9.27	1.62	-2.89	2.91	4.88	25
16976329	EPHA5	EPH receptor A5	7.43	6.4	-1.56	2.04	-1.76	2.43	32
16714135	ERCC6	excision repair cross-complementation group 6	7.73	6.15	1.1	3	-2.41	1.06	38
16714135	ERCC6-PGBD3	ERCC6-PGBD3 readthrough	7.73	6.15	1.1	3	-2.41	1.06	38
16996146	ESM1	endothelial cell-specific molecule 1	4.89	3.66	1.84	2.35	1.14	3.04	22
17113055	ESX1	ESX homeobox 1	3.78	2.68	-1.42	2.15	-1.13	1.17	26
16922779	ETS2	v-ets avian erythroblastosis virus E26 oncogene homolog 2	6.41	7.71	-1.62	-2.46	-1.24	-1.03	23
16843167	EVI2A	ecotropic viral integration site 2A	2.17	3.55	-1.03	-2.61	-1.22	-1.52	25
17078134	EYA1	EYA transcriptional coactivator and phosphatase 1	4.62	5.66	4.36	-2.05	1.03	-1.43	20
16986409	F2R	coagulation factor II (thrombin) receptor	7.81	9.01	1.51	-2.3	1.26	-1.21	21
16997383	F2RL2	coagulation factor II (thrombin) receptor-like 2	8.31	9.67	4.8	-2.58	3.84	2.59	19
16882912	FAHD2A	fumarylacetoacetate hydrolase domain containing 2A	3.52	5.19	1.26	-3.18	1.19	-1.72	10
16994597	FAM134B	family with sequence similarity 134, member B	4.46	5.68	2.2	-2.33	-1.18	1.24	26
16992705	FAM153B	family with sequence similarity 153, member B	2.49	3.55	1.81	-2.08	1.31	1.72	10
16971443	FAM160A1	family with sequence similarity 160, member A1	3.01	4.02	-1.3	-2.01	-1.31	1.12	30
16888554	FAM171B	family with sequence similarity 171, member B	8.27	9.4	-1.82	-2.18	-1.14	1.19	28
17056891	FAM183BP	acyloxyacyl hydrolase (neutrophil)	3.76	2.65	-1.22	2.16	1.14	-1.06	18
17002667	FAM196B	family with sequence similarity 196, member B	6.85	8.16	2.05	-2.47	1.53	-2.41	26
16980974	FAM198B	family with sequence similarity 198, member B	3.89	5.25	-1.01	-2.58	2.18	2.09	28
16774396	FAM216B	family with sequence similarity 216, member B	3.41	2.23	1.01	2.27	1.22	-1.05	22
16926959	FAM230A	family with sequence similarity 230, member A	3.15	2.03	-1.7	2.18	1.21	-1.37	8
17094468	FAM27E3	family with sequence similarity 27, member E3	4.8	5.89	1.4	-2.14	1.05	-1.03	8
17009760	FAM83B	family with sequence similarity 83, member B	3.02	1.93	1.06	2.14	1.21	1.11	22
17082258	FAM83H	family with sequence similarity 83, member H	3.21	2.18	1.74	2.03	1.27	1.13	21
16728518	FAM86C1	family with sequence similarity 86, member C1	4.22	3.22	1	2	-1.81	-1.05	9
17094378	FAM88C	family with sequence similarity 88 member C	3.71	4.97	1.12	-2.4	1.14	1.65	26
17094378	FAM88D	family with sequence similarity 88 member D	3.71	4.97	1.12	-2.4	1.14	1.65	26
17125836	FAM89A	family with sequence similarity 89 member A	6.43	7.64	2.6	-2.31	-2.47	2.59	15
17094088	FAM95C	family with sequence similarity 95, member C	2.84	4.21	-1.13	-2.57	1.38	1.12	11
16897886	FANCL	Fanconi anemia complementation group L	3.36	4.69	-1.11	-2.52	-1.36	-1.42	24
16890005	FASTKD2	FAST kinase domains 2	5.46	6.54	-1.05	-2.11	-1.31	1	34
17125110	FGF7	fibroblast growth factor 7	4.3	5.47	4.94	-2.24	2.39	1.59	24
16904410	FIGN	fidgetin	3.8	4.93	1.02	-2.18	-1.35	1.02	26
16786587	FOS	FBJ murine osteosarcoma viral oncogene homolog	5.77	4.74	-1.1	2.05	-1.3	1.11	19
16760048	FOXM1	forkhead box M1	4.13	5.32	-3.87	-2.29	-3.09	-10.46	30
16864751	FPR2	formyl peptide receptor 2	3.39	1.86	-1.11	2.9	1.12	-1.5	19
17101496	FRMPD4	FERM and PDZ domain containing 4	4.34	7.43	1.67	-8.54	4.35	1.2	31
16863864	FUT2	fucosyltransferase 2 (secretor status included)	3.57	4.57	-1	-2	1.56	1.26	23
16785483	FUT8	fucosyltransferase 8 (alpha (1,6) fucosyltransferase)	6.71	7.94	-1.02	-2.34	-1.26	-1.75	34
16995601	FYB	FYN binding protein	2.86	4.9	1.78	-4.11	4.07	1.39	15
16676983	G0S2	G0/G1 switch 2	5.34	6.66	1.51	-2.49	1.21	-1.28	19
17096493	GABBR2	gamma-aminobutyric acid (GABA) B receptor, 2	5.25	7.55	1.32	-4.9	-1.33	-6.1	37
16938133	GALNT15	polypeptide N-acetylgalactosaminyltransferase 15	5.68	6.8	-3.36	-2.18	3	1.34	19
16929940	GALR3	galanin receptor 3	5.33	4.22	-1.41	2.15	1.3	-1.45	12
16781285	GAS6	growth arrest-specific 6	9.51	8.2	1.14	2.48	1.17	1.79	35
16851383	GATA6	GATA binding protein 6	7.32	6.25	1.45	2.1	-3.14	2.35	26
16694036	GBA	glucosidase, beta, acid	3.31	4.93	-1.39	-3.07	-1.76	1.49	10
16689352	GBP2	guanylate binding protein 2, interferon-inducible	3.66	4.66	-3.19	-2	-2.51	-1.19	15
16689312	GBP3	guanylate binding protein 3	6.92	8.02	1.34	-2.14	-8.32	-2.78	11
16689400	GBP5	guanylate binding protein 5	3.22	4.6	-7.85	-2.59	-1.36	-1.21	28
16840054	GGT6	gamma-glutamyltransferase 6	3.98	5.05	1.09	-2.1	1.01	-1.31	22
16847711	GH1	growth hormone 1	1.98	3.18	-1.03	-2.3	-1.19	1.41	8
16692362	GJA5	gap junction protein alpha 5	6.57	7.69	-3.35	-2.18	2.18	2.18	20
16844308	GJD3	gap junction protein delta 3	5.33	7.19	-1.26	-3.62	-1.65	-3.94	24
17094378	GLIDR	glioblastoma down-regulated RNA	3.71	4.97	1.12	-2.4	1.14	1.65	26
16687403	GLIS1	GLIS family zinc finger 1	4.8	5.89	-1.54	-2.12	1.45	-2.3	27
17101660	GLRA2	glycine receptor alpha 2	3.59	2.48	1.49	2.16	1.46	-1.06	19
16806999	GOLGA8B	golgin A8 family, member B	3.02	1.9	1.3	2.18	-1.16	1.5	9
17021831	GPR63	G protein-coupled receptor 63	2.39	3.91	-2.97	-2.88	-1.46	-1.15	14
16787208	GPR65	G protein-coupled receptor 65	5.58	4.12	1.15	2.75	4.43	2.29	25
16664748	GPX7	glutathione peroxidase 7	7.41	8.46	1.28	-2.08	-1.21	-1.01	20
17020103	GSTA4	glutathione S-transferase alpha 4	7.05	8.09	-1.53	-2.04	-1.21	-1.36	22
16971737	GUCY1B3	guanylate cyclase 1, soluble, beta 3	4.63	6.38	-2.37	-3.38	1.82	-1.9	29
16856195	GZMM	granzyme M	4.49	5.56	1.07	-2.1	1.44	-1.24	19
16823255	HCFC1R1	host cell factor C1 regulator 1 (XPO1 dependent)	8.05	9.15	1.04	-2.15	1.03	1.12	19
16968765	HERC5	HECT and RLD domain containing E3 ubiquitin protein ligase 5	4.9	5.95	-1.6	-2.06	-1.53	-2.16	22
16949759	HES1	hes family bHLH transcription factor 1	5.89	4.5	1.68	2.62	-2.53	2.18	29
17117740	HEXDC-IT1	HEXDC intronic transcript 1	3.31	2.23	1.21	2.11	1.89	-1.62	11
17016356	HIST1H1A	histone cluster 1, H1a	1.93	3.11	1.16	-2.26	-1.77	-10.6	22
17016496	HIST1H2AK	histone cluster 1, H2ak	3.33	4.54	-1.14	-2.31	1.13	-1.11	13
17016369	HIST1H2BB	histone cluster 1, H2bb	4.77	3.43	-1.61	2.53	-1.15	-3.52	12
17005582	HIST1H2BF	histone cluster 1, H2bf	4.82	3.7	-1.04	2.17	1.4	1.16	11
17016486	HIST1H2BL	histone cluster 1, H2bl	5.07	3.21	2.62	3.63	1.74	-1.95	9
17005862	HIST1H3H	histone cluster 1, H3h	1.84	2.93	1.04	-2.14	1.14	2.15	8
16692614	HIST2H3D	histone cluster 2, H3d	4.55	5.69	1.45	-2.2	1.66	1.38	8
17029847	HLA-DPA1	major histocompatibility complex, class II, DP alpha 1	3.56	4.59	1.83	-2.04	-3.81	1.18	6
17021049	HMGN3	high mobility group nucleosomal binding domain 3	6.14	7.37	-1.79	-2.34	1.5	1.02	22
16929562	HMOX1	heme oxygenase 1	6.98	8.28	4.8	-2.46	2.08	2.98	20
16681884	HNRNPCL2	heterogeneous nuclear ribonucleoprotein C-like 2	4.09	2.91	-1.18	2.27	1.04	-1.04	9
16692814	HORMAD1	HORMA domain containing 1	5.39	6.98	1.74	-3.01	1.38	4.19	24
16820937	HP	haptoglobin	4.17	2.58	-1.21	3	-1.3	-1.74	9
16752682	HSD17B6	hydroxysteroid (17-beta) dehydrogenase 6	4.93	3.9	1.23	2.04	1.41	3.09	23
16669374	HSD3B1	hydroxy-delta-5-steroid dehydrogenase, 3 beta- and steroid delta-isomerase 1	2.86	1.73	1.23	2.18	1.1	1	9
16984768	HSPB3	heat shock 27kDa protein 3	4.38	3.13	1.38	2.38	2.37	1.55	22
16909482	HTR2B	5-hydroxytryptamine (serotonin) receptor 2B, G protein-coupled	4.64	5.89	1.89	-2.39	-17.69	-1.18	28
16858137	ICAM1	intercellular adhesion molecule 1	9.16	7.78	-1.38	2.61	1.61	1.14	22
16868679	ICAM3	intercellular adhesion molecule 3	6.98	5.98	1.28	2.01	1.43	1.01	20
17005223	ID4	inhibitor of DNA binding 4, dominant negative helix-loop-helix protein	6.03	4.88	1.03	2.21	-2.09	1.46	21
17052603	IFI6	interferon, alpha-inducible protein 6	5.81	4.75	-1.64	2.09	1.21	-1.3	11
16707184	IFIT3	interferon-induced protein with tetratricopeptide repeats 3	6.44	7.46	-11.57	-2.03	-8.38	-5.24	18
17092831	IFNA10	interferon, alpha 10	2.33	1.24	1.78	2.13	-1.18	1.54	8
17092823	IFNA4	interferon, alpha 4	1.55	2.8	-1.38	-2.38	1.39	1.47	8
17057478	IGFBP3	insulin like growth factor binding protein 3	7.72	5.9	-2.19	3.53	-1.04	12.29	23
16797498	IGHG1	immunoglobulin heavy constant gamma 1 (G1m marker)	3.85	2.82	1.24	2.04	1.41	-1.72	12
16797498	IGHG3	immunoglobulin heavy constant gamma 3 (G3m marker)	3.85	2.82	1.24	2.04	1.41	-1.72	12
16797498	IGHV1-24	immunoglobulin heavy variable 1-24	3.85	2.82	1.24	2.04	1.41	-1.72	12
16797479	IGHV3-15	immunoglobulin heavy variable 3-15	4.8	3.78	-1.23	2.03	-1.66	1.81	9
16797527	IGHV3-38	immunoglobulin heavy variable 3-38 (non-functional)	2.57	3.6	2.68	-2.04	1.24	1.65	8
16797599	IGHV3-72	immunoglobulin heavy variable 3-72	2.65	3.96	-1.34	-2.48	1.39	-1.81	10
16797504	IGHV4-28	immunoglobulin heavy variable 4-28	4.14	3.04	1.07	2.14	-1.45	-1.04	8
16797479	IGHV4-31	immunoglobulin heavy variable 4-31	4.8	3.78	-1.23	2.03	-1.66	1.81	9
16900174	IGKC	immunoglobulin kappa constant	3.87	5.02	1.06	-2.21	-1.17	-1.22	8
16882750	IGKV2D-24	immunoglobulin kappa variable 2D-24 (non-functional)	3.44	2.33	1.5	2.15	1.36	1.79	10
16927853	IGLC2	immunoglobulin lambda constant 2 (Kern-Oz- marker)	6.2	4.83	-1.45	2.58	1.14	1.28	9
16927853	IGLJ3	immunoglobulin lambda joining 3	6.2	4.83	-1.45	2.58	1.14	1.28	9
16941871	IL17RB	interleukin 17 receptor B	2.72	4.19	-1.1	-2.76	-2.02	-1.66	22
16901986	IL1B	interleukin 1 beta	5	3.84	-1.06	2.24	3.47	1.38	23
16883647	IL1R1	interleukin 1 receptor, type I	7.27	8.3	-1.22	-2.03	-1.78	-2.16	22
17044177	IL6	interleukin 6	8.6	7.22	4.42	2.6	1.03	2.68	26
16984010	IL7R	interleukin 7 receptor	5.84	8.8	-9.06	-7.77	-1.1	1.53	23
16708796	INA	internexin neuronal intermediate filament protein, alpha	4.72	3.55	1.03	2.25	3.41	-1.26	20
16700673	IRF2BP2	interferon regulatory factor 2 binding protein 2	6.35	7.42	1.31	-2.1	2.36	-1.29	14
17104688	ITGB1BP2	integrin beta 1 binding protein (melusin) 2	5.04	3.66	-1.15	2.6	-2.31	3.77	31
17043982	ITGB8	integrin beta 8	4.68	6.24	3.54	-2.93	1.04	-2.3	34
16917183	JAG1	jagged 1	8.84	7.16	-1.92	3.2	-2.25	5.39	25
16964667	JAKMIP1-DT	JAKMIP1 divergent transcript	3.95	2.42	1.13	2.87	-1.79	2.71	8
16769552	KCCAT198	renal clear cell carcinoma-associated transcript 198	3.77	4.91	1.45	-2.2	-5.25	1.82	15
16948177	KCCAT211	renal clear cell carcinoma-associated transcript 211	4.74	3.68	-3.16	2.09	-3.08	-1.33	21
16861647	KCNK6	potassium channel, two pore domain subfamily K, member 6	7.77	6.35	1.25	2.68	-1.23	-1.03	23
16697492	KCNT2	potassium channel, sodium activated subfamily T, member 2	3.34	4.57	1.39	-2.34	-3.95	-1.26	27
16990553	KCTD16	potassium channel tetramerization domain containing 16	5.4	3.51	-1.71	3.7	-2.83	2.09	26
16736891	KIF18A	kinesin family member 18A	5.31	6.45	-3.04	-2.21	-1.37	-5.35	36
16876210	KIR2DL4	killer cell immunoglobulin-like receptor, two domains, long cytoplasmic tail, 4	3.86	5.16	-1.28	-2.46	1.32	1.07	11
16876286	KIR2DS2	killer cell immunoglobulin-like receptor, two domains, short cytoplasmic tail, 2	3.93	2.91	1.26	2.03	1.31	-3.45	8
16876297	KIR3DL2	killer cell immunoglobulin-like receptor, three domains, long cytoplasmic tail, 2	3.6	5.1	1.19	-2.83	-1.04	1.02	8
16876210	KIR3DL3	killer cell immunoglobulin-like receptor, three domains, long cytoplasmic tail, 3	3.86	5.16	-1.28	-2.46	1.32	1.07	11
16876210	KIR3DS1	killer cell immunoglobulin-like receptor, three domains, short cytoplasmic tail, 1	3.86	5.16	-1.28	-2.46	1.32	1.07	11
16742230	KLHL35	kelch-like family member 35	4.43	3.28	1.05	2.22	-1.51	1.07	19
17102932	KRBOX4	KRAB box domain containing 4	5.63	4.57	-1.02	2.08	-1.33	-1.49	18
16844644	KRT33A	keratin 33A, type I	1.57	2.65	-1.44	-2.11	1.23	-1.18	10
16844663	KRT34	keratin 34, type I	7.26	8.62	-8.71	-2.55	-3.45	6.05	13
16764923	KRT6A	keratin 6A, type II	4.03	2.55	1.43	2.79	1.26	-1.62	9
16923653	KRTAP10-7	keratin associated protein 10-7	3.66	2.6	-1.06	2.09	2.73	-1.4	11
16844572	KRTAP1-1	keratin associated protein 1-1	7.39	5.32	4.8	4.2	2.92	1.28	12
16844558	KRTAP1-5	keratin associated protein 1-5	11.02	9.7	1.5	2.49	1.89	-2.49	9
16844551	KRTAP3-2	keratin associated protein 3-2	5.63	4.14	-1.02	2.82	1.49	-1.49	15
16844600	KRTAP4-11	keratin associated protein 4-11	2.72	1.58	1.17	2.19	-1.44	1.77	12
16734291	KRTAP5-4	keratin associated protein 5-4	3.71	2.06	-1.11	3.14	1.73	1.04	9
16720731	KRTAP5-6	keratin associated protein 5-6	5.09	4.1	-1.25	2	1.29	1.26	17
16834151	KRTAP9-8	keratin associated protein 9-8	5.07	3.93	-1.59	2.2	-1.34	1.08	9
16853716	LAMA1	laminin, alpha 1	5.67	4.35	2.03	2.49	4.02	1.17	57
17012447	LAMA2	laminin, alpha 2	7.21	8.64	1.2	-2.7	1.02	-3.63	57
16674845	LAMC2	laminin, gamma 2	7.96	6.53	-1.91	2.68	1.14	-2.17	27
16671082	LCE1A	late cornified envelope 1A	3.7	2.37	1.5	2.51	1.12	1.02	10
16974626	LDB2	LIM domain binding 2	6.51	7.82	-2.48	-2.47	-1.28	-1.22	23
17121624	LGALS9	galectin 9	6.37	7.86	-8.53	-2.81	-2.45	-5.68	16
16842403	LGALS9B	lectin, galactoside-binding, soluble, 9B	5.1	6.55	-1.51	-2.72	-1.06	-2.07	12
16831890	LGALS9C	lectin, galactoside-binding, soluble, 9C	4.18	5.22	-1.43	-2.06	-1.75	-1.42	12
16933760	LIF	leukemia inhibitory factor	7.06	5.36	1.75	3.24	-1.07	1.51	22
16966304	LIMCH1	LIM and calponin homology domains 1	5.22	3.69	2.29	2.88	-2.32	1.5	43
16767991	LIN7A	lin-7 homolog A (C. elegans)	4.32	6.64	-5.03	-4.96	-1.68	-1.83	32
17105069	LPAR4	lysophosphatidic acid receptor 4	3.66	5.64	-1.52	-3.94	-1.38	-1.44	25
16760516	LPAR5	lysophosphatidic acid receptor 5	4.17	3.05	1.16	2.17	-1.15	1	23
16779006	LPAR6	lysophosphatidic acid receptor 6	2.78	4.83	-2.28	-4.16	-1.65	1.38	20
16923625	LRRC3	leucine rich repeat containing 3	3.39	4.4	1.02	-2	1.5	-2.13	18
16742384	LRRC32	leucine rich repeat containing 32	6.78	7.86	-1.9	-2.11	1.26	3.93	13
16701637	LYPD8	LY6/PLAUR domain containing 8	2.44	3.78	1.28	-2.53	1.55	-1.85	10
16700872	LYST	lysosomal trafficking regulator	3.72	4.94	-1.4	-2.33	1.23	2.34	16
16778061	MAB21L1	mab-21-like 1 (C. elegans)	4.23	2.37	-1.06	3.65	1.12	26.95	25
17104049	MAGED2	MAGE family member D2	9.67	8.53	7.05	2.2	1.63	2.06	11
16821697	MAP1LC3B	microtubule-associated protein 1 light chain 3 beta	5.37	4.09	1.12	2.44	1.41	1.84	13
16703659	MAP3K8	mitogen-activated protein kinase kinase kinase 8	4.32	5.5	-2.97	-2.27	-2.31	-1.37	9
16775883	MBNL2	muscleblind-like splicing regulator 2	8.2	9.24	-1.24	-2.05	-1.2	1.69	20
17016043	MBOAT1	membrane bound O-acyltransferase domain containing 1	6.81	7.88	-2.21	-2.11	-8.39	-3.82	27
16842266	MFAP4	microfibrillar associated protein 4	6.8	7.96	6.66	-2.23	-4.48	2.41	28
17052425	MGAM	maltase-glucoamylase	3.61	4.72	-2.79	-2.16	-2.49	3.76	33
16673268	MGST3	microsomal glutathione S-transferase 3	4.14	5.3	-1.47	-2.23	1.41	-1.15	22
17038059	MICA	MHC class I polypeptide-related sequence A	1.59	2.61	2.05	-2.03	-3.14	1.35	10
17109042	MID1	midline 1	6.27	7.38	-2.06	-2.15	-1.83	1.27	26
16797917	MKRN3	makorin ring finger protein 3	3.08	4.21	-1.5	-2.2	1.42	1.01	20
16712773	MKX	mohawk homeobox	5.68	6.86	-1.98	-2.26	-3	-1.58	29
16769941	MMAB	methylmalonic aciduria (cobalamin deficiency) cblB type	4.13	5.32	1.2	-2.27	1.26	1.1	11
16846864	MMD	monocyte to macrophage differentiation-associated	6.29	7.38	-1.25	-2.12	1.45	-1.41	17
16719357	MMP21	matrix metallopeptidase 21	3.8	2.78	1.07	2.02	-1.16	-1.14	24
17023658	MOXD1	monooxygenase, DBH-like 1	5.69	7.43	1.55	-3.34	3.57	-1.43	30
16857177	MPND	MPN domain containing	3.74	5.15	-1.04	-2.66	-1.92	-1.64	19
16819233	MT1A	metallothionein 1A	2.51	3.75	-3.76	-2.38	1.11	1.19	12
16819247	MT1B	metallothionein 1B	3.32	2.18	1.12	2.21	1.69	1.03	10
16819213	MT1M	metallothionein 1M	5.43	7.45	-1.11	-4.06	1.3	-1.78	15
16712991	MTPAP	mitochondrial poly(A) polymerase	5.43	4.33	1.2	2.14	1.18	1.14	10
17009908	MTRNR2L9	MT-RNR2-like 9	3.65	2.25	2.18	2.62	-1.86	-1.23	8
17080897	MTSS1	metastasis suppressor 1	5.92	7.7	-9.35	-3.43	1.97	-8.52	19
16846913	MTVR2	mouse mammary tumor virus receptor homolog 2	4.05	2.33	-1.64	3.29	-1	1.27	11
17108816	MXRA5	matrix-remodelling associated 5	5.96	8.7	9.42	-6.65	-1.78	-3.98	25
16831224	MYOCD	myocardin	8.42	5.97	-3.33	5.45	-2.9	15.88	34
17125408	NAMA	non-protein coding RNA, associated with MAP kinase pathway and growth arrest	4.83	3.7	1.13	2.18	1.33	-1.29	16
17112560	NAP1L3	nucleosome assembly protein 1-like 3	4.64	5.83	3.07	-2.29	1.28	2.01	21
16722776	NAV2-IT1	NAV2 intronic transcript 1	3.02	2	-1.05	2.02	1.19	-1.27	18
16682225	NBPF1	neuroblastoma breakpoint family, member 1	4.22	5.3	1.11	-2.12	-2.97	-1.14	8
16669781	NBPF14	neuroblastoma breakpoint family, member 14	6.92	8.01	-1.57	-2.14	-1.42	1.26	12
16669781	NBPF19	neuroblastoma breakpoint family, member 19	6.92	8.01	-1.57	-2.14	-1.42	1.26	12
16979432	NDNF	neuron-derived neurotrophic factor	5.21	6.86	-2.9	-3.13	1.16	1.76	19
17044414	NFE2L3	nuclear factor, erythroid 2-like 3	5.43	6.63	-6.63	-2.3	1.38	-1.52	24
17095703	NFIL3	nuclear factor, interleukin 3 regulated	6.55	8.26	-1.01	-3.28	1.97	1.97	21
17104832	NHSL2	NHS-like 2	5.36	6.36	-2.62	-2	-1.82	-1.27	26
16700888	NID1	nidogen 1	8.81	10.16	-1.18	-2.54	-1.07	-1.22	36
16840318	NLRP1	NLR family, pyrin domain containing 1	5.55	6.86	2.85	-2.48	1.11	2.74	22
16735332	NLRP10	NLR family, pyrin domain containing 10	7.3	6.1	-1.41	2.29	-1.14	1.13	24
16679994	NOC2L	NOC2-like nucleolar associated transcriptional repressor	3.05	4.09	-1.2	-2.06	1.01	-1.16	12
16669781	NOTCH2NL	notch 2 N-terminal like	6.92	8.01	-1.57	-2.14	-1.42	1.26	12
16715151	NPFFR1	neuropeptide FF receptor 1	2.89	4.03	1.29	-2.21	1.36	1.4	13
16724485	NR1H3	nuclear receptor subfamily 1, group H, member 3	4.02	5.25	-1.21	-2.34	1.14	-1.63	19
16980470	NR3C2	nuclear receptor subfamily 3, group C, member 2	4.02	5.29	-1.04	-2.41	1.58	4.16	29
17087517	NR4A3	nuclear receptor subfamily 4, group A, member 3	3.93	4.94	7.42	-2	3.67	-1.36	19
17015324	NRN1	neuritin 1	3.52	7.04	-16.4	-11.44	1.01	-1.42	28
16817249	NSMCE1-DT	NSMCE1 divergent transcript	3.92	2.77	1.5	2.22	1.52	1.08	13
16768738	NTN4	netrin 4	9.91	7.9	-6.66	4.04	-2.51	10.63	28
16769569	NUAK1	NUAK family, SNF1-like kinase, 1	6.39	5.36	1.43	2.04	-2.35	2.09	22
16778688	NUFIP1	nuclear fragile X mental retardation protein interacting protein 1	4.77	5.85	-1.09	-2.12	-1.55	-1.4	23
16799793	NUSAP1	nucleolar and spindle associated protein 1	5.42	6.43	-7.07	-2.02	-2.87	-15.93	25
16744602	NXPE4	neurexophilin and PC-esterase domain family, member 4	3.19	1.91	-1.2	2.44	1.02	-1.24	21
16975890	OCIAD2	OCIA domain containing 2	5.49	4.28	-1.35	2.31	1.33	1.9	25
16919874	OCSTAMP	osteoclast stimulatory transmembrane protein	2.83	3.87	-1.02	-2.06	1.01	-1.05	21
16775083	OLFM4	olfactomedin 4	3.61	5.41	-1.73	-3.5	-1.08	-1.06	24
16721585	OLFML1	olfactomedin like 1	6.09	7.86	3.4	-3.42	-5.91	-4.24	25
16695741	OLFML2B	olfactomedin like 2B	5.87	7.47	-4.42	-3.02	1.17	-3.71	18
16668997	OLFML3	olfactomedin like 3	4.93	6.15	1.79	-2.33	-1.72	-1.32	25
16746307	OPCML	opioid binding protein/cell adhesion molecule-like	4.13	2.88	1.27	2.38	1.1	1.49	25
16745631	OR10S1	olfactory receptor, family 10, subfamily S, member 1	2.1	3.38	-1.05	-2.43	1.15	1.16	12
17087755	OR13D1	olfactory receptor, family 13, subfamily D, member 1	2.15	1.15	1.05	2	1.02	-1.18	13
16815407	OR1F1	olfactory receptor, family 1, subfamily F, member 1	3.66	2.03	-1.86	3.1	1.08	-1.32	8
17098115	OR1J1	olfactory receptor, family 1, subfamily J, member 1	3.24	2.1	-1.06	2.21	1.25	1.04	15
17064000	OR2A42	olfactory receptor, family 2, subfamily A, member 42	3.18	4.31	1.71	-2.18	-1.88	-1.26	14
16679783	OR2L3	olfactory receptor, family 2, subfamily L, member 3	5.41	4.35	1.22	2.08	1.83	-2	8
16679742	OR2W3	olfactory receptor, family 2, subfamily W, member 3	4.33	6.13	2.17	-3.48	1.03	1.11	22
16725091	OR4D10	olfactory receptor, family 4, subfamily D, member 10	3.15	2.1	-1.13	2.06	1.47	-1.8	9
16725097	OR4D11	olfactory receptor, family 4, subfamily D, member 11	3.91	2.58	-1.69	2.5	2.28	1.32	11
16657445	OR4F5	olfactory receptor, family 4, subfamily F, member 5	3.78	2.79	-1.62	2	-1.09	-1.23	8
16781440	OR4M1	olfactory receptor, family 4, subfamily M, member 1	2.82	1.47	1.49	2.55	-1.28	1.08	11
16781466	OR4N5	olfactory receptor, family 4, subfamily N, member 5	4.54	3.53	-1.09	2.02	-1.46	1.29	13
16734822	OR51A2	olfactory receptor, family 51, subfamily A, member 2	2.09	3.15	1.02	-2.09	-1.17	1.03	14
16734883	OR51B4	olfactory receptor, family 51, subfamily B, member 4	4.56	3.11	-1.38	2.73	1.32	-1.27	14
16721325	OR56B4	olfactory receptor, family 56, subfamily B, member 4	2.98	1.9	1.16	2.12	1.23	-1.41	18
16943175	OR5K2	olfactory receptor, family 5, subfamily K, member 2	2.65	1.38	-1	2.42	-1.4	-1.66	13
16735321	OR5P3	olfactory receptor, family 5, subfamily P, member 3	4.41	2.84	1.15	2.97	-1.78	1.08	15
16857962	OR7D2	olfactory receptor, family 7, subfamily D, member 2	2.94	4.85	-1.5	-3.76	1.24	1.05	13
16745654	OR8B12	olfactory receptor, family 8, subfamily B, member 12	4.18	3.01	1.38	2.24	1.04	-1.26	13
16724773	OR8H3	olfactory receptor, family 8, subfamily H, member 3	5.08	3.22	1.33	3.63	-1.33	1.71	8
16818600	ORC6	origin recognition complex subunit 6	3.97	5.21	-2.13	-2.36	-1.59	-4.41	18
17055937	OSBPL3	oxysterol binding protein-like 3	7.75	8.91	1.21	-2.23	-1.28	-1.37	28
16979825	PABPC4L	poly(A) binding protein, cytoplasmic 4-like	3.77	4.85	1.92	-2.12	-1.38	-1.49	14
16737344	PAMR1	peptidase domain containing associated with muscle regeneration 1	7.71	8.98	2.19	-2.4	1.77	1.39	32
17089119	PBX3	pre-B-cell leukemia homeobox 3	5.73	6.77	-1.04	-2.05	1.27	-1.49	26
17105249	PCDH11X	protocadherin 11 X-linked	2.78	1.61	1.07	2.25	-1.25	1.06	9
16979875	PCDH18	protocadherin 18	8.06	9.34	-1.01	-2.44	-1.84	-2.37	29
16916273	PCMTD2	protein-L-isoaspartate (D-aspartate) O-methyltransferase domain containing 2	2.37	3.4	1.02	-2.03	1.28	1.04	10
16883477	PDCL3	phosducin like 3	5.41	4.28	1.21	2.2	1.08	-1.13	10
17119970	PDE4DIP	phosphodiesterase 4D interacting protein	5.01	6.08	-1.13	-2.1	-1.12	1.04	25
16672214	PEAR1	platelet endothelial aggregation receptor 1	6.52	4.03	-3.13	5.58	-3.97	-3.98	19
17048563	PEG10	paternally expressed 10	4.69	6.55	-2.19	-3.63	1.59	1.09	27
17005945	PGBD1	piggyBac transposable element derived 1	3.49	4.52	-1.56	-2.05	1.17	1.08	17
16714135	PGBD3	piggyBac transposable element derived 3	7.73	6.15	1.1	3	-2.41	1.06	38
17085627	PGM5	phosphoglucomutase 5	1.59	2.83	-1.06	-2.35	-1.05	2.54	20
16965523	PI4K2B	phosphatidylinositol 4-kinase type 2 beta	2.59	4	1.43	-2.66	1.3	-1.12	23
16985518	PIK3R1	phosphoinositide-3-kinase, regulatory subunit 1 (alpha)	7.32	8.37	-1.05	-2.07	1.01	-1.1	27
16879500	PLEKHH2	pleckstrin homology domain containing, family H (with MyTH4 domain) member 2	4.85	6.07	2.38	-2.33	1.26	1.02	33
17014459	PLG	plasminogen	3.99	2.72	1.11	2.41	1.43	1.02	13
16687737	PLPP3	phospholipid phosphatase 3	7.67	8.68	-1.37	-2.02	2.07	-1.69	21
16667516	PLPPR4	phospholipid phosphatase related 4	5.33	6.91	1.09	-3	-1.4	2.12	22
16919703	PLTP	phospholipid transfer protein	7.86	8.91	2.67	-2.08	1.06	-1.08	28
16703036	PLXDC2	plexin domain containing 2	8.31	3.62	-1.97	25.89	-2.23	23.16	32
16957951	POLQ	polymerase (DNA directed), theta	2.75	4.07	-3.52	-2.5	-2.25	-6.83	25
17061138	POLR2J2	polymerase (RNA) II (DNA directed) polypeptide J2	6.78	7.87	1.98	-2.13	-1.33	1.09	29
17061138	POLR2J3	polymerase (RNA) II (DNA directed) polypeptide J3	6.78	7.87	1.98	-2.13	-1.33	1.09	29
16771341	POP5	POP5 homolog, ribonuclease P/MRP subunit	3.91	5.35	1.2	-2.71	-1.13	1.24	22
16921498	POTEB3	POTE ankyrin domain family, member B3	4.01	2.58	-2.04	2.71	1.23	2.14	9
16921498	POTED	POTE ankyrin domain family, member D	4.01	2.58	-2.04	2.71	1.23	2.14	9
16871915	PPP1R14A	protein phosphatase 1, regulatory (inhibitor) subunit 14A	5.59	4.49	-1.12	2.14	1.05	-1.16	24
16716507	PPP1R3C	protein phosphatase 1, regulatory subunit 3C	9.47	7.88	1.14	3.02	1.63	1.94	24
17059891	PPP1R9A-AS1	PPP1R9A antisense RNA 1	1.9	3.09	-1.79	-2.28	-1.69	1.09	11
16868162	PRAM1	PML-RARA regulated adaptor molecule 1	4.01	2.86	1.22	2.22	1.12	1.26	17
17011279	PRDM1	PR domain containing 1, with ZNF domain	4.88	6.2	-1.38	-2.51	-1.14	1.04	28
16837128	PRKCA	protein kinase C, alpha	8.89	9.94	-2.47	-2.08	-1.32	-1.5	28
16817044	PRKCB	protein kinase C, beta	3.94	2.79	-1.24	2.22	1.8	-1.05	18
17106031	PRPS1	phosphoribosyl pyrophosphate synthetase 1	7.18	8.94	-6.54	-3.39	1.1	4.24	12
16836492	PRR11	proline rich 11	4.45	5.69	-3.62	-2.36	-3.19	-10.33	27
16872871	PSG1	pregnancy specific beta-1-glycoprotein 1	4.21	6.44	-4.31	-4.68	-1.84	2.13	8
16872926	PSG5	pregnancy specific beta-1-glycoprotein 5	8.53	10.57	-4.34	-4.11	-2.82	-1.24	11
16872884	PSG6	pregnancy specific beta-1-glycoprotein 6	5.73	6.81	-4.95	-2.11	-1.78	1.12	9
16872845	PSG8	pregnancy specific beta-1-glycoprotein 8	3.36	4.6	1.36	-2.37	1	-1.4	8
16862779	PSG8-AS1	PSG8 antisense RNA 1	5.64	7.41	-5.69	-3.42	-1.83	2.95	15
17091502	PTGDS	prostaglandin D2 synthase 21kDa (brain)	4.75	7.1	-1.1	-5.07	1.19	1.42	22
17099076	PTGES	prostaglandin E synthase	5.34	6.35	1.12	-2.02	-1.95	-1.47	15
16920156	PTGIS	prostaglandin I2 (prostacyclin) synthase	6.42	5.42	-1.52	2	-6.11	2.81	25
17088760	PTGS1	prostaglandin-endoperoxide synthase 1 (prostaglandin G/H synthase and cyclooxygenase)	6.35	7.85	3.41	-2.84	-1.36	-7.68	25
17063254	PTN	pleiotrophin	5.33	6.34	3.68	-2.02	-3.11	-3.85	20
16691090	PTPN22	protein tyrosine phosphatase, non-receptor type 22 (lymphoid)	2.68	3.8	4.63	-2.17	3.06	-2.33	21
16767983	PTPRQ	protein tyrosine phosphatase receptor type Q	5.95	4.54	1.15	2.65	1.22	-1.06	11
16817630	QPRT	quinolinate phosphoribosyltransferase	6.07	7.11	4.86	-2.05	1.11	-1.04	17
16843374	RAD51D	RAD51 paralog D	6.11	7.27	-1.12	-2.24	-1.96	-1.34	17
16938407	RARB	retinoic acid receptor, beta	6.48	7.86	1.21	-2.61	-1.7	-1.67	28
17061106	RASA4	RAS p21 protein activator 4	5.79	7.3	2.88	-2.85	-1.93	-1.16	25
17061106	RASA4B	RAS p21 protein activator 4B	5.79	7.3	2.88	-2.85	-1.93	-1.16	25
16929610	RASD2	RASD family, member 2	5.82	4.74	1.42	2.11	2.36	-1.12	19
16878994	RASGRP3	RAS guanyl releasing protein 3 (calcium and DAG-regulated)	3.92	4.96	-1.46	-2.06	-1.31	-1.68	28
16779024	RCBTB2	regulator of chromosome condensation (RCC1) and BTB (POZ) domain containing protein 2	5.4	6.56	-1.38	-2.24	-1.83	1.28	35
17102977	RGN	regucalcin	2.6	3.65	1.11	-2.07	1.16	1.07	27
17010198	RIMS1	regulating synaptic membrane exocytosis 1	5.28	7.83	3.57	-5.84	-2.03	1.14	33
16852226	RNF165	ring finger protein 165	3.45	4.69	1.35	-2.37	1.11	-1.22	22
16942743	ROBO2	roundabout guidance receptor 2	4.73	3.61	1.66	2.16	-1.48	1.26	31
16773478	RPL21	ribosomal protein L21	3.79	5.08	-1.02	-2.45	-1.03	1.71	18
16810972	RPL4	ribosomal protein L4	2.92	4.59	-1.25	-3.2	-1.38	-1.88	12
17119726	RPL7A	ribosomal protein L7a	4.91	6.5	1.38	-3.01	1.03	1.55	5
16822904	RPS2	ribosomal protein S2	8.42	6.42	3.73	4.01	1.13	1.33	11
17021596	RRAGD	Ras-related GTP binding D	5.18	6.35	2.71	-2.25	3.7	2.77	17
16717150	RRP12	ribosomal RNA processing 12 homolog	4.15	5.27	-1.01	-2.17	1.47	-1.18	20
17047946	RUNDC3B	RUN domain containing 3B	4.88	3.77	-1.18	2.16	-1.13	1.44	29
17009289	RUNX2	runt-related transcription factor 2	5.08	6.22	-2.95	-2.21	-1.3	1.45	28
16689935	RWDD3-DT	RWDD3 divergent transcript	2.83	1.57	1.06	2.4	-1.01	1.07	13
17060618	SAP25	Sin3A associated protein 25kDa	3.61	4.77	1.05	-2.24	1.16	-1.36	15
17078254	SBSPON	somatomedin B and thrombospondin type 1 domain containing	4.73	5.82	1.16	-2.13	1.03	-1.11	27
16798938	SCG5	secretogranin V	4.41	5.41	3.28	-2	4.42	3.22	31
16847730	SCN4A	sodium channel, voltage gated, type IV alpha subunit	4.33	3.2	-1.01	2.18	1.48	1.5	17
16816962	SCNN1G	sodium channel, non voltage gated 1 gamma subunit	4.26	3.14	1.8	2.17	1.14	-1.48	24
16935798	SCUBE1	signal peptide, CUB domain, EGF-like 1	3.01	4.05	-1.13	-2.05	1.07	1.27	19
17069212	SDCBP	syndecan binding protein	5.21	6.23	-1.08	-2.03	1.08	1.28	18
16852666	SEC11C	SEC11 homolog C, signal peptidase complex subunit	5.61	4.6	2.57	2.02	2.13	1.87	19
16693082	SELENBP1	selenium binding protein 1	4.04	5.11	1.03	-2.09	1.25	-1.16	16
16947715	SERPINI1	serpin peptidase inhibitor, clade I (neuroserpin), member 1	4.14	2.9	4.28	2.36	1.29	2.67	21
16743432	SESN3	sestrin 3	4.04	6.08	2.09	-4.13	1.08	1.77	22
16774789	SETDB2	SET domain, bifurcated 2	5.6	6.83	-1.46	-2.34	1.81	1.01	25
16980762	SFRP2	secreted frizzled-related protein 2	4.9	7.24	2.12	-5.05	-2.41	-1.39	18
16665796	SGIP1	SH3-domain GRB2-like (endophilin) interacting protein 1	6.24	7.57	1.63	-2.52	1.91	1.48	30
16852312	SKA1	spindle and kinetochore associated complex subunit 1	3.07	4.07	-2.5	-2	-1.57	-11.24	23
16919879	SLC13A3	solute carrier family 13 (sodium-dependent dicarboxylate transporter), member 3	4.14	5.39	2.68	-2.37	-1.55	1.08	21
16909401	SLC16A14	solute carrier family 16, member 14	2.81	4.08	1.03	-2.4	2.03	-1.1	22
16848070	SLC16A6	solute carrier family 16, member 6	6.59	7.63	3.41	-2.06	44.31	3.87	17
17083261	SLC1A1	solute carrier family 1 (neuronal/epithelial high affinity glutamate transporter, system Xag), member 1	8.59	7.13	2.14	2.74	1.22	2.08	20
16755540	SLC25A3	solute carrier family 25 (mitochondrial carrier	4.85	6.23	1.01	-2.6	-2.07	1.37	5
16686060	SLC2A1	solute carrier family 2 (facilitated glucose transporter), member 1	9.15	7.73	-1.73	2.68	-1.57	1.25	20
16698980	SLC30A1	solute carrier family 30 (zinc transporter), member 1	7.88	8.94	-1.75	-2.1	-1	1.29	22
16667733	SLC30A7	solute carrier family 30 (zinc transporter), member 7	4.16	2.95	-1.09	2.32	1.19	-1.63	17
16763577	SLC38A4	solute carrier family 38, member 4	5.12	6.83	3.58	-3.26	-3.87	-5.29	36
17110586	SLC38A5	solute carrier family 38, member 5	7.13	3.25	-2.29	14.68	-1.11	1.3	22
16768105	SLC6A15	solute carrier family 6 (neutral amino acid transporter), member 15	4.46	2.89	-1.59	2.97	1.22	2.32	24
16979917	SLC7A11	solute carrier family 7 (anionic amino acid transporter light chain, xc- system), member 11	9.38	8.19	-2.65	2.29	-2.16	10.76	26
16961449	SLC7A14	solute carrier family 7, member 14	4.07	2.61	8.19	2.76	-1.48	2.05	21
16829085	SLC7A5	solute carrier family 7 (amino acid transporter light chain, L system), member 5	9.59	7.42	-3.12	4.51	4.03	3.36	17
16790744	SLC7A8	solute carrier family 7 (amino acid transporter light chain, L system), member 8	4.67	5.83	2.3	-2.24	2.34	-1.24	18
16978502	SLC9B1	solute carrier family 9, subfamily B (NHA1, cation proton antiporter 1), member 1	3.09	1.73	-1.2	2.57	1.24	1.12	11
16843417	SLFN12	schlafen family member 12	3.83	5.67	-1.14	-3.59	-2	-1	23
17125938	SMIM10L2B-AS1	SMIM10L2B antisense RNA 1	6.43	7.64	2.6	-2.31	-2.47	2.59	15
16991180	SMIM3	small integral membrane protein 3	6.16	5	-1.03	2.23	-1.25	-1.23	24
16701364	SMYD3	SET and MYND domain containing 3	6.75	8.1	-2.79	-2.55	-1.05	1.56	27
16798130	SNRPN	small nuclear ribonucleoprotein polypeptide N	3.54	4.61	1.63	-2.09	1.26	1.22	11
16755131	SOCS2	suppressor of cytokine signaling 2	3.78	4.85	3.16	-2.1	-1.51	-2.89	25
17103230	SPACA5	sperm acrosome associated 5	2.7	4.04	1.02	-2.54	1.7	2.23	10
16992096	SPDL1	spindle apparatus coiled-coil protein 1	6.1	7.39	-1.46	-2.45	-1.74	-2	23
17001349	SPINK1	serine peptidase inhibitor, Kazal type 1	4.35	3.13	-1.18	2.34	-1.15	1.75	17
16865699	SSC5D	scavenger receptor cysteine rich family, 5 domains	6.21	7.47	1.44	-2.39	-1.75	-3.39	19
16805192	ST8SIA2	ST8 alpha-N-acetyl-neuraminide alpha-2,8-sialyltransferase 2	3.04	4.16	1.92	-2.17	4.59	-1.59	19
16812406	STARD5	StAR-related lipid transfer domain containing 5	5.68	7.27	1.41	-3.01	1.42	-2.28	27
17075553	STC1	stanniocalcin 1	9.38	8.08	7.2	2.47	1.08	-1.69	21
17048072	STEAP1	six transmembrane epithelial antigen of the prostate 1	2.7	5.73	1.27	-8.13	1.84	-1.3	9
16683723	STMN1	stathmin 1	4.48	5.58	-1.37	-2.15	-1.2	-2.4	22
16692639	SV2A	synaptic vesicle glycoprotein 2A	6.21	7.5	-1.69	-2.45	1.05	-2.13	22
16785155	SYNE2	spectrin repeat containing, nuclear envelope 2	4.07	5.17	-3.55	-2.14	-1.9	-4.63	126
17014157	SYNJ2-IT1	SYNJ2 intronic transcript 1	3.57	4.7	1.2	-2.19	-1.37	-1.54	21
16742963	SYTL2	synaptotagmin-like 2	3.59	4.88	-2.07	-2.45	-1.04	-1.04	34
16699590	TAF1A	TATA box binding protein (TBP)-associated factor, RNA polymerase I, A, 48kDa	3.41	4.71	-2.28	-2.45	-1.08	-1.07	26
16743342	TAF1D	TATA box binding protein associated factor 1D	7.14	8.28	-1.03	-2.2	1.59	-1.49	16
17112339	TAF9B	TAF9B RNA polymerase II, TATA box binding protein (TBP)-associated factor, 31kDa	5.03	6.87	-1.19	-3.57	-1.21	-1.18	18
17105699	TCEAL7	transcription elongation factor A (SII)-like 7	5.35	7.57	6.98	-4.65	-4.03	1.3	12
16855044	TCEB3CL2	transcription elongation factor B polypeptide 3C-like 2	2.18	3.25	1.19	-2.1	1.66	-2.09	8
16665835	TCTEX1D1	Tctex1 domain containing 1	2.57	3.94	-2.05	-2.58	-1.28	-2.13	21
16709458	TDRD1	tudor domain containing 1	2.94	6.62	-1.26	-12.81	-5.48	-1.18	22
16789334	TDRD9	tudor domain containing 9	2.66	5.02	1.03	-5.11	1.55	-1.17	35
17074029	TDRP	testis development related protein	4.87	6.08	1.02	-2.31	-1.4	1.23	28
16972663	TENM3	teneurin transmembrane protein 3	8.26	5.22	-1.37	8.23	1.84	1.31	24
16674240	TEX35	testis expressed 35	4.39	3.34	1.2	2.07	-1.14	-1.17	16
17019077	TFEB	transcription factor EB	3.47	4.73	-1.43	-2.4	1.07	1.21	14
17059828	TFPI2	tissue factor pathway inhibitor 2	8.54	6.18	-1.04	5.11	1.19	-1.12	28
16875274	TFPT	TCF3 (E2A) fusion partner (in childhood Leukemia)	9.04	7.46	-2.37	2.98	-1.52	1.36	21
16917849	THBD	thrombomodulin	5.15	6.54	1.41	-2.63	4.16	-4.82	22
16909588	TIGD1	tigger transposable element derived 1	4.59	5.68	1.07	-2.13	2.11	1.41	14
16929442	TIMP3	TIMP metallopeptidase inhibitor 3	11.32	9.19	-1.7	4.36	1.24	-1.4	18
16801704	TLN2	talin 2	5.34	6.34	-1.47	-2	1.11	1.26	15
17088527	TLR4	toll-like receptor 4	6.87	5.75	-1.19	2.17	-4.31	1.79	24
16960355	TM4SF1	transmembrane 4 L six family member 1	5.96	7.43	3.23	-2.76	3.22	-3.41	26
16909239	TM4SF20	transmembrane 4 L six family member 20	7.55	4.2	-1.43	10.14	-1.36	1.85	19
16732419	TMEM136	transmembrane protein 136	5.77	7.55	1.09	-3.44	1.9	-1.51	24
16979502	TMEM155	transmembrane protein 155	3.23	4.89	-1.31	-3.16	1.27	-1.53	30
17052348	TMEM178B	transmembrane protein 178B	5.92	4.45	2.3	2.77	1.69	3.16	24
17012546	TMEM200A	transmembrane protein 200A	5.17	4.12	-1.75	2.08	1.66	-2.16	26
16702827	TMEM236	transmembrane protein 236	2.63	4.17	1.94	-2.92	1.93	2.36	8
16832429	TMEM97	transmembrane protein 97	5.79	7.59	1.24	-3.48	-1.28	-1.7	25
17080486	TNFRSF11B	tumor necrosis factor receptor superfamily, member 11b	10.97	9.94	1.82	2.04	-5.4	-1.86	23
16696425	TNFSF4	tumor necrosis factor (ligand) superfamily, member 4	8.51	6.65	1.03	3.62	-1.87	1.23	23
16844312	TOP2A	topoisomerase (DNA) II alpha	6.25	7.69	-12.89	-2.73	-4.55	-29.48	34
17046640	TPST1	tyrosylprotein sulfotransferase 1	5.83	6.94	2.01	-2.15	1.32	1.16	22
17122932	TPTE	transmembrane phosphatase with tensin homology	5.09	6.2	-1.04	-2.15	-1.31	1.25	18
17122932	TPTEP2-CSNK1E	TPTEP2-CSNK1E readthrough	5.09	6.2	-1.04	-2.15	-1.31	1.25	18
16782050	TRAJ37	T cell receptor alpha joining 37	3.91	2.76	1.15	2.21	3	-1.14	12
16782028	TRAJ48	T cell receptor alpha joining 48	4.68	2.99	1.95	3.23	1.24	-1.43	8
16782012	TRAJ58	T cell receptor alpha joining 58 (non-functional)	4.54	3	1.18	2.9	1.96	1.74	10
16782108	TRAJ7	T cell receptor alpha joining 7	3.42	2.37	1.67	2.07	1.11	-1.33	10
16781821	TRAV1-2	T cell receptor alpha variable 1-2	4.5	3.44	-1.39	2.08	1.52	-1.09	13
16781873	TRAV12-2	T cell receptor alpha variable 12-2	4.14	1.75	-1.13	5.24	-1.16	-1.3	11
17052673	TRBJ2-2	T cell receptor beta joining 2-2	4.75	3.75	-1.51	2	2.17	1.19	15
17063810	TRBV10-2	T cell receptor beta variable 10-2	3.04	1.55	1.6	2.82	-2.44	1.89	8
17052603	TRBV6-1	T cell receptor beta variable 6-1	5.81	4.75	-1.64	2.09	1.21	-1.3	11
17063793	TRBV6-6	T cell receptor beta variable 6-6	4.48	3.33	-1.02	2.22	-1.04	1	13
16781997	TRDJ4	T cell receptor delta joining 4	3.06	1.83	-1.07	2.34	-1.84	2.43	8
16754269	TRHDE	thyrotropin-releasing hormone degrading enzyme	4.01	2.64	-2.7	2.6	1.02	-1.54	19
16841662	TRIM16	tripartite motif containing 16	3.91	5.01	-1.58	-2.14	-2.15	1.33	8
16831908	TRIM16L	tripartite motif containing 16-like	3.7	5.37	1.12	-3.19	-2.35	4.02	11
16724755	TRIM51	tripartite motif-containing 51	3.5	1.86	-1.07	3.12	1.16	-1.32	8
16679742	TRIM58	tripartite motif containing 58	4.33	6.13	2.17	-3.48	1.03	1.11	22
16831442	TRPV2	transient receptor potential cation channel, subfamily V, member 2	4.89	6.02	1.85	-2.19	-1.81	2.62	30
17043843	TSPAN13	tetraspanin 13	6.79	5.4	2.31	2.62	1.37	6.47	22
16724087	TSPAN18	tetraspanin 18	4.7	6.14	-8.23	-2.71	-1.72	1	29
16691314	TSPAN2	tetraspanin 2	5.93	4.1	-1.25	3.55	-4.77	2.64	20
16662105	TSSK3	testis-specific serine kinase 3	4.03	5.28	-1.29	-2.39	-1.59	-1.43	13
16870635	TSSK6	testis-specific serine kinase 6	2.13	3.32	1.2	-2.28	-1.13	1.16	21
16914062	TTPAL	tocopherol (alpha) transfer protein-like	5.16	6.46	-1.62	-2.45	-1.65	1.61	25
17055614	TWIST1	twist family bHLH transcription factor 1	5.18	6.6	-1.18	-2.67	-2.52	-5.48	23
16850477	TYMS	thymidylate synthetase	4.8	5.8	-4.56	-2.01	-5.56	-6.15	21
16966285	UCHL1	ubiquitin C-terminal hydrolase L1	6.05	7.1	5.02	-2.07	1.14	4.65	27
16967368	UGT2B28	UDP glucuronosyltransferase 2 family, polypeptide B28	2.94	1.92	-1.42	2.02	-1.2	-1.11	9
17013657	ULBP1	UL16 binding protein 1	4.46	2.89	1.04	2.95	2.75	-1.61	8
16978054	UNC5C	unc-5 netrin receptor C	2.94	4.55	3.02	-3.06	-1.37	-1.03	36
17061138	UPK3BL	uroplakin 3B-like	6.78	7.87	1.98	-2.13	-1.33	1.09	29
16948320	USP13	ubiquitin specific peptidase 13 (isopeptidase T-3)	6.1	7.2	-1.54	-2.14	-2.12	-2.38	23
16667702	VCAM1	vascular cell adhesion molecule 1	3.33	4.47	-1.39	-2.2	-13.87	-3.59	29
17009093	VEGFA	vascular endothelial growth factor A	7.38	6.18	-2.95	2.29	-2.02	1.35	35
16770934	VSIG10	V-set and immunoglobulin domain containing 10	4.35	3.26	-1.82	2.14	1.47	-1.86	16
16793190	WDHD1	WD repeat and HMG-box DNA binding protein 1	5.46	6.53	-2.06	-2.1	-1.13	-4.91	27
16821467	WFDC1	WAP four-disulfide core domain 1	8.56	5.85	1.67	6.56	1.8	1.37	26
16905238	WIPF1	WAS/WASL interacting protein family, member 1	4.18	5.38	-1.36	-2.29	1.06	-1.18	25
17072920	WISP1	WNT1 inducible signaling pathway protein 1	5.11	6.68	-1.56	-2.96	-4.63	-2.1	24
17111119	XAGE3	X antigen family, member 3	4.72	2.34	1.41	5.2	-1.32	1.16	8
17045365	YAE1D1	Yae1 domain containing 1	2.96	1.8	1.09	2.24	-1.86	-1.04	17
17111674	ZC4H2	zinc finger, C4H2 domain containing	3.99	5.19	1.3	-2.29	-1.29	1.21	20
16939910	ZKSCAN7	zinc finger with KRAB and SCAN domains 7	3.51	4.51	1.43	-2	-1.28	1.09	21
16939910	ZNF197	zinc finger protein 197	3.51	4.51	1.43	-2	-1.28	1.09	21
16704351	ZNF22	zinc finger protein 22	5.36	6.41	1.05	-2.07	-1.65	1.06	21
16860334	ZNF254	zinc finger protein 254	5.48	6.58	-1.15	-2.14	1.44	1.02	11
17114075	ZNF280C	zinc finger protein 280C	6.41	7.45	-1.25	-2.06	1.38	1.06	23
16809811	ZNF280D	zinc finger protein 280D	4.07	2.69	2.74	2.6	-1.88	2.33	14
16970958	ZNF330	zinc finger protein 330	7.44	8.45	1.14	-2.01	1.7	-1.18	31
16939949	ZNF501	zinc finger protein 501	2.36	3.54	-1.06	-2.27	-1.98	-1.21	19
16875083	ZNF600	zinc finger protein 600	3.26	4.83	-1.35	-2.96	-2.01	-1.19	9
16864764	ZNF613	zinc finger protein 613	4.41	5.41	-1.58	-2	-1.06	1.08	11
16875026	ZNF616	zinc finger protein 616	4.37	5.46	-1.79	-2.13	-1.1	1.65	11
16939910	ZNF660	zinc finger protein 660	3.51	4.51	1.43	-2	-1.28	1.09	21
16875881	ZNF667	zinc finger protein 667	5.81	4.36	-1.43	2.73	1.34	-1.1	21
16870978	ZNF675	zinc finger protein 675	2.47	3.47	1.15	-2	1.29	-1.12	8
17058121	ZNF680	zinc finger protein 680	2.94	5.09	-1.62	-4.43	-1.5	1.03	10
17046412	ZNF727	zinc finger protein 727	3.09	2.07	-1.19	2.02	1.06	1.09	13
17125938	ZNF75D	zinc finger protein 75D	6.43	7.64	2.6	-2.31	-2.47	2.59	15
16858573	ZNF763	zinc finger protein 763	2.38	3.46	-5.05	-2.11	-1.32	1.07	8
16875034	ZNF836	zinc finger protein 836	4.36	5.57	-1.06	-2.31	-1.58	1.49	8

## Sheet: miRNAs
ID	Gene Symbol	Description	PM36EDM	CCM35ROM	FC20s	FC30s	FC40s	FC50s	probes totales
16859800	MIR3189	microRNA 3189	2.46	4.91	-1.94	-5.48	1.77	-2.21	9
16971342	MIR4799	microRNA 4799	2.17	4.44	-1.25	-4.8	-1.07	1	13
16779661	MIR548X2	microRNA 548x-2	2.3	4.2	2.36	-3.74	-1.31	1.31	4
17110367	MIR222	microRNA 222	5.85	7.69	-1.26	-3.59	1.17	-1.8	21
16814986	MIR4516	microRNA 4516	3.38	5.05	-1.2	-3.18	1.48	-1.29	4
16673877	MIR3120	microRNA 3120	2.47	4.05	1.65	-2.99	1.23	-1.04	17
16932473	MIR1286	microRNA 1286	2.55	4.04	1.12	-2.81	-2.84	1.4	12
17007603	MIR3934	microRNA 3934	3.67	5.12	-1.44	-2.74	1.44	1.51	12
16851950	MIR3975	microRNA 3975	1.78	3.18	1.59	-2.63	-1.6	2.7	8
17060442	MIR25	microRNA 25	2.62	4.01	1.22	-2.61	1.12	-1.39	14
16779956	MIR3665	microRNA 3665	2.86	4.2	1.65	-2.54	-1.95	1.31	5
17072725	MIR1206	microRNA 1206	2.72	4.06	-1.9	-2.53	1.34	6.04	13
16753543	MIR548C	microRNA 548c	2.47	3.81	-2.61	-2.53	1.42	11.55	4
16662619	MIR4255	microRNA 4255	1.73	3.06	-1.23	-2.52	-1.04	1.05	12
16724356	MIR3160	microRNA 3160-2	3.36	4.68	-1.45	-2.5	1.18	1.5	10
16752044	MIR148B	microRNA 148b	2.52	3.79	-1.1	-2.41	-1.68	1.06	19
17096956	MIR32	microRNA 32	4.34	5.61	-1.67	-2.41	-1.75	-1.64	17
16994952	MIR4279	microRNA 4279	3.24	4.5	1.63	-2.39	2.31	1.31	4
16825907	MIR4519	microRNA 4519	5.5	6.74	-1.62	-2.36	1.05	1.44	8
16914859	MIR645	microRNA 645	4.87	6.07	-2.17	-2.29	-1.03	1.61	13
16847319	MIR4737	microRNA 4737	9.68	10.86	-1.31	-2.28	-1.13	-1.16	11
16741777	MIR139	microRNA 139	3.88	5.04	-1.18	-2.22	-1.24	1.03	15
16837158	MIR634	microRNA 634	2.56	3.68	1.02	-2.18	-1.1	-1.74	9
16865104	MIR519A2	microRNA 519a-2	2.31	3.43	1.35	-2.17	-1.28	-1.02	9
16730366	MIR1260B	microRNA 1260b	1.55	2.65	1.56	-2.15	-1.52	-1.51	11
16821396	MIR3182	microRNA 3182	4.34	5.43	-1.4	-2.13	1.27	-1.12	15
16864737	MIR99B	microRNA 99b	5.78	6.87	1.2	-2.13	1.4	-1.03	9
16697660	MIR181B1	microRNA 181b-1	4.69	5.76	1.42	-2.11	-1.24	1.91	14
16890455	MIR4438	microRNA 4438	2.11	3.19	-1.77	-2.11	-1.68	3.01	11
16753397	MIRLET7I	microRNA let-7i	4.72	5.79	1.94	-2.11	-1.71	-1.71	23
17018745	MIR4462	microRNA 4462	2.98	4.04	-1.35	-2.09	1.08	-2.02	9
17103754	MIR502	microRNA 502	4.78	5.84	1.23	-2.08	1.33	1.15	11
17080020	MIR548A3	microRNA 548a-3	2.81	3.86	1.04	-2.08	-1.43	-1.05	11
17112191	MIR545	microRNA 545	2.31	3.34	1.92	-2.05	1.44	-1.65	9
17017924	MIR3135B	microRNA 3135b	3.56	4.59	1.83	-2.04	-3.81	1.18	6
16988297	MIR1244	microRNA 1244-1	6.14	7.15	-1.64	-2.01	-6.81	-1.28	25
17014015	MIR1202	microRNA 1202	5.13	6.13	-1.2	-2	-1.71	1.04	17
16997990	MIR3660	microRNA 3660	2.83	1.83	-1.09	2	-1.06	-1.2	14
16806388	MIR4509	microRNA 4509-1	3.58	2.59	1.87	2	-1.79	1.75	7
16873389	MIR642B	microRNA 642b	3.2	2.2	1.74	2	-1.14	-1.62	4
16768913	MIR4303	microRNA 4303	3.32	2.32	-1.24	2.01	-1.56	-1	15
16993908	MIR4635	microRNA 4635	5.01	4.01	1.27	2.01	4.97	-1.66	11
16880667	MIR4433A	microRNA 4433a	2.66	1.65	1.01	2.02	-1.28	-2.1	7
16988869	MIR4633	microRNA 4633	4.51	3.5	-1.56	2.02	-1.32	-1.47	10
17082258	MIR4664	microRNA 4664	3.21	2.18	1.74	2.03	1.27	1.13	21
16839550	MIR132	microRNA 132	3.44	2.4	-1.12	2.06	1.48	-1.3	22
16729856	MIR3166	microRNA 3166	2.45	1.41	1.01	2.07	-1.55	1.04	19
17086746	MIR3910	microRNA 3910-1	2.64	1.59	-1.17	2.07	1.24	-1.27	11
17112469	MIR548I4	microRNA 548i-4	2.78	1.72	-1.08	2.09	1.24	1	11
16841481	MIR1269B	microRNA 1269b	4.81	3.73	1.02	2.11	2.33	1.04	8
17014085	MIR3692	microRNA 3692	3.04	1.95	1.55	2.13	-1.12	-1.12	16
16858310	MIR4748	microRNA 4748	5.47	4.38	1.65	2.13	1.48	-1.52	6
16698500	MIR135B	microRNA 135b	3.38	2.27	1.18	2.15	1.09	-1.22	21
16865064	MIR521	microRNA 521-2	3.43	2.33	-1.04	2.15	1.09	1.84	8
16788780	MIR154	microRNA 154	4.25	3.13	5.58	2.17	-1.47	1.14	10
16701531	MIR3916	microRNA 3916	6.07	4.96	1.33	2.17	-1.39	-1.96	9
16754563	MIR1252	microRNA 1252	2.73	1.58	1.05	2.2	1.08	1.01	10
17103748	MIR501	microRNA 501	4.2	3.02	-1.06	2.26	1.21	-2.4	8
17058314	MIR3914	microRNA 3914-1	2.93	1.74	1.21	2.28	-1.3	-1.33	9
17071084	MIR3150A	microRNA 3150a	6.21	4.99	-1.14	2.33	1.48	-1.2	11
16996133	MIR581	microRNA 581	3.36	2.13	-1.3	2.33	-1.01	-1.04	23
17114768	MIR892A	microRNA 892a	3.64	2.42	1.85	2.33	1.53	-1.06	8
16964831	MIR4798	microRNA 4798	3.14	1.9	1.38	2.36	-1.05	-1.05	8
17093990	MIR4540	microRNA 4540	3.54	2.3	2.76	2.37	1.66	1.18	8
16751965	MIR615	microRNA 615	4.49	3.21	-1.21	2.43	1.62	1.1	23
16927684	MIR130B	microRNA 130b	6.07	4.77	3.77	2.45	5.33	2.36	4
16948132	MIR4789	microRNA 4789	3.55	2.24	-1.21	2.49	-1.26	1.51	15
17087098	MIR2278	microRNA 2278	4.11	2.74	-1.73	2.59	1.16	1.36	17
16797152	MIR4710	microRNA 4710	5.57	4.16	1.46	2.65	-1.02	1.42	7
16901591	MIR4266	microRNA 4266	5.55	4.14	-1.03	2.67	-1.05	-2.42	4
16718764	MIR3663	microRNA 3663	4.43	2.93	2.33	2.83	-1.3	1.18	12
16873684	MIR3191	microRNA 3191	4.98	3.45	1.3	2.88	-1.14	-1.62	9
16796650	MIR151B	microRNA 151b	6.13	4.59	1.32	2.9	1.1	-1.31	17
17098533	MIR3911	microRNA 3911	5.12	3.54	-1.46	2.99	-2.06	-2.38	9
16742742	MIR708	microRNA 708	4.25	2.6	1.85	3.13	-1.15	-1.13	14
16711795	MIR548AK	microRNA 548ak	3.19	1.5	1.36	3.21	1.44	1.22	4
17070767	MIR4661	microRNA 4661	4.25	2.46	-1.32	3.46	-1.05	-1.02	13
16985964	MIR4803	microRNA 4803	4.7	2.84	-1.04	3.63	-1.48	1.23	11
16778061	MIR548F5	microRNA 548f-5	4.23	2.37	-1.06	3.65	1.12	26.95	25
16711950	MIR4293	microRNA 4293	4.68	2.66	-1.45	4.06	-1.03	-1.2	14
17065547	MIR4660	microRNA 4660	5.94	3.27	-1.41	6.39	-1.1	1.45	10

## Sheet: snoRNAs
ID	Gene Symbol	Description	PM36EDM	CCM35ROM	FC20s	FC30s	FC40s	FC50s	probes totales
17090566	SNORD62A	small nucleolar RNA, C/D box 62A	7.16	5.96	4.09	2.29	1.16	-1.03	25
17090566	SNORD62B	small nucleolar RNA, C/D box 62B	7.16	5.96	4.09	2.29	1.16	-1.03	25
16822904	SNORA10	small nucleolar RNA, H/ACA box 10	8.42	6.42	3.73	4.01	1.13	1.33	11
17104049	SNORA11	small nucleolar RNA, H/ACA box 11	9.67	8.53	7.05	2.2	1.63	2.06	11
16987992	SNORA13	small nucleolar RNA, H/ACA box 13	7.8	6.63	1.6	2.25	3.86	-2.9	22
16763966	SNORA2A	small nucleolar RNA, H/ACA box 2A	5.6	4.53	-2.35	2.1	1.06	-3.05	13
16818015	SNORA30	small nucleolar RNA, H/ACA box 30	2.44	1.44	1.71	2	1.39	1.11	9
16743342	SNORA8	small nucleolar RNA, H/ACA box 8	7.14	8.28	-1.03	-2.2	1.59	-1.49	16
16788618	SNORD114-2	small nucleolar RNA, C/D box 114-2	5.96	7.1	12.8	-2.2	-1.53	1.14	12
16788681	SNORD114-20	small nucleolar RNA, C/D box 114-20	7.59	5.31	8.49	4.88	-1.05	1.07	12
16788703	SNORD114-31	small nucleolar RNA, C/D box 114-31	4.55	5.67	13.84	-2.17	-1.96	1.45	8
16788628	SNORD114-6	small nucleolar RNA, C/D box 114-6	2.68	7.15	24.17	-22.02	-10.57	-3.75	8
16798208	SNORD116@	small nucleolar RNA, C/D box 116 cluster	4.66	5.68	2.09	-2.02	1.11	2.29	16
16798208	SNORD116-20	small nucleolar RNA, C/D box 116-20	4.66	5.68	2.09	-2.02	1.11	2.29	16
16798208	SNORD116-21	small nucleolar RNA, C/D box 116-21	4.66	5.68	2.09	-2.02	1.11	2.29	16
16933623	SNORD125	small nucleolar RNA, C/D box 125	3.29	1.99	-1.44	2.45	-1.34	-1.38	15
16736224	SNORD14A	small nucleolar RNA, C/D box 14A	7.15	9.15	-1.1	-4.01	1.35	-2.27	13
16810972	SNORD18B	small nucleolar RNA, C/D box 18B	2.92	4.59	-1.25	-3.2	-1.38	-1.88	12
16842217	SNORD3D	small nucleolar RNA, C/D box 3D	5.34	6.56	1.86	-2.33	-1.55	1.55	12
16833343	SNORD7	small nucleolar RNA, C/D box 7	3.22	4.26	1.15	-2.05	-3.21	-1.08	24
16684192	SNORD99	small nucleolar RNA, C/D box 99	1.98	3.1	-1.72	-2.18	2.23	1.3	11
16661495	SCARNA1	small Cajal body-specific RNA 1	2.4	3.64	-2.69	-2.36	-2.57	1.62	24
16810943	SCARNA14	small Cajal body-specific RNA 14	3.6	2.41	-1.69	2.28	1.71	-1.2	22
16730104	SCARNA9	small Cajal body-specific RNA 9	6.86	7.88	-1.01	-2.03	-2.11	-1.01	10

## Sheet: snRNAs
ID	Gene Symbol	Description	PM36EDM	CCM35ROM	FC20s	FC30s	FC40s	FC50s	probes totales
16686271	RNU5F-1	RNA, U5F small nuclear 1	6.46	5.28	-3.49	2.26	-3.04	-3.42	10

## Sheet: lncRNAs
ID	Gene Symbol	Description	PM36EDM	CCM35ROM	FC20s	FC30s	FC40s	FC50s	probes totales
16733985	MIR210HG	MIR210 host gene	6.23	5.19	-1.47	2.05	-2.63	-1.11	22
17117451	LINC00083	long intergenic non-protein coding RNA 83	3.54	4.64	1.16	-2.14	-1.5	-1.44	13
16703431	LINC00264	long intergenic non-protein coding RNA 264	2.1	3.48	1.37	-2.6	2.4	1.11	9
16916273	LINC00266-1	long intergenic non-protein coding RNA 266-1	2.37	3.4	1.02	-2.03	1.28	1.04	10
16775291	LINC00383	long intergenic non-protein coding RNA 383	3.15	1.95	1.23	2.29	1.18	-1.54	18
17020715	LINC00472	long intergenic non-protein coding RNA 472	5.64	7.02	-2.16	-2.61	-1.49	-1.5	19
16774105	LINC00547	long intergenic non-protein coding RNA 547	4.67	2.65	1.32	4.06	-1.4	15.41	21
16706445	LINC00595	long intergenic non-protein coding RNA 595	3.85	5.65	1.92	-3.46	-1.6	6.05	22
16908115	LINC00607	long intergenic non-protein coding RNA 607	5.37	4.24	-1.13	2.18	-1	2.22	31
16691619	LINC00622	long intergenic non-protein coding RNA 622	3.11	4.38	-1.03	-2.41	1.94	2.16	19
16831219	LINC00670	long intergenic non-protein coding RNA 670	6.09	4.07	-2.25	4.05	-1.39	7.18	23
16697674	LINC00862	long intergenic non-protein coding RNA 862	5.07	3.72	1.32	2.55	1.47	2.4	18
16944281	LINC00901	long intergenic non-protein coding RNA 901	2.89	1.81	-1.3	2.12	1.02	1.39	20
16754966	LINC00936	long intergenic non-protein coding RNA 936	3.29	4.57	1.61	-2.43	-1.13	1.17	19
17074342	LINC00965	long intergenic non-protein coding RNA 965	6.23	7.56	-1.77	-2.52	-1.71	1.16	22
16949922	LINC00969	long intergenic non-protein coding RNA 969	4.21	2.54	-2.21	3.18	-3.54	1.09	25
16994100	LINC01017	long intergenic non-protein coding RNA 1017	3.14	2.13	1.88	2.01	-1.04	1.78	14
16968237	LINC01094	long intergenic non-protein coding RNA 1094	2.25	3.27	1.69	-2.02	-2.69	2.14	25
16672489	LINC01133	long intergenic non-protein coding RNA 1133	3.83	2.72	-1.27	2.15	-1.24	1.46	20
16881863	LINC01291	long intergenic non-protein coding RNA 1291	4.82	5.97	-6.44	-2.22	-1.13	-1.37	24
16881863	LINC01293	long intergenic non-protein coding RNA 1293	4.82	5.97	-6.44	-2.22	-1.13	-1.37	24
17117619	LINC01296	long intergenic non-protein coding RNA 1296	4.28	5.87	-2.5	-3.01	-1.45	-1.12	13
17091926	LINC01388	long intergenic non-protein coding RNA 1388	6.26	5.05	1.11	2.32	-1.82	-1.17	8
16746095	LINC01395	long intergenic non-protein coding RNA 1395	4.18	3.17	1.06	2.01	-1.23	-1.12	21
17085422	LINC01410	long intergenic non-protein coding RNA 1410	4.21	3.17	1.92	2.06	1.9	2.27	10
16920006	LINC01522	long intergenic non-protein coding RNA 1522	3.38	2.27	1.29	2.16	1.46	-1.11	15
16805218	LINC01578	long intergenic non-protein coding RNA 1578	6.55	7.57	-1.52	-2.03	-2.09	1.37	28
16890556	LINC01614	long intergenic non-protein coding RNA 1614	5.18	2.86	-2.17	4.98	-5.07	-1.4	19
16707143	ACTA2-AS1	ACTA2 antisense RNA 1	6.16	5.14	-1.1	2.03	-1.03	-1.08	22
16857242	DPP9-AS1	DPP9 antisense RNA 1	3.64	4.68	-1.39	-2.06	-1.21	1.08	21
16699129	FLVCR1-AS1	FLVCR1 antisense RNA 1 (head to head)	3.97	2.82	1.2	2.22	1.4	-1.36	19
16793942	FUT8-AS1	FUT8 antisense RNA 1	2.69	3.75	-1.39	-2.08	1.25	1	23
16776961	GAS6-AS2	GAS6 antisense RNA 2 (head to head)	6.96	5.72	2.37	2.35	-1.57	2.19	18
16793678	HIF1A-AS2	HIF1A antisense RNA 2	6.64	5.02	-1.94	3.06	-10.28	4.97	20
16963630	LMLN-AS1	LMLN antisense RNA 1	4.33	5.35	1.1	-2.03	1.07	1.86	18
16716000	NUTM2B-AS1	NUTM2B antisense RNA 1	3.98	5.18	-2.58	-2.3	-1.12	1.8	13
17053850	PAXIP1-AS2	PAXIP1 antisense RNA 2	4.25	5.49	-1.37	-2.35	-2.23	1.68	20
16926765	POTEH-AS1	POTEH antisense RNA 1	5.36	4.34	1.34	2.04	1.46	1.28	9
16965523	SEPSECS-AS1	SEPSECS antisense RNA 1 (head to head)	2.59	4	1.43	-2.66	1.3	-1.12	23
16923643	TSPEAR-AS2	TSPEAR antisense RNA 2	3.23	4.44	1.38	-2.31	-1.03	1.19	18
16682801	UBXN10-AS1	UBXN10 antisense RNA 1	2.44	3.66	-1.1	-2.32	1.27	-1.15	21
16968488	WDFY3-AS2	WDFY3 antisense RNA 2	2.22	3.26	1.55	-2.06	-1.13	-2.31	21
16949827	XXYLT1-AS2	XXYLT1 antisense RNA 2	3.12	4.8	-1.88	-3.2	2.33	-1.39	20
16704257	ZNF32-AS2	ZNF32 antisense RNA 2	3.44	4.46	-1.13	-2.03	1.8	1.17	22
17097383	FAM225B	family with sequence similarity 225, member B (non-protein coding)	4.9	3.39	-1	2.84	1.76	-1.28	8
17006605	HCP5	HLA complex P5 (non-protein coding)	2.21	3.68	1.18	-2.76	-2.3	-1.17	8
16998044	LUCAT1	lung cancer associated transcript 1 (non-protein coding)	5.34	3.93	-3.76	2.66	1.09	1.89	24
16788520	MEG3	maternally expressed 3 (non-protein coding)	4.2	5.4	13.19	-2.3	-3.4	9.44	12
17096394	PTCSC2	papillary thyroid carcinoma susceptibility candidate 2 (non-protein coding)	2.72	1.67	1.13	2.07	-1.2	-1.4	17
16850650	GAPLINC	gastric adenocarcinoma associated, positive CD44 regulator, long intergenic non-coding RNA	1.98	3.29	2.26	-2.48	1.42	-1.18	22
16755950	HELLPAR	HELLP associated long non-coding RNA	3.67	2.36	1.67	2.49	1.63	1.62	9
17119208	LINC01293	long intergenic non-protein coding RNA 1293	4.19	5.63	-1.04	-2.7	1.54	-3.97	7
17118880	LINC00173	long intergenic non-protein coding RNA 173	4.85	6.23	1.01	-2.6	-2.07	1.37	5
16942889	LINC02070	long intergenic non-protein coding RNA 2070	3.78	2.61	-1.29	2.26	1.11	1.59	19
16970196	LINC02502	long intergenic non-protein coding RNA 2502	4.26	5.41	-1.04	-2.22	2.08	1.16	13
17117397	LINC02783	long intergenic non-protein coding RNA 2783	4.03	2.84	1.1	2.29	-1.97	-2.31	11
16660753	LINC02800	long intergenic non-protein coding RNA 2800	5.03	6.2	-4.84	-2.24	1.12	-1.06	10
17077191	LINC02984	long intergenic non-protein coding RNA 2984	3.86	2.31	-1.08	2.93	1.51	-1.14	17
17065047	LOC102723360	uncharacterized LOC102723360	5.48	2.62	-1.22	2.7	1.63	-1.1	15
17065047	LOC102724219	uncharacterized LOC102724219	5.48	2.62	-1.22	2.7	1.63	-1.1	15
17065047	LOC102724441	uncharacterized LOC102724441	5.48	2.62	-1.22	2.7	1.63	-1.1	15
17065047	LOC102724843	uncharacterized LOC102724843	5.48	2.62	-1.22	2.7	1.63	-1.1	15
17065047	LOC102724951	uncharacterized LOC102724951	5.48	2.62	-1.22	2.7	1.63	-1.1	15
17065047	LOC105379498	uncharacterized LOC105379498	5.48	2.62	-1.22	2.7	1.63	-1.1	15
17065047	LOC389831	long intergenic non-protein coding RNA 3105	5.48	2.62	-1.22	2.7	1.63	-1.1	15
17122576	LINC00607	long intergenic non-protein coding RNA 607	1.69	3.02	1.03	-2.51	1.42	-1.06	22
17122578	LINC00607	long intergenic non-protein coding RNA 607	6.52	4.03	1.56	5.6	-1.94	3.45	26
17119696	LINC00824	long intergenic non-protein coding RNA 824	3.79	4.82	3.1	-2.05	2.12	1.96	6
17125624	MIR325HG	MIR325 host gene	4.89	3.36	2.15	2.88	-1.2	8.62	12
17122808	MIR646HG	MIR646 host gene	3.5	4.6	2.09	-2.13	-2.1	-1.74	26
17118838	SNHG1	small nucleolar RNA host gene 1	4.79	5.97	2.11	-2.27	1.04	-1.87	4
17126254	SNHG1	small nucleolar RNA host gene 1	5.68	6.83	-1.11	-2.22	-4.02	1.07	24
16661773	LOC284632	uncharacterized LOC284632	4.76	3.02	1.46	3.33	2.59	-1.17	9
16664589	LOC105378710	uncharacterized LOC105378710	2.99	1.65	1.18	2.53	1.03	1.26	13
16666388	LOC105378808	uncharacterized LOC105378808	4.06	5.47	-1.71	-2.66	1.1	1.72	21
16670131	LOC101060254	myomegalin-like	5.25	6.94	-1.44	-3.24	-1.27	1.05	11
16673341	LOC102724180	uncharacterized LOC102724180	4.15	2.72	-1.1	2.7	1.28	1.07	19
16674020	LOC105371617	uncharacterized LOC105371617	3.69	2.66	1.15	2.05	-4.86	16.13	17
16678292	LOC102723834	uncharacterized LOC102723834	2.35	3.61	1.14	-2.4	-1.11	1.69	22
16679438	LOC105373230	uncharacterized LOC105373230	5.83	4.83	1.43	2	-1.27	1.27	24
16679932	LOC105378947	proline-rich extensin-like protein EPR1	5.21	6.34	1.01	-2.2	-1.44	1.11	10
16679941	LOC101928626	uncharacterized LOC101928626	2.85	1.42	-1.35	2.71	-1.07	-1.22	11
16681302	LOC100133331	uncharacterized LOC100133331	5.65	6.73	1.16	-2.11	-1.77	1.36	12
16685279	LOC105378619	uncharacterized LOC105378619	3.47	2.29	1.6	2.27	1.24	-1.03	19
16686927	LOC105379777	uncharacterized LOC105379777	4.81	3.61	1.04	2.29	-1.11	1.01	15
16689220	LOC105378818	uncharacterized LOC105378818	3.25	4.32	-2.29	-2.1	-1.1	-1.09	19
16689451	LOC105378827	uncharacterized LOC105378827	2.87	4.14	1.45	-2.4	-1.52	1.01	22
16690752	LOC101928118	uncharacterized LOC101928118	3.94	2.67	-1.06	2.42	-1.12	-1.13	20
16692077	LOC105371220	uncharacterized LOC105371220	7.87	9.43	-2.35	-2.93	-2.61	-1.06	13
16700236	LOC105373122	uncharacterized LOC105373122	4.41	3.4	1.11	2.02	-1.37	-1.39	14
16703756	LOC101929236	uncharacterized LOC101929236	3.33	2.31	-1.13	2.03	1.1	1.01	23
16706456	LOC101929112	uncharacterized LOC101929112	4.45	5.51	1.4	-2.09	-1.16	1.1	24
16706704	LOC105378377	uncharacterized LOC105378377	3.03	4.35	1.02	-2.48	-1.68	4.28	23
16722713	LOC105376572	uncharacterized LOC105376572	3.11	2.01	-1.3	2.15	1.23	-1.26	20
16722883	LOC105376580	uncharacterized LOC105376580	3.89	2.68	-1.28	2.32	1.58	1.28	17
16722985	LOC102723370	uncharacterized LOC102723370	4.12	2.92	1.29	2.31	1.29	1.29	21
16726414	LOC102723575	uncharacterized LOC102723575	3.27	1.87	-1.36	2.65	-1.42	1.12	6
16735303	LOC105376535	uncharacterized LOC105376535	3.3	2.22	-1.08	2.11	1.19	1.01	20
16735976	LOC283299	uncharacterized LOC283299	3.32	2.05	-1.56	2.42	-4.06	1.17	16
16738262	LOC101928943	uncharacterized LOC101928943	3.4	2.18	1.01	2.33	1.51	-1.19	24
16741561	LOC102723878	uncharacterized LOC102723878	2.5	3.61	-1.11	-2.17	-1.23	1.44	13
16744442	LOC105369455	uncharacterized LOC105369455	2.88	1.78	1.47	2.13	1.48	-1.06	19
16748820	LOC102724196	uncharacterized LOC102724196	2.31	3.51	-1.08	-2.29	-1.04	-1.66	22
16753888	LOC100652999	uncharacterized LOC100652999	3.64	5.14	-2.13	-2.83	-1.79	1.53	19
16759200	LOC105370000	uncharacterized LOC105370000	4.54	3.37	1.03	2.25	1.1	-1.3	12
16768710	LOC101928395	uncharacterized LOC101928395	4.07	7.01	-14.69	-7.67	-13.02	1	24
16771960	LOC105370003	uncharacterized LOC105370003	2.75	3.9	-1.01	-2.22	-1.97	1.31	17
16774079	LOC102723406	uncharacterized LOC102723406	5.98	4.06	1.51	3.76	1.45	1.03	24
16779836	LOC105370168	uncharacterized LOC105370168	2.14	3.35	-1.94	-2.3	1.53	-1.08	18
16780045	LOC105370265	uncharacterized LOC105370265	3.04	1.91	1.2	2.19	-1.12	1.63	18
16783828	LOC105370473	uncharacterized LOC105370473	3.19	1.89	1.11	2.48	1.09	-1.09	9
16787407	LOC105370605	uncharacterized LOC105370605	2.86	1.78	1.06	2.11	1.05	-1.19	22
16792285	LOC105370425	uncharacterized LOC105370425	3.5	2.5	-1.41	2	1.11	1.1	22
16792796	LOC105370471	uncharacterized LOC105370471	3.42	2.28	-1.17	2.21	1.3	1.14	18
16794241	LOC105370526	uncharacterized LOC105370526	6.85	3.98	-2.84	7.29	-13.01	5.38	20
16802696	LOC105370839	uncharacterized LOC105370839	3.87	2.84	-1.21	2.05	-1.05	1.15	14
16805830	LOC105371024	uncharacterized LOC105371024	3.47	4.48	-1.1	-2.02	1.75	-1.68	15
16809746	LOC101928499	uncharacterized LOC101928499	3.88	2.86	1.07	2.02	1.65	1.38	21
16812920	LOC105370873	uncharacterized LOC105370873	3.68	2.39	1.47	2.46	1.17	1.05	16
16836269	LOC105371805	uncharacterized LOC105371805	2.85	1.62	1.22	2.34	1.68	-1.18	19
16839017	LOC105371909	uncharacterized LOC105371909	3.59	2.55	1.2	2.06	-1.02	1.18	18
16841660	LOC400576	uncharacterized LOC400576	3.26	2	1.22	2.4	-1.21	1.15	19
16853855	LOC102724397	uncharacterized LOC102724397	4.41	3.33	1.21	2.12	1.25	-1.57	16
16860386	LOC100289333	uncharacterized LOC100289333	4.47	3.38	1.14	2.13	-1.2	-1.21	19
16862776	LOC105372352	uncharacterized LOC105372352	4.44	3.28	-1.81	2.23	1.35	2.12	14
16863209	LOC100289650	uncharacterized LOC100289650	3.57	4.64	-5.87	-2.1	-1.27	2.12	14
16872223	LOC105372327	uncharacterized LOC105372327	4.41	2.8	-1.11	3.05	1.25	-1.54	8
16874373	LOC105372433	uncharacterized LOC105372433	2.01	3.03	1.15	-2.04	1.2	-1.06	20
16876477	LOC101927468	uncharacterized LOC101927468	3.97	1.79	-1.33	4.51	-4.28	1.03	8
16880707	LOC105374653	uncharacterized LOC105374653	2.3	3.36	-1.42	-2.09	1.44	-2.94	10
16892905	LOC105373953	uncharacterized LOC105373953	2.42	4.13	1.32	-3.28	-1.16	-1.4	18
16901584	LOC100506123	uncharacterized LOC100506123	5.87	4.57	-3.43	2.46	-4.58	-1.53	9
16901619	LOC105373543	uncharacterized LOC105373543	4.38	3.27	1.17	2.16	-1.39	1.08	21
16902116	LOC100506563	uncharacterized LOC100506563	2.99	1.75	1.04	2.36	-1.4	1.11	12
16906648	LOC105373757	uncharacterized LOC105373757	3.32	2.21	1.05	2.16	1.71	1.02	18
16908314	LOC101927865	uncharacterized LOC101927865	3.39	2.18	1.15	2.32	1.15	1.3	21
16910552	LOC102723825	uncharacterized LOC102723825	3.29	4.36	2.08	-2.11	-1.31	2.06	26
16917434	LOC105372516	uncharacterized LOC105372516	3.27	2.21	1.28	2.08	-1.39	-1.2	20
16920804	LOC105372669	uncharacterized LOC105372669	3.42	2.28	-1.05	2.19	-1.08	-1.24	24
16924756	LOC105369301	uncharacterized LOC105369301	5.55	4.48	-1.26	2.11	-1.61	2.27	16
16931563	LOC284926	uncharacterized LOC284926	3.66	4.71	-1.68	-2.08	-1.02	-1.01	14
16937941	LOC101927467	uncharacterized LOC101927467	2.99	1.97	1.6	2.03	-1.13	-1.12	11
16943040	LOC101927494	uncharacterized LOC101927494	3.28	2.19	-1.14	2.13	-1.26	1.63	15
16946483	LOC105374104	uncharacterized LOC105374104	2.69	3.7	-3.04	-2.01	1.89	1.96	13
16959311	LOC105374109	uncharacterized LOC105374109	2.98	1.96	1.31	2.03	1.05	-1.14	13
16964314	LOC105374344	uncharacterized LOC105374344	4.48	3.46	-2.16	2.02	-1.55	1.11	26
16965303	LOC285484	uncharacterized LOC285484	3.14	4.3	1.44	-2.23	1.16	1.07	22
16970487	LOC100996694	uncharacterized LOC100996694	2.83	1.38	-1.04	2.74	-1.02	-1.09	19
16975201	LOC105374400	uncharacterized LOC105374400	3.95	2.71	1.35	2.37	1.07	1.25	20
16989947	LOC105379193	uncharacterized LOC105379193	4.87	3.85	1.01	2.03	-1.25	1.11	15
16998039	LOC105379028	uncharacterized LOC105379028	3.04	4.15	-1.2	-2.16	-1.22	-1.2	17
17001242	LOC101928005	uncharacterized LOC101928005	3.62	4.65	-1.28	-2.05	-1.1	1.13	22
17004705	LOC105374914	uncharacterized LOC105374914	3.47	2.28	-1.02	2.28	1.03	-1.13	19
17005072	LOC105374915	uncharacterized LOC105374915	2.89	1.85	1.17	2.06	-1	-1.11	21
17005418	LOC102724749	uncharacterized LOC102724749	3.34	1.82	-1.23	2.87	1.06	-1.02	20
17009982	LOC101927293	uncharacterized LOC101927293	1.84	3.09	1.13	-2.38	1.02	1.41	9
17011047	LOC105377895	uncharacterized LOC105377895	3.1	1.97	-1.04	2.19	-1.25	1.1	17
17011817	LOC105377897	uncharacterized LOC105377897	2.82	1.77	-1.01	2.06	1.18	-1.03	20
17015271	LOC105378150	uncharacterized LOC105378150	3.67	4.68	1.28	-2.01	-1.1	-1.48	13
17017016	LOC285819	uncharacterized LOC285819	3.62	2.62	1.11	2	-1.37	1.19	19
17024359	LOC101928304	uncharacterized LOC101928304	4.83	6.37	-1.81	-2.91	1.07	1.05	22
17060552	LOC105375405	uncharacterized LOC105375405	3.19	4.25	1.14	-2.07	1.6	3.01	15
17067521	LOC105379769	uncharacterized LOC105379769	2.71	3.89	-1.3	-2.26	1.14	1.11	21
17071478	LOC105375675	uncharacterized LOC105375675	3.8	2.64	-1.01	2.24	-1.64	-1.48	16
17072723	LOC105375675	uncharacterized LOC105375675	4.14	2.97	-2.21	2.24	-1.11	-1.21	17
17077267	LOC100507516	uncharacterized LOC100507516	4.45	5.84	1	-2.63	-4.53	-1.1	12
17081890	LOC105375785	uncharacterized LOC105375785	4.87	3.8	-1.05	2.11	1.04	1.33	21
17086310	LOC100240735	uncharacterized LOC100240735	2.26	3.26	1.13	-2	1.05	1.01	11
17088442	LOC105376177	uncharacterized LOC105376177	4.27	5.29	-1.06	-2.03	1.1	1.69	21
17088492	LOC105376235	uncharacterized LOC105376235	5.71	7.38	-1.11	-3.18	1.14	5.12	21
17091203	LOC105376282	uncharacterized LOC105376282	3.1	2.02	-1.58	2.11	-2.28	1	17
17094353	LOC105376034	uncharacterized LOC105376034	3.57	2.14	1.16	2.7	1.32	-1.12	10
17094490	LOC101928906	uncharacterized LOC101928906	1.89	3.07	1.97	-2.26	1.45	-1.02	9
17095511	LOC105376105	uncharacterized LOC105376105	3.33	1.99	-1.07	2.54	1.35	1.33	15
17096084	LOC105379829	histone-lysine N-methyltransferase SETMAR-like	1.95	3.01	1.39	-2.08	1.32	-1.25	13
17107904	LOC728660	uncharacterized LOC728660	2.71	3.83	1.34	-2.18	1.33	1.49	9
17110350	LOC105373138	uncharacterized LOC105373138	2.88	1.78	1.18	2.16	1.22	1.15	19
17110932	LOC105373192	uncharacterized LOC105373192	8.01	9.05	-1.04	-2.06	1.11	-2.85	23
17113978	LOC105373315	uncharacterized LOC105373315	3.22	2.18	1.17	2.06	1.05	-1.02	17
17114581	LOC105373334	uncharacterized LOC105373334	3.83	4.86	1.89	-2.05	-2.5	-1.45	15
17117456	LOC400743	uncharacterized LOC400743	5.85	4.73	-4.18	2.17	-4.26	3.82	8
17117547	LOC100506571	uncharacterized LOC100506571	3.67	4.66	-1.2	-2	-1.19	-1.29	15
17117571	LOC100130428	IGYY565	3.55	4.77	-1.4	-2.34	-2.03	-2.01	14
17117837	LOC105372109	uncharacterized LOC105372109	3.99	2.65	2.62	2.53	1.9	-1.7	14
17118180	LOC100129233	uncharacterized LOC100129233	2.11	3.5	-1.08	-2.62	-1.14	-2.73	15
16666458	MGC27382	uncharacterized MGC27382	2.27	3.54	-1.71	-2.42	-1.25	2.43	10
16678095	LOC102723834	uncharacterized LOC102723834	2.3	3.31	-1.24	-2.02	-1.33	-1.79	10
16751881	LOC100652999	uncharacterized LOC100652999	2.77	1.76	1.26	2.01	1.5	-1.1	13
16876428	LOC101927468	uncharacterized LOC101927468	2.93	1.81	2.04	2.18	1.49	-1.34	17
17016415	LOC285819	uncharacterized LOC285819	5.37	3.9	-1.49	2.77	3.52	1.27	8
17087584	LOC105376177	uncharacterized LOC105376177	3.67	2.21	1.28	2.75	-1.51	-1.23	8
16668415	MGC27382	uncharacterized MGC27382	2.85	1.76	-1.06	2.12	-1.05	1.14	20
16817881	FLJ21408	uncharacterized LOC400512	3.61	2.58	2.07	2.04	1.76	1.09	17

## Sheet: vtRNAs
ID	Gene Symbol	Description	PM36EDM	CCM35ROM	FC20s	FC30s	FC40s	FC50s	probes totales
17000208	VTRNA2-1	vault RNA 2-1	3.43	1.75	1.11	3.21	-2.31	-7.09	12
