# Supplementary material for: Mesenchymal Stem Cells from Familial Alzheimer’s Patients Express MicroRNA Differently
Source: Int J Mol Sci. 2024 Jan 27;25(3):1580. doi: 10.3390/ijms25031580 (PMC10855944; doi:10.3390/ijms25031580)
Supplement: Supplementary file 1 [file ijms-25-01580-s001.zip › Supplementary Table S4. 20s_asymptomatic data A2.xlsx]

## Sheet: mRNAs
ID	Gene Symbol	Description	PM15MBH	CCF15VBO	FC20s	FC30s	FC40s	FC50s	probes totales
16833518	AATF	apoptosis antagonizing transcription factor	7.09	8.11	-2.02	1.18	1.26	-1.1	21
16848219	ABCA6	ATP binding cassette subfamily A member 6	4.58	2.16	5.32	1.07	-2.2	2.1	28
16848123	ABCA8	ATP binding cassette subfamily A member 8	4.48	2.59	3.7	-1.29	-1.2	3.81	28
16842995	ABHD15	abhydrolase domain containing 15	4.76	5.82	-2.1	1.04	-1.24	1.01	20
16956792	ABI3BP	ABI family, member 3 (NESH) binding protein	8.91	10.08	-2.26	-1.14	-4.98	3.53	70
16990862	ABLIM3	actin binding LIM protein family, member 3	7.65	6.54	2.15	-1.31	-1.17	1.98	29
17014309	ACAT2	acetyl-CoA acetyltransferase 2	4.2	5.44	-2.37	-1.69	1.66	1.76	23
16939739	ACKR2	atypical chemokine receptor 2	3.7	2.55	2.22	1.22	1.31	-1.32	25
16945768	ACKR4	atypical chemokine receptor 4	5.15	3.68	2.77	-1.06	-2.76	1.19	25
16955535	ACOX2	acyl-CoA oxidase 2, branched chain	4.66	6.08	-2.67	1.03	-1.92	1.84	21
16869023	ACP5	acid phosphatase 5, tartrate resistant	6.22	4.65	2.97	-1.7	2.55	1.06	21
16692341	ACP6	acid phosphatase 6, lysophosphatidic	4.72	6.25	-2.88	-1.13	1.43	1.14	26
16812105	ACSBG1	acyl-CoA synthetase bubblegum family member 1	2.37	3.38	-2.01	-1.79	1.28	1.42	25
17053775	ACTR3B	ARP3 actin-related protein 3 homolog B (yeast)	3.13	5.09	-3.88	-1.99	1.21	1.29	12
17002194	ADAM19	ADAM metallopeptidase domain 19	6.52	8.3	-3.45	1.22	1.39	3.77	23
16889966	ADAM23	ADAM metallopeptidase domain 23	8.03	5.11	7.6	3.56	1.23	2.87	22
16705754	ADAMTS14	ADAM metallopeptidase with thrombospondin type 1 motif 14	6.46	5.33	2.19	-2.01	1.21	-1.05	33
16924620	ADAMTS5	ADAM metallopeptidase with thrombospondin type 1 motif 5	7.6	8.82	-2.33	-1.53	-3.65	10.02	26
16670599	ADAMTSL4	ADAMTS like 4	5.34	7.52	-4.53	-1.4	1.45	-2.2	17
17054276	ADAP1	ArfGAP with dual PH domains 1	6.18	5.09	2.13	-1.04	-1.27	1.01	18
16693813	ADAR	adenosine deaminase, RNA-specific	7.64	8.68	-2.05	-1.17	-1.19	-1.54	27
16872472	ADCK4	aarF domain containing kinase 4	4.58	5.64	-2.09	1.25	-1.74	-1.09	19
16818773	ADCY7	adenylate cyclase 7	4.32	5.68	-2.57	-1.36	-1.09	-1.3	16
17024500	ADGB-DT	ADGB divergent transcript	2.3	3.46	-2.24	-1.03	-1.02	-1.12	16
16688799	ADGRL4	adhesion G protein-coupled receptor L4	7.28	8.45	-2.25	-1.77	1.35	-5.8	25
16949397	ADIPOQ	adiponectin, C1Q and collagen domain containing	2.91	1.82	2.13	1.37	1.34	1.41	20
16944399	ADPRH	ADP-ribosylarginine hydrolase	3.85	5.09	-2.37	-1.18	-1.75	-1.74	24
16892812	AGAP1-IT1	AGAP1 intronic transcript 1	4.15	2.54	3.05	-1.09	-1.68	-1.12	17
16766658	AGAP2	ArfGAP with GTPase domain, ankyrin repeat and PH domain 2	5.45	4.19	2.4	-1.48	1.49	-1.07	34
16657598	AGRN	agrin	5.94	7.46	-2.87	-1.01	-1.15	-1.27	34
16946707	AGTR1	angiotensin II receptor, type 1	4.52	6.08	-2.95	1.03	1.12	1.54	32
17011302	AIM1	absent in melanoma 1	4.79	5.99	-2.3	-1.35	-1.79	-3.51	22
16790614	AJUBA	ajuba LIM protein	5.97	7.21	-2.36	-1.03	-2.84	1.4	26
16666357	AK5	adenylate kinase 5	8.15	9.89	-3.36	-1.78	2.23	-1.84	27
17051844	AKR1B15	aldo-keto reductase family 1, member B15	2.71	1.71	2.01	1.07	1.05	1.1	11
17085082	ALDH1B1	aldehyde dehydrogenase 1 family, member B1	5.72	7.75	-4.07	1.1	-1.92	1.26	18
16682460	ALDH4A1	aldehyde dehydrogenase 4 family, member A1	5.2	6.3	-2.14	-1.02	1.24	-1.16	40
16855545	ALPK2	alpha kinase 2	6.68	8.62	-3.84	1.82	-2.41	3.01	22
16907281	ALS2CR11	amyotrophic lateral sclerosis 2 chromosome region candidate 11	4.16	2.45	3.27	1.75	-1.27	1.71	33
16737515	ALX4	ALX homeobox 4	5.04	6.88	-3.56	-1.22	-1.67	-2.89	20
16762978	AMN1	antagonist of mitotic exit network 1 homolog	5.76	4.58	2.27	1.2	1.56	1.24	20
17113418	AMOT	angiomotin	3.27	4.88	-3.05	-2.02	-1.29	-2.05	33
16667830	AMY2B	amylase, alpha 2B (pancreatic)	2.33	1.12	2.3	1.03	-1.22	1.21	13
17076634	ANK1	ankyrin 1, erythrocytic	4.41	5.59	-2.26	1.1	-1.07	1.1	56
16969911	ANK2	ankyrin 2, neuronal	5.3	4.29	2.01	1.23	1.03	3.5	55
16716478	ANKRD1	ankyrin repeat domain 1 (cardiac muscle)	4.58	6.58	-4.02	22.55	-1.04	25.5	26
16756865	ANKRD13A	ankyrin repeat domain 13A	9.04	10.19	-2.22	-1.39	-1.56	1.19	23
16851259	ANKRD30B	ankyrin repeat domain 30B	5.43	7.53	-4.26	-2.18	-2.64	-1.62	11
16883107	ANKRD36	ankyrin repeat domain 36	3.76	5.74	-3.95	-1.44	-1.16	-1.09	8
16883107	ANKRD36B	ankyrin repeat domain 36B	3.76	5.74	-3.95	-1.44	-1.16	-1.09	8
17125830	ANKRD54	ankyrin repeat domain 54	3.94	5.29	-2.55	1.26	-1.29	-1.9	6
17007701	ANKS1A	ankyrin repeat and sterile alpha motif domain containing 1A	4.52	5.69	-2.25	-1.29	1.15	-1.1	25
17045198	ANLN	anillin actin binding protein	5.17	9.22	-16.59	-2.01	-7.76	-10.65	29
17108959	ANOS1	anosmin 1	4.56	3.49	2.11	-1.17	1.87	3.16	28
16750595	ANP32D	acidic nuclear phosphoprotein 32 family member D	1.48	2.57	-2.12	-1	-1.46	1.32	10
16692724	ANP32E	acidic nuclear phosphoprotein 32 family member E	5.67	6.76	-2.14	-1.29	-1.1	-2.34	19
16881031	ANTXR1	anthrax toxin receptor 1	11.56	9.73	3.56	-1.22	1.43	1.25	21
16920730	APCDD1L	adenomatosis polyposis coli down-regulated 1-like	5.52	6.53	-2.02	-1.13	1.42	1.27	24
16861282	APLP1	amyloid beta (A4) precursor-like protein 1	7.18	4.76	5.35	1.29	1.14	1.05	29
16697128	APOBEC4	apolipoprotein B mRNA editing enzyme, catalytic polypeptide-like 4 (putative)	3.42	2.23	2.29	1.18	-1.03	-1.15	22
16963113	APOD	apolipoprotein D	7.49	4.39	8.57	1.37	-2.4	10.24	22
16929631	APOL1	apolipoprotein L1	3.25	4.85	-3.04	-1.03	1.05	-1.12	8
16929615	APOL6	apolipoprotein L, 6	6.73	7.79	-2.09	1.11	-1.36	-1.45	15
16748490	APOLD1	apolipoprotein L domain containing 1	5.64	7.09	-2.72	-1.37	-2	-1.23	20
17104313	AR	androgen receptor	3.95	5.32	-2.57	-1.46	-1.15	-1.21	32
16798919	ARHGAP11A	Rho GTPase activating protein 11A	5.35	6.87	-2.88	-1.36	-1.85	-7.17	18
16798801	ARHGAP11B	Rho GTPase activating protein 11B	5.42	6.69	-2.42	-1.59	-2.66	-7.44	14
17121360	ARHGAP23	Rho GTPase activating protein 23	6.8	7.83	-2.05	1.47	-2.45	-1.42	22
16689828	ARHGAP29	Rho GTPase activating protein 29	4.15	6.88	-6.65	-1.07	-1.29	1.38	30
16730429	ARHGAP42	Rho GTPase activating protein 42	5.46	6.5	-2.06	1.13	-1.94	1.5	23
16743574	ARHGAP42-AS1	ARHGAP42 antisense RNA 1	3.54	2.43	2.15	-1.14	1.83	1.28	25
16761843	ARHGDIB	Rho GDP dissociation inhibitor (GDI) beta	2.88	4.45	-2.97	1.41	1.55	-1.07	17
16947148	ARHGEF26	Rho guanine nucleotide exchange factor 26	2.56	4.03	-2.76	-1.33	-1.92	-1.8	39
16986138	ARHGEF28	Rho guanine nucleotide exchange factor 28	5.94	7.69	-3.35	1.96	-1.01	1.72	41
17063996	ARHGEF35	Rho guanine nucleotide exchange factor 35	3.72	2.25	2.78	-1.95	-4.98	-1.11	13
16940590	ARIH2	ariadne RBR E3 ubiquitin protein ligase 2	4.54	5.54	-2	-1.02	-2.16	-1.05	20
16846019	ARL17A	ADP-ribosylation factor like GTPase 17A	3.93	4.94	-2.01	-1.79	-1.52	1.03	21
16834621	ARL4D	ADP-ribosylation factor like GTPase 4D	5.88	7.08	-2.3	-1.27	1.49	1.31	24
17125526	ARMCX4	armadillo repeat containing X-linked 4	4.31	3.3	2.01	1.07	1.04	-1.01	24
16803710	ARNT2	aryl-hydrocarbon receptor nuclear translocator 2	5.44	7.18	-3.34	-1.26	-1.8	-1.6	21
16998059	ARRDC3	arrestin domain containing 3	8.04	9.13	-2.13	1.75	-1.36	-1.7	22
16997519	ARSB	arylsulfatase B	6.06	4.75	2.48	-1.42	1.83	1.57	27
16979163	ARSJ	arylsulfatase family, member J	6.04	8.42	-5.18	1.17	-3.59	1.59	24
17075082	ASAH1	N-acylsphingosine amidohydrolase (acid ceramidase) 1	8.9	7.69	2.31	-1.34	1.27	2.87	22
16876849	ASAP2	ArfGAP with SH3 domain, ankyrin repeat and PH domain 2	8.07	9.19	-2.18	-1.08	-1.57	-1.54	24
16750996	ASIC1	acid sensing ion channel 1	3.51	5.26	-3.36	-2.2	1.3	-1.81	34
16817721	ASPHD1	aspartate beta-hydroxylase domain containing 1	6.4	5.37	2.05	-1.09	1.44	-1.53	24
16928533	ASPHD2	aspartate beta-hydroxylase domain containing 2	3.32	4.89	-2.97	1.04	1.67	-1.07	20
16697544	ASPM	abnormal spindle microtubule assembly	2.6	6.86	-19.2	-2.22	-5.82	-25.22	33
16900429	ASTL	astacin-like metallo-endopeptidase (M12 family)	3.29	4.3	-2	1.29	1.51	-1.17	22
16912552	ASXL1	additional sex combs like transcriptional regulator 1	5.63	6.68	-2.07	-1.26	-1.27	1.08	32
16832852	ATAD5	ATPase family, AAA domain containing 5	4.04	5.23	-2.28	1.13	-1.82	-11.06	19
16815791	ATF7IP2	activating transcription factor 7 interacting protein 2	2.54	3.95	-2.66	-1.05	1.34	1.27	19
17022190	ATG5	autophagy related 5	6.39	7.43	-2.07	-1.44	-1.33	1.22	21
16784008	ATL1	atlastin GTPase 1	5.35	3.91	2.71	1.84	1.64	1.64	40
17114643	ATP11C	ATPase, class VI, type 11C	6.82	8.05	-2.35	-1.01	-1.47	-1.98	28
16673525	ATP1B1	ATPase, Na+/K+ transporting, beta 1 polypeptide	6.08	7.71	-3.09	-1.64	-1.75	-1.14	23
16950755	ATP2B2-IT2	ATP2B2 intronic transcript 2	3.05	1.92	2.2	-1.05	-1.07	-1.36	16
16676183	ATP2B4	ATPase, Ca++ transporting, plasma membrane 4	8.53	9.66	-2.19	-1.22	1.18	1.04	24
16809027	ATP8B4	ATPase, class I, type 8B, member 4	5.3	3.07	4.69	-1.07	1.15	1.57	36
16709553	ATRNL1	attractin-like 1	4.46	6.48	-4.05	2.91	-3.07	1.24	31
16840902	AURKB	aurora kinase B	5.1	6.31	-2.3	-1.49	-1.24	-4.47	19
17046781	AUTS2	autism susceptibility candidate 2	3.29	4.5	-2.31	-1.67	-1.17	-1.11	35
16862439	AXL	AXL receptor tyrosine kinase	9.27	11.23	-3.89	-1.04	-1.52	-1.39	28
16766627	B4GALNT1	beta-1,4-N-acetyl-galactosaminyl transferase 1	7.58	6.34	2.37	-2.37	-1.02	-2.96	18
16854540	B4GALT6	UDP-Gal:betaGlcNAc beta 1,4- galactosyltransferase, polypeptide 6	7.26	5.44	3.55	-1.54	1.85	1.25	25
17009853	BAG2	BCL2-associated athanogene 2	6.81	7.82	-2.01	-1.24	-1.35	-1.08	20
16863074	BCAM	basal cell adhesion molecule (Lutheran blood group)	4.96	6.59	-3.08	-1.52	-1.63	-1.34	25
17121504	BCAP31	B cell receptor associated protein 31	8.58	7.33	2.38	1.16	1.7	1.67	14
16828427	BCAR1	breast cancer anti-estrogen resistance 1	6.39	7.39	-2	-1.05	-1.47	1.02	27
16689706	BCAR3	breast cancer anti-estrogen resistance 3	4.72	6.41	-3.23	-1.02	-1.6	1.18	20
16788036	BDKRB1	bradykinin receptor B1	5.73	3.57	4.49	1.83	-2.57	-1.75	23
16788023	BDKRB2	bradykinin receptor B2	7.93	6.04	3.7	2.24	-1.54	-1.51	18
16725783	BEST1	bestrophin 1	5.78	4.68	2.13	1.04	-1.27	1.85	33
17112918	BEX1	brain expressed X-linked 1	9.65	10.71	-2.08	-2.32	2.55	1.93	11
17112969	BEX2	brain expressed X-linked 2	4.57	3.13	2.7	-1.05	-1.05	2.52	16
17105694	BEX4	brain expressed X-linked 4	8.55	7.41	2.2	-1.55	1.27	2.36	11
16986552	BHMT2	betaine--homocysteine S-methyltransferase 2	5.88	4.55	2.53	-2.49	2.11	3.07	23
16717522	BLOC1S2	biogenesis of lysosomal organelles complex-1, subunit 2	7.2	6.09	2.15	1.13	-1.35	1.97	18
17045078	BMPER	BMP binding endothelial regulator	6.19	5.09	2.14	1.24	1.49	2.01	41
16944010	BOC	BOC cell adhesion associated, oncogene regulated	5.44	6.77	-2.5	-1.19	-1.2	-1.2	29
16893531	BOK	BCL2-related ovarian killer	6.29	7.81	-2.86	1.08	-2.35	-1.31	19
16773840	BRCA2	breast cancer 2, early onset	4.04	5.14	-2.14	-1.61	-2.38	-4.45	24
16996004	BRCAT54	breast cancer-associated transcript 54	5.02	3.67	2.55	1.14	1.2	1.48	22
17038661	BRD2	bromodomain containing 2	7.21	8.35	-2.21	-1.03	1.4	-1.1	44
17097797	BRINP1	bone morphogenetic protein/retinoic acid inducible neural-specific 1	5.87	4.49	2.6	-1.26	2.02	1.64	20
16847432	BRIP1	BRCA1 interacting protein C-terminal helicase 1	4.2	6.54	-5.05	-1.27	-7.67	-3.77	37
16745519	BSX	brain-specific homeobox	3.02	4.18	-2.24	1.09	1.6	1.04	19
17005632	BTN2A2	butyrophilin, subfamily 2, member A2	3.94	5.31	-2.58	-1.14	1.2	1.18	23
17005655	BTN3A1	butyrophilin, subfamily 3, member A1	4	5.59	-3	-1.98	2.14	1.13	12
17005611	BTN3A2	butyrophilin, subfamily 3, member A2	2.67	3.73	-2.09	-1.79	1.55	-1.89	9
16901755	BUB1	BUB1 mitotic checkpoint serine/threonine kinase	4.28	6.83	-5.85	-1.67	-3.47	-17.1	30
16713562	C10orf10	chromosome 10 open reading frame 10	6.22	8.01	-3.47	1.35	1.28	1.89	17
16705188	C10orf107	chromosome 10 open reading frame 107	4.14	5.25	-2.16	-1.31	1.03	1.37	25
16706350	C10orf11	chromosome 10 open reading frame 11	4.22	2.98	2.35	-1.01	1.4	1.08	31
16710777	C10orf91	chromosome 10 open reading frame 91	5.4	3.99	2.65	-1.47	1.05	-1.17	22
16731105	C11orf1	chromosome 11 open reading frame 1	6.68	5.46	2.33	-1.06	1.03	1.07	26
16731118	C11orf52	chromosome 11 open reading frame 52	4.66	3.58	2.12	1.35	-1.2	1.71	26
16740640	C11orf68	chromosome 11 open reading frame 68	5.17	6.2	-2.04	-1.01	-1.17	-1.1	24
16837597	C17orf77	chromosome 17 open reading frame 77	3.72	2.59	2.19	1.44	-1.02	-1.05	17
16852445	C18orf54	chromosome 18 open reading frame 54	5.59	7	-2.66	-2.32	1.87	-3.71	28
16698784	C1orf132	chromosome 1 open reading frame 132	1.6	2.84	-2.37	1.23	1.43	-1.11	8
16698652	C1orf147	chromosome 1 open reading frame 147	4.42	3.08	2.53	1.26	1.19	1.07	19
16693755	C1orf189	chromosome 1 open reading frame 189	3.29	1.68	3.06	1.21	-1.02	1.03	11
16674973	C1orf21	chromosome 1 open reading frame 21	5.83	7.77	-3.84	-2.36	-1.36	-1.1	21
16838418	C1QTNF1	C1q and tumor necrosis factor related protein 1	9	7.73	2.41	1.25	1.33	-1.07	25
17030856	C2	complement C2	5.48	6.52	-2.05	-1.23	-2.39	1.08	66
17117871	C2orf81	chromosome 2 open reading frame 81	7.26	9.3	-4.14	-1.01	1.58	-4.13	9
16867784	C3	complement component 3	10.35	6.61	13.34	-1.07	1.4	8.43	38
16968339	C4orf22	chromosome 4 open reading frame 22	5.41	4.08	2.51	-1.02	1.11	-2.03	22
16970699	C4orf33	chromosome 4 open reading frame 33	4.89	3.86	2.04	1.63	-1.08	-1.14	19
17097955	C5	complement component 5	4.73	3.71	2.04	1.06	-1.38	-2.72	33
16987766	C5orf30	chromosome 5 open reading frame 30	6.28	7.6	-2.5	-1.13	-1.23	-1.05	17
17016218	C6orf62	chromosome 6 open reading frame 62	5.45	6.45	-2	-1.19	1.15	-1.19	23
17045897	C7orf69	chromosome 7 open reading frame 69	4.73	8.17	-10.85	-1.87	-6.03	2.18	26
17068349	C8orf4	chromosome 8 open reading frame 4	7.48	5.36	4.36	1.39	1.03	3.89	22
17066718	C8orf58	chromosome 8 open reading frame 58	4.04	5.35	-2.48	1.78	-1.76	-1.06	18
17089539	C9orf16	chromosome 9 open reading frame 16	3.63	2.33	2.47	-1.3	-1.17	-1.61	21
17095307	C9orf64	chromosome 9 open reading frame 64	6.47	5.27	2.29	1.42	-1.43	-1.06	25
16810341	CA12	carbonic anhydrase XII	7.82	6.71	2.16	-1.44	3.82	-2.94	29
16851586	CABYR	calcium binding tyrosine-(Y)-phosphorylation regulated	5.8	6.9	-2.14	1.12	2.2	4.59	22
16869427	CACNA1A	calcium channel, voltage-dependent, P/Q type, alpha 1A subunit	6.32	3.49	7.11	1.24	-2.05	1.08	31
16954507	CACNA2D2	calcium channel, voltage-dependent, alpha 2/delta subunit 2	2.61	3.62	-2.02	1.22	1.41	1.42	35
17125822	CACNG8	calcium voltage-gated channel auxiliary subunit gamma 8	2.59	3.97	-2.59	1.32	-1.03	2.22	5
16744616	CADM1	cell adhesion molecule 1	4.49	3.2	2.46	1.24	1.18	5.28	21
16672412	CADM3	cell adhesion molecule 3	5.18	4.08	2.14	1.25	1.44	28.2	18
16955699	CADPS	Ca++-dependent secretion activator	4.93	3.35	2.99	4.02	2.28	-1.03	40
16820849	CALB2	calbindin 2	6.6	4.75	3.61	-5.73	1.66	21.27	19
17118754	CAMK1D	calcium/calmodulin dependent protein kinase ID	4.57	3.51	2.09	1.11	-1.6	1.89	24
16676965	CAMK1G	calcium/calmodulin-dependent protein kinase IG	3.55	4.85	-2.46	-1.48	1.85	-2.22	17
17005138	CAP2	CAP, adenylate cyclase-associated protein, 2 (yeast)	8.1	9.47	-2.59	-1.19	-1.64	1.2	30
16677863	CAPN2	calpain 2, (m/II) large subunit	8.44	9.5	-2.08	-1.01	1.05	-1.19	21
16800058	CAPN3	neutral C	3.46	4.95	-2.81	1.12	-2.29	-1.41	8
16743912	CARD16	caspase recruitment domain family, member 16	5.49	3.93	2.96	1.18	-1.86	-1.09	21
16984294	CARD6	caspase recruitment domain family, member 6	4.82	2.49	5.04	-1.32	-1.45	-1.02	24
16889664	CARF	calcium responsive transcription factor	7.5	6.36	2.21	-1.11	-1.14	1.33	20
16823750	CARHSP1	calcium regulated heat stable protein 1	6.14	7.24	-2.14	-1.28	-2.42	-1.82	18
16762370	CASC1	cancer susceptibility candidate 1	3.28	2.11	2.25	-1.16	-1.26	-1.09	21
16799598	CASC5	cancer susceptibility candidate 5	3.31	6	-6.49	-1.12	-4.57	-18.58	29
16848821	CASKIN2	CASK interacting protein 2	5.77	6.87	-2.14	-1.01	-1.13	-1.11	34
16743890	CASP1	caspase 1	6.47	5.05	2.67	1.13	-1.4	-1.37	23
17010991	CASP8AP2	caspase 8 associated protein 2	5	6.41	-2.64	1.02	-1.78	-1.99	27
16791393	CBLN3	cerebellin 3 precursor	6.97	5.89	2.12	1.15	-1.24	1.62	20
16922495	CBR3	carbonyl reductase 3	4.33	6.8	-5.55	-1.13	-1.31	1.22	19
16858893	CC2D1A	coiled-coil and C2 domain containing 1A	4.87	6.14	-2.41	1.22	1.08	1.08	22
16969686	CCDC109B	coiled-coil domain containing 109B	3.29	5.03	-3.34	1.19	-1.74	-1.95	23
16982147	CCDC110	coiled-coil domain containing 110	3.57	2.55	2.02	-1.21	1.38	1.14	21
17121592	CCDC144A	coiled-coil domain containing 144A	7.15	8.52	-2.53	-1.39	1.95	21.59	26
17047619	CCDC146	coiled-coil domain containing 146	3.55	4.74	-2.29	-1.06	-1.08	-1.14	25
16977111	CCDC158	coiled-coil domain containing 158	4.06	2.61	2.73	1.3	1.2	1.07	26
16667206	CCDC18	coiled-coil domain containing 18	3.95	5.21	-2.4	-1.19	-2.83	-6.1	28
16855358	CCDC68	coiled-coil domain containing 68	6.61	4.15	5.5	1.65	-2.31	1.89	24
16880277	CCDC85A	coiled-coil domain containing 85A	5.21	6.37	-2.24	-1.77	-5.69	-1.24	20
16833210	CCL7	chemokine (C-C motif) ligand 7	3.04	1.58	2.75	1.11	-1.36	1.18	8
16979515	CCNA2	cyclin A2	5.48	7.27	-3.46	-1.91	-2.15	-7.93	25
16985599	CCNB1	cyclin B1	4	5.83	-3.54	-1.26	-2.2	-7.18	20
16801557	CCNB2	cyclin B2	3.42	5.28	-3.64	-1.63	-2.53	-12.5	28
16746992	CCND2	cyclin D2	8.14	3.62	22.92	1.26	3.62	7.83	26
16845219	CCR10	chemokine (C-C motif) receptor 10	3.2	4.26	-2.08	1.03	1.05	1.17	21
16931888	CCT8L2	chaperonin containing TCP1, subunit 8 (theta)-like 2	3.48	2.45	2.04	1.22	1.15	-1.09	21
17010354	CD109	CD109 molecule	7.68	8.87	-2.29	-1.16	-1.13	-1.78	33
17000793	CD14	CD14 molecule	6.03	4.44	3	1.16	-2.19	-1.34	24
17122142	CD177	CD177 molecule	3.46	5.95	-5.61	-1.31	2.44	2.72	15
16672306	CD1D	CD1d molecule	3.77	2.75	2.03	1.02	1.36	1.14	21
16943944	CD200	CD200 molecule	3.5	4.81	-2.47	-1.97	-1.83	1.18	16
17117110	CD24	CD24 molecule	3.54	1.97	2.97	1.29	1.49	3.14	19
16848619	CD300LF	CD300 molecule-like family member f	2.3	3.35	-2.07	1.15	1.64	1.03	21
16698801	CD34	CD34 molecule	3.31	4.41	-2.14	1.11	1.04	-1.25	21
16914449	CD40	CD40 molecule, TNF receptor superfamily member 5	7.01	5.79	2.32	-1.8	-2.04	-1.4	22
16663514	CDC20	cell division cycle 20	5.06	6.44	-2.6	-1.06	-1.37	-9.77	23
16927052	CDC45	cell division cycle 45	2.79	4.09	-2.46	-1.05	1.29	-2.07	23
17009262	CDC5L	cell division cycle 5-like	6.62	7.81	-2.27	-1.08	-1.4	-1.27	29
16667037	CDC7	cell division cycle 7	4.21	5.66	-2.74	-1.23	-1.63	-1.32	31
17067102	CDCA2	cell division cycle associated 2	3.56	5.38	-3.55	-1.57	-2.04	-13.02	32
16887840	CDCA7	cell division cycle associated 7	2.87	4.3	-2.69	-1.03	-1.09	-3.7	26
16662648	CDCA8	cell division cycle associated 8	4.58	5.68	-2.14	-1.35	-1.4	-7.45	21
16983652	CDH6	cadherin 6, type 2, K-cadherin (fetal kidney)	6.12	7.83	-3.27	1.07	-2.58	1.58	29
16705159	CDK1	cyclin-dependent kinase 1	3.73	5.82	-4.25	-1.65	-3.08	-17.5	23
16784299	CDKN3	cyclin-dependent kinase inhibitor 3	4.41	6.48	-4.22	-1.6	-3.09	-9.9	20
16841634	CDRT1	CMT1A duplicated region transcript 1	4.69	2.82	3.63	-2.12	1.44	-2.45	8
17028942	CDSN	corneodesmosin	3.84	2.65	2.27	-1.18	-1.69	1.04	16
17076861	CEBPD	CCAAT/enhancer binding protein (C/EBP), delta	7.74	6.58	2.23	-1.1	1.58	-1.54	17
16978568	CENPE	centromere protein E	4.51	6.56	-4.13	-1.44	-2.48	-9.18	46
16677425	CENPF	centromere protein F	4.14	6.83	-6.48	-1.32	-2.52	-10.66	20
16985614	CENPH	centromere protein H	2.98	4.08	-2.14	-1.42	-2.93	-4.01	21
17105401	CENPI	centromere protein I	3.84	5.94	-4.3	-1.36	-3.02	-8.15	21
16821239	CENPN	centromere protein N	4.81	6.14	-2.51	-1	-3.28	-2.47	24
16982024	CENPU	centromere protein U	3.45	4.6	-2.21	-1.3	-2.82	-4.86	30
16808876	CEP152	centrosomal protein 152kDa	3.38	4.84	-2.74	-2.14	1.4	-2.84	24
16707551	CEP55	centrosomal protein 55kDa	4.19	6.62	-5.37	-2.65	-7.69	-15.23	27
17023066	CEP85L	centrosomal protein 85kDa-like	2.91	4.01	-2.14	-1.21	-1.22	1.48	23
17030856	CFB	complement factor B	5.48	6.52	-2.05	-1.23	-2.39	1.08	66
16874187	CGB	chorionic gonadotropin, beta polypeptide	6.08	7.09	-2.01	1.15	2.19	2.32	8
16874198	CGB8	chorionic gonadotropin, beta polypeptide 8	5.59	8.59	-8.02	1.97	9.91	2.6	9
16922584	CHAF1B	chromatin assembly factor 1, subunit B (p60)	4.12	5.37	-2.37	-1.39	-2.58	-4.06	26
16701106	CHML	choroideremia-like (Rab escort protein 2)	5.42	6.53	-2.16	-1.55	-3.49	1.29	24
17113346	CHRDL1	chordin-like 1	4.76	5.92	-2.23	-11.1	-1.39	-4.02	24
16771067	CIT	citron rho-interacting serine/threonine kinase	3.56	5.47	-3.75	-1.51	-2.71	-6.85	55
17024285	CITED2	Cbp/p300-interacting transactivator, with Glu/Asp rich carboxy-terminal domain, 2	10.18	11.29	-2.16	-1.24	-1.07	-1.36	25
16775014	CKAP2	cytoskeleton associated protein 2	5.62	6.75	-2.19	1	-2.7	-4.86	25
16901957	CKAP2L	cytoskeleton associated protein 2-like	3.64	5.87	-4.69	-1.7	-2.96	-14.38	24
16666755	CLCA2	chloride channel accessory 2	5.86	3.57	4.9	-1.59	4.74	18.95	32
16962661	CLDN1	claudin 1	5.4	3.54	3.63	1.68	1.12	50.19	19
16761221	CLEC2A	C-type lectin domain family 2, member A	2.88	1.85	2.04	1.26	1.11	-1.21	15
16980051	CLGN	calmegin	5.02	2.99	4.08	-3.24	3.11	2.27	28
17115782	CLIC2	chloride intracellular channel 2	6.54	2.6	15.31	-1.28	6.08	1.32	19
16960536	CLRN1	clarin 1	3.15	2.07	2.1	1.73	1.12	-1.6	19
16685165	CLSPN	claspin	2.62	4.12	-2.82	1.27	-4.03	-8.58	21
16946280	CLSTN2	calsyntenin 2	5.3	6.88	-2.99	-1.5	4.73	2.66	32
16839642	CLUH	clustered mitochondria (cluA/CLU1) homolog	4.38	5.61	-2.34	-1.17	1.09	-1.24	19
16776100	CLYBL	citrate lyase beta like	3.27	4.43	-2.23	1.08	-1.32	1.24	13
17008141	CMTR1	cap methyltransferase 1	5.21	6.57	-2.57	-1.13	-1.34	-1.51	25
16826831	CNGB1	cyclic nucleotide gated channel beta 1	4.49	3.38	2.17	-1.23	-1.49	-1.07	25
17025046	CNKSR3	CNKSR family member 3	4.63	5.81	-2.27	-1.61	-1.39	-1.55	25
16708780	CNNM2	cyclin and CBS domain divalent metal cation transport mediator 2	6.74	5.71	2.05	1.2	1.45	1.1	29
17117726	CNP	2,3-cyclic nucleotide 3 phosphodiesterase	3.23	5.23	-4.01	-1.13	-2.58	1.06	14
16936813	CNTN6	contactin 6	2.47	1.45	2.03	1.43	1.3	-1.02	25
16690211	COL11A1	collagen, type XI, alpha 1	5.31	3.69	3.07	1.91	1.65	6.33	40
17087430	COL15A1	collagen, type XV, alpha 1	7.26	4.75	5.72	-4.73	-1.92	1.45	33
16923842	COL6A1	collagen, type VI, alpha 1	8.26	9.42	-2.23	1.55	1.32	1.09	25
16943241	COL8A1	collagen, type VIII, alpha 1	5.87	7.24	-2.58	1.3	-1.17	6.72	27
17072110	COLEC10	collectin sub-family member 10 (C-type lectin)	4.39	5.56	-2.25	-1.4	-1.21	1.08	26
17054276	COX19	COX19 cytochrome c oxidase assembly factor	6.18	5.09	2.13	-1.04	-1.27	1.01	18
16757886	COX6A1	cytochrome c oxidase subunit VIa polypeptide 1	1.35	3.32	-3.9	1.04	-1.03	-1.22	12
17051553	CPA4	carboxypeptidase A4	5.02	7.87	-7.22	-1.18	-1.08	3.84	29
16965162	CPEB2	cytoplasmic polyadenylation element binding protein 2	6.74	7.78	-2.05	-1.52	-1.84	1.66	21
16767335	CPM	carboxypeptidase M	4.63	6.74	-4.32	-1.6	2.09	1.23	27
16959208	CPNE4	copine IV	4.42	2.3	4.33	1.05	1.05	-1.44	23
16822014	CPNE7	copine VII	8.34	6.78	2.95	-1.59	1.85	-1.18	28
17119710	CPSF1	cleavage and polyadenylation specific factor 1	2.37	4.59	-4.65	1.75	1.24	1.2	6
16664852	CPT2	carnitine palmitoyltransferase 2	4.61	5.96	-2.55	1	-1.78	-1.56	22
16719171	CPXM2	carboxypeptidase X (M14 family), member 2	11.17	9.22	3.85	1.33	-1.83	1.25	23
17044602	CREB5	cAMP responsive element binding protein 5	5.87	4.61	2.39	-1.3	1.02	1.7	30
16696013	CREG1	cellular repressor of E1A-stimulated genes 1	6.44	4.85	3.01	-1.03	2.1	1.84	25
16744370	CRYAB	crystallin alpha B	5.9	4.73	2.26	-1.47	-1.6	2.6	34
16907729	CRYGC	crystallin gamma C	2.49	3.56	-2.1	1.21	1.67	-1.21	16
16803059	CSK	c-src tyrosine kinase	5.4	6.93	-2.89	-1.24	-1.45	-1.29	24
17121216	CSPG4	chondroitin sulfate proteoglycan 4	6.67	7.96	-2.44	1.28	-2.23	-2.56	23
16917949	CST4	cystatin S	5.49	4.28	2.31	1.44	-1.16	-1.11	10
17071640	CTHRC1	collagen triple helix repeat containing 1	6.97	5.15	3.53	1.54	-1.1	1.4	28
17096904	CTNNAL1	catenin (cadherin-associated protein), alpha-like 1	7.78	9.64	-3.63	-1.68	-4	-1.41	38
16812245	CTSH	cathepsin H	3.57	4.62	-2.08	-1.08	-1.18	-1.53	21
16692846	CTSK	cathepsin K	11.24	9.92	2.49	-2.64	1.53	1.7	22
16692834	CTSS	cathepsin S	5.96	4.79	2.24	-1.8	1.51	1.31	26
16874790	CTU1	cytosolic thiouridylase subunit 1	4.68	5.76	-2.11	-1.47	1.47	-1.08	21
16712168	CUBN	cubilin (intrinsic factor-cobalamin receptor)	4.71	3.5	2.33	-1.06	-1.18	1.13	58
16967794	CXCL1	chemokine (C-X-C motif) ligand 1 (melanoma growth stimulating activity, alpha)	6.69	4.75	3.86	1.64	-1.88	-1.11	9
16977058	CXCL11	chemokine (C-X-C motif) ligand 11	3.22	4.47	-2.38	-1	1.44	1.05	22
16976827	CXCL5	chemokine (C-X-C motif) ligand 5	8.54	5.05	11.25	-2.18	1.95	3.75	14
16967779	CXCL6	chemokine (C-X-C motif) ligand 6	6.21	4.08	4.37	-1.41	1.1	2.25	14
16967771	CXCL8	chemokine (C-X-C motif) ligand 8	8.32	5.87	5.45	2.64	1.28	1.39	21
16989897	CXXC5	CXXC finger protein 5	6.05	7.58	-2.9	-1.31	-1.52	-1.54	23
16941062	CYB561D2	cytochrome b561 family, member D2	5.75	4.19	2.95	1.34	1.9	-1.71	14
16991527	CYFIP2	cytoplasmic FMR1 interacting protein 2	5.43	4.03	2.64	1.78	2.78	4.74	34
16896561	CYP1B1	cytochrome P450, family 1, subfamily B, polypeptide 1	5.82	6.87	-2.07	2.21	-1.67	25.41	33
16902437	CYP27C1	cytochrome P450, family 27, subfamily C, polypeptide 1	3.6	4.61	-2.02	1.45	-1.68	1.24	26
16686745	CYP4A11	cytochrome P450, family 4, subfamily A, polypeptide 11	3.75	2.45	2.46	1.18	-1.47	-1.06	10
16973038	CYP4V2	cytochrome P450, family 4, subfamily V, polypeptide 2	7.51	6	2.86	1.37	-1.39	1.12	28
16973934	CYTL1	cytokine like 1	5.47	3.68	3.45	-1.18	-1.02	1.18	17
17008341	DAAM2	dishevelled associated activator of morphogenesis 2	3.63	7.43	-13.89	-1.8	-1.33	-1.79	27
16784760	DACT1	dishevelled-binding antagonist of beta-catenin 1	6.59	5.39	2.3	1.54	-1.84	2.48	25
16810473	DAPK2	death-associated protein kinase 2	3.27	4.45	-2.27	1.07	-1.86	-1.25	16
17120506	DBF4	DBF4 zinc finger	6.34	7.66	-2.5	-2.06	-1.39	-3.12	20
16874005	DBP	D site of albumin promoter (albumin D-box) binding protein	6.14	7.26	-2.18	-2.27	1.31	-1.13	20
16952106	DCLK3	doublecortin-like kinase 3	3.86	2.64	2.34	-1	1.08	-1.12	25
16780232	DCT	dopachrome tautomerase	3.95	2.78	2.25	1.04	1.07	1.14	21
16814075	DDX11L10	DEAD/H (Asp-Glu-Ala-Asp/His) box helicase 11 like 10	5.57	4.57	2.01	-1.14	1.11	2.08	13
17116251	DDX3Y	DEAD (Asp-Glu-Ala-Asp) box helicase 3, Y-linked	6.11	2.62	11.29	1.13	-1.21	1.12	17
17093090	DDX58	DEAD (Asp-Glu-Ala-Asp) box polypeptide 58	6.92	8.44	-2.87	1.19	-4.19	-1.9	18
16981219	DDX60	DEAD (Asp-Glu-Ala-Asp) box polypeptide 60	6.72	8.45	-3.33	1.17	-2.1	-4.43	30
16981266	DDX60L	DEAD (Asp-Glu-Ala-Asp) box polypeptide 60-like	6.81	7.94	-2.19	-1.28	-2.47	-1.48	38
17015987	DEK	DEK proto-oncogene	7.61	8.84	-2.35	-1.47	-2.02	-2.55	27
17063601	DENND2A	DENN/MADD domain containing 2A	2.75	3.78	-2.04	-1.2	-1.51	-1.88	21
16688386	DEPDC1	DEP domain containing 1	2.96	4.49	-2.9	-1.58	-2.58	-10.21	29
17063267	DGKI	diacylglycerol kinase, iota	5.08	3.96	2.16	1.26	-1.73	2.53	33
16687618	DHCR24	24-dehydrocholesterol reductase	5.44	7.37	-3.8	1.24	1.79	2.6	22
16681827	DHRS3	dehydrogenase/reductase (SDR family) member 3	7.15	8.38	-2.34	-1.46	-1.01	1.38	27
16779546	DIAPH3	diaphanous-related formin 3	4.77	7.28	-5.69	-1.43	-4.01	-2.01	30
17125844	DIO3OS	DIO3 opposite strand upstream RNA	7.68	6.63	2.07	-1.22	2.04	1.14	5
16924061	DIP2A-IT1	DIP2A intronic transcript 1	2.22	3.73	-2.84	-1.26	-1.38	1.26	14
16866981	DIRAS1	DIRAS family, GTP-binding RAS-like 1	4.57	5.58	-2.01	1.22	1.13	-1.73	14
16793225	DLGAP5	discs, large (Drosophila) homolog-associated protein 5	4.27	6.9	-6.2	-2.02	-3.9	-13.94	37
16846532	DLX3	distal-less homeobox 3	3.98	2.97	2.01	1.41	-1.12	1.16	19
16997537	DMGDH	dimethylglycine dehydrogenase	4.77	3.48	2.44	1.56	1.36	1.98	23
16686945	DMRTA2	DMRT-like family A2	3.63	2.62	2.01	-1.48	1.43	1.13	22
16803469	DNAJA4	DnaJ (Hsp40) homolog, subfamily A, member 4	4.65	3.46	2.28	1.2	-1.12	2.13	26
17050328	DNAJB9	DnaJ (Hsp40) homolog, subfamily B, member 9	6.43	5.38	2.07	1.36	1.34	2.37	26
16888367	DNAJC10	DnaJ (Hsp40) homolog, subfamily C, member 10	10.04	8.95	2.14	-1.05	1.19	1.77	27
16681225	DNAJC11	DnaJ (Hsp40) homolog, subfamily C, member 11	5.95	6.99	-2.06	-1.38	-1.79	-1.42	27
16714880	DNAJC12	DnaJ (Hsp40) homolog, subfamily C, member 12	4.55	3.24	2.49	1.31	1.45	1.68	24
16774405	DNAJC15	DnaJ (Hsp40) homolog, subfamily C, member 15	9.1	8.05	2.06	-2.09	-1.66	1.2	26
16665687	DNAJC6	DnaJ (Hsp40) homolog, subfamily C, member 6	7.2	8.33	-2.19	1.18	-1.34	1.21	25
16909319	DNER	delta/notch like EGF repeat containing	8.18	3.22	31.09	-2.05	8.6	7.58	32
17106438	DOCK11	dedicator of cytokinesis 11	6.67	8.07	-2.63	-1.75	1.04	-1.58	43
16992122	DOCK2	dedicator of cytokinesis 2	5.78	4.39	2.63	-1.99	-2.1	1.52	52
17061881	DOCK4	dedicator of cytokinesis 4	6.96	5.77	2.27	1.04	1.46	1.1	59
16852982	DOK6	docking protein 6	6.83	4.94	3.72	-1.73	1.4	1.76	15
16922501	DOPEY2	dopey family member 2	5.71	8.08	-5.14	-2.31	1.06	1.05	31
16904278	DPP4	dipeptidyl-peptidase 4	11.26	5.94	39.97	-1.21	5.52	2.52	27
16696120	DPT	dermatopontin	6.72	4.3	5.37	-2.13	-2.02	-1.87	25
16766957	DPY19L2	dpy-19-like 2 (C. elegans)	3.14	4.51	-2.58	-1.17	1.06	1.54	8
16871119	DPY19L3-DT	DPY19L3 divergent transcript	4.32	3.14	2.27	1.54	-1.85	-2.08	20
16720258	DRD4	dopamine receptor D4	3.96	4.99	-2.03	-2.11	1.2	-1.28	9
17105428	DRP2	dystrophin related protein 2	5.52	3.95	2.96	-2.27	2.01	-4.38	24
16855781	DSEL	dermatan sulfate epimerase-like	9.23	8.12	2.15	-1.32	-1.92	1.38	22
16851768	DSG2	desmoglein 2	7.03	2.77	19.25	-1.76	-1.99	3.46	29
17004612	DSP	desmoplakin	7.31	8.71	-2.64	1.46	-1.42	1.67	27
16677201	DTL	denticleless E3 ubiquitin protein ligase homolog (Drosophila)	4.27	6.06	-3.46	-2.29	-3.94	-10.9	29
16851866	DTNA	dystrobrevin, alpha	4.74	3.09	3.15	-1.3	2.46	1.85	26
16757391	DTX1	deltex 1, E3 ubiquitin ligase	5.78	3.85	3.81	1.05	1.95	-1.02	24
16944665	DTX3L	deltex 3 like, E3 ubiquitin ligase	7.64	9.02	-2.59	-1.15	-3.89	-4.65	20
16833567	DUSP14	dual specificity phosphatase 14	7.23	8.33	-2.15	-1.47	-1.38	1.07	17
17075973	DUSP4	dual specificity phosphatase 4	8.31	6.2	4.33	1.15	5.36	1.13	24
16709128	DUSP5	dual specificity phosphatase 5	4.74	5.91	-2.25	-1.79	4.09	-1.86	17
16768297	DUSP6	dual specificity phosphatase 6	6.41	4.75	3.16	1.71	1.19	-1.13	25
16942729	DUX3	double homeobox 3	6.05	3.92	4.38	-1.33	-1.59	1.35	26
17100951	DUX4	double homeobox 4	2.06	3.09	-2.05	1.1	-1.3	1.5	9
16942729	DUX4L26	double homeobox 4 like 26	6.05	3.92	4.38	-1.33	-1.59	1.35	26
16942729	DUX5	double homeobox 5	6.05	3.92	4.38	-1.33	-1.59	1.35	26
16730591	DYNC2H1	dynein, cytoplasmic 2, heavy chain 1	8.09	6.98	2.16	-1.51	-1.59	-1.11	81
17025177	DYNLT1	dynein, light chain, Tctex-type 1	6.88	8.06	-2.27	-1.47	-1.3	1.04	26
17110058	DYNLT3	dynein, light chain, Tctex-type 3	7.28	6.26	2.03	1.01	1.14	1.33	21
16815035	E4F1	E4F transcription factor 1	5.13	6.21	-2.11	-1.07	1.49	-1.01	21
17002278	EBF1	early B-cell factor 1	4.46	5.59	-2.18	1.03	2.03	1.07	15
17075628	EBF2	early B-cell factor 2	3.64	2.6	2.05	1.09	1.41	1.9	30
17111725	EDA2R	ectodysplasin A2 receptor	8.73	7.74	2	-1.06	-1.14	1.38	22
16997816	EDIL3	EGF-like repeats and discoidin I-like domains 3	8.4	9.74	-2.53	1.64	-1.13	9.76	22
16659605	EFHD2	EF-hand domain family member D2	6.03	7.12	-2.13	-1.14	-1.04	-2	17
16780859	EFNB2	ephrin-B2	2.94	4.15	-2.31	-1.28	1.2	-2.99	20
16878731	EHD3	EH domain containing 3	9.77	8.58	2.29	-1.29	-1.03	-4.22	11
17116410	EIF1AY	eukaryotic translation initiation factor 1A, Y-linked	5.43	3.87	2.95	-8.04	1.46	1.04	14
16896442	EIF2AK2	eukaryotic translation initiation factor 2-alpha kinase 2	8.71	9.97	-2.41	-1.22	-1.88	-2.52	40
17015637	ELOVL2	ELOVL fatty acid elongase 2	2.96	4.28	-2.48	1.01	-1.24	-1.33	24
16978995	ELOVL6	ELOVL fatty acid elongase 6	5.93	7.24	-2.48	-1.67	1.44	-1.07	25
16996564	ELOVL7	ELOVL fatty acid elongase 7	4.47	3.3	2.25	1.19	1.98	1.32	27
16996030	EMB	embigin	4.5	3.14	2.57	-2.16	1.18	2.38	15
16823825	EMP2	epithelial membrane protein 2	6.27	7.32	-2.07	-1.15	-1.34	-6.93	19
16997199	ENC1	ectodermal-neural cortex 1 (with BTB domain)	4.72	6.76	-4.12	1.24	-1.38	2.13	30
16681370	ENO1	enolase 1, (alpha)	5.62	6.81	-2.28	1.75	-2.51	-1.06	16
16778584	ENOX1	ecto-NOX disulfide-thiol exchanger 1	5.35	4.33	2.03	-1.23	1.44	1.57	21
16969766	ENPEP	glutamyl aminopeptidase (aminopeptidase A)	2.57	4.18	-3.05	1.53	-1.76	-1.15	27
17012632	ENPP1	ectonucleotide pyrophosphatase/phosphodiesterase 1	5.8	7.23	-2.7	-2.3	3.19	-1.99	21
17075529	ENTPD4	ectonucleoside triphosphate diphosphohydrolase 4	7.92	9.06	-2.2	-1.28	-2.23	-1.11	22
17125574	EOLA2-DT	EOLA2 divergent transcript	2.64	4.22	-2.97	-2.63	-2.17	3.81	8
16879721	EPAS1	endothelial PAS domain protein 1	11.57	10.43	2.21	-1.1	-2.21	3.15	21
16853631	EPB41L3	erythrocyte membrane protein band 4.1-like 3	3.04	4.61	-2.97	-1.13	1.26	1.55	24
17045291	EPDR1	ependymin related 1	6.9	4.19	6.53	1.83	1.16	2.57	22
17024427	EPM2A	epilepsy, progressive myoclonus type 2A, Lafora disease (laforin)	2.62	3.66	-2.06	-1.14	-1.08	1.48	30
16778559	EPSTI1	epithelial stromal interaction 1 (breast)	5.05	7.37	-4.98	-1.3	-2.39	-4.18	33
16752397	ERBB3	erb-b2 receptor tyrosine kinase 3	3.73	5.77	-4.12	1.01	-1.27	-1.26	41
16873268	ERCC2	excision repair cross-complementation group 2	7.2	8.43	-2.35	1.05	1.22	1.54	20
16967843	EREG	epiregulin	8.22	4.28	15.34	-1.16	-1.02	-2.3	21
17074068	ERICH1	glutamate rich 1	4.58	3.43	2.22	-1.04	-1.32	-1.11	19
16847771	ERN1	endoplasmic reticulum to nucleus signaling 1	6.31	5.3	2.01	1.24	1.49	2.33	36
17067332	ESCO2	establishment of sister chromatid cohesion N-acetyltransferase 2	3.07	4.32	-2.39	-1.19	-3.77	-8.53	35
16658390	ESPN	espin	3.95	5.05	-2.13	-1.04	-1.02	-1.04	11
17055354	ETV1	ets variant 1	6.97	4.85	4.34	-1.07	3.98	-1.69	26
16679411	EXO1	exonuclease 1	3.02	4.24	-2.34	1.11	-2.44	-5.35	41
17014963	EXOC2	exocyst complex component 2	6.18	7.25	-2.11	1.01	1.11	-1.3	28
17078134	EYA1	EYA transcriptional coactivator and phosphatase 1	6.92	4.8	4.36	-2.05	1.03	-1.43	20
17025191	EZR	ezrin	6.9	8.81	-3.76	-1.05	-3.78	-2.24	25
16695508	F11R	F11 receptor	3.94	5.53	-3.03	1.56	-1.21	-1.56	26
16997383	F2RL2	coagulation factor II (thrombin) receptor-like 2	11.37	9.11	4.8	-2.58	3.84	2.59	19
16689869	F3	coagulation factor III (thromboplastin, tissue factor)	5.06	7.64	-5.97	1.9	-1.98	6.5	23
16684429	FABP3	fatty acid binding protein 3, muscle and heart	4.38	3.06	2.48	1.16	1.25	1.43	19
16839220	FAM101B	family with sequence similarity 101, member B	8.67	9.91	-2.37	1.06	-1.33	1.15	22
16697196	FAM129A	family with sequence similarity 129, member A	7.05	8.06	-2.01	-1.2	-1.28	1.98	31
17063930	FAM131B	family with sequence similarity 131, member B	5.19	3.94	2.39	-1.04	1.2	1.41	25
16994597	FAM134B	family with sequence similarity 134, member B	5.49	4.36	2.2	-2.33	-1.18	1.24	26
16780885	FAM155A	family with sequence similarity 155, member A	7.32	4.38	7.67	1.26	1.51	-1.13	23
16780893	FAM155A-IT1	FAM155A intronic transcript 1	5.24	3.59	3.13	-1.09	1.11	2.7	19
17091883	FAM157B	family with sequence similarity 157, member B	4	2.7	2.46	-1.86	1.02	-1.24	8
17099573	FAM163B	family with sequence similarity 163, member B	5.42	4.34	2.11	-1.39	1.1	1.22	15
16960536	FAM188B2	family with sequence similarity 188, member B2	3.15	2.07	2.1	1.73	1.12	-1.6	19
17002667	FAM196B	family with sequence similarity 196, member B	9.12	8.08	2.05	-2.47	1.53	-2.41	26
16939777	FAM198A	family with sequence similarity 198, member A	4.4	3.29	2.16	1.33	1.32	-1.06	30
16674319	FAM20B	family with sequence similarity 20, member B	6.13	7.36	-2.35	-1.2	1.47	-1.16	18
17042681	FAM20C	family with sequence similarity 20, member C	7.52	8.59	-2.1	-1.42	1.11	-2.08	29
16706630	FAM213A	family with sequence similarity 213, member A	8.22	6.62	3.03	-1.33	1.48	1.25	24
16704397	FAM21C	family with sequence similarity 21, member C	4.08	5.39	-2.49	-1.82	-1.81	1.31	8
17125594	FAM239A	family with sequence similarity 239 member A	4.08	5.77	5.44	1.23	-1.44	-1.52	24
17125596	FAM239B	family with sequence similarity 239 member B	8.79	5.97	7.05	-1.08	-1.52	1.06	23
17011949	FAM26E	family with sequence similarity 26, member E	6.75	7.75	-2	1.29	-1.14	1.15	19
16949792	FAM43A	family with sequence similarity 43, member A	9.69	8.44	2.37	1.14	1.41	1.29	25
17081124	FAM49B	family with sequence similarity 49, member B	4.29	5.63	-2.53	1.26	-1.65	-1.12	21
16829486	FAM57A	family with sequence similarity 57, member A	7.12	8.19	-2.11	-1.17	1.29	-1.07	19
17065873	FAM66A	family with sequence similarity 66, member A	4.39	2.77	3.07	1.68	-2.25	4.76	9
17065873	FAM66B	family with sequence similarity 66, member B	4.39	2.77	3.07	1.68	-2.25	4.76	9
17065473	FAM66E	family with sequence similarity 66, member E	2.13	3.61	-2.8	-1.7	-1.9	1.11	8
16689650	FAM69A	family with sequence similarity 69, member A	6.35	7.38	-2.04	-1.27	-1.31	1.43	22
16691883	FAM72C	family with sequence similarity 72, member C	1.89	3.3	-2.66	-1.23	1.07	-3.35	10
16691883	FAM72D	family with sequence similarity 72, member D	1.89	3.3	-2.66	-1.23	1.07	-3.35	10
16913681	FAM83D	family with sequence similarity 83, member D	3.33	5.79	-5.51	-1.32	1.13	-6.42	20
16842196	FAM83G	family with sequence similarity 83, member G	3.5	4.54	-2.05	-1.29	-1.77	1.1	17
16829369	FANCA	Fanconi anemia complementation group A	4.32	5.47	-2.21	-1.2	-2.04	-3.01	40
17109211	FANCB	Fanconi anemia complementation group B	3.36	4.54	-2.27	-1.63	-1.74	-4.39	21
16937505	FANCD2	Fanconi anemia complementation group D2	3.96	5.43	-2.77	-1.14	-2.89	-6.91	42
16992051	FBLL1	fibrillarin-like 1	5.88	4.76	2.17	-1.03	1.39	1.16	12
16999475	FBN2	fibrillin 2	7.83	8.84	-2.02	1.04	-1.32	1.19	65
17075852	FBXO16	F-box protein 16	4.77	3.41	2.58	1.13	1.6	1.79	20
16872163	FBXO27	F-box protein 27	6.06	3.33	6.62	-1.66	-1.09	2.25	21
17024448	FBXO30	F-box protein 30	6.82	7.95	-2.19	-1.35	-1.86	1.41	23
17024980	FBXO5	F-box protein 5	2.88	4.36	-2.8	1.34	-2.34	-4.5	25
16695700	FCGR3A	Fc fragment of IgG, low affinity IIIa, receptor (CD16a)	4.76	2.62	4.4	-1.07	-1.27	1.48	8
16749782	FGD4	FYVE, RhoGEF and PH domain containing 4	6.08	5	2.11	1.97	1.06	1.46	32
16830461	FGF11	fibroblast growth factor 11	4.49	5.66	-2.24	1.27	-2.75	-2	17
16968339	FGF5	fibroblast growth factor 5	5.41	4.08	2.51	-1.02	1.11	-2.03	22
17125110	FGF7	fibroblast growth factor 7	4.72	5.22	4.94	-2.24	2.39	1.59	24
16963876	FGFRL1	fibroblast growth factor receptor-like 1	4.69	6.06	-2.58	-1.06	1.67	-1.13	17
16685571	FHL3	four and a half LIM domains 3	5.29	6.52	-2.35	1.31	-3.76	1.19	27
17011593	FIG4	FIG4 phosphoinositide 5-phosphatase	5.79	7.04	-2.39	1.05	-1.38	1.24	26
16720085	FITM2	interferon induced transmembrane protein 2	9.59	11.1	-2.86	-1.48	-1.32	-25.69	18
16673682	FMO3	flavin containing monooxygenase 3	7.58	3.61	15.63	-1.02	1.37	-7.01	25
16698234	FMOD	fibromodulin	9.4	7.01	5.21	-1.68	-2.33	2.88	19
17014257	FNDC1	fibronectin type III domain containing 1	4.76	3.7	2.08	1.67	1.29	1.82	21
16895941	FNDC4	fibronectin type III domain containing 4	7.89	6.62	2.41	1.04	1.09	1.04	21
16760048	FOXM1	forkhead box M1	4.14	6.1	-3.87	-2.29	-3.09	-10.46	30
16968122	FRAS1	Fraser extracellular matrix complex subunit 1	8.45	5.28	9.05	-1.58	-2.87	-1.16	74
17125804	FRG1	FSHD region gene 1	3.68	7.67	2.3	1.09	1.49	1.43	15
17114192	FRMD7	FERM domain containing 7	3.68	2.53	2.22	1.02	1.18	-1.03	23
16773759	FRY	FRY microtubule binding protein	4.8	3.68	2.18	1.05	1.2	1.94	63
16683445	FUCA1	fucosidase, alpha-L- 1, tissue	7.55	5.82	3.34	1.03	3.29	1.41	21
17100277	FUT7	fucosyltransferase 7 (alpha (1,3) fucosyltransferase)	2.97	3.99	-2.03	-1.22	1.06	1.51	20
17067410	FZD3	frizzled class receptor 3	3.66	2.3	2.58	1.36	-1.09	2.51	26
16838509	GAA	glucosidase, alpha	8.6	7.58	2.03	-1.01	-1.29	1.93	31
17115014	GABRA3	gamma-aminobutyric acid (GABA) A receptor, alpha 3	4.82	3.34	2.78	-1.45	-1.18	-13.1	22
16798479	GABRA5	gamma-aminobutyric acid (GABA) A receptor, alpha 5	4.09	3.01	2.1	-1.02	1.14	1.99	26
17060503	GAL3ST4	galactose-3-O-sulfotransferase 4	5.22	4.07	2.22	-1.2	1.09	-1.16	24
16886625	GALNT13	polypeptide N-acetylgalactosaminyltransferase 13	3.12	1.95	2.24	1.38	1.33	1.07	17
16938133	GALNT15	polypeptide N-acetylgalactosaminyltransferase 15	4.55	6.3	-3.36	-2.18	3	1.34	19
16981490	GALNT7-DT	GALNT7 divergent transcript	5.56	4.54	2.03	-1.84	-1.38	1.33	21
16865852	GALP	galanin-like peptide	2.7	3.71	-2.01	-1.07	1.36	-1.25	17
16821280	GAN	gigaxonin	4.82	5.82	-2	-1.68	1.33	1.52	22
16800058	GANC	glucosidase, alpha	3.46	4.95	-2.81	1.12	-2.29	-1.41	8
16722940	GAS2	growth arrest-specific 2	3.85	2.77	2.12	1.2	-1.17	1.2	26
16928794	GAS2L1	growth arrest-specific 2 like 1	4.85	6.05	-2.3	1.04	-1.14	-1.33	20
16755692	GAS2L3	growth arrest-specific 2 like 3	5.47	7.11	-3.12	-1.89	-2.23	-5.56	29
17058758	GATSL2	GATS protein-like 2	3.57	4.62	-2.07	-1.14	1.34	-1.57	8
16689332	GBP1	guanylate binding protein 1, interferon-inducible	5.1	7.06	-3.88	-1.61	-4.02	1.06	15
16689354	GBP2	guanylate binding protein 2, interferon-inducible	5.53	7.32	-3.47	-1.27	-2.35	1.01	19
16689384	GBP4	guanylate binding protein 4	5.32	7.1	-3.43	-1.02	-2.45	-4.1	8
16689400	GBP5	guanylate binding protein 5	2.69	5.66	-7.85	-2.59	-1.36	-1.21	28
17086048	GCNT1	glucosaminyl (N-acetyl) transferase 1, core 2	4.28	6.8	-5.75	-1.79	1.21	-1.63	23
16920566	GCNT7	glucosaminyl (N-acetyl) transferase family member 7	2.97	1.91	2.08	1.27	-1.02	1.29	17
17085859	GDA	guanine deaminase	4.42	3.28	2.2	1.39	1.06	1.25	18
16859795	GDF15	growth differentiation factor 15	9.56	8.49	2.09	-1.97	5.66	1.54	21
16995461	GDNF	glial cell derived neurotrophic factor	6.9	5.76	2.2	-1.13	1.46	1.5	24
17123164	GEMIN2	gem nuclear organelle associated protein 2	3.34	4.44	-2.14	-1.35	-1.21	1.25	22
16839254	GEMIN4	gem nuclear organelle associated protein 4	5.08	6.15	-2.09	-1.1	1.29	-1.22	26
16718670	GFRA1	GDNF family receptor alpha 1	5.32	7.74	-5.35	-1.35	-4.06	6.39	22
16912192	GINS1	GINS complex subunit 1 (Psf1 homolog)	4.25	5.32	-2.1	-1.09	-2.95	-3.74	24
17068385	GINS4	GINS complex subunit 4 (Sld5 homolog)	3.03	4.05	-2.04	1.38	-1.34	-2.88	28
16692362	GJA5	gap junction protein alpha 5	5.12	6.86	-3.35	-2.18	2.18	2.18	20
16845736	GJC1	gap junction protein gamma 1	6.46	7.7	-2.36	1.05	-1.04	-2.97	18
17084866	GLIPR2	GLI pathogenesis-related 2	7.46	6.24	2.33	-1.23	-2.15	1.14	18
17113014	GLRA4	glycine receptor alpha 4	4.37	3.34	2.05	-1.37	1.83	-1.3	18
16769419	GLT8D2	glycosyltransferase 8 domain containing 2	8.77	7.76	2.01	-1.76	-2.01	-2.97	32
17005094	GMPR	guanosine monophosphate reductase	4.11	6.07	-3.91	1.04	-1.68	-3.72	18
17048450	GNG11	guanine nucleotide binding protein (G protein), gamma 11	7.48	6.42	2.08	-1.07	-1.19	-1.33	15
17095423	GOLM1	golgi membrane protein 1	5.97	7.07	-2.14	-1.21	1.28	-1.51	18
16900389	GPAT2	glycerol-3-phosphate acyltransferase 2, mitochondrial	4.63	3.54	2.13	-1.04	-2.42	-2.02	29
16957860	GPR156	G protein-coupled receptor 156	3.81	2.75	2.08	-1.01	1.03	-2.17	21
16873352	GPR4	G protein-coupled receptor 4	5.39	4.37	2.02	-1.08	-1.02	-2.11	19
17021831	GPR63	G protein-coupled receptor 63	2.01	3.58	-2.97	-2.88	-1.46	-1.15	14
16824572	GPRC5B	G protein-coupled receptor, class C, group 5, member B	4.84	5.95	-2.15	-1.48	1.27	1.11	27
17003096	GPRIN1	G protein regulated inducer of neurite outgrowth 1	3.28	4.4	-2.18	1.12	1.39	1.38	18
16668079	GPSM2	G-protein signaling modulator 2	5.5	6.61	-2.16	-1.54	-1.61	-6.2	42
16944120	GRAMD1C	GRAM domain containing 1C	4.68	5.87	-2.27	-1.38	-1.33	-2.33	28
16701037	GREM2	gremlin 2, DAN family BMP antagonist	9.31	7.45	3.64	-1.28	-1.64	1.15	21
17106688	GRIA3	glutamate receptor, ionotropic, AMPA 3	9.42	5.75	12.73	-1.01	-1.14	1.77	24
17011217	GRIK2	glutamate receptor, ionotropic, kainate 2	7.55	5.73	3.53	1.05	1.54	3.4	16
16872682	GRIK5	glutamate receptor, ionotropic, kainate 5	6.1	4.28	3.55	-1.13	1.33	-1.35	33
17101775	GRPR	gastrin-releasing peptide receptor	2.95	5.23	-4.86	-1.17	-1.06	-1.32	22
16829764	GSG2	germ cell associated 2 (haspin)	4.06	5.97	-3.73	-1.11	-1.58	-3.78	18
17020059	GSTA2	glutathione S-transferase alpha 2	3.4	2.18	2.33	1.1	1.03	-1.29	9
16668375	GSTM1	glutathione S-transferase mu 1	2.52	4.7	-4.54	-1.06	-1.65	-1.06	11
16668375	GSTM5	glutathione S-transferase mu 5	2.52	4.7	-4.54	-1.06	-1.65	-1.06	11
16708933	GSTO2	glutathione S-transferase omega 2	5.03	3.99	2.05	-1.19	-1.28	1.42	24
16997010	GTF2H2	general transcription factor IIH subunit 2	4.57	6	-2.68	-1.17	-1.93	1.47	15
17047138	GTF2IRD1	GTF2I repeat domain containing 1	6.13	7.17	-2.06	-1.36	1.13	1.3	22
16931384	GTSE1	G-2 and S-phase expressed 1	3.75	5.27	-2.87	-1.34	-2.33	-7.77	19
16743978	GUCY1A2	guanylate cyclase 1, soluble, alpha 2	6.37	4.35	4.05	-1.87	-1.27	1.75	29
16971737	GUCY1B3	guanylate cyclase 1, soluble, beta 3	4.82	6.06	-2.37	-3.38	1.82	-1.9	29
16885290	GYPC	glycophorin C (Gerbich blood group)	6.54	5.53	2	1.14	-1.55	2.45	27
16958236	HACD2	3-hydroxyacyl-CoA dehydratase 2	5.38	7.77	-5.23	-1.26	-1.62	1.27	20
16917103	HAO1	hydroxyacid oxidase (glycolate oxidase) 1	3.37	2.34	2.05	-1.19	1.06	1.31	26
16870594	HAPLN4	hyaluronan and proteoglycan link protein 4	6.53	4.8	3.32	1.09	1.57	-1.49	19
17080648	HAS2	hyaluronan synthase 2	9.32	10.91	-3.01	-1.83	1.35	1.14	22
16814137	HBQ1	hemoglobin, theta 1	4.46	3.15	2.47	1.22	1.18	1.08	16
17040665	HCP5	HLA complex P5	4.13	5.42	-2.44	-1.38	1.49	1.42	28
17023308	HDDC2	HD domain containing 2	7.05	8.04	-2	-1.22	-1.49	-1.22	25
17045486	HECW1	HECT, C2 and WW domain containing E3 ubiquitin protein ligase 1	5.5	4.15	2.54	-1.41	1.17	-1.02	34
17104283	HEPH	hephaestin	4.61	5.61	-2	1.06	-1.34	1.28	24
16968735	HERC6	HECT and RLD domain containing E3 ubiquitin protein ligase family member 6	5.86	7.55	-3.22	-1.09	-3.25	-10.71	26
16829618	HIC1	hypermethylated in cancer 1	4.64	5.72	-2.12	1.17	-1.4	1.27	15
17012342	HINT3	histidine triad nucleotide binding protein 3	5.56	6.56	-2	-1.25	-1.17	2.08	17
17005589	HIST1H2AE	histone cluster 1, H2ae	3.71	4.77	-2.09	1.29	-2.2	-3.74	18
17005858	HIST1H2AI	histone cluster 1, H2ai	5.45	6.83	-2.61	-1.72	-1.99	-10.17	9
17016390	HIST1H2BG	histone cluster 1, H2bg	2.4	3.73	-2.52	1.27	1.07	2.06	13
17005600	HIST1H2BH	histone cluster 1, H2bh	3.09	2.01	2.12	-1.31	-1.09	-1.2	8
17005603	HIST1H2BI	histone cluster 1, H2bi	2.86	4.3	-2.72	-1.04	-1.87	-4.4	16
17016486	HIST1H2BL	histone cluster 1, H2bl	4.77	3.38	2.62	3.63	1.74	-1.95	9
17005865	HIST1H2BM	histone cluster 1, H2bm	5.26	7.83	-5.92	-1.49	-6.68	-14.41	10
17005532	HIST1H3A	histone cluster 1, H3a	3.46	4.64	-2.27	-1.06	1.02	-2.33	8
17016363	HIST1H3B	histone cluster 1, H3b	1.52	3.38	-3.64	-1.27	-4.45	-8.47	8
17016400	HIST1H3F	histone cluster 1, H3f	3.57	5.99	-5.34	1.12	-3.12	-7.86	10
17016403	HIST1H3G	histone cluster 1, H3g	1.91	5.58	-12.72	-1.43	-4.1	-28.02	9
17016503	HIST1H3I	histone cluster 1, H3i	6.59	9.65	-8.34	-1.79	-11.44	-16.65	10
17016406	HIST1H4H	histone cluster 1, H4h	5.29	3.85	2.72	1.68	1.63	9.61	18
17016494	HIST1H4J	histone cluster 1, H4j	9.18	10.46	-2.42	-1.27	-2.57	-7.66	25
17016494	HIST1H4K	histone cluster 1, H4k	9.18	10.46	-2.42	-1.27	-2.57	-7.66	25
16692616	HIST2H3A	histone cluster 2, H3a	4.83	6.73	-3.73	-1.19	-2.7	-7.28	27
16670387	HIST2H3C	histone cluster 2, H3c	4.83	6.73	-3.73	-1.19	-2.7	-7.28	27
16909700	HJURP	Holliday junction recognition protein	4.97	6.57	-3.04	-1.27	-1.54	-8.82	21
16881838	HK2	hexokinase 2	6.86	8.61	-3.37	-1.15	-1.38	-1.39	31
17026109	HLA-A	major histocompatibility complex, class I, A	9.08	10.18	-2.15	-1.16	1.33	1.24	30
17035049	HLA-B	major histocompatibility complex, class I, B	11.16	12.56	-2.64	-1.06	1.18	1.22	30
17017126	HLA-C	major histocompatibility complex, class I, C	9.33	11.03	-3.25	1.01	1.49	1.05	28
17018039	HLA-DPA1	major histocompatibility complex, class II, DP alpha 1	2.93	4.09	-2.24	-1.69	-1.06	-5.76	26
17007257	HLA-DRA	major histocompatibility complex, class II, DR alpha	2.07	3.82	-3.36	1	2.13	-1.06	8
17006261	HLA-E	major histocompatibility complex, class I, E	9.55	10.69	-2.2	-1.15	1.46	-1	30
17006087	HLA-F	major histocompatibility complex, class I, F	5.76	7.95	-4.59	-1.11	1.25	1.11	28
17030176	HLA-G	major histocompatibility complex, class I, G	5.85	7.22	-2.57	-1.13	1.19	1.21	33
16675045	HMCN1	hemicentin 1	7.13	3.94	9.09	-1.07	-1.58	2.24	90
17007620	HMGA1	high mobility group AT-hook 1	7.67	9.1	-2.7	1.13	1.38	-2.56	21
17005742	HMGN4	high mobility group nucleosomal binding domain 4	5.9	7.13	-2.35	-1.18	-1.3	-1.73	17
17112426	HMGN5	high mobility group nucleosome binding domain 5	6	4.69	2.47	-1.28	-1.46	1.11	18
16991859	HMMR	hyaluronan-mediated motility receptor (RHAMM)	3.23	5.64	-5.32	1.13	-3.23	-18.66	21
16929562	HMOX1	heme oxygenase 1	10.34	8.08	4.8	-2.46	2.08	2.98	20
16775056	HNRNPA1L2	heterogeneous nuclear ribonucleoprotein A1-like 2	2.94	4.44	-2.82	-1.29	-2.28	-1.37	10
17056192	HOXA13	homeobox A13	4.51	3.25	2.41	1.13	1.34	1.09	18
16846246	HOXB4	homeobox B4	4.15	3.01	2.2	1.2	1.37	1.14	12
17061983	HRAT17	heart tissue-associated transcript 17	5.94	4.93	2.01	1.12	-1.47	-2.82	17
16999129	HRAT56	heart tissue-associated transcript 56	2.73	1.71	2.02	1.42	-1.23	-1.24	22
17084821	HRCT1	histidine rich carboxyl terminus 1	3.06	5.19	-4.39	-1.12	1.16	-1.6	19
16874097	HSD17B14	hydroxysteroid (17-beta) dehydrogenase 14	6.46	5.28	2.26	-1.35	1.52	1.53	27
17088124	HSDL2	hydroxysteroid dehydrogenase like 2	6.98	8.37	-2.61	1.1	-1.02	-1	17
17012165	HSF2	heat shock transcription factor 2	5.18	6.52	-2.54	-1.47	1.07	-1.05	28
16785379	HSPA2	heat shock 70kDa protein 2	4.68	6.42	-3.35	-1.19	-1.34	-1.57	16
16970536	HSPA4L	heat shock 70kDa protein 4-like	7.77	5.23	5.81	-1.13	1.98	1.3	20
16731118	HSPB2	heat shock 27kDa protein 2	4.66	3.58	2.12	1.35	-1.2	1.71	26
16731118	HSPB2-C11orf52	HSPB2-C11orf52 readthrough (NMD candidate)	4.66	3.58	2.12	1.35	-1.2	1.71	26
16871467	HSPB6	heat shock protein, alpha-crystallin-related, B6	8.52	6.42	4.3	-1.24	-4.34	2.35	15
16682077	HSPB7	heat shock 27kDa protein family, member 7 (cardiovascular)	9.13	8.12	2.02	-1.03	5.68	1.35	27
16683105	HSPG2	heparan sulfate proteoglycan 2	7.57	9.11	-2.91	1.36	-1.15	2.08	83
16942919	HTR1F	5-hydroxytryptamine (serotonin) receptor 1F, G protein-coupled	3.76	5.69	-3.8	-1.47	-2.36	-1.79	17
16710126	HTRA1	HtrA serine peptidase 1	12.18	10.69	2.8	-1.27	-1.03	-1.88	22
17050959	HYAL4	hyaluronoglucosaminidase 4	2.65	1.62	2.05	-1.86	1.18	1.01	25
17020118	ICK	intestinal cell (MAK-like) kinase	7.31	8.43	-2.17	-1.01	-2.37	-1.25	27
16912362	ID1	inhibitor of DNA binding 1, dominant negative helix-loop-helix protein	8.91	7.78	2.18	-1.49	-1.48	-3.37	21
16813270	IDH2	isocitrate dehydrogenase 2 (NADP+), mitochondrial	7.44	8.53	-2.12	1.07	-1.43	-1.51	22
16787814	IFI27	interferon, alpha-inducible protein 27	6.2	8.31	-4.32	1.22	1.11	-2.04	24
16834545	IFI35	interferon-induced protein 35	6.58	8.03	-2.74	-1.13	-2.24	-4.56	19
16666509	IFI44	interferon-induced protein 44	4.61	7.58	-7.84	-1.15	-2.12	-10.37	25
16666485	IFI44L	interferon-induced protein 44-like	4.27	8.01	-13.37	-1.33	-2.28	-38.59	28
16684080	IFI6	interferon, alpha-inducible protein 6	10.75	12.76	-4.01	-1.27	-1.01	-17.52	27
16904365	IFIH1	interferon induced, with helicase C domain 1	6.11	7.99	-3.69	-1.01	-4.11	-4.19	31
16707196	IFIT1	interferon-induced protein with tetratricopeptide repeats 1	5.4	8.29	-7.37	-1.7	-5.39	-21.05	13
16707184	IFIT3	interferon-induced protein with tetratricopeptide repeats 3	5.21	8.75	-11.57	-2.03	-8.38	-5.24	18
16720085	IFITM1	interferon induced transmembrane protein 1	9.59	11.1	-2.86	-1.48	-1.32	-25.69	18
17024144	IFNGR1	interferon gamma receptor 1	5.68	6.7	-2.03	-1.31	1.2	1.7	24
16810765	IGDCC4	immunoglobulin superfamily, DCC subclass, member 4	5.8	4.21	3.01	-1.14	2.21	2.05	22
16734371	IGF2	insulin-like growth factor 2	4.17	5.54	-2.58	1.12	-1.47	1.11	43
17057478	IGFBP3	insulin like growth factor binding protein 3	5	6.14	-2.19	3.53	-1.04	12.29	23
16908197	IGFBP5	insulin like growth factor binding protein 5	7.27	10.09	-7.03	1.08	-2.48	4.44	25
16797389	IGHG3	immunoglobulin heavy constant gamma 3 (G3m marker)	2.87	4.16	-2.45	1.23	-1.06	-1.94	8
16797389	IGHM	immunoglobulin heavy constant mu	2.87	4.16	-2.45	1.23	-1.06	-1.94	8
16921472	IGHV1OR21-1	immunoglobulin heavy variable 1/OR21-1 (non-functional)	4.38	5.91	-2.88	-1.01	-1.38	2.09	8
16797516	IGHV3-33	immunoglobulin heavy variable 3-33	3.43	4.45	-2.04	1.4	-1.03	-1.48	8
16797527	IGHV3-38	immunoglobulin heavy variable 3-38 (non-functional)	4.17	2.75	2.68	-2.04	1.24	1.65	8
16797611	IGHV7-81	immunoglobulin heavy variable 7-81 (non-functional)	3.37	2.22	2.23	1.32	1.62	1.31	13
16989955	IGIP	IgA-inducing protein	6.88	5.59	2.44	-1.21	1.26	1.43	23
16900144	IGKV6-21	immunoglobulin kappa variable 6-21 (non-functional)	3.27	1.72	2.94	-1.25	-1.03	1.26	14
16927850	IGLJ2	immunoglobulin lambda joining 2	4.75	5.81	-2.08	-1.56	-2.3	1.61	8
16927739	IGLV1-44	immunoglobulin lambda variable 1-44	2.98	1.33	3.14	1.18	1.09	-1.05	8
16927739	IGLV1-47	immunoglobulin lambda variable 1-47	2.98	1.33	3.14	1.18	1.09	-1.05	8
16927824	IGLV3-10	immunoglobulin lambda variable 3-10	5.21	4.18	2.05	1.6	-1.06	-1.7	8
17113448	IL13RA2	interleukin 13 receptor, alpha 2	4.25	2.32	3.8	1.88	2.64	1.16	25
16711479	IL15RA	interleukin 15 receptor, alpha	6.66	5.03	3.09	-1.26	1.15	-1.12	25
16949611	IL1RAP	interleukin 1 receptor accessory protein	4.18	3.07	2.15	1.17	-1.14	1.49	23
17044177	IL6	interleukin 6	9.23	7.09	4.42	2.6	1.03	2.68	26
17055786	IL6-AS1	IL6 antisense RNA 1	6.42	3.83	6.02	1.98	1.06	4.61	25
16984010	IL7R	interleukin 7 receptor	5.79	8.97	-9.06	-7.77	-1.1	1.53	23
17056984	INHBA	inhibin beta A	9.28	7.53	3.37	1.29	1.73	5.5	19
16734371	INS	insulin	4.17	5.54	-2.58	1.12	-1.47	1.11	43
16734371	INS-IGF2	INS-IGF2 readthrough	4.17	5.54	-2.58	1.12	-1.47	1.11	43
16699021	INTS7	integrator complex subunit 7	5.18	6.47	-2.44	-1.43	-4.64	-1.08	27
17126228	IPW	imprinted in Prader-Willi syndrome	5.44	4.4	2.06	-1.1	1.07	1.44	28
16958044	IQCB1	IQ motif containing B1	4.84	5.96	-2.18	-1.15	1.29	1.25	31
16694617	IQGAP3	IQ motif containing GTPase activating protein 3	2.96	5.3	-5.03	-1.14	-1.67	-5.18	33
17010522	IRAK1BP1	interleukin 1 receptor associated kinase 1 binding protein 1	3.29	4.69	-2.64	-1.17	-1.46	-1.21	25
16753670	IRAK3	interleukin 1 receptor associated kinase 3	8.21	6.81	2.63	-1.19	1.94	1.4	25
16999776	IRF1	interferon regulatory factor 1	4.51	6	-2.81	1.4	-1.05	1.12	29
16782687	IRF9	interferon regulatory factor 9	6.45	7.54	-2.13	-1.13	-1.73	-2.44	25
16756547	ISCU	iron-sulfur cluster assembly enzyme	6.73	5.71	2.04	-1.55	-1.12	1.44	27
16657594	ISG15	ISG15 ubiquitin-like modifier	5.67	8.02	-5.07	-1.06	-2.1	-6.21	22
16802960	ISLR	immunoglobulin superfamily containing leucine-rich repeat	7.99	5.42	5.96	-1.6	-1.96	-1.51	23
16984689	ITGA2	integrin, alpha 2 (CD49B, alpha 2 subunit of VLA-2 receptor)	9.42	8.23	2.28	1.19	-1.44	-1.22	25
16835672	ITGA3	integrin alpha 3	8.57	9.87	-2.47	1.38	-1.74	-1.31	32
16887702	ITGA6	integrin alpha 6	6.47	8.4	-3.82	-1.5	1.89	-1.99	28
16818305	ITGAD	integrin alpha D	2.26	3.29	-2.04	1.02	1.13	1.18	20
17043982	ITGB8	integrin beta 8	6.37	4.55	3.54	-2.93	1.04	-2.3	34
16776160	ITGBL1	integrin beta like 1	11.81	10.06	3.37	1.57	-1.63	1.76	33
16700058	ITPKB	inositol-trisphosphate 3-kinase B	4.83	5.84	-2.02	-1.21	1.34	-1.06	19
16936947	ITPR1	inositol 1,4,5-trisphosphate receptor, type 1	6.07	4.87	2.29	-1.24	1.24	2.41	55
17007543	ITPR3	inositol 1,4,5-trisphosphate receptor, type 3	5.76	6.89	-2.19	1.12	-1.72	-2.88	47
16948177	KCCAT211	renal clear cell carcinoma-associated transcript 211	2.69	4.35	-3.16	2.09	-3.08	-1.33	21
16690754	KCNA3	potassium channel, voltage gated shaker related subfamily A, member 3	4.6	3.54	2.09	1.65	1.29	1.33	24
16837391	KCNJ2	potassium channel, inwardly rectifying subfamily J, member 2	6.85	4.18	6.35	1.61	1.69	1.54	20
16925563	KCNJ6	potassium channel, inwardly rectifying subfamily J, member 6	6.09	3.23	7.22	-1.15	1.68	1.48	22
17071289	KCNS2	potassium voltage-gated channel, modifier subfamily S, member 2	6.17	4.71	2.77	-1.2	1.11	2.53	17
16830398	KCTD11	potassium channel tetramerization domain containing 11	5.52	6.63	-2.16	1.63	-2.36	1.22	21
17007965	KCTD20	potassium channel tetramerization domain containing 20	7.18	9.14	-3.87	1.64	1.44	1.22	26
16778703	KCTD4	potassium channel tetramerization domain containing 4	5.99	4.58	2.65	1.26	1.79	5.32	22
17005169	KDM1B	lysine (K)-specific demethylase 1B	6.22	7.79	-2.96	-1.56	-1.03	1.02	38
17117126	KDM5D	lysine (K)-specific demethylase 5D	7.06	2.97	17.09	-1.24	-1.44	1.58	21
16821562	KIAA0513	KIAA0513	5.82	7.07	-2.38	-1.79	1.08	1.2	19
16971588	KIAA0922	KIAA0922	5.47	7.02	-2.93	1.03	-1.24	1.07	36
17063681	KIAA1147	KIAA1147	4.58	6.01	-2.68	1.14	-1.72	-1.44	21
16668111	KIAA1324	KIAA1324	5.68	4.09	3.02	1.05	1.32	1.73	24
17059388	KIAA1324L	KIAA1324-like	4.01	5.45	-2.7	-1.42	-2.86	1.7	27
16957170	KIAA1524	KIAA1524	3.73	5.84	-4.32	-1.38	-2.07	-4.63	24
16935905	KIAA1644	KIAA1644	6.34	5.19	2.22	-1.59	-2.24	-1.05	26
16707468	KIF11	kinesin family member 11	4.25	6.64	-5.21	-1.14	-5.06	-17.53	37
16697695	KIF14	kinesin family member 14	3.25	5.67	-5.35	-1.94	-2.51	-10.66	29
16939960	KIF15	kinesin family member 15	3.32	4.51	-2.27	-1.71	-2.27	-6.03	34
16736891	KIF18A	kinesin family member 18A	4.53	6.14	-3.04	-2.21	-1.37	-5.35	36
16989636	KIF20A	kinesin family member 20A	4.79	7.75	-7.81	-1.92	-3.48	-15.58	21
16707221	KIF20B	kinesin family member 20B	4.86	6.75	-3.69	-1.92	-2.58	-11.58	29
16802519	KIF23	kinesin family member 23	5.78	7.21	-2.69	-1.49	-1.99	-8.19	25
16663958	KIF2C	kinesin family member 2C	4.09	5.88	-3.46	-1.48	-2.14	-5.73	23
17104484	KIF4A	kinesin family member 4A	3.73	5.66	-3.81	1.07	-1.71	-6.38	9
16886382	KIF5C	kinesin family member 5C	6.89	3.4	11.21	1.03	1.32	2.92	26
16865460	KIR3DL3	killer cell immunoglobulin-like receptor, three domains, long cytoplasmic tail, 3	3.96	2.64	2.51	-1.39	-1.7	1.44	9
16966855	KIT	v-kit Hardy-Zuckerman 4 feline sarcoma viral oncogene homolog	6.16	3.47	6.44	-1.48	-2.19	3.02	19
17079910	KLF10	Kruppel-like factor 10	6.67	8.11	-2.71	-1.02	-1.84	1.71	22
16775364	KLF5	Kruppel-like factor 5 (intestinal)	6.63	5.19	2.72	-1.1	-1.79	1.47	19
17008750	KLHDC3	kelch domain containing 3	6.31	7.65	-2.53	-1.03	-1.88	-1.12	28
16973038	KLKB1	kallikrein B1	7.51	6	2.86	1.37	-1.39	1.12	28
16837270	KPNA2	karyopherin alpha 2 (RAG cohort 1, importin alpha 1)	8.34	9.35	-2.02	1.06	-2.3	-1.61	17
16939739	KRBOX1	KRAB box domain containing 1	3.7	2.55	2.22	1.22	1.31	-1.32	25
16765029	KRT1	keratin 1, type II	2.02	3.14	-2.17	1.3	2.07	1.82	14
16844653	KRT33B	keratin 33B, type I	2.61	4.38	-3.43	-1.18	-1.19	1.32	9
16844663	KRT34	keratin 34, type I	3.81	6.93	-8.71	-2.55	-3.45	6.05	13
16764975	KRT74	keratin 74, type II	3.79	2.52	2.42	-1.19	-1.33	-1.1	13
16765101	KRT79	keratin 79, type II	4.15	3.03	2.17	1.8	1.47	-1.07	13
16926383	KRTAP10-1	keratin associated protein 10-1	4.31	2.85	2.76	-1.05	1.09	-1.39	9
16844572	KRTAP1-1	keratin associated protein 1-1	5.7	3.44	4.8	4.2	2.92	1.28	12
16924828	KRTAP19-2	keratin associated protein 19-2	4.05	2.82	2.34	1.27	-1.17	2.42	8
16844585	KRTAP2-3	keratin associated protein 2-3	3.29	5.79	-5.65	1.08	1.78	1.82	14
16834124	KRTAP4-7	keratin associated protein 4-7	3.24	2.16	2.12	-1.33	-1.03	-1.93	8
16734284	KRTAP5-2	keratin associated protein 5-2	3.82	5.36	-2.91	-1.1	1.06	1.19	8
16834148	KRTAP9-3	keratin associated protein 9-3	2.89	1.64	2.37	1.31	-1.11	2.02	9
17115271	L1CAM	L1 cell adhesion molecule	7.58	4.83	6.73	-1.79	1.69	3.4	30
16853716	LAMA1	laminin, alpha 1	6.02	5	2.03	2.49	4.02	1.17	57
17022754	LAMA4	laminin, alpha 4	7.28	9.07	-3.45	-1.48	-2.66	1.11	63
17102523	LANCL3	LanC lantibiotic synthetase component C-like 3 (bacterial)	4.99	3.57	2.68	1.54	-1.41	-1.15	28
16699877	LBR	lamin B receptor	4.51	6.25	-3.33	1.1	-1.41	-2.9	33
16974626	LDB2	LIM domain binding 2	6.7	8.01	-2.48	-2.47	-1.28	-1.22	23
16858386	LDLR	low density lipoprotein receptor	4.96	6.26	-2.46	1.03	1.38	5.79	25
16660458	LDLRAD2	low density lipoprotein receptor class A domain containing 2	3.82	4.88	-2.08	1.37	-1.31	-1.29	17
17018309	LEMD2	LEM domain containing 2	5.26	6.41	-2.22	1.09	1.23	1.24	32
17051152	LEP	leptin	3.38	4.45	-2.09	1.58	-1.57	-1.1	18
17121624	LGALS9	galectin 9	5.11	8.06	-7.74	-2.78	-2.34	-5.01	17
16833263	LIG3	ligase III, DNA, ATP-dependent	5.27	6.27	-2	-1.48	1.02	1.01	22
16875414	LILRB2	leukocyte immunoglobulin-like receptor, subfamily B (with TM and ITIM domains), member 2	3.62	1.79	3.55	1.11	2.38	1.29	11
16966304	LIMCH1	LIM and calponin homology domains 1	4.59	3.39	2.29	2.88	-2.32	1.5	43
16767991	LIN7A	lin-7 homolog A (C. elegans)	4.89	7.22	-5.03	-4.96	-1.68	-1.83	32
16937152	LMCD1	LIM and cysteine-rich domains 1	2.64	3.92	-2.42	-1.05	-1.27	-1.2	18
16671914	LMNA	lamin A/C	7.26	8.26	-2.01	-1.1	-1.17	-1.98	29
16988703	LMNB1	lamin B1	3.98	5.8	-3.53	-1.44	-1.9	-9.62	35
16697971	LMOD1	leiomodin 1 (smooth muscle)	5.47	7.23	-3.39	1.66	-1.54	2.4	22
17117668	LOC440313	protein enabled homolog	3.15	4.39	-2.36	-1.3	-1.21	-1.04	15
16999180	LOX	lysyl oxidase	9.33	10.45	-2.18	1.53	1.15	1.4	30
16779006	LPAR6	lysophosphatidic acid receptor 6	3.39	4.58	-2.28	-4.16	-1.65	1.38	20
17066278	LPL	lipoprotein lipase	5.03	2.55	5.61	1.1	1.85	-1.04	32
16955939	LRIG1	leucine-rich repeats and immunoglobulin-like domains 1	6.55	5.32	2.34	1.63	1.6	1.35	28
16766822	LRIG3	leucine-rich repeats and immunoglobulin-like domains 3	5.11	6.88	-3.4	1.01	-2.51	-1.46	24
17009676	LRRC1	leucine rich repeat containing 1	3.84	5.89	-4.14	-1.51	-1.72	1.25	32
16962911	LRRC15	leucine rich repeat containing 15	8.04	4.64	10.61	1.17	1.97	-3.17	16
17005420	LRRC16A	leucine rich repeat containing 16A	6.57	7.58	-2.01	-1.33	-1.38	-1.31	36
16870394	LRRC25	leucine rich repeat containing 25	2.78	3.79	-2.01	-1.63	1.46	-1.62	25
16874583	LRRC4B	leucine rich repeat containing 4B	5.35	4.19	2.23	-1.08	1.24	1.09	20
17070381	LRRCC1	leucine rich repeat and coiled-coil centrosomal protein 1	3.74	4.79	-2.08	-1.13	-1.46	-2.72	19
16754846	LRRIQ1	leucine-rich repeats and IQ motif containing 1	2.84	1.8	2.05	1.9	-1.11	-1.37	25
17050350	LRRN3	leucine rich repeat neuronal 3	7.29	6.18	2.17	1.74	1.57	8.49	20
16739479	LRRN4CL	LRRN4 C-terminal like	6.84	5.22	3.06	-1.16	1.26	1.49	20
16705295	LRRTM3	leucine rich repeat transmembrane neuronal 3	4.13	3.13	2.01	-1.03	1.13	-1.01	20
16794719	LTBP2	latent transforming growth factor beta binding protein 2	9.65	7.91	3.33	-1.08	1.27	1.57	33
16960911	LXN	latexin	5.42	6.58	-2.23	-1.41	-1.06	-1.56	26
17073259	LY6E	lymphocyte antigen 6 complex, locus E	4.9	5.94	-2.05	-1.28	-1.12	-5.48	15
17073220	LY6K	lymphocyte antigen 6 complex, locus K	3.29	5.16	-3.65	-1.3	-1.83	-2.77	29
17069063	LYN	LYN proto-oncogene, Src family tyrosine kinase	5.32	6.54	-2.33	1.11	-1.26	2.36	22
16921461	MAFIP	MAFF interacting protein	7.45	5.77	3.19	1.47	1.82	-1.34	26
17104049	MAGED2	MAGE family member D2	10.68	7.87	7.05	2.2	1.63	2.06	11
16852622	MALT1	MALT1 paracaspase	7.16	8.24	-2.12	1.39	-2.09	1.08	24
17011079	MANEA	mannosidase, endo-alpha	7.12	8.31	-2.28	-1.48	-1.25	-1.03	22
16761617	MANSC1	MANSC domain containing 1	7.1	4.42	6.41	-1.03	1.51	-1.04	24
17102829	MAOA	monoamine oxidase A	3.9	5.77	-3.64	-1.74	1.09	2.58	29
16703659	MAP3K8	mitogen-activated protein kinase kinase kinase 8	3.94	5.51	-2.97	-2.27	-2.31	-1.37	9
16742294	MAP6	microtubule associated protein 6	6.52	4.21	4.98	1.17	1.32	1.71	29
16677655	MARK1	MAP/microtubule affinity-regulating kinase 1	6.78	5.76	2.03	-1.72	-1.03	1.74	31
17020787	MB21D1	Mab-21 domain containing 1	3.77	4.89	-2.17	-1.15	-2.41	-2.98	19
17016043	MBOAT1	membrane bound O-acyltransferase domain containing 1	7.13	8.28	-2.21	-2.11	-8.39	-3.82	27
16745281	MCAM	melanoma cell adhesion molecule	3.43	4.45	-2.02	1.23	1.11	1.02	25
16962034	MCF2L2	MCF.2 cell line derived transforming sequence-like 2	4.85	2.68	4.51	1.36	1.63	1.04	30
17020019	MCM3	minichromosome maintenance complex component 3	5.34	6.4	-2.08	1.17	-1.99	-3.02	41
16689020	MCOLN3	mucolipin 3	4.91	3.61	2.46	-1.93	1.9	-1.44	32
16998162	MCTP1	multiple C2 domains, transmembrane 1	4.26	2.38	3.67	-1.05	3.19	3.19	36
16961331	MECOM	MDS1 and EVI1 complex locus	2.8	4.95	-4.42	1.02	-1.13	1.19	29
17121132	MEG9	maternally expressed 9	4.41	2.94	2.76	1.12	-1.13	1.64	24
16988728	MEGF10	multiple EGF-like-domains 10	6.49	4.19	4.92	1.16	1.09	-1.3	30
17084904	MELK	maternal embryonic leucine zipper kinase	4.16	6.52	-5.13	-1.22	-3.92	-9.91	31
16804687	MESP2	mesoderm posterior bHLH transcription factor 2	4.32	5.74	-2.68	-1.2	1.27	-1.17	15
17050591	MET	MET proto-oncogene, receptor tyrosine kinase	6.9	9.03	-4.38	1.21	-2.36	-1.28	26
16839177	METRNL	meteorin, glial cell differentiation regulator-like	6.65	7.88	-2.34	1.94	-1.03	-1.58	19
16725908	METTL12	methyltransferase like 12	9.86	8.7	2.24	1.2	1.39	-1.76	21
16751190	METTL7A	methyltransferase like 7A	6.93	5.43	2.82	-1.12	-1.07	-2.37	21
16842266	MFAP4	microfibrillar associated protein 4	9.33	6.59	6.66	-2.23	-4.48	2.41	28
16888822	MFSD6	major facilitator superfamily domain containing 6	5.74	4.2	2.92	1.42	-1.25	1.16	35
17052425	MGAM	maltase-glucoamylase	3.71	5.19	-2.79	-2.16	-2.49	3.76	33
16970906	MGST2	microsomal glutathione S-transferase 2	4.9	3.13	3.4	-1.58	-1.57	-1.77	24
16932025	MICAL3	microtubule associated monooxygenase, calponin and LIM domain containing 3	6.28	7.41	-2.19	-1.03	-1.05	-1.23	36
17109042	MID1	midline 1	6.68	7.72	-2.06	-2.15	-1.83	1.27	26
16928098	MIF	macrophage migration inhibitory factor (glycosylation-inhibiting factor)	8.27	9.48	-2.31	1.58	1	-1.37	22
16783532	MIPOL1	mirror-image polydactyly 1	3.53	2.31	2.34	1.47	-1.39	1.01	22
16719515	MKI67	marker of proliferation Ki-67	5.39	7.84	-5.45	-1.63	-4.27	-13.25	32
16935290	MKL1	megakaryoblastic leukemia (translocation) 1	6	7.1	-2.15	-1.02	-2.33	1.17	22
16794864	MLH3	mutL homolog 3	5.97	4.78	2.28	-1.06	-1.62	-1.42	36
17014714	MLLT4	myeloid/lymphoid or mixed-lineage leukemia	6.01	7.24	-2.34	-1.02	1.03	-1.2	34
16892869	MLPH	melanophilin	4.15	5.65	-2.82	1.46	1.44	1.31	26
16947173	MME	membrane metallo-endopeptidase	9.69	10.77	-2.12	-1.7	6.25	1.63	31
16743721	MMP1	matrix metallopeptidase 1	13.15	9.83	10	1.21	2.34	-30.63	17
16743735	MMP3	matrix metallopeptidase 3	10.7	5.01	51.71	-1.09	9.08	-4.22	18
17021845	MMS22L	MMS22-like, DNA repair protein	3.73	5.05	-2.51	-1.73	1.11	-2.47	30
16852008	MOCOS	molybdenum cofactor sulfurase	4.96	7.3	-5.07	1.74	-2.07	-3.14	25
16922584	MORC3	MORC family CW-type zinc finger 3	4.12	5.37	-2.37	-1.39	-2.58	-4.06	26
16907324	MPP4	membrane protein, palmitoylated 4	5.43	3.86	2.96	-1.47	-1.36	1.51	21
16712854	MPP7	membrane protein, palmitoylated 7	3.43	2.04	2.63	-1.31	1.52	-1.33	14
16816178	MPV17L	MPV17 mitochondrial membrane protein-like	5.71	4.35	2.57	1.41	1.3	-1.27	17
16673654	MROH9	maestro heat-like repeat family member 9	3.61	2.28	2.53	1.3	1.25	3.61	20
17019549	MRPL14	mitochondrial ribosomal protein L14	5.62	6.8	-2.26	-1.31	-1.06	1.5	21
16924523	MRPL39	mitochondrial ribosomal protein L39	4.22	5.52	-2.47	-1.3	-1.59	1.09	17
16735764	MRVI1	murine retrovirus integration site 1 homolog	6.2	7.3	-2.14	1.01	-1.62	1.3	27
17078183	MSC	musculin	7.2	5.9	2.47	-1.21	-1.09	3.35	26
17033478	MSH5	mutS homolog 5	5.48	6.63	-2.22	-1.07	-1.18	-1.74	35
17033478	MSH5-SAPCD1	MSH5-SAPCD1 readthrough (NMD candidate)	5.48	6.63	-2.22	-1.07	-1.18	-1.74	35
17074914	MSR1	macrophage scavenger receptor 1	2.77	4.38	-3.05	1.82	5.02	1.93	24
16819233	MT1A	metallothionein 1A	2.77	4.68	-3.76	-2.38	1.11	1.19	12
16819252	MT1F	metallothionein 1F	5.31	3.63	3.22	1.73	1	-1.46	10
16928967	MTFP1	mitochondrial fission process 1	3.78	4.83	-2.08	-1.06	-1.38	-1.73	20
17009908	MTRNR2L9	MT-RNR2-like 9	2.68	1.56	2.18	2.62	-1.86	-1.23	8
17080897	MTSS1	metastasis suppressor 1	6	9.23	-9.35	-3.43	1.97	-8.52	19
16827833	MTSS1L	metastasis suppressor 1-like	6.7	8.08	-2.6	-1.97	-2.73	1.12	21
16923031	MX1	MX dynamin-like GTPase 1	5.1	9.25	-17.74	-1.55	-2.95	-9.5	22
16922959	MX2	MX dynamin-like GTPase 2	4.2	6.82	-6.14	-1.35	-2.23	-7.16	21
16881138	MXD1	MAX dimerization protein 1	6.35	5.2	2.22	1.29	1.1	3.41	28
17108816	MXRA5	matrix-remodelling associated 5	9.87	6.64	9.42	-6.65	-1.78	-3.98	25
17077826	MYBL1	v-myb avian myeloblastosis viral oncogene homolog-like 1	3.79	5.65	-3.62	-1.31	-2.92	-10.8	35
17072669	MYC	v-myc avian myelocytomatosis viral oncogene homolog	6.41	7.47	-2.09	1.13	1.88	1.33	26
16841295	MYH1	myosin, heavy chain 1, skeletal muscle, adult	2.21	3.45	-2.37	1.37	1.08	-1.77	10
16841340	MYH2	myosin, heavy chain 2, skeletal muscle, adult	2.51	3.6	-2.13	1.22	-1.24	2.13	12
17057381	MYO1G	myosin IG	3.54	2.45	2.13	1.25	-2.15	-1	22
16831224	MYOCD	myocardin	3.87	5.6	-3.33	5.45	-2.9	15.88	34
16705329	MYPN	myopalladin	4.3	7.46	-8.95	-1.14	1.61	1.72	38
16876200	MZF1	myeloid zinc finger 1	5.43	4.44	2	1.36	-1.07	-1.02	15
16888979	NABP1	nucleic acid binding protein 1	5.32	6.84	-2.87	-1.28	2.57	1.76	21
16823692	NAGPA	N-acetylglucosamine-1-phosphodiester alpha-N-acetylglucosaminidase	5.64	6.68	-2.06	-1.2	1.03	1.24	27
16780699	NALCN	sodium leak channel, non selective	7.08	5.82	2.4	1.5	-1.27	2.91	51
16713318	NAMPT	nicotinamide phosphoribosyltransferase	9.42	8.24	2.27	-1.33	1.09	2.1	8
17112560	NAP1L3	nucleosome assembly protein 1-like 3	6.41	4.79	3.07	-2.29	1.28	2.01	21
16965346	NCAPG	non-SMC condensin I complex subunit G	4.27	7.2	-7.64	-1.67	-5.41	-18.27	21
17064939	NCAPG2	non-SMC condensin II complex subunit G2	4.8	6.04	-2.36	-1.32	-3.54	-4.42	36
16882975	NCAPH	non-SMC condensin I complex subunit H	3.38	5.13	-3.37	-1.08	-3.27	-6.94	33
16902945	NCKAP5	NCK-associated protein 5	5.74	4.15	3	-1.75	-1.07	1.6	36
16687418	NDC1	NDC1 transmembrane nucleoporin	5.86	7.02	-2.24	-1.18	-1.26	-2.45	37
16850517	NDC80	NDC80 kinetochore complex component	2.67	4.93	-4.8	-1.05	-3.57	-18.82	30
16979432	NDNF	neuron-derived neurotrophic factor	3.78	5.32	-2.9	-3.13	1.16	1.76	19
17110315	NDP	Norrie disease (pseudoglioma)	3.7	2.58	2.17	-1.16	-1.17	1.04	24
17071079	NDUFAF6	NADH dehydrogenase (ubiquinone) complex I, assembly factor 6	6.25	4.63	3.06	1.47	1.12	-1.2	20
17118792	NEAT1	nuclear paraspeckle assembly transcript 1	6.55	7.73	-2.27	1.4	2.95	-1.74	22
16928816	NEFH	neurofilament, heavy polypeptide	4.35	3.34	2.01	-1.15	1.8	-1.48	18
16972616	NEIL3	nei-like DNA glycosylase 3	3.79	5.38	-3.01	-1.33	-3.56	-4.65	20
16698984	NEK2	NIMA-related kinase 2	2.3	3.78	-2.79	-1.34	-2	-10.98	26
16802795	NEO1	neogenin 1	7.76	6.46	2.46	1.99	-1.49	1.2	31
16826230	NETO2	neuropilin (NRP) and tolloid (TLL)-like 2	3.55	6.42	-7.31	-1.71	1.04	-1.77	21
16900538	NEURL3	neuralized E3 ubiquitin protein ligase 3	5.12	3.84	2.43	1.57	1.23	-1	19
16666416	NEXN	nexilin (F actin binding protein)	7.45	8.52	-2.11	1.26	-1.95	1.75	29
17044414	NFE2L3	nuclear factor, erythroid 2-like 3	4.78	7.51	-6.63	-2.3	1.38	-1.52	24
17092490	NFIB	nuclear factor I/B	3.83	6.32	-5.65	-1.86	-7.16	5.73	34
17019565	NFKBIE	nuclear factor of kappa light polypeptide gene enhancer in B-cells inhibitor, epsilon	4.27	5.31	-2.05	-1.09	1.26	1.59	20
16769443	NFYB	nuclear transcription factor Y subunit beta	7.45	8.45	-2	1.06	-2.62	-1.2	20
17104832	NHSL2	NHS-like 2	4.76	6.15	-2.62	-2	-1.82	-1.27	26
16805995	NIPA1	non imprinted in Prader-Willi/Angelman syndrome 1	2.45	3.62	-2.26	-1.21	-1.04	1.38	11
16948063	NLGN1	neuroligin 1	3	4.17	-2.26	-1.07	-2.93	-3.14	28
17104643	NLGN3	neuroligin 3	6.19	5.11	2.12	-1.14	1.52	-1.05	26
17116301	NLGN4Y	neuroligin 4, Y-linked	7.03	3.66	10.36	-1.07	2.34	1.22	11
16819355	NLRC5	NLR family, CARD domain containing 5	5.04	6.16	-2.18	1	-1.16	-1.67	55
16840318	NLRP1	NLR family, pyrin domain containing 1	8.17	6.66	2.85	-2.48	1.11	2.74	22
16875530	NLRP7	NLR family, pyrin domain containing 7	3.3	2.09	2.32	1.28	1.31	-1.03	25
17000342	NME5	NME/NM23 family member 5	3.63	2.37	2.4	1.21	-1.74	1.72	24
16903537	NMI	N-myc (and STAT) interactor	4.5	5.69	-2.28	-1.05	-6.72	-2.4	28
16697062	NMNAT2	nicotinamide nucleotide adenylyltransferase 2	5.33	3.33	3.98	-1.13	1.04	1.44	25
17100036	NOTCH1	notch 1	5.5	6.63	-2.19	1.16	-1.38	1.03	27
16869769	NOTCH3	notch 3	4.88	6.45	-2.96	1.59	1.71	1.34	19
17120580	NOX4	NADPH oxidase 4	4.77	2.76	4.03	1.41	-2.27	2.3	30
16794705	NPC2	Niemann-Pick disease, type C2	11.27	10.14	2.19	-1.39	1.11	1.11	32
16835213	NPEPPS	aminopeptidase puromycin sensitive	5.23	6.42	-2.27	1.05	-1.34	-1.12	26
17087517	NR4A3	nuclear receptor subfamily 4, group A, member 3	7.87	4.98	7.42	-2	3.67	-1.36	19
17061759	NRCAM	neuronal cell adhesion molecule	7.14	4.97	4.5	-1.61	3.46	11.11	37
16924268	NRIP1	nuclear receptor interacting protein 1	6.51	8.85	-5.04	-1.08	-2.21	-1.56	22
17105862	NRK	Nik related kinase	4.34	6.07	-3.31	1.24	1.01	-1.38	28
17016956	NRM	nurim (nuclear envelope membrane protein)	4.95	6.36	-2.65	-1.08	-1.4	-2.84	27
17015324	NRN1	neuritin 1	3.4	7.44	-16.4	-11.44	1.01	-1.42	28
16817249	NSMCE1-DT	NSMCE1 divergent transcript	3.63	2.57	2.07	2.04	1.76	1.09	17
16769362	NT5DC3	5-nucleotidase domain containing 3	4.5	5.58	-2.12	1.12	-1.01	-1.03	35
16733553	NTM	neurotrimin	6.15	4.78	2.58	-1.37	1.04	1.6	29
16768738	NTN4	netrin 4	5.46	8.2	-6.66	4.04	-2.51	10.63	28
16931169	NUP50	nucleoporin 50kDa	4.4	5.39	-2	-1.1	-1.25	1.03	30
16799793	NUSAP1	nucleolar and spindle associated protein 1	4.63	7.45	-7.07	-2.02	-2.87	-15.93	25
16839277	NXN	nucleoredoxin	6.28	7.73	-2.73	-1.22	-1.54	1.2	28
16744585	NXPE1	neurexophilin and PC-esterase domain family, member 1	2.95	1.91	2.05	1.74	-1.4	-1.04	26
16835604	NXPH3	neurexophilin 3	5.05	6.23	-2.26	1.46	1.93	1.09	15
16757324	OAS1	2-5-oligoadenylate synthetase 1	5.03	8.04	-8.07	-1.68	-3.78	-11.97	33
16757373	OAS2	2-5-oligoadenylate synthetase 2	7.18	9.43	-4.77	-1.55	-2.2	-14	27
16757347	OAS3	2-5-oligoadenylate synthetase 3	5.09	8.1	-8.04	-1.48	-2.91	-8.8	20
16771417	OASL	2-5-oligoadenylate synthetase-like	4.15	6.81	-6.36	-1.14	-1.46	-1.97	22
16915755	OGFR	opioid growth factor receptor	5.65	6.89	-2.37	-1.03	-1.2	-1.68	16
17010175	OGFRL1	opioid growth factor receptor-like 1	7.11	8.35	-2.36	-1.48	2.7	1.39	24
16868481	OLFM2	olfactomedin 2	8.58	6.91	3.18	-1.44	-1.76	1.51	13
16721585	OLFML1	olfactomedin like 1	8.74	6.97	3.4	-3.42	-5.91	-4.24	25
16695741	OLFML2B	olfactomedin like 2B	5.36	7.5	-4.42	-3.02	1.17	-3.71	18
16873352	OPA3	optic atrophy 3 (autosomal recessive, with chorea and spastic paraplegia)	5.39	4.37	2.02	-1.08	-1.02	-2.11	19
17111738	OPHN1	oligophrenin 1	6.05	7.51	-2.74	-1.23	1.76	1.38	18
16738765	OR10V1	olfactory receptor, family 10, subfamily V, member 1	1.42	2.58	-2.24	1.04	-1	-1.12	11
16738607	OR10W1	olfactory receptor, family 10, subfamily W, member 1	2.93	1.92	2.02	-1.15	1.08	-1.36	18
16839671	OR1D5	olfactory receptor, family 1, subfamily D, member 5	2.67	1.62	2.07	-1.76	-1.03	1.29	11
16839692	OR1E2	olfactory receptor, family 1, subfamily E, member 2	3.03	4.24	-2.3	1.17	-14.69	1.3	11
17088794	OR1J2	olfactory receptor, family 1, subfamily J, member 2	3.14	1.94	2.29	1.48	1.73	1.33	13
17052902	OR2A25	olfactory receptor, family 2, subfamily A, member 25	1.62	2.91	-2.45	1.17	-1.21	-1.11	14
16752181	OR2AP1	olfactory receptor, family 2, subfamily AP, member 1	1.81	2.99	-2.27	-1.11	-1.47	1.26	12
16679733	OR2G3	olfactory receptor, family 2, subfamily G, member 3	3.04	1.98	2.08	1.21	-1.26	1.1	15
16679773	OR2L5	olfactory receptor, family 2, subfamily L, member 5	4.5	3.18	2.49	1.4	1.06	3.1	10
16701617	OR2T34	olfactory receptor, family 2, subfamily T, member 34	3.35	2.03	2.49	-1.31	-1.28	-1.01	8
16679742	OR2W3	olfactory receptor, family 2, subfamily W, member 3	5.52	4.4	2.17	-3.48	1.03	1.11	22
16725099	OR4D9	olfactory receptor, family 4, subfamily D, member 9	3.5	2.3	2.31	-1.19	-2.17	1.8	15
16805797	OR4F15	olfactory receptor, family 4, subfamily F, member 15	2.86	1.85	2.02	1.47	1.25	1.68	14
16781431	OR4N2	olfactory receptor, family 4, subfamily N, member 2	1.91	2.98	-2.1	-1.17	1.03	-1.3	8
16721320	OR56A3	olfactory receptor, family 56, subfamily A, member 3	2.61	3.72	-2.14	-1.11	1.72	-1.59	10
16734971	OR56A4	olfactory receptor, family 56, subfamily A, member 4	3.31	2.19	2.17	-1.28	1.2	1.52	20
16721304	OR56B1	olfactory receptor, family 56, subfamily B, member 1	2.17	3.48	-2.48	-1.91	1.68	1.51	10
16724764	OR5AS1	olfactory receptor, family 5, subfamily AS, member 1	3.46	2	2.77	1.27	1.19	-1.19	17
16943165	OR5H2	olfactory receptor, family 5, subfamily H, member 2	3.01	1.84	2.26	1.78	-1.33	-1.29	9
16943171	OR5K1	olfactory receptor, family 5, subfamily K, member 1	3.5	1.58	3.78	-1.26	1.3	-1.33	9
16752174	OR6C2	olfactory receptor, family 6, subfamily C, member 2	2.88	1.52	2.58	1.04	-1.27	-1.15	12
16752178	OR6C4	olfactory receptor, family 6, subfamily C, member 4	1.67	3.43	-3.4	-1.11	-1.13	-1.07	8
16818600	ORC6	origin recognition complex subunit 6	4.15	5.24	-2.13	-2.36	-1.59	-4.41	18
16933766	OSM	oncostatin M	2.62	3.88	-2.38	1.18	1.36	-1.1	23
16894824	OSR1	odd-skipped related transciption factor 1	4.62	5.89	-2.42	-1.18	-1.27	-2.19	25
16950440	OXTR	oxytocin receptor	9.23	11.81	-5.98	-1.03	-1.25	-1.62	25
17078558	PAG1	phosphoprotein membrane anchor with glycosphingolipid microdomains 1	6.28	4.71	2.96	1.05	1.77	1.01	24
16737344	PAMR1	peptidase domain containing associated with muscle regeneration 1	10.13	9	2.19	-2.4	1.77	1.39	32
17088462	PAPPA	pregnancy-associated plasma protein A, pappalysin 1	11.9	10.19	3.26	-1.65	2.17	16.87	24
16967875	PARM1	prostate androgen-regulated mucin-like protein 1	8.24	3.65	24.05	1.3	3.85	4.07	22
17082418	PARP10	poly(ADP-ribose) polymerase family member 10	3.67	4.85	-2.27	1.16	1.03	-1.59	20
17063480	PARP12	poly(ADP-ribose) polymerase family member 12	6.71	9.02	-4.97	1.07	-2.85	-3.56	21
16944695	PARP14	poly(ADP-ribose) polymerase family member 14	7.4	8.98	-2.99	-1.42	-2.95	-5.83	18
17120318	PARP8	poly (ADP-ribose) polymerase family member 8	7.05	6.38	2.01	1.36	1.1	1.71	37
16958124	PARP9	poly(ADP-ribose) polymerase family member 9	6.23	8.14	-3.77	-1.19	-4.71	-4.43	28
16767911	PAWR	PRKC, apoptosis, WT1, regulator	5.49	7.04	-2.94	1.09	-2.18	2.06	30
16908928	PAX3	paired box 3	7.76	8.84	-2.12	-1.74	-2.12	-1.55	29
17075776	PBK	PDZ binding kinase	3.09	5.64	-5.86	-1.48	-3.82	-16.81	22
17027017	PBX2	PBX homeobox 2	5.44	6.55	-2.17	1.04	-1.11	-1.19	40
16970762	PCDH10	protocadherin 10	9.3	5.71	12.01	-1.11	-4.01	21.4	29
16979800	PCDH10-DT	PCDH10 divergent transcript	6.08	3.4	6.43	-1.67	-2.31	3.49	28
16965798	PCDH7	protocadherin 7	4.41	3.41	2	1.47	1.56	6.68	21
16990294	PCDHB10	protocadherin beta 10	5.58	3.6	3.94	-1.63	-1.72	2.15	19
16990288	PCDHB16	protocadherin beta 16	5.09	3.66	2.69	-1.2	1.13	1.08	22
17110631	PCSK1N	proprotein convertase subtilisin/kexin type 1 inhibitor	5.97	4.92	2.08	1.24	1.03	-1.16	21
16905528	PDE11A	phosphodiesterase 11A	3.94	2.89	2.08	1.25	-1.33	1.93	29
17056426	PDE1C	phosphodiesterase 1C, calmodulin-dependent 70kDa	6.19	8.39	-4.6	-1.6	-2.2	1.2	25
16665757	PDE4B	phosphodiesterase 4B, cAMP-specific	6.33	5.2	2.2	-1.34	1.85	1.07	28
16870362	PDE4C	phosphodiesterase 4C, cAMP-specific	3.3	4.38	-2.11	1.02	-1.03	1.08	24
16979339	PDE5A	phosphodiesterase 5A, cGMP-specific	5.94	7.1	-2.24	-1.99	-1.63	1.28	29
17012859	PDE7B	phosphodiesterase 7B	6.97	8.36	-2.62	-1.79	1.55	-3.15	27
16887736	PDK1	pyruvate dehydrogenase kinase, isozyme 1	6.45	8.03	-2.99	1.85	-2.43	-2.02	30
17003291	PDLIM7	PDZ and LIM domain 7 (enigma)	6.52	7.56	-2.06	1.05	-1.62	2.37	23
16717648	PDZD7	PDZ domain containing 7	3.19	4.24	-2.08	1.08	1.45	-1.09	23
16956285	PDZRN3	PDZ domain containing ring finger 3	7.64	6.55	2.13	-1.22	1.02	-1.31	21
16672214	PEAR1	platelet endothelial aggregation receptor 1	6.29	7.93	-3.13	5.58	-3.97	-3.98	19
17048563	PEG10	paternally expressed 10	4.78	5.91	-2.19	-3.63	1.59	1.09	27
17012888	PEX7	peroxisomal biogenesis factor 7	4.67	5.9	-2.35	1.05	-1.07	1.21	21
17125282	PGM5	phosphoglucomutase 5	5.17	5.88	-2.24	-1.61	1.14	5.97	30
17112060	PHKA1	phosphorylase kinase, alpha 1 (muscle)	3.17	4.19	-2.03	1.59	1.98	-4.95	27
16767751	PHLDA1	pleckstrin homology-like domain, family A, member 1	7.24	5.25	3.95	-1.31	2.73	-1.26	25
16828046	PHLPP2	PH domain and leucine rich repeat protein phosphatase 2	5.56	6.89	-2.51	1.1	-2.42	-1.28	20
16909303	PID1	phosphotyrosine interaction domain containing 1	6.77	4.62	4.46	-1.23	1.14	1.19	17
16698356	PIK3C2B	phosphatidylinositol-4-phosphate 3-kinase, catalytic subunit type 2 beta	4.19	5.75	-2.95	-1.29	-1.75	1.22	40
17008092	PIM1	Pim-1 proto-oncogene, serine/threonine kinase	4.35	5.72	-2.59	-1.11	-1.18	-1.45	27
16837191	PITPNC1	phosphatidylinositol transfer protein, cytoplasmic 1	8.09	6.39	3.26	1.06	3.65	-2.36	26
16706180	PLAU	plasminogen activator, urokinase	7.29	5.74	2.93	-1.49	1.29	1.3	33
16761726	PLBD1	phospholipase B domain containing 1	4	2.87	2.2	1.18	1.3	1.09	23
16879500	PLEKHH2	pleckstrin homology domain containing, family H (with MyTH4 domain) member 2	6.1	4.85	2.38	-2.33	1.26	1.02	33
16709405	PLEKHS1	pleckstrin homology domain containing, family S member 1	4.99	2.24	6.74	1.54	-1.1	-1.42	34
17092712	PLIN2	perilipin 2	4.42	6.6	-4.5	-1.08	1.91	-1.59	43
16817017	PLK1	polo-like kinase 1	5.62	7.44	-3.52	-1.35	-1.82	-10.72	25
16960186	PLSCR1	phospholipid scramblase 1	5.73	7.64	-3.76	-1.62	-2.53	-4.18	25
16960149	PLSCR4	phospholipid scramblase 4	8.62	7.07	2.93	1.02	-1.32	1.58	24
16919703	PLTP	phospholipid transfer protein	9.63	8.22	2.67	-2.08	1.06	-1.08	28
17010941	PM20D2	peptidase M20 domain containing 2	4.38	6.22	-3.58	-1.32	-3.46	-1.01	26
16841561	PMP22	peripheral myelin protein 22	6.6	7.63	-2.04	-1.48	-1.02	1.08	18
17108943	PNPLA4	patatin-like phospholipase domain containing 4	6.43	5.11	2.5	1.25	-1.81	-1.43	25
16847810	POLG2	polymerase (DNA directed), gamma 2, accessory subunit	4.01	5.16	-2.22	-1.41	-1.11	-1.16	23
17009054	POLH	polymerase (DNA directed), eta	7.19	8.39	-2.29	1.01	1.04	1.06	26
16957951	POLQ	polymerase (DNA directed), theta	2.75	4.57	-3.52	-2.5	-2.25	-6.83	25
16987125	POLR3G	polymerase (RNA) III (DNA directed) polypeptide G (32kD)	4.63	6.36	-3.32	-1.62	1.05	2.04	20
16921498	POTEB3	POTE ankyrin domain family, member B3	2	3.03	-2.04	2.71	1.23	2.14	9
16921498	POTED	POTE ankyrin domain family, member D	2	3.03	-2.04	2.71	1.23	2.14	9
16808300	PPIP5K1	diphosphoinositol pentakisphosphate kinase 1	4.09	2.61	2.79	-1.47	2.19	-1.07	8
16873296	PPP1R13L	protein phosphatase 1, regulatory subunit 13 like	6.95	8.27	-2.51	1.16	-4.21	-1.16	27
16681924	PRAMEF14	PRAME family member 14	2.27	3.41	-2.21	1.03	1.16	1.05	11
16813342	PRC1	protein regulator of cytokinesis 1	4.97	7.57	-6.09	-1.67	-1.97	-11.34	22
16763295	PRICKLE1	prickle homolog 1	4.52	5.93	-2.67	1.46	-1.46	2.24	25
16955800	PRICKLE2	prickle homolog 2	7.33	6.31	2.03	-1.85	1.07	1.03	25
17009862	PRIM2	primase, DNA, polypeptide 2 (58kDa)	4.84	5.9	-2.09	-1.45	-1.85	-1.93	41
16837128	PRKCA	protein kinase C, alpha	8.35	9.65	-2.47	-2.08	-1.32	-1.5	28
16657948	PRKCZ	protein kinase C, zeta	3.96	2.77	2.29	1.51	1.18	1.77	34
16977286	PRKG2	protein kinase, cGMP-dependent, type II	4.94	3.58	2.57	-1.26	1.68	-1.07	32
17123308	PROS1	protein S	5.33	3.96	2.58	-1.81	1.81	2.96	37
17106031	PRPS1	phosphoribosyl pyrophosphate synthetase 1	5.94	8.65	-6.54	-3.39	1.1	4.24	12
16836492	PRR11	proline rich 11	5.17	7.02	-3.62	-2.36	-3.19	-10.33	27
16988423	PRR16	proline rich 16	5.99	7.02	-2.04	-1.34	-2.35	1.42	20
16967435	PRR27	proline rich 27	3.36	2.27	2.12	1.37	1.44	-1.28	18
17030655	PRRC2A	proline rich coiled-coil 2A	7.48	8.48	-2	-1.12	-1.04	-1.3	49
17073213	PSCA	prostate stem cell antigen	4.39	5.73	-2.54	-1.07	1.05	-1.77	25
16872871	PSG1	pregnancy specific beta-1-glycoprotein 1	3.72	5.83	-4.31	-4.68	-1.84	2.13	8
16872832	PSG3	pregnancy specific beta-1-glycoprotein 3	3.02	4.18	-2.23	-1.5	1.77	-1.76	11
16872944	PSG4	pregnancy specific beta-1-glycoprotein 4	9.16	4.72	21.69	-1.7	8.56	-1.54	9
16872926	PSG5	pregnancy specific beta-1-glycoprotein 5	8.6	10.72	-4.34	-4.11	-2.82	-1.24	11
16872884	PSG6	pregnancy specific beta-1-glycoprotein 6	4.78	7.09	-4.95	-2.11	-1.78	1.12	9
16862779	PSG8-AS1	PSG8 antisense RNA 1	3.14	5.69	-5.87	-2.1	-1.27	2.12	14
17017965	PSMB8	proteasome subunit beta 8	7.24	8.79	-2.93	-1.16	-1.22	-1.72	26
17026419	PSMB8-AS1	PSMB8 antisense RNA 1 (head to head)	4.04	5.42	-2.6	-1.07	-1.18	-1.06	48
17026419	PSMB9	proteasome 20S subunit beta 9	4.04	5.42	-2.6	-1.07	-1.18	-1.06	48
17035346	PSORS1C1	psoriasis susceptibility 1 candidate 1	3.17	4.23	-2.08	1.2	1.19	-1.23	27
17088760	PTGS1	prostaglandin-endoperoxide synthase 1 (prostaglandin G/H synthase and cyclooxygenase)	10.37	8.6	3.41	-2.84	-1.36	-7.68	25
16697370	PTGS2	prostaglandin-endoperoxide synthase 2 (prostaglandin G/H synthase and cyclooxygenase)	6.28	3.48	6.96	1.31	1.36	2.16	29
16892136	PTMA	prothymosin, alpha	3.69	4.85	-2.24	-1.29	1.45	-1.08	24
17063254	PTN	pleiotrophin	7.59	5.71	3.68	-2.02	-3.11	-3.85	20
16713897	PTPN20	protein tyrosine phosphatase, non-receptor type 20	3.91	1.91	3.99	1.06	1.12	1.51	9
16691090	PTPN22	protein tyrosine phosphatase, non-receptor type 22 (lymphoid)	4.85	2.64	4.63	-2.17	3.06	-2.33	21
16724633	PTPRJ	protein tyrosine phosphatase, receptor type, J	7.62	8.66	-2.06	-1.07	-1.04	2.03	24
16908728	PTPRN	protein tyrosine phosphatase, receptor type, N	7.88	4.94	7.66	-1.06	2.44	1.79	26
16754646	PTPRQ	protein tyrosine phosphatase, receptor type, Q	3.49	6.6	-8.69	-1.89	-7	1.08	53
16845158	PTRF	polymerase I and transcript release factor	8.79	9.87	-2.11	1.09	-1.31	1.49	26
16847260	PTRH2	peptidyl-tRNA hydrolase 2	4.43	5.61	-2.27	-1.04	1.21	1.36	23
17061467	PUS7	pseudouridylate synthase 7 (putative)	4.31	6.04	-3.31	1.56	-3.12	1.34	39
16710769	PWWP2B	PWWP domain containing 2B	3.91	5.03	-2.18	-1.8	-1.01	-1.42	22
17015207	PXDC1	PX domain containing 1	8.07	9.28	-2.3	1.23	-2.82	2.4	25
16817630	QPRT	quinolinate phosphoribosyltransferase	9.45	7.17	4.86	-2.05	1.11	-1.04	17
16852463	RAB27B	RAB27B, member RAS oncogene family	4.31	2.73	2.99	-1.55	1.85	2.63	23
16743104	RAB38	RAB38, member RAS oncogene family	6.53	4.36	4.48	1.26	1.72	-1.11	19
17115777	RAB39B	RAB39B, member RAS oncogene family	5.56	4.05	2.84	1.29	1.01	1.72	19
16674292	RALGPS2	Ral GEF with PH domain and SH3 binding motif 2	7.54	8.64	-2.15	-1.69	-1.01	-1.99	19
17061106	RASA4	RAS p21 protein activator 4	8.77	7.24	2.88	-2.85	-1.93	-1.16	25
17061106	RASA4B	RAS p21 protein activator 4B	8.77	7.24	2.88	-2.85	-1.93	-1.16	25
16986777	RASGRF2	Ras protein-specific guanine nucleotide-releasing factor 2	5.15	4.07	2.11	-1.03	-1.49	2.01	25
16807195	RASGRP1	RAS guanyl releasing protein 1 (calcium and DAG-regulated)	3.08	5.14	-4.19	1.96	-2.62	2.56	22
16966733	RASL11B	RAS-like, family 11, member B	5.33	3.77	2.96	1.01	1.31	-1.27	29
16768149	RASSF9	Ras association (RalGDS/AF-6) domain family (N-terminal) member 9	4.59	3.44	2.23	-1.24	-2.67	2.15	24
16665656	RAVER2	ribonucleoprotein, PTB-binding 2	5.44	7.16	-3.3	1.44	1.31	-1.23	24
17005121	RBM24	RNA binding motif protein 24	4.57	5.91	-2.52	-1.13	-1	1.08	22
17114551	RBMX	RNA binding motif protein, X-linked	6.43	7.5	-2.1	-1.39	-2.05	-1.2	8
17116452	RBMY1A1	RNA binding motif protein, Y-linked, family 1, member A1	3.57	2.34	2.34	-1.1	1.29	1.32	30
17116452	RBMY1B	RNA binding motif protein, Y-linked, family 1, member B	3.57	2.34	2.34	-1.1	1.29	1.32	30
17117199	RBMY1D	RNA binding motif protein, Y-linked, family 1, member D	3.53	2.33	2.29	-1.23	1.37	1.12	28
17117199	RBMY1E	RNA binding motif protein, Y-linked, family 1, member E	3.53	2.33	2.29	-1.23	1.37	1.12	28
17117254	RBMY1F	RNA binding motif protein, Y-linked, family 1, member F	3.68	2.56	2.17	-1.15	1.23	1.31	26
17117254	RBMY1J	RNA binding motif protein, Y-linked, family 1, member J	3.68	2.56	2.17	-1.15	1.23	1.31	26
16658752	RBP7	retinol binding protein 7, cellular	3.3	4.39	-2.13	-1.12	1.02	1.12	18
16682425	RCC2	regulator of chromosome condensation 2	7.59	8.74	-2.23	1.11	-2.05	1.42	27
17070013	RDH10	retinol dehydrogenase 10 (all-trans)	7.64	5.9	3.34	1.34	1.39	1.65	20
16906991	RFTN2	raftlin family member 2	6.5	4.62	3.69	-1.16	-1.56	2.04	23
16675323	RGS2	regulator of G-protein signaling 2	7.88	5.7	4.51	-1.53	1.29	-1.72	25
16860541	RGS9BP	regulator of G protein signaling 9 binding protein	5.33	4.01	2.5	-1.11	1.56	1.08	22
16785127	RHOJ	ras homolog family member J	6.39	4.05	5.05	-1.18	-9.34	5.08	27
16927581	RIMBP3B	RIMS binding protein 3B	4.04	3	2.06	-1.23	1.11	-1.01	8
16927581	RIMBP3C	RIMS binding protein 3C	4.04	3	2.06	-1.23	1.11	-1.01	8
17010198	RIMS1	regulating synaptic membrane exocytosis 1	6.34	4.51	3.57	-5.84	-2.03	1.14	33
17071669	RIMS2	regulating synaptic membrane exocytosis 2	4.64	3.03	3.04	1.16	2.78	-1.54	32
17004295	RIPK1	receptor (TNFRSF)-interacting serine-threonine kinase 1	6.05	7.23	-2.27	1.16	-2.27	-1.64	25
17092187	RLN1	relaxin 1	2.39	3.62	-2.34	-1.3	1.4	1.26	10
17005197	RNF144B	ring finger protein 144B	5.99	7.34	-2.55	-1.34	-2.34	2.53	20
16855629	RNF152	ring finger protein 152	8.99	7.59	2.64	1.06	1.62	-1.06	25
16973465	RNF212	ring finger protein 212	3.39	5.1	-3.27	1.2	-2.97	-1.19	32
17095712	ROR2	receptor tyrosine kinase-like orphan receptor 2	3.21	5.28	-4.2	-1.01	-1.12	-1.16	16
17056536	RP9	retinitis pigmentosa 9 (autosomal dominant)	3.87	4.97	-2.14	-1	-1.25	1.4	12
16688370	RPE65	retinal pigment epithelium-specific protein 65kDa	3.57	2.49	2.11	1.25	1.07	1.86	27
16826552	RPGRIP1L	RPGRIP1-like	5	6.54	-2.91	1.33	-1.16	-1.19	23
16832568	RPL23A	ribosomal protein L23a	5.66	6.68	-2.02	-1.14	-1.02	-1.4	25
16962523	RPL39L	ribosomal protein L39-like	4.04	5.24	-2.3	-1.31	-1.1	-5.07	10
16810976	RPL4	ribosomal protein L4	7.17	5.63	2.92	1.05	1.33	-1.48	9
17119726	RPL7A	ribosomal protein L7a	8.6	10.07	-2.77	-3.53	-1.15	-1.6	25
17015277	RPP40	ribonuclease P/MRP 40kDa subunit	3.56	4.6	-2.05	-1.06	-2.02	1.26	21
16822904	RPS2	ribosomal protein S2	8.31	6.41	3.73	4.01	1.13	1.33	11
17025619	RPS6KA2	ribosomal protein S6 kinase, 90kDa, polypeptide 2	4.95	5.95	-2.01	-1.27	-1.06	1.14	25
17021596	RRAGD	Ras-related GTP binding D	6.63	5.19	2.71	-2.25	3.7	2.77	17
16877019	RRM2	ribonucleotide reductase M2	4.31	5.77	-2.75	-1.04	-2.72	-8.21	31
17079808	RRM2B	ribonucleotide reductase M2 B (TP53 inducible)	8.12	6.95	2.25	-1.5	1.34	2.03	27
16935623	RRP7A	ribosomal RNA processing 7 homolog A	6.44	7.49	-2.06	-1.13	1.19	-1.17	11
16876764	RSAD2	radical S-adenosyl methionine domain containing 2	4.61	6.05	-2.72	-1.43	-1.74	-2.71	28
16793532	RTN1	reticulon 1	7.07	5.07	3.99	-1.11	-2.15	1.72	33
16834749	RUNDC3A	RUN domain containing 3A	5.33	3.99	2.54	1.57	-1.01	-1.01	22
17009289	RUNX2	runt-related transcription factor 2	4.93	6.49	-2.95	-2.21	-1.3	1.45	28
16683624	RUNX3	runt-related transcription factor 3	3.16	4.19	-2.05	1.33	1.54	-2.65	16
16826460	SALL1	spalt-like transcription factor 1	2.83	4.46	-3.09	1.43	-1.11	-2.3	25
17059771	SAMD9	sterile alpha motif domain containing 9	7.07	5.55	2.87	1.62	-2.18	1.35	24
16919022	SAMHD1	SAM domain and HD domain 1	7.09	8.82	-3.3	-1.03	-1.83	-5.42	35
17026288	SAPCD1	suppressor APC domain containing 1	3.95	4.99	-2.05	-1.18	1.49	-1.17	9
17076009	SARAF	store-operated calcium entry-associated regulatory factor	7.2	6.14	2.09	1.31	1.29	1.5	31
16832461	SARM1	sterile alpha and TIR motif containing 1	4.66	5.75	-2.12	-1.24	-1.33	-1.32	22
16690067	SASS6	SAS-6 centriolar assembly protein	4.83	5.98	-2.21	-1.4	-2.02	-3.84	34
17102129	SAT1	spermidine/spermine N1-acetyltransferase 1	7.38	5.98	2.64	-1.29	4.73	7.65	24
16803114	SCAMP5	secretory carrier membrane protein 5	7.95	5.36	6.04	-1.26	1.69	-1.6	19
17067314	SCARA3	scavenger receptor class A, member 3	3.94	6.34	-5.28	-1.18	-3.65	-7.29	21
16708249	SCD	stearoyl-CoA desaturase (delta-9-desaturase)	5.89	7.16	-2.42	1.86	1.84	7.19	22
16798938	SCG5	secretogranin V	7.02	5.31	3.28	-2	4.42	3.22	31
16725835	SCGB2A1	secretoglobin, family 2A, member 1	3.19	2.11	2.12	-1.27	-1.22	1.01	16
17043757	SCIN	scinderin	4.3	6.31	-4.03	-1.83	2.35	-1.72	24
16887062	SCN2A	sodium channel, voltage gated, type II alpha subunit	5.47	2.87	6.04	-1.78	-3.06	6.97	15
16836333	SCPEP1	serine carboxypeptidase 1	9.05	7.75	2.45	-1.58	1.49	1.3	22
17010147	SDHAF4	succinate dehydrogenase complex assembly factor 4	4.38	5.37	-2	-1.38	1.12	1.22	18
16852666	SEC11C	SEC11 homolog C, signal peptidase complex subunit	6.09	4.73	2.57	2.02	2.13	1.87	19
16974968	SEL1L3	sel-1 suppressor of lin-12-like 3 (C. elegans)	7.74	5.29	5.46	1.47	1.78	8.4	32
16696237	SELL	selectin L	3.03	1.9	2.19	-1.13	1.07	1.2	16
17059355	SEMA3D	sema domain, immunoglobulin domain (Ig), short basic domain, secreted, (semaphorin) 3D	6.47	5.24	2.35	-1.26	-3.15	2.09	30
16811638	SEMA7A	semaphorin 7A, GPI membrane anchor (John Milton Hagen blood group)	5.49	6.93	-2.72	1.69	3.29	-1.39	28
16930811	SEPTIN3	septin 3	6.86	5.57	2.44	-1.09	1.7	-1.24	24
17025152	SERAC1	serine active site containing 1	5.13	7.3	-4.5	-1.57	-3.65	3.37	29
16661832	SERINC2	serine incorporator 2	5.13	6.93	-3.47	1.3	1.1	1.06	29
16774449	SERP2	stress-associated endoplasmic reticulum protein family member 2	5.75	4	3.36	-1.35	-1.44	-1.1	25
17015084	SERPINB1	serpin peptidase inhibitor, clade B (ovalbumin), member 1	6.05	7.06	-2.02	-1.06	-1.3	-1.14	23
16852858	SERPINB7	serpin peptidase inhibitor, clade B (ovalbumin), member 7	5.69	8.19	-5.66	-1.73	3.43	-3.31	25
17015106	SERPINB9	serpin peptidase inhibitor, clade B (ovalbumin), member 9	5.1	6.25	-2.21	1.09	-1.46	-1.82	17
16829570	SERPINF1	serpin peptidase inhibitor, clade F (alpha-2 antiplasmin, pigment epithelium derived factor), member 1	9.89	8.74	2.22	-1.5	-3.97	1.12	17
16947715	SERPINI1	serpin peptidase inhibitor, clade I (neuroserpin), member 1	4.69	2.6	4.28	2.36	1.29	2.67	21
16677071	SERTAD4	SERTA domain containing 4	3.87	6.52	-6.3	1.49	-4.26	3.77	20
16743432	SESN3	sestrin 3	5.27	4.2	2.09	-4.13	1.08	1.77	22
16825561	SEZ6L2	seizure related 6 homolog (mouse)-like 2	8.33	7.1	2.35	-1.14	1.02	1.57	36
16980762	SFRP2	secreted frizzled-related protein 2	6.06	4.97	2.12	-5.05	-2.41	-1.39	18
17023810	SGK1	serum/glucocorticoid regulated kinase 1	5.08	6.15	-2.1	-1.18	1.07	1.59	37
16951485	SGOL1	shugoshin-like 1 (S. pombe)	2.13	4.16	-4.1	-1.13	-2	-14.19	19
16889251	SGOL2	shugoshin-like 2 (S. pombe)	3.9	4.91	-2.01	-1.05	-1.95	-1.87	27
16829638	SGSM2	small G protein signaling modulator 2	5.08	6.37	-2.45	-1.37	-1.06	-1.45	18
16757098	SH2B3	SH2B adaptor protein 3	8.38	7.07	2.48	1.01	-1.33	-1.9	27
16718077	SH3PXD2A	SH3 and PX domains 2A	7.66	6.62	2.05	1.21	1.06	1.55	19
16826160	SHCBP1	SHC SH2-domain binding protein 1	3.78	6.1	-4.98	-1.94	-6.62	-13.28	22
16815955	SHISA9	shisa family member 9	5.79	4.48	2.48	-1.71	-1.21	1.07	25
17024452	SHPRH	SNF2 histone linker PHD RING helicase, E3 ubiquitin protein ligase	5.55	6.99	-2.71	-1.29	-1.06	1.07	35
16745658	SIAE	sialic acid acetylesterase	7.72	6.54	2.26	-1.11	1.42	-1.11	26
16864651	SIGLEC7	sialic acid binding Ig-like lectin 7	3.67	2.48	2.29	-1.22	-1.33	1.14	8
16700515	SIPA1L2	signal-induced proliferation-associated 1 like 2	6.22	3.58	6.24	-1.62	-1.41	1.25	22
16852312	SKA1	spindle and kinetochore associated complex subunit 1	3.23	4.55	-2.5	-2	-1.57	-11.24	23
16777278	SKA3	spindle and kinetochore associated complex subunit 3	3.44	5.14	-3.24	-1.28	-5.9	-16.08	22
16984032	SKP2	S-phase kinase-associated protein 2, E3 ubiquitin protein ligase	8.1	9.16	-2.08	-1.19	-2.84	-2.24	24
16919879	SLC13A3	solute carrier family 13 (sodium-dependent dicarboxylate transporter), member 3	5.85	4.43	2.68	-2.37	-1.55	1.08	21
16848070	SLC16A6	solute carrier family 16, member 6	7.38	5.61	3.41	-2.06	44.31	3.87	17
17083261	SLC1A1	solute carrier family 1 (neuronal/epithelial high affinity glutamate transporter, system Xag), member 1	6.01	4.91	2.14	2.74	1.22	2.08	20
16911804	SLC24A3	solute carrier family 24 (sodium/potassium/calcium exchanger), member 3	5.99	7.13	-2.19	1.61	-1.46	1	22
16838887	SLC25A10	solute carrier family 25 (mitochondrial carrier	3.9	5.54	-3.12	1.01	-1.06	-1.48	23
17059532	SLC25A40	solute carrier family 25, member 40	4.92	6.05	-2.19	-1.02	-1.6	-2.14	24
17023799	SLC2A12	solute carrier family 2 (facilitated glucose transporter), member 12	5.01	7.12	-4.33	-1.81	-1.56	-1.94	22
16688269	SLC35D1	solute carrier family 35 (UDP-GlcA/UDP-GalNAc transporter), member D1	5.86	7.01	-2.22	-1.44	1.53	-1.04	31
16680435	SLC35E2	solute carrier family 35, member E2	5.98	4.87	2.17	-1.36	1.11	1.47	11
16750395	SLC38A2-AS1	SLC38A2 antisense RNA 1	5.05	4	2.07	-1.24	1.01	-1.04	20
16763577	SLC38A4	solute carrier family 38, member 4	7.88	6.04	3.58	-3.26	-3.87	-5.29	36
17110586	SLC38A5	solute carrier family 38, member 5	4.32	5.51	-2.29	14.68	-1.11	1.3	22
16693626	SLC39A1	solute carrier family 39 (zinc transporter), member 1	5.37	4.27	2.15	-1.1	1	-1.26	18
16906419	SLC40A1	solute carrier family 40 (iron-regulated transporter), member 1	5.46	4.37	2.13	-1.19	1.66	1.2	30
16769463	SLC41A2	solute carrier family 41 (magnesium transporter), member 2	6.63	5.5	2.18	1.82	1.38	2.61	26
16832104	SLC47A1	solute carrier family 47 (multidrug and toxin extrusion), member 1	5.27	3.32	3.87	-1.05	1.28	1.04	19
16750457	SLC48A1	solute carrier family 48 (heme transporter), member 1	6.93	5.66	2.43	-1.03	1.2	-1.1	25
16979917	SLC7A11	solute carrier family 7 (anionic amino acid transporter light chain, xc- system), member 11	7.74	9.15	-2.65	2.29	-2.16	10.76	26
16961449	SLC7A14	solute carrier family 7, member 14	6.94	3.9	8.19	2.76	-1.48	2.05	21
16829085	SLC7A5	solute carrier family 7 (amino acid transporter light chain, L system), member 5	7.74	9.38	-3.12	4.51	4.03	3.36	17
16790744	SLC7A8	solute carrier family 7 (amino acid transporter light chain, L system), member 8	8.01	6.8	2.3	-2.24	2.34	-1.24	18
17122442	SLC9B1	solute carrier family 9 member B1	4.3	3.04	2.4	-1.14	1.22	1.8	25
16843404	SLFN11	schlafen family member 11	5.8	6.86	-2.09	1.3	1.03	-2.08	24
16780092	SLITRK1	SLIT and NTRK-like family, member 1	6.57	3.32	9.55	-1.54	-6.58	-2.06	24
16780133	SLITRK6	SLIT and NTRK-like family, member 6	3.47	2.43	2.05	1.95	-1.31	6.07	22
16894740	SMC6	structural maintenance of chromosomes 6	6.95	7.97	-2.03	-1.44	-1.85	-1.66	32
17004836	SMIM13	small integral membrane protein 13	5.37	6.63	-2.39	-1.01	1.01	1.25	21
16701364	SMYD3	SET and MYND domain containing 3	5.9	7.38	-2.79	-2.55	-1.05	1.56	27
16911418	SNAP25	synaptosome associated protein 25kDa	9.44	5.82	12.32	1.37	2.29	-1.7	21
16899476	SNAR-H	small ILF3/NF90-associated RNA H	2.57	1.39	2.26	1.14	1.44	3.03	8
16977986	SNCA	synuclein alpha	6.94	4.69	4.75	-1.63	1.38	1.79	18
16798214	SNRPN	small nuclear ribonucleoprotein polypeptide N	7.73	5.91	3.53	1.12	1.17	1.28	25
16942369	SNTN	sentan, cilia apical structure protein	2.04	3.07	-2.05	-1.09	-1.82	1.29	21
17014091	SNX9	sorting nexin 9	8.04	9.16	-2.18	-1.14	-1.11	-1.6	32
16755131	SOCS2	suppressor of cytokine signaling 2	6.14	4.48	3.16	-2.1	-1.51	-2.89	25
16965519	SOD3	superoxide dismutase 3, extracellular	9.46	8.21	2.38	-1.82	-1.45	-1.97	22
16982183	SORBS2	sorbin and SH3 domain containing 2	6.61	4.06	5.86	1.85	1.08	1.07	51
16909413	SP110	SP110 nuclear body protein	5.7	6.72	-2.03	-1.04	-2.94	-2.58	29
17065436	SPAG11A	sperm associated antigen 11A	2.51	3.51	-2	1	1.52	-1.14	10
17065436	SPAG11B	sperm associated antigen 11B	2.51	3.51	-2	1	1.52	-1.14	10
16842673	SPAG5	sperm associated antigen 5	3.39	5.8	-5.34	-1.44	-2.37	-9.11	24
17107416	SPANXA2-OT1	SPANXA2 overlapping transcript 1	3.98	2.95	2.04	1.07	1.3	-1.02	19
17114713	SPANXC	SPANX family, member C	2.91	1.83	2.12	1.62	1.56	1.08	8
16773197	SPATA13	spermatogenesis associated 13	6.39	4.85	2.92	1.06	1.12	-2.07	33
16966685	SPATA18	spermatogenesis associated 18	7.96	6.62	2.54	1.28	1.19	1.84	35
17094302	SPATA31A6	SPATA31 subfamily A, member 6	3.02	1.77	2.38	1.25	1.55	-1.23	12
16868838	SPC24	SPC24, NDC80 kinetochore complex component	4.91	6.56	-3.13	1	-1.42	-5.94	26
16904780	SPC25	SPC25, NDC80 kinetochore complex component	3.25	4.29	-2.06	1.01	-1.85	-8.91	23
17058394	SPDYE11	speedy/RINGO cell cycle regulator family member E11	5.6	4.49	2.15	-1.27	2.2	-1.09	12
17058394	SPDYE17	speedy/RINGO cell cycle regulator family member E17	5.6	4.49	2.15	-1.27	2.2	-1.09	12
16684581	SPOCD1	SPOC domain containing 1	5.23	6.96	-3.32	-1.02	1.05	2.55	24
16970435	SPRY1	sprouty RTK signaling antagonist 1	7.55	5.08	5.52	-1.15	-1.01	-1.57	26
17001063	SPRY4	sprouty RTK signaling antagonist 4	7.42	6.35	2.1	1.04	-1.27	-1.14	26
16911493	SPTLC3	serine palmitoyltransferase, long chain base subunit 3	3.48	5.68	-4.59	-1.22	-1.11	1.3	33
16993458	SQSTM1	sequestosome 1	7.02	8.03	-2.02	-1.06	1.57	3.19	23
16829629	SRR	serine racemase	6.89	7.92	-2.04	1.2	-2.18	-2.35	25
16683470	SRSF10	serine/arginine-rich splicing factor 10	4.06	5.17	-2.15	-1.08	-1.43	-1.24	11
16712277	ST8SIA6	ST8 alpha-N-acetyl-neuraminide alpha-2,8-sialyltransferase 6	2.54	4.04	-2.82	1.24	1.49	1.78	19
16906534	STAT1	signal transducer and activator of transcription 1	9.96	11.88	-3.78	1.3	-1.18	1.02	26
16834273	STAT5A	signal transducer and activator of transcription 5A	4.82	5.85	-2.04	-1.82	-1.58	-1.08	11
17075553	STC1	stanniocalcin 1	12.16	9.31	7.2	2.47	1.08	-1.69	21
17044166	STEAP1B-AS1	STEAP1B antisense RNA 1	6	3	7.99	-1.09	-1.66	1.85	25
16686796	STIL	SCL/TAL1 interrupting locus	4.96	6.07	-2.16	-1.27	-2.2	-6.02	24
17018636	STK38	serine/threonine kinase 38	6.36	8.1	-3.34	1.01	-2.42	1.38	24
17051441	STRIP2	striatin interacting protein 2	4.1	5.85	-3.35	-1.53	1.92	-1.45	24
17101292	STS	steroid sulfatase (microsomal), isozyme S	7.82	6.1	3.3	1.19	1.35	1.03	27
17013468	STXBP5	syntaxin binding protein 5 (tomosyn)	7.37	8.58	-2.32	-1.14	-1.68	-1.3	31
17056973	SUGCT-AS1	SUGCT antisense RNA 1	5.19	3.64	2.94	-1.16	-1.78	1.65	19
16919962	SULF2	sulfatase 2	6.99	4.78	4.63	-1.48	2.09	6.96	22
17013588	SUMO4	small ubiquitin-like modifier 4	5.33	6.37	-2.06	-1.43	-1.54	1.02	11
17019610	SUPT3H	SPT3 homolog, SAGA and STAGA complex component	4.36	5.61	-2.37	-1.19	1.06	1.11	29
16928182	SUSD2	sushi domain containing 2	5.11	7.55	-5.4	-1.51	1.46	-1.06	32
17086845	SUSD3	sushi domain containing 3	4.73	7.3	-5.93	1.25	-1.48	1.37	22
16712879	SVIL	supervillin	7.6	6.08	2.87	1.45	-1.19	-1.2	29
17110447	SYN1	synapsin I	5.9	4.26	3.13	1.56	1.22	1.14	21
16912116	SYNDIG1	synapse differentiation inducing 1	6.1	4.75	2.55	-1.36	1.23	1.57	20
16785155	SYNE2	spectrin repeat containing, nuclear envelope 2	4.58	6.41	-3.55	-2.14	-1.9	-4.63	126
16742963	SYTL2	synaptotagmin-like 2	4.77	5.82	-2.07	-2.45	-1.04	-1.04	34
17018425	TAF11	TAF11 RNA polymerase II, TATA box binding protein (TBP)-associated factor, 28kDa	5.88	6.89	-2.02	-1.1	-1.69	1.87	23
16699590	TAF1A	TATA box binding protein (TBP)-associated factor, RNA polymerase I, A, 48kDa	3.9	5.09	-2.28	-2.45	-1.08	-1.07	26
17118850	TAF1D	TATA-box binding protein associated factor, RNA polymerase I subunit D	8.96	7.74	2.33	-1.41	-1	1.7	24
17017979	TAP1	transporter 1, ATP-binding cassette, sub-family B (MDR/TAP)	6.33	8.13	-3.46	-1.13	1.28	-1.31	36
17039945	TAP2	transporter 2, ATP binding cassette subfamily B member	5.01	6.33	-2.49	1.02	-1.04	-1.3	34
17030026	TAPBP	TAP binding protein	7.01	8.11	-2.14	-1.17	-1.09	-1.14	40
17052421	TAS2R5	taste receptor, type 2, member 5	3.77	5.09	-2.5	-1.19	-1.17	1.47	23
17023180	TBC1D32	TBC1 domain family, member 32	4.12	5.17	-2.07	-1.59	-2.27	1.25	33
16836732	TBX2	T-box 2	7.3	4.81	5.59	-1.82	-1.37	-1.83	23
17105753	TCEAL3	transcription elongation factor A (SII)-like 3	2.16	3.26	-2.14	-1.76	-1.33	-1.03	12
17105699	TCEAL7	transcription elongation factor A (SII)-like 7	8.16	5.35	6.98	-4.65	-4.03	1.3	12
17027710	TCF19	transcription factor 19	4.33	5.84	-2.85	-1.03	-1.79	-2.86	27
16665835	TCTEX1D1	Tctex1 domain containing 1	2.81	3.85	-2.05	-2.58	-1.28	-2.13	21
17050522	TES	testin LIM domain protein	4.93	6.32	-2.62	1.53	-2.58	3.12	24
16705381	TET1	tet methylcytosine dioxygenase 1	4.51	6.5	-3.96	1	-6.91	-1.86	25
16801305	TEX9	testis expressed 9	4.77	2.92	3.59	-1.62	1.04	2.51	35
16875274	TFPT	TCF3 (E2A) fusion partner (in childhood Leukemia)	6.97	8.22	-2.37	2.98	-1.52	1.36	21
16677556	TGFB2	transforming growth factor beta 2	8.39	11.59	-9.21	-1.13	1.42	36.71	28
16677556	TGFB2-OT1	TGFB2 overlapping transcript 1	8.39	11.59	-9.21	-1.13	1.42	36.71	28
16989496	TGFBI	transforming growth factor, beta-induced, 68kDa	7.25	8.68	-2.68	1.59	-1.12	2.22	30
16938562	TGFBR2	transforming growth factor beta receptor II	8.91	7.73	2.26	1.1	1.32	1.69	24
16661497	THEMIS2	thymocyte selection associated family member 2	4.41	6.23	-3.53	-1.16	1	-1.5	22
16882615	THNSL2	threonine synthase-like 2	5.97	4.87	2.13	-1.18	-3.53	2.25	33
16951567	THRB	thyroid hormone receptor, beta	6.57	4.52	4.15	-1.05	1.42	1.38	37
16802653	THSD4	thrombospondin type 1 domain containing 4	6.85	7.87	-2.03	-1.17	1.25	-1.22	38
16886066	THSD7B	thrombospondin type 1 domain containing 7B	2.74	3.79	-2.08	-1.21	-1.06	-1.1	34
17013954	TIAM2	T-cell lymphoma invasion and metastasis 2	3.62	5.7	-4.24	-1.41	-1.64	-1.8	37
16804631	TICRR	TOPBP1-interacting checkpoint and replication regulator	2.86	4.6	-3.34	-1.4	-4.04	-5.52	20
16766137	TIMELESS	timeless circadian clock	3.73	4.89	-2.23	-1.47	-2.5	-2.2	26
16849379	TK1	thymidine kinase 1, soluble	4.58	6.42	-3.57	1.17	-1.51	-4.88	25
17108264	TKTL1	transketolase-like 1	3.93	2.87	2.09	-1.39	1.18	1.01	17
16828810	TLDC1	TBC/LysM-associated domain containing 1	5.96	7.03	-2.1	-1.03	1.13	-1.17	19
16960355	TM4SF1	transmembrane 4 L six family member 1	6.21	4.52	3.23	-2.76	3.22	-3.41	26
16730467	TMEM133	transmembrane protein 133	2.72	3.88	-2.24	1.19	-2.27	-1.04	25
17009620	TMEM14A	transmembrane protein 14A	6.25	7.79	-2.9	-1.77	-1.45	-1.8	24
17052348	TMEM178B	transmembrane protein 178B	5.23	4.03	2.3	2.77	1.69	3.16	24
16676071	TMEM183A	transmembrane protein 183A	3.75	4.83	-2.11	-1.16	1.06	1.51	17
16927594	TMEM191C	transmembrane protein 191C	4.7	3.34	2.57	-1.3	1.1	2.16	8
16781732	TMEM253	transmembrane protein 253	4.18	3.19	2	-1.38	-1.29	1.01	29
16714725	TMEM26	transmembrane protein 26	3.6	4.75	-2.23	-1.41	-1.2	-1.98	24
16793644	TMEM30B	transmembrane protein 30B	5.88	4.2	3.21	-1.17	1.45	-2.29	20
16698421	TMEM81	transmembrane protein 81	2.99	4.17	-2.27	-1.42	1.04	1.41	22
16755498	TMPO	thymopoietin	4.87	6.16	-2.44	-1.39	-3.09	-3.87	36
16762759	TMTC1	transmembrane and tetratricopeptide repeat containing 1	3.86	5.69	-3.56	-1.87	2.95	3.01	25
17012946	TNFAIP3	tumor necrosis factor, alpha-induced protein 3	7.26	8.31	-2.07	1.37	1.34	-1.29	30
16857237	TNFAIP8L1	tumor necrosis factor, alpha-induced protein 8-like 1	4.13	5.41	-2.43	1.59	1.24	-2.53	21
17075448	TNFRSF10D	tumor necrosis factor receptor superfamily, member 10d, decoy with truncated death domain	8.53	7.51	2.02	1.47	1.94	6.43	15
16659238	TNFRSF1B	tumor necrosis factor receptor superfamily, member 1B	5.71	7.05	-2.54	-1.44	1.62	-2.9	24
16961616	TNFSF10	tumor necrosis factor (ligand) superfamily, member 10	3.11	4.52	-2.64	-1.22	-1.38	-2.38	29
16844312	TOP2A	topoisomerase (DNA) II alpha	5.11	8.8	-12.89	-2.73	-4.55	-29.48	34
17077502	TOX	thymocyte selection-associated high mobility group box	5.21	7.38	-4.5	1.29	-1.84	-1.35	32
17012281	TPD52L1	tumor protein D52-like 1	5.29	7.49	-4.61	1.13	-2.02	-1.12	22
17015975	TPMT	thiopurine S-methyltransferase	6.89	8.92	-4.07	-1.19	-1.11	-1.45	22
17046640	TPST1	tyrosylprotein sulfotransferase 1	7.22	6.21	2.01	-2.15	1.32	1.16	22
16912379	TPX2	TPX2, microtubule-associated	4.76	7.49	-6.63	-1.44	-3.84	-6.59	30
16677133	TRAF5	TNF receptor-associated factor 5	5.39	6.81	-2.68	1.29	-2.91	1.41	29
16782078	TRAJ23	T cell receptor alpha joining 23	5.07	6.27	-2.29	-1.24	1.52	-1.36	16
16782074	TRAJ25	T cell receptor alpha joining 25 (non-functional)	2.74	1.55	2.29	1.42	-1.25	1.54	12
16782060	TRAJ32	T cell receptor alpha joining 32	3.94	2.6	2.53	-1.15	1.25	1.39	14
17020044	TRAM2	translocation associated membrane protein 2	10.14	11.21	-2.1	-1.22	-1.3	-1.44	31
17123266	TRANK1	tetratricopeptide repeat and ankyrin repeat containing 1	4.6	5.65	-2.07	1.42	-2.01	-1.84	26
17022952	TRAPPC3L	trafficking protein particle complex 3-like	2.27	3.27	-2	-1.43	-2	4.1	24
17008451	TREML4	triggering receptor expressed on myeloid cells-like 4	2.93	4.03	-2.15	1.2	1.3	-1	12
16754269	TRHDE	thyrotropin-releasing hormone degrading enzyme	2.91	4.34	-2.7	2.6	1.02	-1.54	19
17096436	TRIM14	tripartite motif containing 14	5.31	6.33	-2.03	-1.1	-2.91	-5.28	29
16846915	TRIM25	tripartite motif containing 25	7.37	8.47	-2.15	-1.12	-1.67	-2.34	29
17036239	TRIM26	tripartite motif containing 26	5.21	6.28	-2.11	1.3	-1.23	-1.35	32
17037746	TRIM39	tripartite motif containing 39	4.75	5.82	-2.1	-1.07	-1.02	1.28	27
17037746	TRIM39-RPP21	TRIM39-RPP21 readthrough	4.75	5.82	-2.1	-1.07	-1.02	1.28	27
16724683	TRIM49B	tripartite motif containing 49B	1.87	2.9	-2.04	1.38	-1.33	1.05	15
16679742	TRIM58	tripartite motif containing 58	5.52	4.4	2.17	-3.48	1.03	1.11	22
16738276	TRIM64C	tripartite motif containing 64C	3.26	2.16	2.15	1.08	1.29	1.4	13
17047382	TRIM73	tripartite motif containing 73	3.49	4.89	-2.64	-1.91	1.31	1.59	10
16778274	TRPC4	transient receptor potential cation channel, subfamily C, member 4	5.62	7.83	-4.63	-1.73	1.81	1.29	24
17080342	TRPS1	trichorhinophalangeal syndrome I	7.21	6.18	2.05	-1.07	-2.27	-1.13	32
16946886	TSC22D2	TSC22 domain family, member 2	7.78	8.93	-2.23	-1.32	3.25	1.24	20
16749639	TSPAN11	tetraspanin 11	7.45	4.96	5.64	1.01	1.05	1.15	19
17043843	TSPAN13	tetraspanin 13	4.5	3.29	2.31	2.62	1.37	6.47	22
16724087	TSPAN18	tetraspanin 18	3.91	6.95	-8.23	-2.71	-1.72	1	29
16695508	TSTD1	thiosulfate sulfurtransferase (rhodanese)-like domain containing 1	3.94	5.53	-3.03	1.56	-1.21	-1.56	26
17010552	TTK	TTK protein kinase	3.09	5.08	-3.95	-1.22	-2.87	-9.92	26
16893143	TWIST2	twist family bHLH transcription factor 2	8.41	7	2.65	1.25	-1.3	1.02	15
16669796	TXNIP	thioredoxin interacting protein	7.8	9.46	-3.17	-1.13	2.04	-1.09	24
16850477	TYMS	thymidylate synthetase	4.52	6.71	-4.56	-2.01	-5.56	-6.15	21
16732676	UBASH3B	ubiquitin associated and SH3 domain containing B	5.38	7.21	-3.58	-1.13	-1.56	-1.06	35
16914315	UBE2C	ubiquitin-conjugating enzyme E2C	3.73	5.58	-3.61	-1.81	-1.21	-4.84	19
16804152	UBE2Q2L	ubiquitin conjugating enzyme E2Q family member 2-like	3.21	4.25	-2.06	-1.02	-1.48	-1.2	9
16698023	UBE2T	ubiquitin conjugating enzyme E2T	5.34	6.48	-2.2	-1.31	-1.31	-5.14	19
17021167	UBE3D	ubiquitin protein ligase E3D	3.29	4.56	-2.42	-1.68	-1.13	2.41	32
17008595	UBR2	ubiquitin protein ligase E3 component n-recognin 2	7.02	8.14	-2.17	-1.01	-1.46	-1.16	45
16966285	UCHL1	ubiquitin C-terminal hydrolase L1	9.03	6.7	5.02	-2.07	1.14	4.65	27
17007673	UHRF1BP1	UHRF1 binding protein 1	4.83	6	-2.25	1.36	-1.96	-1.3	14
16870221	UNC13A	unc-13 homolog A (C. elegans)	6.81	4.34	5.54	1.1	1.28	1.12	36
16705810	UNC5B	unc-5 netrin receptor B	8.4	6.72	3.22	1.59	-2.38	1.93	25
16978054	UNC5C	unc-5 netrin receptor C	4.08	2.48	3.02	-3.06	-1.37	-1.03	36
16665447	USP1	ubiquitin specific peptidase 1	5.97	7.18	-2.32	-1.29	-1.8	-3.01	22
17103104	USP11	ubiquitin specific peptidase 11	7.88	6.61	2.42	-1.03	1.04	-1.16	25
16965027	USP17L5	ubiquitin specific peptidase 17-like family member 5	4.9	3.33	2.97	1.64	1.02	1.11	11
16926942	USP18	ubiquitin specific peptidase 18	5.65	6.99	-2.54	-1.28	-2.33	-3.3	9
16921591	USP25	ubiquitin specific peptidase 25	6.86	8.1	-2.36	-1.09	-1.55	1.11	26
17103715	USP27X	ubiquitin specific peptidase 27, X-linked	2.6	3.72	-2.17	-1.23	-1.71	-1.01	14
16932539	USP41	ubiquitin specific peptidase 41	3.59	2.07	2.86	-1.12	-2.37	-1.32	10
17116200	USP9Y	ubiquitin specific peptidase 9, Y-linked	8.41	3.47	30.77	-1.46	1.7	-1.28	20
17013283	UTRN	utrophin	7.45	8.5	-2.08	-1.02	-1.68	-2.04	75
17116977	UTY	ubiquitously transcribed tetratricopeptide repeat containing, Y-linked	6.31	3.74	5.93	-1.04	-1.03	1.17	18
16669067	VANGL1	VANGL planar cell polarity protein 1	5.81	6.85	-2.06	-1.27	-1.65	-1.87	26
17009093	VEGFA	vascular endothelial growth factor A	5.23	6.79	-2.95	2.29	-2.02	1.35	35
16960844	VEPH1	ventricular zone expressed PH domain containing 1	6.76	5.14	3.07	1.08	1.12	1.59	34
16879094	VIT	vitrin	6.73	7.86	-2.19	-1.24	-4.49	2.77	33
16834441	VPS25	vacuolar protein sorting 25 homolog (S. cerevisiae)	8.73	9.75	-2.03	-1.11	-1.08	-1.21	23
17013114	VTA1	vesicle (multivesicular body) trafficking 1	6.78	8.18	-2.63	-1.2	-1.5	1.24	26
17022529	WASF1	WAS protein family, member 1	5.29	7.03	-3.34	-1.28	-1.65	1.32	25
16684024	WASF2	WAS protein family, member 2	8.83	10.01	-2.25	-1.13	1.15	-1.38	24
16930811	WBP2NL	WBP2 N-terminal like	6.86	5.57	2.44	-1.09	1.7	-1.24	24
16793190	WDHD1	WD repeat and HMG-box DNA binding protein 1	5.22	6.27	-2.06	-2.1	-1.13	-4.91	27
16974280	WDR1	WD repeat domain 1	7.64	8.95	-2.47	-1.18	-1.23	1.11	25
16972553	WDR17	WD repeat domain 17	4.77	2.59	4.53	-1.19	1.67	1.08	32
17025895	WDR27	WD repeat domain 27	4.14	5.26	-2.17	-1.31	-1.18	-1.01	35
16861318	WDR62	WD repeat domain 62	4.66	5.84	-2.26	1.02	1.03	-2.28	27
16758204	WDR66	WD repeat domain 66	5.32	4.25	2.1	-1.17	1	1.26	29
16800355	WDR76	WD repeat domain 76	5.16	6.21	-2.07	1.1	-3.05	-6.67	32
16919538	WFDC12	WAP four-disulfide core domain 12	2.57	3.71	-2.2	-1.06	1.21	-1.36	19
16834449	WNK4	WNK lysine deficient protein kinase 4	3.49	4.85	-2.56	-1.24	-1.56	-1.3	19
17050834	WNT16	wingless-type MMTV integration site family, member 16	4.37	6.23	-3.65	-1.84	-1.4	1.21	21
16830202	XAF1	XIAP associated factor 1	6.49	9.08	-6.02	1.44	-8.55	-4.03	28
17074589	XKR6	X-linked Kx blood group related 6	3.51	4.52	-2.01	-1.09	-1.1	1.44	20
17019425	XPO5	exportin 5	6.17	7.57	-2.64	-1.04	-1.14	1.26	46
16738554	YPEL4	yippee like 4	4.53	3.35	2.26	-1.32	1.99	1.04	24
16929347	YWHAH	tyrosine 3-monooxygenase/tryptophan 5-monooxygenase activation protein, eta	3.92	5.18	-2.4	1.17	-1.88	-1.72	20
17102032	YY2	YY2 transcription factor	5.07	3.85	2.33	-1.29	-1.08	1.11	15
17070273	ZBTB10	zinc finger and BTB domain containing 10	3.48	6.27	-6.91	-1.17	-1.97	1.24	22
16679499	ZBTB18	zinc finger and BTB domain containing 18	4.75	6.16	-2.65	1.26	-1.46	1.17	25
17022465	ZBTB24	zinc finger and BTB domain containing 24	5.96	7.16	-2.29	1.1	1.02	1.08	18
16662123	ZBTB8A	zinc finger and BTB domain containing 8A	5.76	6.89	-2.2	-1.18	-1.13	-1.86	23
17112235	ZDHHC15	zinc finger, DHHC-type containing 15	3.88	2.34	2.92	1.13	-1.29	-1.05	20
16828841	ZDHHC7	zinc finger, DHHC-type containing 7	8.61	9.61	-2.01	-1.5	1.1	-1.06	21
17070177	ZFHX4	zinc finger homeobox 4	4.91	6.25	-2.54	-1.59	-1.29	1.25	37
16861997	ZFP36	ZFP36 ring finger protein	7.58	8.79	-2.31	-1.9	2.29	-2.4	18
17028632	ZFP57	ZFP57 zinc finger protein	5.31	4.14	2.26	1.17	-1.02	1.13	32
17115953	ZFY	zinc finger protein, Y-linked	5.15	3.8	2.54	-1.41	-1.19	1.15	18
17112835	ZMAT1	zinc finger, matrin-type 1	3.73	2.69	2.06	1.24	1.52	-1.78	22
16662338	ZMYM1	zinc finger, MYM-type 1	5.91	6.9	-2	-1.45	1.05	-1.32	24
17122764	ZNF133-AS1	ZNF133 antisense RNA 1	2.73	1.62	2.15	1.5	1.23	-1.42	16
16870733	ZNF14	zinc finger protein 14	3.24	4.6	-2.57	-1.56	-1.07	-1.21	11
16873148	ZNF235	zinc finger protein 235	3.52	4.66	-2.2	1.01	-1.96	1.05	17
16809811	ZNF280D	zinc finger protein 280D	4.6	3.14	2.74	2.6	-1.88	2.33	14
17010789	ZNF292	zinc finger protein 292	5.73	7	-2.41	-1.03	-1.25	-1.58	28
17118421	ZNF322	zinc finger protein 322	5.17	6.66	-2.81	-1.03	-1.11	1.23	21
16919864	ZNF334	zinc finger protein 334	5.06	3.93	2.19	1.8	-2.37	-1.45	14
17082865	ZNF34	zinc finger protein 34	3.99	5.18	-2.28	1.12	-1.12	-1.04	14
16861500	ZNF420	zinc finger protein 420	4.34	5.39	-2.07	1.23	-1.05	1.21	14
16858546	ZNF439	zinc finger protein 439	3.21	5.27	-4.17	1.16	-2.3	-1.06	12
17118166	ZNF451	zinc finger protein 451	5.14	6.81	-3.17	-1.11	-5.08	1.62	11
17020459	ZNF451-AS1	ZNF451 regulatory antisense RNA 1	3.24	2.04	2.29	-1.02	1.03	1.27	21
16865917	ZNF471	zinc finger protein 471	2.24	4.09	-3.62	1	-1.33	1.05	15
17088067	ZNF483	zinc finger protein 483	4.51	3.32	2.29	-1.78	1	1.27	17
16864864	ZNF534	zinc finger protein 534	3.21	4.22	-2.01	1.37	1.09	-1.29	14
16869106	ZNF563	zinc finger protein 563	3.15	4.32	-2.25	1.23	1.09	-1.14	8
16870788	ZNF626	zinc finger protein 626	4.46	5.45	-2	-1.1	2.32	-1.6	14
16870860	ZNF676	zinc finger protein 676	3.1	1.76	2.53	1.21	-1.44	1.7	12
17067890	ZNF703	zinc finger protein 703	5.31	6.35	-2.05	-1.06	1.12	1.11	20
16973296	ZNF732	zinc finger protein 732	2.57	3.8	-2.34	1.51	-1.09	-2.7	12
16858573	ZNF763	zinc finger protein 763	1.5	3.83	-5.05	-2.11	-1.32	1.07	8
16993324	ZNF879	zinc finger protein 879	3.1	4.51	-2.66	-1.2	-1.31	-1.21	18
16860103	ZNF93	zinc finger protein 93	3.89	5.63	-3.36	1.43	-1.53	-2.05	8
17016568	ZSCAN12	zinc finger and SCAN domain containing 12	2.38	4.07	-3.21	-1.51	-1.4	-1.16	24
16866269	ZSCAN22	zinc finger and SCAN domain containing 22	4.09	5.6	-2.86	-1.47	-1.99	1.46	18

## Sheet: miRNAs
ID	Gene Symbol	Description	PM15MBH	CCF15VBO	FC20s	FC30s	FC40s	FC50s	probes totales
17082653	MIR1234	microRNA 1234	2.37	4.59	-4.65	1.75	1.24	1.2	6
16990949	MIR143	microRNA 143	5.11	7.13	-4.05	-1.25	-3.59	1.16	32
16990949	MIR145	microRNA 145	5.11	7.13	-4.05	-1.25	-3.59	1.16	32
16771067	MIR1178	microRNA 1178	3.56	5.47	-3.75	-1.51	-2.71	-6.85	55
17114774	MIR891A	microRNA 891a	3.12	4.82	-3.27	1.79	1.18	-1.69	10
17099705	MIR3689F	microRNA 3689f	7.72	9.4	-3.2	-1.51	-1.78	1.02	5
16768006	MIR618	microRNA 618	1.91	3.37	-2.75	-1.04	-1.31	-1.4	21
17017353	MIR4646	microRNA 4646	3.4	4.82	-2.66	1.32	-1	-1.17	9
16842264	MIR1180	microRNA 1180	4.01	5.41	-2.63	-1.62	-1.46	1.56	12
16722779	MIR4486	microRNA 4486	3.4	4.79	-2.62	-1.22	1.09	1.02	15
16912368	MIR3193	microRNA 3193	2.82	4.21	-2.61	1.57	1.41	1	11
16753543	MIR548C	microRNA 548c	2.92	4.3	-2.61	-2.53	1.42	11.55	4
17012839	MIR548A2	microRNA 548a-2	1.76	3.14	-2.59	1.34	-1.21	-1.39	8
16910076	MIR2467	microRNA 2467	3.5	4.86	-2.58	1.05	-1.07	1.13	15
16859786	MIR3188	microRNA 3188	2.73	4.09	-2.55	-1.42	1.79	-1.04	8
16659238	MIR4632	microRNA 4632	5.71	7.05	-2.54	-1.44	1.62	-2.9	24
17088116	MIR4668	microRNA 4668	2.49	3.76	-2.42	-1.98	1.67	1.5	12
16698784	MIR29B2	microRNA 29b-2	1.6	2.84	-2.37	1.23	1.43	-1.11	8
16841980	MIR33B	microRNA 33b	5.17	6.41	-2.36	-1.78	-1.05	-1	9
16703056	MIR4675	microRNA 4675	3.76	4.97	-2.32	-1.01	1.76	-1.4	16
16931543	MIR4535	microRNA 4535	1.24	2.43	-2.27	-1.09	1.93	1.68	12
16682485	MIR1290	microRNA 1290	3.11	4.27	-2.24	-1.09	-1.98	2.13	8
16994043	MIR4277	microRNA 4277	2.52	3.67	-2.22	-1.65	-1.29	1.21	8
16944912	MIR544B	microRNA 544b	2.11	3.25	-2.21	-1.7	1.59	1.63	8
16714840	MIR1296	microRNA 1296	2.62	3.74	-2.19	-1.2	-1.36	1.23	12
16857211	MIR4746	microRNA 4746	4.71	5.84	-2.18	-1.02	-1.16	-1.13	10
16865092	MIR522	microRNA 522	1.81	2.94	-2.18	-1.48	-1.28	-1.28	11
16914859	MIR645	microRNA 645	5.09	6.21	-2.17	-2.29	-1.03	1.61	13
16803618	MIR184	microRNA 184	2.9	4.01	-2.15	1.3	-1.03	1.33	19
16846915	MIR3614	microRNA 3614	7.37	8.47	-2.15	-1.12	-1.67	-2.34	29
16971046	MIR3139	microRNA 3139	1.68	2.77	-2.14	-1.63	-1.01	-1.48	19
16856273	MIR3187	microRNA 3187	3.57	4.67	-2.14	1.06	1.7	1.24	10
16719587	MIR4297	microRNA 4297	2.55	3.65	-2.14	1.02	1.94	1.1	10
16682460	MIR4695	microRNA 4695	5.2	6.3	-2.14	-1.02	1.24	-1.16	40
17020725	MIR30C2	microRNA 30c-2	3.69	4.77	-2.11	1.12	-1.18	1.07	10
17065171	MIR596	microRNA 596	4.27	5.3	-2.05	-1.79	-1.25	1.2	5
16920740	MIR296	microRNA 296	1.79	2.82	-2.04	-1.46	-1.05	1.11	9
16699862	MIR4742	microRNA 4742	3.32	4.34	-2.04	1.77	1.3	1.64	12
17075060	MIR548V	microRNA 548v	2.01	3.01	-2	1.46	-1.7	-1.09	8
16745990	MIR3167	microRNA 3167	2.86	1.84	2.02	1.06	-1.03	2.79	10
16874265	MIR4324	microRNA 4324	5.85	4.83	2.03	-1.38	-2.56	-1.21	9
16788770	MIR382	microRNA 382	4.55	3.52	2.04	1.15	-1.65	-1.64	16
16671514	MIR4258	microRNA 4258	5.05	4.03	2.04	-1.89	1.04	-1.24	9
17112362	MIR4328	microRNA 4328	2.89	1.83	2.08	1.31	-2.45	-1.16	10
17081518	MIR30D	microRNA 30d	2.96	1.9	2.09	1.23	1.3	-1.06	15
16665139	MIR4422	microRNA 4422	4.73	3.66	2.11	-1.02	1.59	-1.12	19
16817918	MIR4518	microRNA 4518	4.27	3.19	2.11	1.98	2.16	-1.16	5
16694855	MIR765	microRNA 765	3.91	2.82	2.12	1.37	1.44	-1.2	22
16932023	MIR3198-1	microRNA 3198-1	4.83	3.74	2.13	1.16	-1.91	-1.21	14
16958522	MIR548I1	microRNA 548i-1	3.74	2.64	2.14	1.06	1.02	1.26	11
16788774	MIR668	microRNA 668	4.95	3.85	2.14	1.34	-1.09	1.8	14
17107763	MIR4330	microRNA 4330	4.6	3.49	2.16	-1.41	-1.07	-1.28	11
16834628	MIR2117	microRNA 2117	3.97	2.86	2.17	-1.36	1.52	-1.37	18
16852473	MIR4529	microRNA 4529	2.64	1.51	2.19	-1.06	-1.27	1.06	10
16794705	MIR4709	microRNA 4709	11.27	10.14	2.19	-1.39	1.11	1.11	32
16694585	MIR9-1	microRNA 9-1	4.86	3.71	2.22	1.15	-1.09	1.36	10
16853701	MIR4317	microRNA 4317	2.52	1.36	2.23	-1.01	-1.08	-1.01	14
16991760	MIR3142	microRNA 3142	3.29	2.11	2.26	1.12	5.41	2.28	11
16894555	MIR4429	microRNA 4429	3.14	1.93	2.31	1.04	1.46	2.25	12
16718764	MIR3663	microRNA 3663	3.93	2.7	2.33	2.83	-1.3	1.18	12
16992195	MIR378E	microRNA 378e	3.99	2.75	2.36	-1.44	1.03	-1.32	8
16779661	MIR548X2	microRNA 548x-2	4.17	2.93	2.36	-3.74	-1.31	1.31	4
16788731	MIR1193	microRNA 1193	4.07	2.82	2.37	-1.14	-1.32	1.42	24
16788784	MIR377	microRNA 377	4.46	3.22	2.37	1.04	-1.24	-1.09	13
17075802	MIR4287	microRNA 4287	2.89	1.65	2.37	1.73	1.15	-1	11
16911106	MIR103A2	microRNA 103a-2	4.06	2.8	2.41	-1.12	-2.25	2.11	11
16788522	MIR770	microRNA 770	6.04	4.76	2.43	1.06	-1.67	-1.16	13
16763964	MIR1291	microRNA 1291	10.48	9.18	2.47	1.15	1.41	-1.07	22
16851349	MIR320C1	microRNA 320c-1	4.6	3.22	2.6	1	-1.1	-1.19	9
16788715	MIR299	microRNA 299	3.71	2.31	2.64	1.35	-1.34	-1.08	23
16956978	MIR548AB	microRNA 548ab	4.43	3.01	2.67	1.15	3.77	-1.48	8
17074282	MIR4659B	microRNA 4659b	3.07	1.64	2.7	1.03	-1.09	-1.1	6
17103744	MIR500A	microRNA 500a	4.71	3.28	2.71	-1.46	1.58	2.76	9
16712936	MIR938	microRNA 938	3.51	2.07	2.72	-1.27	1.35	1.02	22
17092879	MIR31	microRNA 31	4.05	2.59	2.76	1.05	-1.01	1.62	13
17093990	MIR4540	microRNA 4540	3.38	1.91	2.76	2.37	1.66	1.18	8
17072523	MIR4662A	microRNA 4662a	2.84	1.35	2.8	-1.19	-1.04	-1.25	8
16788524	MIR493	microRNA 493	4.33	2.84	2.81	1.22	-1.8	1.78	23
16788741	MIR654	microRNA 654	6.29	4.8	2.81	-1.14	-2.78	1.4	17
16696387	MIR199A2	microRNA 199a-2	7.33	5.83	2.84	-1.4	-1.9	-1.67	43
16696387	MIR214	microRNA 214	7.33	5.83	2.84	-1.4	-1.9	-1.67	43
16788764	MIR544A	microRNA 544a	4.98	3.41	2.97	1.17	-3.63	1.05	8
16991757	MIR146A	microRNA 146a	5.73	4.13	3.04	1.11	3.04	1.64	24
16881059	MIR3126	microRNA 3126	5.06	3.44	3.08	1.43	1.17	-1.21	13
16823041	MIR3180-4/5	microRNA 3180-4	6.18	4.54	3.12	-1.4	1.26	1.43	6
16788776	MIR485	microRNA 485	4.59	2.93	3.16	1.37	-1.4	1.21	23
16731020	MIR4491	microRNA 4491	3.28	1.61	3.18	1.01	-1.08	-1.21	13
16788758	MIR487B	microRNA 487b	4.3	2.54	3.39	1.09	1.34	-1.17	19
16773222	MIR2276	microRNA 2276	4.39	2.55	3.6	-1.3	1.68	-1.2	8
16927684	MIR130B	microRNA 130b	5.89	3.97	3.77	2.45	5.33	2.36	4
16712934	MIR604	microRNA 604	6.77	4.82	3.85	-1.44	-1.42	1.26	22
16849623	MIR4739	microRNA 4739	5.57	3.59	3.95	-1.74	1.46	1.36	9
16788564	MIR370	microRNA 370	5.53	3.41	4.37	-1.18	-1.83	-1.31	21
16788725	MIR329-1	microRNA 329-1	7.19	4.96	4.69	1.53	-1.33	1.38	10
16788780	MIR154	microRNA 154	5.18	2.7	5.58	2.17	-1.47	1.14	10
16788743	MIR376B	microRNA 376b	4.96	2.44	5.73	-1.1	-1.52	1.73	10
16788733	MIR543	microRNA 543	5.53	2.69	7.16	1.37	-2.3	-1.19	13

## Sheet: lncRNAs
ID	Gene Symbol	Description	PM15MBH	CCF15VBO	FC20s	FC30s	FC40s	FC50s	probes totales
16748111	A2M-AS1	A2M antisense RNA 1 (head to head)	4.51	3.43	2.11	1.22	1.08	-1.41	15
16840442	ALOX12-AS1	ALOX12 antisense RNA 1	4.79	3.24	2.91	1.23	1.32	1.99	14
16915245	APCDD1L-AS1	APCDD1L antisense RNA 1 (head to head)	3.87	5.05	-2.28	-1.91	1.12	-1.07	30
16671786	ASH1L-AS1	ASH1L antisense RNA 1	4.48	3.24	2.35	-1.13	1.25	-1.13	19
16710017	ATE1-AS1	ATE1 antisense RNA 1	4.8	3.75	2.07	1.07	-1.01	1.43	20
16925442	CBR3-AS1	CBR3 antisense RNA 1	4.39	5.49	-2.14	-1.32	-1.56	1.01	21
16760142	CCND2-AS1	CCND2 antisense RNA 1	6.09	4.22	3.66	-1.09	-1.28	2.12	20
16926847	CECR9	cat eye syndrome chromosome region, candidate 9 (non-protein coding)	4.65	5.66	-2.01	1.04	-1.1	-1.06	15
16940546	CELSR3-AS1	CELSR3 antisense RNA 1 (head to head)	5.03	3.97	2.08	1.83	1.34	-1.09	9
16850656	DLGAP1-AS1	DLGAP1 antisense RNA 1	6.34	4.81	2.88	-1.4	-1.29	-1.19	23
16696387	DNM3OS	DNM3 opposite strand/antisense RNA	7.33	5.83	2.84	-1.4	-1.9	-1.67	43
16686832	FOXD2-AS1	FOXD2 antisense RNA 1 (head to head)	4.26	5.49	-2.34	-1.66	1.09	-1.24	18
16674005	GAS5	growth arrest-specific 5 (non-protein coding)	3.33	4.58	-2.37	1.25	-2.02	1.09	17
16674005	GAS5-AS1	GAS5 antisense RNA 1	3.33	4.58	-2.37	1.25	-2.02	1.09	17
16776959	GAS6-AS1	GAS6 antisense RNA 1	5.36	3.91	2.73	-1.55	1.16	1.22	23
16776961	GAS6-AS2	GAS6 antisense RNA 2 (head to head)	6.13	4.89	2.37	2.35	-1.57	2.19	18
16798214	IPW	imprinted in Prader-Willi syndrome (non-protein coding)	7.73	5.91	3.53	1.12	1.17	1.28	25
16734467	KCNQ1OT1	KCNQ1 opposite strand/antisense transcript 1 (non-protein coding)	4.36	5.54	-2.26	-1.14	1.49	1.79	21
17061415	LHFPL3-AS2	LHFPL3 antisense RNA 2	3.94	2.91	2.04	1.98	-1.13	1.08	16
16923071	LINC00111	long intergenic non-protein coding RNA 111	2.71	3.76	-2.07	1.18	1.66	1.3	15
16917810	LINC00261	long intergenic non-protein coding RNA 261	3.15	2.12	2.05	1.06	-1.03	-1.26	20
16894600	LINC00276	long intergenic non-protein coding RNA 276	2.5	1.23	2.42	1.02	-1.17	1.16	17
16821581	LINC00311	long intergenic non-protein coding RNA 311	2.71	3.75	-2.05	1.15	-1.35	-1.72	23
16937152	LINC00312	long intergenic non-protein coding RNA 312	2.64	3.92	-2.42	-1.05	-1.27	-1.2	18
17117926	LINC00322	long intergenic non-protein coding RNA 322	4.22	2.94	2.43	-1.44	-1.29	-1.61	15
17020715	LINC00472	long intergenic non-protein coding RNA 472	6.26	7.38	-2.16	-2.61	-1.49	-1.5	19
16792196	LINC00517	long intergenic non-protein coding RNA 517	3.24	2.19	2.08	1.18	-1.46	-1.8	18
16781280	LINC00552	long intergenic non-protein coding RNA 552	4.16	3.09	2.1	1.08	1.32	1.39	16
16781050	LINC00567	long intergenic non-protein coding RNA 567	3.82	2.74	2.11	1.51	1.45	1.39	14
16948161	LINC00578	long intergenic non-protein coding RNA 578	7.38	6.08	2.47	-1.15	-6.98	-1.42	22
16755008	LINC00615	long intergenic non-protein coding RNA 615	2.6	3.64	-2.05	-1.44	1.04	1.31	22
16704264	LINC00619	long intergenic non-protein coding RNA 619	3.21	5.28	-4.18	1.11	-1.45	-1.25	16
16831219	LINC00670	long intergenic non-protein coding RNA 670	3.39	4.56	-2.25	4.05	-1.39	7.18	23
16841447	LINC00675	long intergenic non-protein coding RNA 675	3.15	2.07	2.12	1.05	1.63	1.13	16
17104887	LINC00684	long intergenic non-protein coding RNA 684	3.56	4.6	-2.06	1.11	1.05	1.05	26
16704107	LINC00839	long intergenic non-protein coding RNA 839	4.72	6.02	-2.47	1.09	-1.12	-2.48	25
16936060	LINC00899	long intergenic non-protein coding RNA 899	5.86	4.54	2.5	-1.09	-1.26	-1.42	21
16949922	LINC00969	long intergenic non-protein coding RNA 969	2.68	3.82	-2.21	3.18	-3.54	1.09	25
16704064	LINC00999	long intergenic non-protein coding RNA 999	4.93	3.91	2.04	-1.16	-2.13	1.14	9
16983611	LINC01021	long intergenic non-protein coding RNA 1021	5.4	3.93	2.76	1.99	1.02	15.8	23
16965142	LINC01085	long intergenic non-protein coding RNA 1085	5.59	8.84	-9.5	1.08	-10.7	1.07	22
16701007	LINC01139	long intergenic non-protein coding RNA 1139	3.57	6.76	-9.1	1.14	-10.61	-7.37	19
16797667	LINC01193	long intergenic non-protein coding RNA 1193	4.33	3.1	2.34	1.34	-1.42	1.45	10
16828602	LINC01227	long intergenic non-protein coding RNA 1227	3.22	2.17	2.06	-1.26	1.31	1.07	17
16780596	LINC01232	long intergenic non-protein coding RNA 1232	3.67	2.19	2.78	1.27	1.26	1.01	12
16894087	LINC01247	long intergenic non-protein coding RNA 1247	3.29	2.18	2.16	1.2	1.2	-1.78	23
16881863	LINC01291	long intergenic non-protein coding RNA 1291	4.82	7.5	-6.44	-2.22	-1.13	-1.37	24
16881863	LINC01293	long intergenic non-protein coding RNA 1293	4.82	7.5	-6.44	-2.22	-1.13	-1.37	24
17117619	LINC01296	long intergenic non-protein coding RNA 1296	3.98	5.3	-2.5	-3.01	-1.45	-1.12	13
17096688	LINC01492	long intergenic non-protein coding RNA 1492	2.86	1.69	2.25	1.5	1.33	-1.18	20
16784771	LINC01500	long intergenic non-protein coding RNA 1500	3.63	2.38	2.38	-1.04	-1.66	1.3	22
17090045	LINC01503	long intergenic non-protein coding RNA 1503	5.63	4.53	2.14	-1.46	1.29	-1.04	21
16890556	LINC01614	long intergenic non-protein coding RNA 1614	3.79	4.91	-2.17	4.98	-5.07	-1.4	19
16998044	LUCAT1	lung cancer associated transcript 1 (non-protein coding)	3.28	5.19	-3.76	2.66	1.09	1.89	24
16788488	MEG3	maternally expressed 3 (non-protein coding)	7.98	4.52	11.03	-1.4	1.14	2.09	21
16788542	MEG8	maternally expressed 8 (non-protein coding)	6.9	4.85	4.15	-1.07	-1.63	1.37	36
17092870	MIR31HG	MIR31 host gene	6.66	5.21	2.74	1.75	-1.05	-1.05	21
16788753	MIR381HG	MIR381 host gene	4.36	3.32	2.07	-1.01	1.01	-1.04	22
16918180	MIR663AHG	MIR663A host gene	2.95	1.9	2.07	1.11	1.02	1.18	12
17105766	MORF4L2-AS1	MORF4L2 antisense RNA 1	2.39	3.42	-2.04	-1.42	-1	-1.18	19
16716000	NUTM2B-AS1	NUTM2B antisense RNA 1	4.02	5.38	-2.58	-2.3	-1.12	1.8	13
17097731	PAPPA-AS1	PAPPA antisense RNA 1	7.42	5.58	3.58	-1.88	1.48	11.31	25
16902037	PGM5P4-AS1	PGM5P4 antisense RNA 1	2.05	3.37	-2.49	-1.12	1.07	1.16	8
16716718	PLCE1-AS1	PLCE1 antisense RNA 1	2.4	4.03	-3.1	-1.01	-1.42	3.19	25
16940550	PRKAR2A-AS1	PRKAR2A antisense RNA 1	4.26	3.04	2.32	1.19	1.09	-1.38	24
17088579	PSMD5-AS1	PSMD5 antisense RNA 1 (head to head)	4.13	3	2.18	1.72	-3.34	-2.78	19
17072047	RAD21-AS1	RAD21 antisense RNA 1	3.6	2.51	2.12	-1.16	-1.55	-1.32	17
16934039	RNF185-AS1	RNF185 antisense RNA 1	3.78	4.89	-2.15	-1.17	-2.61	2.06	24
17094943	RORB-AS1	RORB antisense RNA 1	3.72	2.63	2.13	1.25	-1.34	1.14	17
17077821	RRS1-AS1	RRS1 antisense RNA 1 (head to head)	2.77	3.77	-2	-1.2	-1.26	1.54	16
16783494	SLC25A21-AS1	SLC25A21 antisense RNA 1	4.26	3.17	2.13	-1.87	1.44	1.41	23
16774442	SMIM2-AS1	SMIM2 antisense RNA 1	1.96	2.96	-2	1.41	-1.04	-1.15	18
16917155	SNAP25-AS1	SNAP25 antisense RNA 1	5.19	3.43	3.4	1.07	-1.09	1.22	25
16768543	SOCS2-AS1	SOCS2 antisense RNA 1	7.91	5.57	5.08	-1.8	-1.68	-2.73	25
16847420	TBX2-AS1	TBX2 antisense RNA 1	6.43	5.23	2.29	-1.38	1.28	-2.15	40
16699344	TGFB2-AS1	TGFB2 antisense RNA 1 (head to head)	2.75	3.75	-2	-1.21	1.17	3.09	18
16993638	TRIM52-AS1	TRIM52 antisense RNA 1 (head to head)	4.45	5.68	-2.35	-1.19	1.25	1.21	23
16888183	TTN-AS1	TTN antisense RNA 1	4.92	2.92	3.99	-1.32	-1.99	-2.57	22
17117165	TTTY10	testis-specific transcript, Y-linked 10 (non-protein coding)	3.68	2.54	2.21	-1.28	1.79	-1.13	22
17116194	TTTY15	testis-specific transcript, Y-linked 15 (non-protein coding)	7.55	3.17	20.74	-1.15	-1.04	-1.33	17
16822084	VPS9D1-AS1	VPS9D1 antisense RNA 1	2.96	4.02	-2.09	-1.23	1.25	-1.96	21
17113443	XACT	X active specific transcript (non-protein coding)	2.5	1.39	2.16	-1.02	-1.06	-1.1	19
17112149	XIST	X inactive specific transcript (non-protein coding)	3.02	9.67	-100.38	1.65	-1.21	3.49	27
17080045	ZFPM2-AS1	ZFPM2 antisense RNA 1	5.38	3.03	5.09	1.33	-1.13	1.56	26
16865910	ZNF667-AS1	ZNF667 antisense RNA 1 (head to head)	6	7.09	-2.13	1.56	1.02	1.62	24
16990949	CARMN	cardiac mesoderm enhancer-associated non-coding RNA	5.11	7.13	-4.05	-1.25	-3.59	1.16	32
16850650	GAPLINC	gastric adenocarcinoma associated, positive CD44 regulator, long intergenic non-coding RNA	3.33	2.15	2.26	-2.48	1.42	-1.18	22
16782331	MHRT	myosin heavy chain-associated RNA transcript	4.89	3.7	2.29	1.09	1.55	-1.63	9
16660008	LINC02783	long intergenic non-protein coding RNA 2783	3.79	4.93	-2.21	1.49	1.07	-1.09	18
16670364	LINC02591	long intergenic non-protein coding RNA 2591	5.26	3.44	3.53	1.16	-1.18	2.04	9
16729427	LINC03030	long intergenic non-protein coding RNA 3030	2.25	3.53	-2.43	1.18	1.4	1.44	17
16962514	LINC02043	long intergenic non-protein coding RNA 2043	5.04	3.94	2.15	-1.39	1.49	-1.3	21
16980148	LINC02432	long intergenic non-protein coding RNA 2432	2.81	1.67	2.21	1.22	1.13	-1.22	19
17015152	LINC02525	long intergenic non-protein coding RNA 2525	3.62	2.45	2.25	1.52	1.72	1.39	9
17025840	LINC02544	long intergenic non-protein coding RNA 2544	2.13	3.32	-2.27	-1.39	-1.14	1.2	9
17065047	LINC03105	long intergenic non-protein coding RNA 3105	5.12	6.16	-2.05	7.25	-2.27	-1.31	19
17094516	LINC03025	long intergenic non-protein coding RNA 3025	3.99	2.95	2.06	1.16	1.34	1.29	12
17100839	LINC00960	long intergenic non-protein coding RNA 960	6.93	5.69	2.35	-1.06	2.66	-2.12	30
17117397	LINC02783	long intergenic non-protein coding RNA 2783	3.51	5.57	-4.18	2.17	-4.26	3.82	8
17117579	LINC02370	long intergenic non-protein coding RNA 2370	4.32	5.38	-2.08	-1.52	1.88	-1.3	14
17117909	LINC00494	long intergenic non-protein coding RNA 494	3.1	1.92	2.25	-1.21	-1.25	-1.11	14
17118262	LINC02604	long intergenic non-protein coding RNA 2604	6.17	4.62	2.92	1.09	1.09	1.48	19
17119208	LINC01293	long intergenic non-protein coding RNA 1293	4.27	7.72	-10.93	-3.09	-1.69	-1.98	26
17120318	LINC00623	long intergenic non-protein coding RNA 623	7.39	6.38	2.01	1.36	1.1	1.71	37
17120318	LINC01138	long intergenic non-protein coding RNA 1138	7.39	6.38	2.01	1.36	1.1	1.71	37
17120318	LINC00869	long intergenic non-protein coding RNA 869	7.39	6.38	2.01	1.36	1.1	1.71	37
17120318	LINC01145	long intergenic non-protein coding RNA 1145	7.39	6.38	2.01	1.36	1.1	1.71	37
17121224	LINC01583	long intergenic non-protein coding RNA 1583	2.75	4.51	-3.38	-1.58	-1.4	1.06	25

## Sheet: snoRNAs
ID	Gene Symbol	Description	PM15MBH	CCF15VBO	FC20s	FC30s	FC40s	FC50s	probes totales
16788578	SNORD114-3	small nucleolar RNA, C/D box 114-3	7.8	4.77	8.17	-1.32	-1.38	1.15	48
16798206	SNORD116-20	small nucleolar RNA, C/D box 116-20	9	7.58	2.68	-1.17	1.07	2.68	17
16822904	SNORA10	small nucleolar RNA, H/ACA box 10	8.31	6.41	3.73	4.01	1.13	1.33	11
17104049	SNORA11	small nucleolar RNA, H/ACA box 11	10.68	7.87	7.05	2.2	1.63	2.06	11
17047459	SNORA14A	small nucleolar RNA, H/ACA box 14A	7.63	5.26	5.17	1.8	1.69	5.03	12
16763966	SNORA2A	small nucleolar RNA, H/ACA box 2A	5.9	7.13	-2.35	2.1	1.06	-3.05	13
16763964	SNORA2C	small nucleolar RNA, H/ACA box 2C	10.48	9.18	2.47	1.15	1.41	-1.07	22
16778731	SNORA31	small nucleolar RNA, H/ACA box 31	4.75	3.19	2.94	-1.01	-1.33	1.65	13
17012709	SNORA33	small nucleolar RNA, H/ACA box 33	10.85	12.65	-3.47	1.1	-1.02	-3.72	17
16837226	SNORA38B	small nucleolar RNA, H/ACA box 38B	8.29	7.15	2.2	-1.14	-1	-1.01	8
16734524	SNORA54	small nucleolar RNA, H/ACA box 54	7.42	6.35	2.1	-1.22	1.42	1.05	21
16725908	SNORA57	small nucleolar RNA, H/ACA box 57	9.86	8.7	2.24	1.2	1.39	-1.76	21
16959206	SNORA58	small nucleolar RNA, H/ACA box 58	2.96	1.89	2.1	1.06	1.3	-2.08	11
17057460	SNORA5A	small nucleolar RNA, H/ACA box 5A	7.36	5.89	2.77	1.26	1.58	1.42	17
16913572	SNORA60	small nucleolar RNA, H/ACA box 60	7.99	5.56	5.41	1.09	1.94	1.44	9
16904484	SNORA70F	small nucleolar RNA, H/ACA box 70F	3.02	1.98	2.06	1.7	-1.87	-1.03	10
16767324	SNORA70G	small nucleolar RNA, H/ACA box 70G	2.68	4.33	-3.14	-1.55	-1.71	1.52	8
16919225	SNORA71A	small nucleolar RNA, H/ACA box 71A	10.48	9.36	2.18	1.25	3.03	1.43	9
17079434	SNORA72	small nucleolar RNA, H/ACA box 72	7.02	5.34	3.19	1.09	1.74	2.03	11
17012709	SNORD100	small nucleolar RNA, C/D box 100	10.85	12.65	-3.47	1.1	-1.02	-3.72	17
16798440	SNORD109A	small nucleolar RNA, C/D box 109A	5.5	4.25	2.38	-1.02	1.06	2	25
16798440	SNORD109B	small nucleolar RNA, C/D box 109B	5.5	4.25	2.38	-1.02	1.06	2	25
16788570	SNORD113-1	small nucleolar RNA, C/D box 113-1	6.51	3.19	9.97	-1.21	-1.91	1.58	18
16788574	SNORD113-2	small nucleolar RNA, C/D box 113-2	3.85	2.03	3.52	-1.63	-2.25	2.63	14
16788576	SNORD113-3	small nucleolar RNA, C/D box 113-3	7.38	3.77	12.21	-1.01	-1.86	1.61	14
16788578	SNORD113-4	small nucleolar RNA, C/D box 113-4	7.8	4.77	8.17	-1.32	-1.38	1.15	48
16788602	SNORD113-5	small nucleolar RNA, C/D box 113-5	3.85	2.74	2.16	-1.1	-1.49	2.36	18
16788610	SNORD113-7	small nucleolar RNA, C/D box 113-7	4.71	3.46	2.38	1.49	-1.01	1.13	23
16788612	SNORD113-8	small nucleolar RNA, C/D box 113-8	5.74	3.36	5.22	-1.31	-1.87	1.26	9
16788614	SNORD113-9	small nucleolar RNA, C/D box 113-9	6.04	3.47	5.92	-1.58	-1.8	1.85	12
16788616	SNORD114-1	small nucleolar RNA, C/D box 114-1	11.3	7.03	19.27	-1.18	1.09	3.21	8
16788655	SNORD114-10	small nucleolar RNA, C/D box 114-10	4.73	3.27	2.75	-1.11	-4.37	1.27	8
16788657	SNORD114-11	small nucleolar RNA, C/D box 114-11	6.3	4.7	3.05	-1.67	-1.45	-1.61	12
16788659	SNORD114-12	small nucleolar RNA, C/D box 114-12	10.75	6.73	16.16	-1.26	-1.13	2.99	12
16788661	SNORD114-13	small nucleolar RNA, C/D box 114-13	6.53	3.7	7.12	-1.29	-1.4	1.12	9
16788663	SNORD114-14	small nucleolar RNA, C/D box 114-14	9.19	6.64	5.85	-1.05	1.1	2.21	12
16788665	SNORD114-15	small nucleolar RNA, C/D box 114-15	8.12	4.77	10.2	-1.22	-1.27	1.31	18
16788667	SNORD114-16	small nucleolar RNA, C/D box 114-16	7.23	4.48	6.7	-1.16	-2.92	1.05	12
16788669	SNORD114-17	small nucleolar RNA, C/D box 114-17	8.55	5.53	8.09	1.06	-1.82	1.29	12
16788671	SNORD114-18	small nucleolar RNA, C/D box 114-18	3.14	2.01	2.19	-1.66	-1.68	1.21	15
16788673	SNORD114-19	small nucleolar RNA, C/D box 114-19	6	3.85	4.43	-1.48	-1.05	-1.2	18
16788618	SNORD114-2	small nucleolar RNA, C/D box 114-2	6.61	2.93	12.8	-2.2	-1.53	1.14	12
16788681	SNORD114-20	small nucleolar RNA, C/D box 114-20	7.85	4.76	8.49	4.88	-1.05	1.07	12
16788683	SNORD114-21	small nucleolar RNA, C/D box 114-21	8.27	4.94	10.08	-1.01	-1.33	1.39	24
16788685	SNORD114-22	small nucleolar RNA, C/D box 114-22	7.98	4.36	12.32	-1.11	-1.23	1.44	9
16788687	SNORD114-23	small nucleolar RNA, C/D box 114-23	3.7	2.04	3.17	1	-2.04	1.4	11
16788689	SNORD114-24	small nucleolar RNA, C/D box 114-24	4.42	2.21	4.61	-1.34	-2.49	-1.16	14
16788691	SNORD114-25	small nucleolar RNA, C/D box 114-25	5.91	3.69	4.65	1.25	-1.96	2.38	8
16788693	SNORD114-26	small nucleolar RNA, C/D box 114-26	7.5	3.43	16.8	1.19	-1.31	1.13	9
16788695	SNORD114-27	small nucleolar RNA, C/D box 114-27	5.22	4.06	2.23	-1.69	-1.72	1.62	10
16788697	SNORD114-28	small nucleolar RNA, C/D box 114-28	10.22	6.04	18.07	-1.01	-1.2	1.68	8
16788699	SNORD114-29	small nucleolar RNA, C/D box 114-29	4.16	2.11	4.12	-1.07	-1.71	1.52	10
16788701	SNORD114-30	small nucleolar RNA, C/D box 114-30	5.61	2.6	8.04	-1.65	-1.25	1.63	21
16788703	SNORD114-31	small nucleolar RNA, C/D box 114-31	6.67	2.88	13.84	-2.17	-1.96	1.45	8
16788624	SNORD114-5	small nucleolar RNA, C/D box 114-5	2.99	1.77	2.32	-1.74	-3.39	2.8	9
16788628	SNORD114-6	small nucleolar RNA, C/D box 114-6	7.43	2.83	24.17	-22.02	-10.57	-3.75	8
16788649	SNORD114-7	small nucleolar RNA, C/D box 114-7	5.79	2	13.88	-1.8	-1.66	-1.16	12
16788653	SNORD114-9	small nucleolar RNA, C/D box 114-9	8.73	5.11	12.26	-1	-1.23	1.31	18
16798258	SNORD115-1	small nucleolar RNA, C/D box 115-1	5.33	3.22	4.3	-1.01	1.19	1.85	25
16798428	SNORD115-10	small nucleolar RNA, C/D box 115-10	5.39	3.36	4.08	1.44	2	1.86	25
16798430	SNORD115-11	small nucleolar RNA, C/D box 115-11	6.16	3.2	7.76	1.44	1.71	3.87	25
16798305	SNORD115-12	small nucleolar RNA, C/D box 115-12	6.16	3.2	7.76	1.44	1.71	3.87	25
16798341	SNORD115-15	small nucleolar RNA, C/D box 115-15	5.07	2.56	5.68	1.28	1.29	2.32	25
16798333	SNORD115-16	small nucleolar RNA, C/D box 115-16	5.33	3.22	4.3	-1.01	1.19	1.85	25
16798339	SNORD115-17	small nucleolar RNA, C/D box 115-17	4.29	1.79	5.67	1.35	1.27	1.61	25
16798339	SNORD115-18	small nucleolar RNA, C/D box 115-18	4.29	1.79	5.67	1.35	1.27	1.61	25
16798335	SNORD115-19	small nucleolar RNA, C/D box 115-19	4.29	1.79	5.67	1.35	1.27	1.61	25
16798341	SNORD115-20	small nucleolar RNA, C/D box 115-20	5.07	2.56	5.68	1.28	1.29	2.32	25
16798345	SNORD115-22	small nucleolar RNA, C/D box 115-22	6.18	2.91	9.67	1.47	1.45	4.35	25
16798398	SNORD115-27	small nucleolar RNA, C/D box 115-27	3.1	1.75	2.54	-1.06	1.1	1.25	11
16798430	SNORD115-29	small nucleolar RNA, C/D box 115-29	6.16	3.2	7.76	1.44	1.71	3.87	25
16798430	SNORD115-36	small nucleolar RNA, C/D box 115-36	6.16	3.2	7.76	1.44	1.71	3.87	25
16798422	SNORD115-39	small nucleolar RNA, C/D box 115-39	5.38	3.14	4.71	1.58	1.58	2.06	25
16798428	SNORD115-42	small nucleolar RNA, C/D box 115-42	5.39	3.36	4.08	1.44	2	1.86	25
16798430	SNORD115-43	small nucleolar RNA, C/D box 115-43	6.16	3.2	7.76	1.44	1.71	3.87	25
16798432	SNORD115-44	small nucleolar RNA, C/D box 115-44	4.8	3.14	3.17	1.01	1.35	2.81	25
16798270	SNORD115-5	small nucleolar RNA, C/D box 115-5	6.16	3.2	7.76	1.44	1.71	3.87	25
16798278	SNORD115-6	small nucleolar RNA, C/D box 115-6	5.39	3.36	4.08	1.44	2	1.86	25
16798305	SNORD115-9	small nucleolar RNA, C/D box 115-9	6.16	3.2	7.76	1.44	1.71	3.87	25
16798206	SNORD116@	small nucleolar RNA, C/D box 116 cluster	9	7.58	2.68	-1.17	1.07	2.68	17
16798132	SNORD116-1	small nucleolar RNA, C/D box 116-1	7.76	5.69	4.19	-1.16	1.08	1.95	10
16798164	SNORD116-14	small nucleolar RNA, C/D box 116-14	11.14	9.74	2.65	-1.1	1.22	2.35	14
16798190	SNORD116-15	small nucleolar RNA, C/D box 116-15	12.62	11.48	2.2	-1.02	1.07	2.03	11
16798202	SNORD116-17	small nucleolar RNA, C/D box 116-17	13	11.88	2.17	-1.03	1.1	1.91	25
16798202	SNORD116-19	small nucleolar RNA, C/D box 116-19	13	11.88	2.17	-1.03	1.1	1.91	25
16798138	SNORD116-2	small nucleolar RNA, C/D box 116-2	10.98	9.22	3.39	-1.09	1.1	2.75	25
16798208	SNORD116-21	small nucleolar RNA, C/D box 116-21	6.68	5.61	2.09	-2.02	1.11	2.29	16
16798212	SNORD116-23	small nucleolar RNA, C/D box 116-23	6.38	4.92	2.76	1.02	1.25	1.48	12
16798216	SNORD116-24	small nucleolar RNA, C/D box 116-24	12.28	10.72	2.95	-1.1	1.22	1.84	9
16798222	SNORD116-25	small nucleolar RNA, C/D box 116-25	3.41	2.39	2.02	1.1	1.01	-1.1	12
16798228	SNORD116-26	small nucleolar RNA, C/D box 116-26	5.49	4.06	2.68	-1.24	-1.07	1.42	17
16798236	SNORD116-29	small nucleolar RNA, C/D box 116-29	6.56	4.92	3.1	1.03	-1.03	4.36	12
16798154	SNORD116-3	small nucleolar RNA, C/D box 116-3	11.1	9.28	3.53	-1.15	1.19	2.1	25
16798150	SNORD116-5	small nucleolar RNA, C/D box 116-5	9.5	7.55	3.87	-1.07	1.06	2.29	25
16798148	SNORD116-6	small nucleolar RNA, C/D box 116-6	10.73	8.97	3.38	-1.1	1.12	2.74	25
16798150	SNORD116-7	small nucleolar RNA, C/D box 116-7	9.5	7.55	3.87	-1.07	1.06	2.29	25
16798152	SNORD116-8	small nucleolar RNA, C/D box 116-8	11.01	9.23	3.43	-1.19	1.17	2.15	25
16798154	SNORD116-9	small nucleolar RNA, C/D box 116-9	11.1	9.28	3.53	-1.15	1.19	2.1	25
16789953	SNORD126	small nucleolar RNA, C/D box 126	6.84	5.5	2.53	-1.49	1.73	1.33	22
16810976	SNORD18A	small nucleolar RNA, C/D box 18A	7.17	5.63	2.92	1.05	1.33	-1.48	9
16842237	SNORD3C	small nucleolar RNA, C/D box 3C	11.73	7.7	16.27	-1.67	-15.31	-1.28	16
16832568	SNORD4B	small nucleolar RNA, C/D box 4B	5.66	6.68	-2.02	-1.14	-1.02	-1.4	25
16786058	SNORD56B	small nucleolar RNA, C/D box 56B	4.91	3.89	2.02	-1.23	-2.62	2.14	10
17090566	SNORD62A	small nucleolar RNA, C/D box 62A	8.17	6.14	4.09	2.29	1.16	-1.03	25
17090566	SNORD62B	small nucleolar RNA, C/D box 62B	8.17	6.14	4.09	2.29	1.16	-1.03	25
17000520	SNORD63	small nucleolar RNA, C/D box 63	10.18	8.82	2.56	-1.62	1.61	2.4	8
16696533	SNORD75	small nucleolar RNA, C/D box 75	3.76	5.84	-4.23	-1.1	-1.21	-1.76	11
16839602	SNORD91B	small nucleolar RNA, C/D box 91B	6.85	8.2	-2.54	-1.81	-1.06	-1.28	12
17044199	SNORD93	small nucleolar RNA, C/D box 93	4.99	1.79	9.16	-1.98	1.67	-1.58	8
16882414	SNORD94	small nucleolar RNA, C/D box 94	7.19	5.24	3.87	-1.09	1.62	1.65	24
16661495	SCARNA1	small Cajal body-specific RNA 1	2.2	3.63	-2.69	-2.36	-2.57	1.62	24
16694359	SCARNA4	small Cajal body-specific RNA 4	8.26	7.03	2.34	1.73	1.88	-1.18	17
16892521	SCARNA5	small Cajal body-specific RNA 5	9.54	8.32	2.33	-1.07	1.37	-1.77	17
16892523	SCARNA6	small Cajal body-specific RNA 6	7.79	5.83	3.89	-1.22	2.07	2.84	21
16961037	SCARNA7	small Cajal body-specific RNA 7	9.47	8.42	2.08	-1.1	1.33	1.24	18
16788630	SNHG24	small nucleolar RNA host gene 24	7.23	4.3	7.62	1.08	-1.42	1.07	27
17118850	SNORA32	small nucleolar RNA, H/ACA box 32	8.96	7.74	2.33	-1.41	-1	1.7	24
17118950	SNRPN	small nuclear ribonucleoprotein polypeptide N	6.54	5.53	2.02	1.13	1.03	1.46	20
17119260	SNORA51	small nucleolar RNA, H/ACA box 51	5.6	4.44	2.23	-1.18	1.37	1.13	16
17126190	SNORA17A	small nucleolar RNA, H/ACA box 17A	6.71	5.68	2.05	1.49	2.25	1.02	5
17126228	SNRPN	small nuclear ribonucleoprotein polypeptide N	5.44	4.4	2.06	-1.1	1.07	1.44	28

## Sheet: snRNAs
ID	Gene Symbol	Description	PM15MBH	CCF15VBO	FC20s	FC30s	FC40s	FC50s	probes totales
16686273	RNU5D-1	RNA, U5D small nuclear 1	2.19	4.82	-6.17	1.2	-1.28	-2.84	8
16659138	RNU5E-1	RNA, U5E small nuclear 1	7.02	9.29	-4.83	-1.46	-1.32	-2.26	16
16686271	RNU5F-1	RNA, U5F small nuclear 1	4.01	5.81	-3.49	2.26	-3.04	-3.42	10
16774158	RNU6-56P	RNA, U6 small nuclear 56, pseudogene	5.59	4.35	2.36	1	1.1	-1.09	10

## Sheet: vtRNAs
ID	Gene Symbol	Description	PM15MBH	CCF15VBO	FC20s	FC30s	FC40s	FC50s	probes totales
16990203	VTRNA1-3	vault RNA 1-3	6.22	7.27	-2.08	1.31	-1.28	-2.77	13
