# Supplementary material for: Mesenchymal Stem Cells from Familial Alzheimer’s Patients Express MicroRNA Differently
Source: Int J Mol Sci. 2024 Jan 27;25(3):1580. doi: 10.3390/ijms25031580 (PMC10855944; doi:10.3390/ijms25031580)
Supplement: Supplementary file 1 [file ijms-25-01580-s001.zip › Supplementary Table S5. Putative target mRNAs by stage.xlsx]

## Sheet: Predicted 50s
miRDB 50s (5243)	DIANA-microT 50s (15458)	Target Scan 50s (12770)	Venn Intersection (4330)
A2M	SEPHS2	A1CF	ABAT
ABAT	TSHZ3	A2M	ABCA4
ABCA4	ZNF367	AADAC	ABCB1
ABCB1	JARID2	AADACL3	ABCC2
ABCC2	IL36RN	AADACL4	ABCC8
ABCC8	PRTG	AAGAB	ABCD1
ABCD1	DLGAP1	AAMP	ABLIM1
ABLIM1	DYRK1A	AANAT	ACADM
ACADM	ZNF573	AAR2	ACADVL
ACADS	SLAIN1	AARD	ACAT1
ACADVL	ZBTB20	AATK	ACE
ACAT1	COL11A1	ABAT	ACHE
ACE	NDUFA4	ABCA3	ACP7
ACHE	GLI3	ABCA4	ACSL6
ACP7	GATAD2B	ABCB1	ACVRL1
ACSL6	MED26	ABCB5	ADA
ACVRL1	OSBPL3	ABCB7	ADGRL1
ACY1	ILRUN	ABCB9	ADH1A
ADA	MYLIP	ABCC10	ADH1B
ADGRL1	ZMAT4	ABCC2	ADH1C
ADH1A	ZFHX4	ABCC5	ADH4
ADH1B	MAGI2	ABCC6	ADH5
ADH1C	HNRNPA3	ABCD1	ADH6
ADH4	SCART1	ABCD3	ADH7
ADH5	MTAP	ABCE1	ADORA1
ADH6	NCR3LG1	ABCF1	ADORA2B
ADH7	ZFP36L2	ABCG2	ADRA1A
ADORA1	RPS6KA5	ABCG4	ADRA1B
ADORA2A	FXR2	ABHD10	ADRA1D
ADORA2B	FIGN	ABHD11	ADRA2A
ADORA3	ANO3	ABHD12	ADRA2B
ADRA1A	HNRNPA2B1	ABHD14B	ADRB1
ADRA1B	RALGPS2	ABHD16A	ADRB2
ADRA1D	MAP1B	ABHD17A	ADRB3
ADRA2A	P2RX2	ABHD17B	ADSL
ADRA2B	MAP3K14	ABI1	AFAP1L2
ADRA2C	LINGO2	ABI3	AFTPH
ADRB1	HSPA4L	ABL2	AGA
ADRB2	SPATA32	ABLIM1	AGL
ADRB3	DCC	ABLIM2	AGMO
ADSL	CCL1	ABR	AGT
AFAP1L2	ZNF207	ACAA1	AGTR1
AFTPH	SPDYE11	ACACB	AGTR2
AGA	MSH6	ACAD10	AGXT
AGL	SPDYE8	ACADM	AHCY
AGMO	RIC8B	ACADS	AIRE
AGT	IRF2BP2	ACADVL	AK1
AGTR1	MEX3C	ACAN	AK4
AGTR2	SPDYE3	ACAT1	AKAP14
AGXT	FLRT2	ACBD4	ALAD
AHCY	GID4	ACBD5	ALB
AIRE	AC104389.5	ACBD7	ALDH1A1
AK1	CNKSR2	ACCS	ALDH1A3
AK4	NF1	ACE	ALDH1B1
AKAP14	RECK	ACER2	ALDH2
ALAD	NPAS3	ACIN1	ALDH3A1
ALAS1	KIF15	ACLY	ALDH3A2
ALAS2	ACOT11	ACO1	ALDH3B1
ALB	C2CD5	ACO2	ALDH9A1
ALDH1A1	LRP1B	ACOD1	ALDOB
ALDH1A3	SKI	ACOT1	ALG11
ALDH1B1	PDCD4	ACOT13	ALG8
ALDH2	NMNAT3	ACOT9	ALKAL2
ALDH3A1	TTC33	ACOX1	ALOX12
ALDH3A2	RSRC2	ACOX3	ALOX5
ALDH3B1	VIRMA	ACOXL	ALPL
ALDH3B2	EBF3	ACP1	AMPD3
ALDH9A1	LRRC7	ACP3	AMT
ALDOA	SYCE1	ACP5	ANK1
ALDOB	ZNF487	ACP7	ANKRD34B
ALG11	IL5RA	ACSBG1	ANO7
ALG3	UPF2	ACSF3	ANOS1
ALG8	RGS6	ACSL6	ANXA1
ALKAL2	ARID2	ACSM2B	ANXA13
ALOX12	ZNF629	ACSS1	ANXA2
ALOX5	TSNAX	ACSS2	AP3S1
ALPL	CACNA2D1	ACTA1	APC
AMH	HACD4	ACTA2	APOA4
AMPD3	TGFBR3	ACTB	APOB
AMT	CLVS2	ACTG1	APOBEC3F
ANAPC11	DHX40	ACTL10	APOC2
ANK1	ITGA4	ACTN1	APOH
ANKRD34B	MBTD1	ACTN2	APP
ANO7	PCSK1	ACTN3	AQP2
ANOS1	DPF3	ACTR2	AR
ANXA1	RYBP	ACTR3	ARG1
ANXA13	ST18	ACTR3B	ARHGAP17
ANXA2	TAOK2	ACTR3C	ARHGEF35
AP3S1	AC022415.2	ACVR1	ARHGEF37
APC	NKAP	ACVR1C	ARL6IP4
APOA4	KPNA3	ACVR2A	ARMCX6
APOB	TRIM71	ACVR2B	ARMH4
APOBEC3F	SPDYE17	ACVRL1	ARSA
APOC2	TGFA	ACY1	ARSB
APOC3	PELI1	ACYP1	ASL
APOE	MET	ADA	ASPA
APOH	AGBL5	ADAD2	ATE1
APP	SPDYE9	ADAL	ATM
APRT	DIAPH1	ADAM10	ATN1
AQP2	DUSP14	ADAM15	ATP1A1
AR	CCDC47	ADAM18	ATP1A2
ARG1	SOX6	ADAM2	ATP1A4
ARHGAP17	ZBED6	ADAM29	ATP2B1
ARHGAP25	ANK1	ADAM8	ATP2B2
ARHGEF35	SIK2	ADAMDEC1	ATP2B3
ARHGEF37	STAG2	ADAMTSL1	ATP2B4
ARL6IP4	CNIH1	ADAMTSL2	ATP2C1
ARMCX6	2003-08-01	ADAR	ATP4A
ARMH4	LDLRAD3	ADARB1	ATP5F1A
ARSA	ZBTB34	ADCK1	ATP5F1C
ARSB	SOX5	ADCY10	ATP5MC3
ARSL	FOS	ADCY7	ATP7A
ASL	STRN3	ADCY9	ATP7B
ASPA	GABRA1	ADCYAP1	ATP8B2
ASS1	ZNF385D	ADCYAP1R1	ATRX
ATE1	TSC22D2	ADD1	ATXN1
ATM	RGS17	ADD2	ATXN7
ATN1	ACVR2B	ADD3	AVPR1A
ATP1A1	ATP2A2	ADGRA1	AVPR1B
ATP1A2	TMEM200C	ADGRE1	AWAT2
ATP1A4	SCML2	ADGRE2	B4GALT2
ATP2B1	KDM7A	ADGRF3	BARD1
ATP2B2	ATXN1L	ADGRF5	BCAP29
ATP2B3	CLIC4	ADGRG1	BCHE
ATP2B4	ATXN7	ADGRG2	BCKDHB
ATP2C1	STMN2	ADGRG6	BCL2
ATP4A	NWD2	ADGRL1	BDKRB2
ATP4B	KMT2C	ADH6	BICD1
ATP5F1A	SRSF4	ADH7	BICD2
ATP5F1C	PPARGC1A	ADIG	BLM
ATP5MC1	CTDSPL	ADIPOQ	BLMH
ATP5MC2	RORB	ADK	BLOC1S2
ATP5MC3	DCX	ADM	BLVRB
ATP5MF	EIF5	ADM2	BMF
ATP5PF	YOD1	ADM5	BPY2B
ATP7A	DDX4	ADORA2A	BPY2C
ATP7B	LRRTM3	ADORA3	BRCA2
ATP8B2	ZDHHC21	ADPRH	BRPF1
ATRX	MTA3	ADRA1A	BRWD1
ATXN1	FBXO33	ADRA1B	BTBD7
ATXN7	TTN	ADRA1D	BTD
AVPR1A	NFIB	ADRA2A	BTK
AVPR1B	ZIC3	ADRA2B	BUB3
AVPR2	AC018523.2	ADRA2C	C10orf90
AWAT2	MMP16	ADRB1	C11orf49
B4GALT2	CEP135	ADRB2	C16orf87
BARD1	NR2F2	ADRB3	C18orf25
BCAP29	TLE4	ADRM1	C1QB
BCHE	ZBTB38	ADSL	C2CD4B
BCKDHA	KMT2A	ADSS2	C4BPA
BCKDHB	SCAF4	ADTRP	C4orf3
BCL2	FAM153A	AEBP1	C4orf46
BDKRB2	DICER1	AEBP2	C6
BICD1	DPP8	AFAP1	C7
BICD2	NOVA1	AFAP1L1	C8A
BLID	IL12A	AFAP1L2	C8orf48
BLM	ETV3	AFDN	CA2
BLMH	LMO4	AFF1	CACNA1A
BLOC1S2	VPS45	AFF2	CACNA1B
BLVRA	TENT4B	AFF3	CACNA1C
BLVRB	NLGN3	AFMID	CACNA1D
BMF	SIGLEC6	AFTPH	CACNA1E
BPY2B	IL21	AGA	CACNA1I
BPY2C	SECISBP2L	AGAP1	CACNA1S
BRCA2	ZNF652	AGAP2	CACNA2D1
BRPF1	ZNF474	AGAP3	CACNA2D2
BRWD1	TRIM2	AGAP4	CACNB1
BTBD7	CLASP1	AGAP5	CACNB2
BTD	ATP2B1	AGAP6	CACNB3
BTK	LAPTM4A	AGAP9	CACNB4
BUB3	OR10H5	AGER	CACYBP
C10orf55	FGF7	AGFG1	CADPS2
C10orf90	NR1D2	AGL	CALCB
C11orf49	AMMECR1	AGMO	CALHM1
C14orf180	ZNF462	2002-08-01	CAPN3
C16orf87	DDX3Y	AGPAT3	CAPNS1
C18orf25	HP1BP3	AGT	CAPRIN2
C1QB	SALL4	AGTR1	CASR
C1QL4	KHDRBS1	AGTR2	CBY1
C1QTNF9B	PPP6C	AGTRAP	CC2D2B
C2	PDE4D	AGXT	CCDC73
C2CD4B	SOCS4	AHCY	CCR5
C3orf56	AC012651.1	AHCYL1	CCT3
C4B	DGKH	AHCYL2	CCT6A
C4BPA	NUDCD2	AHI1	CD14
C4orf3	HEPHL1	AHRR	CD200
C4orf46	ZNF781	AIF1L	CD247
C6	HMBOX1	AIFM1	CD36
C6orf226	TPD52L3	AIFM3	CD3E
C7	STXBP5L	AIMP1	CD3G
C7orf61	GPBP1	AIPL1	CD4
C8A	ELMOD2	AIRE	CD40LG
C8B	SMARCA1	AJAP1	CD44
C8G	IQANK1	AK1	CD53
C8orf48	LEF1	AK2	CD55
C8orf82	POU2AF1	AK3	CD59
C9orf47	FAM118B	AK4	CD79B
CA2	TMEM116	AK6	CDK4
CA4	SLC35F6	AK9	CDKL4
CACNA1A	RORA	AKAIN1	CDKN1A
CACNA1B	RNF123	AKAP1	CDKN1C
CACNA1C	ANAPC1	AKAP13	CEPT1
CACNA1D	FAM98A	AKAP14	CFAP58
CACNA1E	ARID4B	AKAP3	CFH
CACNA1H	RIMBP2	AKIP1	CFTR
CACNA1I	ST8SIA4	AKIRIN1	CGGBP1
CACNA1S	2004-08-01	AKR1C2	CHAC2
CACNA2D1	ZZZ3	AKR1C3	CHD3
CACNA2D2	SYT16	AKR1D1	CHEK2
CACNB1	GREB1L	AKR1E2	CHM
CACNB2	BEND3	AKT1	CHMP3
CACNB3	TMEM95	AKT1S1	CHRM1
CACNB4	FAM135A	AKT2	CHRM2
CACNG1	SKIDA1	AKTIP	CHRM3
CACYBP	AICDA	ALAD	CHRNA1
CADPS2	ZBTB4	ALAS1	CHRNA2
CALCB	SMAD2	ALAS2	CHRNA3
CALHM1	CDK12	ALB	CHRNA4
CAPN3	ZNF714	ALCAM	CHRNA5
CAPNS1	PPFIA1	ALDH16A1	CHRNA7
CAPRIN2	SPINK1	ALDH18A1	CHRNB1
CARD17	SMARCD3	ALDH1A1	CHRNB2
CASR	CREBRF	ALDH1A2	CHRNB3
CBS	TP63	ALDH1A3	CHRNB4
CBY1	EIF4A2	ALDH1B1	CHRND
CC2D2B	ZMYND11	ALDH1L1	CHRNE
CCDC144NL	SLC4A7	ALDH1L2	CIITA
CCDC73	KLK4	ALDH2	CISD2
CCK	COX11	ALDH3A1	CKAP5
CCKAR	KLHL15	ALDH3A2	CLCN5
CCL3L3	MIER1	ALDH3B1	CLDN18
CCR5	STC1	ALDH3B2	CLDN20
CCT3	MARCHF1	ALDH4A1	CLEC2D
CCT6A	RALGAPB	ALDH5A1	CLEC6A
CCT7	AP1S2	ALDH6A1	CLN3
CD14	SKP2	ALDH7A1	CLSTN1
CD200	ULK2	ALDH8A1	CNGA1
CD200R1L	RBM24	ALDH9A1	CNOT4
CD247	GRK2	ALDOA	CNTF
CD36	ZNF439	ALDOB	COA5
CD3E	CHD6	ALG10B	COL10A1
CD3G	SYBU	ALG11	COL1A1
CD4	VGLL3	ALG13	COL1A2
CD40LG	FGF2	ALG1L2	COL3A1
CD44	SEMA3A	ALG3	COL4A3
CD53	TMEM212	ALG5	COL4A4
CD55	MTMR4	ALG8	COL4A5
CD59	PPP4R3B	ALG9	COL5A1
CD79B	RGP1	ALKBH2	COL5A2
CDHR4	CDYL	ALOX12	COL7A1
CDK4	HOXC10	ALOX15	COMP
CDKL4	WEE1	ALOX15B	COMT
CDKN1A	ZHX1	ALOX5	COP1
CDKN1C	ST8SIA6	ALOX5AP	CP
CDKN2A	JMY	ALOXE3	CPLX2
CDY1B	ONECUT2	ALPK1	CPM
CENPM	OTUD3	ALPL	CPOX
CEPT1	NR6A1	ALS2	CPT2
CETP	TBC1D4	ALS2CL	CR1
CFAP58	GLCCI1	AMACR	CR2
CFH	GLS	AMBRA1	CRH
CFI	RELA	AMELX	CRP
CFTR	ZNF704	AMER3	CRX
CGA	FRAT2	AMFR	CSDE1
CGGBP1	SLC39A10	AMH	CSF1
CHAC2	NIPBL	AMHR2	CSF2RB
CHD3	NCL	AMMECR1	CSF3
CHEK2	RICTOR	AMMECR1L	CSF3R
CHM	KLHL5	AMN1	CST3
CHMP3	TMEM65	AMOT	CST9
CHRM1	COBLL1	AMOTL2	CSTB
CHRM2	NRBF2	AMPD2	CT45A5
CHRM3	FMN1	AMPD3	CTAGE15
CHRM4	NSMCE3	AMT	CTDSPL
CHRNA1	ANKRD13C	AMZ2	CTSA
CHRNA2	BTBD3	ANAPC10	CTSK
CHRNA3	MSRB3	ANAPC11	CUL4A
CHRNA4	SACM1L	ANAPC13	CXCL12
CHRNA5	MSR1	ANAPC15	CXCL8
CHRNA7	NABP1	ANAPC16	CXCR1
CHRNB1	BRWD1	ANAPC5	CXCR4
CHRNB2	2002-08-01	ANG	CYB5R3
CHRNB3	AKIRIN1	ANGPT1	CYBB
CHRNB4	SUGT1	ANGPT2	CYP11B1
CHRND	CUEDC1	ANGPTL4	CYP11B2
CHRNE	TNPO1	ANHX	CYP17A1
CIITA	CDC42EP3	ANK1	CYP19A1
CISD2	TEX30	ANK2	CYP1A1
CKAP5	RASSF3	ANK3	CYP1A2
CLCN5	RSBN1	ANKDD1B	CYP1B1
CLCNKB	KIF26B	ANKFY1	CYP21A2
CLDN18	COG4	ANKLE1	CYP24A1
CLDN20	FBXO10	ANKRD11	CYP27B1
CLEC2D	IL2	ANKRD12	CYP27C1
CLEC6A	KCTD16	ANKRD13C-DT	CYP2B6
CLN3	MDM4	ANKRD16	CYP2C18
CLSTN1	TRAPPC8	ANKRD2	CYP2C19
CNGA1	TNFRSF8	ANKRD20A3P	CYP2C9
CNOT4	MAP3K9	ANKRD20A4P	CYP2J2
CNTF	PLEKHA1	ANKRD26	CYP3A5
COA5	PDE5A	ANKRD28	CYP3A7
COL10A1	PTPRG	ANKRD31	CYP4A11
COL17A1	SGK3	ANKRD33	CYP4B1
COL1A1	MYO1D	ANKRD33B	CYP4F3
COL1A2	PGAP1	ANKRD34A	CYP51A1
COL3A1	AL022238.3	ANKRD34B	CYP7A1
COL4A3	TENM3	ANKRD34C	DAZ2
COL4A4	MBNL2	ANKRD35	DAZ4
COL4A5	CYTH3	ANKRD44	DBH
COL5A1	COL21A1	ANKRD50	DBX2
COL5A2	IRX5	ANKRD53	DCK
COL7A1	ATF7IP	ANKRD6	DCX
COMP	TMEM187	ANKRD61	DDB2
COMT	RTKN2	ANKRD62	DDC
COP1	FAM151B	ANKRD63	DDI1
CP	EEF1A1	ANKRD65	DENND6B
CPLX2	B4GALT6	ANKRD66	DEPDC5
CPM	XPO1	ANKS1B	DERL3
CPOX	ZNF280C	ANKS3	DHFR
CPT2	LCORL	ANKZF1	DIO1
CR1	ATP13A3	ANO10	DIO2
CR2	FAM53C	ANO2	DIPK1A
CRAT	CHD9	ANO6	DLD
CRH	TIPARP	ANO7	DLGAP1
CRP	RBAK	ANO9	DMAC2L
CRX	ZFPM2	ANOS1	DMD
CRYAA	USP48	ANP32E	DNAJB12
CSDE1	BCLAF3	ANPEP	DNM1
CSF1	BACH1	ANTXRL	DNM2
CSF2	RCOR1	ANXA1	DPP10
CSF2RB	SCAF11	ANXA11	DPYD
CSF3	AKAP9	ANXA13	DRD1
CSF3R	STK17A	ANXA2	DRD2
CST3	ZNF253	ANXA2R	DRD5
CST9	RLF	ANXA4	DSP
CSTB	LCA5	ANXA5	DUSP13
CT45A5	ERCC3	ANXA6	DYRK3
CTAGE15	ZNF385A	ANXA7	EBF3
CTDSPL	ADCYAP1	ANXA8	ECHDC1
CTSA	TMEM242	ANXA8L1	EDA
CTSK	OPRM1	AOAH	EDNRB
CUL4A	MACROD2	AOC2	EGR2
CXCL12	ABI2	AOC3	ELN
CXCL8	NET1	AOPEP	EML1
CXCR1	GIGYF1	AOX1	ENAH
CXCR4	IKBIP	AP1B1	ENG
CYB5R3	C3orf18	AP1G1	EPHA8
CYBB	ATP1B1	AP1M1	EPO
CYP11A1	B4GALT5	AP1S2	EPOR
CYP11B1	ZNF518A	AP1S3	EPSTI1
CYP11B2	ETNK1	AP2A2	ERBB2
CYP17A1	SLC8A1	AP2B1	ERBB3
CYP19A1	ATXN3	AP2M1	ERBIN
CYP1A1	DYNC1I1	AP3B1	ERCC3
CYP1A2	TBR1	AP3B2	ERCC6
CYP1B1	BOC	AP3D1	ERCC8
CYP21A2	FAM161A	AP3S1	ERICH3
CYP24A1	GLIS2	AP4B1	ERLIN2
CYP26A1	VCPKMT	AP4E1	ERV3-1
CYP27A1	ZNF527	AP4S1	ESR1
CYP27B1	PPP2R3C	AP5S1	ETFA
CYP27C1	HNRNPUL2	APAF1	ETFRF1
CYP2A13	CARS1	APBA1	ETV3L
CYP2A6	RPH3A	APBA2	EVI2A
CYP2A7	MTF2	APBB1	EXOSC3
CYP2B6	GPM6A	APBB2	EXT1
CYP2C18	GJC3	APEX1	EXT2
CYP2C19	FOXP1	APEX2	EYA1
CYP2C8	KIF13B	APH1A	F11
CYP2C9	EREG	APH1B	F13A1
CYP2E1	TCF20	API5	F5
CYP2F1	ZNF431	APLP2	F7
CYP2J2	HASPIN	APOA4	F8
CYP3A5	XPO4	APOB	F9
CYP3A7	ARF6	APOBEC3A	FABP2
CYP4A11	TMEM170B	APOBEC3B	FAM13C
CYP4B1	ZFP36L1	APOBEC3F	FAM149A
CYP4F3	TMEM131	APOBEC3H	FANCA
CYP51A1	ESR1	APOC2	FANCC
CYP7A1	SLC20A2	APOL1	FARP1
DAZ2	ZNF658	APOLD1	FAS
DAZ4	STIM2	APOM	FASLG
DBH	SVEP1	APP	FAT3
DBX2	FMNL2	APPL2	FBN1
DCK	KLHL13	APRT	FBXO47
DCX	TMEM87B	APTX	FCGR1A
DDB2	IPMK	AQP12B	FCGR2B
DDC	PTPRQ	AQP2	FCGR3A
DDI1	GRAMD2B	AQP8	FCRLB
DENND6B	NFAT5	AR	FECH
DEPDC5	MEIS1	ARAF	FGA
DERL3	FXR1	ARAP1	FGF1
DHFR	SRSF3	ARCN1	FGFR2
DIO1	WNK1	AREL1	FGFR3
DIO2	IRF1	ARF1	FGFRL1
DIPK1A	CDKN1B	ARFGAP1	FGG
DLD	EHHADH	ARFGAP2	FKBP1A
DLGAP1	GRIN2B	ARFGAP3	FNIP1
DMAC2L	SP3	ARFIP1	FOLR2
DMD	KANTR	ARFIP2	FPR2
DNAJB12	FGF18	ARFRP1	FRG2
DNAJB3	FAM120A	ARG1	FSD2
DNM1	DDX6	ARG2	FSHB
DNM2	PTPN4	ARGFX	FSHR
DPP10	RAMAC	ARHGAP12	FTL
DPYD	CYRIB	ARHGAP17	FUT1
DRD1	CYP3A4	ARHGAP19	FUT2
DRD2	AFF4	ARHGAP20	FUT3
DRD4	ZMYM2	ARHGAP22	FUT6
DRD5	USP42	ARHGAP23	FXN
DSP	RAP1B	ARHGAP24	FYB2
DUSP13	NPNT	ARHGAP25	GABRA1
DYRK3	IKBKE	ARHGAP26	GABRA2
EBF3	ARHGEF2	ARHGAP28	GABRA3
ECHDC1	ADGRG2	ARHGAP30	GABRA4
EDA	PRDM11	ARHGAP32	GABRA5
EDNRB	DMRT3	ARHGAP33	GABRA6
EGR2	E2F2	ARHGAP4	GABRB1
EID3	RAB3IP	ARHGAP40	GABRB2
ELN	PALD1	ARHGAP45	GABRB3
EMD	RIMS3	ARHGAP5	GABRG2
EML1	TIMMDC1	ARHGAP8	GAD1
ENAH	STT3A	ARHGAP9	GAD2
ENG	SMLR1	ARHGDIA	GALC
EPHA8	ACVR1	ARHGDIB	GALE
EPHX1	VEZF1	ARHGDIG	GALK2
EPO	HSD17B8	ARHGEF10L	GALT
EPOR	ATAD2B	ARHGEF12	GAMT
EPSTI1	AAK1	ARHGEF2	GART
EPX	BBOF1	ARHGEF25	GATA3
ERBB2	PCSK2	ARHGEF26	GBA
ERBB3	HOXB1	ARHGEF28	GBE1
ERBIN	PCDH9	ARHGEF3	GCDH
ERCC2	MTPN	ARHGEF37	GCH1
ERCC3	CHD1L	ARHGEF38	GCK
ERCC6	FBXW7	ARHGEF40	GDF5
ERCC8	UBE2V1	ARHGEF7	GDF6
ERICH3	PCGF2	ARHGEF9	GDNF
ERLIN2	SGCD	ARID4B	GEMIN2
ERV3-1	RTCA	ARID5B	GEMIN7
ESR1	PRR14L	ARIH2OS	GGA1
ETFA	POLR2J2	ARL1	GGCX
ETFRF1	MAP3K10	ARL13A	GHR
ETV3L	MYCN	ARL13B	GHRHR
EVI2A	CD40LG	ARL14EPL	GIPR
EXOSC10	APOBEC4	ARL16	GJA1
EXOSC3	TXLNG	ARL17A	GJB1
EXT1	ESM1	ARL17B	GK
EXT2	GPATCH2	ARL4A	GLB1
EYA1	NEK7	ARL5A	GLE1
F11	SESN3	ARL6	GLI3
F12	HIGD2A	ARL6IP4	GLRB
F13A1	PAXBP1	ARL8A	GM2A
F2	MAB21L2	ARMC10	GMPR2
F5	B4GALNT2	ARMC5	GNAS
F7	TBCA	ARMC6	GNAT1
F8	TEX14	ARMC8	GNRH1
F9	RTKN	ARMC9	GNRHR
FABP2	KCNAB1	ARMCX5	GOLGA6L1
FAH	LSM14A	ARMCX5-GPRASP2	GOLGA7
FAM13C	CPOX	ARMCX6	GOSR1
FAM149A	SNX18	ARMH1	GP1BA
FAM166A	FRZB	ARMS2	GP2
FANCA	ZNF608	ARNT	GP9
FANCC	STK26	ARNTL	GPATCH8
FARP1	OTUD4	ARNTL2	GPD2
FAS	MEOX2	ARPC1A	GPI
FASLG	BCL2L11	ARPC3	GPM6B
FAT3	CELF2	ARPC4	GPNMB
FBLN2	ADGRF1	ARPC4-TTLL3	GPR139
FBN1	CACNB4	ARPIN-AP3S2	GPR179
FBP1	ADAM10	ARPP21	GPX8
FBXL9P	S1PR1	ARRB2	GRB10
FBXO47	PCDH18	ARRDC2	GRIA1
FCGR1A	TJP1	ARRDC5	GRIA2
FCGR1BP	POU2F1	ARSA	GRIA3
FCGR2B	EXOC5	ARSF	GRIA4
FCGR3A	RAB11FIP2	ARSG	GRIK1
FCGR3B	TGFBI	ARSI	GRIK3
FCRL6	EDA	ART3	GRIN1
FCRLB	TCF7L2	ART5	GRIN2A
FECH	EPM2AIP1	ARTN	GRIN2B
FGA	MMGT1	ASAH2B	GRIN2C
FGF1	ZNF512	ASAP1	GRIN2D
FGFR2	ARF1	ASAP2	GRINA
FGFR3	SAYSD1	ASAP3	GRK6
FGFRL1	PBRM1	ASB1	GRM3
FGG	RAB5A	ASB10	GRM4
FH	ARIH1	ASB11	GRM5
FKBP1A	CLOCK	ASB14	GRM6
FMO3	MMUT	ASB2	GRM7
FNDC9	NUP58	ASB3	GRM8
FNIP1	C2orf80	ASB6	GSR
FOLR1	EPC2	ASB9	GSTM1
FOLR2	ZNRF2	ASCC1	GSTM2
FPR2	FOSL2	ASCC2	GSTM3
FRG2	ZNF101	ASCL5	GSTM4
FSD2	NGEF	ASGR1	GSTM5
FSHB	STX16-NPEPL1	ASGR2	GTDC1
FSHR	YWHAH	ASH2L	GTF2IRD2B
FTL	IPO4	ASIC1	GUCY1A1
FUCA1	PURA	ASIC2	GUCY1A2
FUT1	TRPC7	ASL	GUCY1B1
FUT2	ZNF831	ASMTL	HADHA
FUT3	PCDH19	ASNS	HADHB
FUT6	ADAMTS12	ASPA	HBA1
FXN	C15orf61	ASPDH	HDGFL2
FYB2	TP53INP1	ASPG	HEXA
G6PC1	TAB2	ASPH	HEXB
G6PD	FAM186B	ASPM	HFE
GAA	TMEM184B	ASPN	HGF
GABRA1	POU4F3	ASRGL1	HK1
GABRA2	ZCCHC9	ASTN2	HK2
GABRA3	REPS2	ASXL1	HLCS
GABRA4	ADGRF3	ATAD2B	HMBS
GABRA5	NEGR1	ATAD3A	HMCES
GABRA6	SYNPO2	ATAD3C	HMGCL
GABRB1	CASK	ATAT1	HMGCR
GABRB2	FBXO28	ATE1	HMGXB4
GABRB3	INPP5D	ATF2	HNF1A
GABRD	ZNF654	ATF3	HNF1B
GABRG2	ADARB2	ATF5	HNF4A
GAD1	BMI1	ATF6B	HNRNPD
GAD2	TTC39B	ATF7	HNRNPL
GALC	MSI2	ATG10	HOXA13
GALE	MGAT4C	ATG101	HOXD13
GALK1	CDK19	ATG12	HPGD
GALK2	GDI1	ATG13	HPRT1
GALNS	KIF5A	ATG16L1	HPS1
GALT	ARHGEF7	ATG3	HRH1
GAMT	EXOSC9	ATG4D	HSD11B2
GART	NIBAN2	ATG7	HSD17B3
GAS6	GNAQ	ATG9A	HSD17B4
GATA3	NCKAP1	ATL1	HSD3B1
GBA	CPEB3	ATL2	HSD3B2
GBE1	ACOT12	ATP12A	HTN3
GC	OR2J2	ATP1A1	HTR1A
GCDH	FBXO34	ATP1A2	HTR1B
GCGR	MED12L	ATP1A3	HTR1D
GCH1	ZNF830	ATP1A4	HTR1F
GCK	SNAP91	ATP1B4	HTR2A
GDF5	ITGAV	ATP2B1	HTR2B
GDF6	RSRP1	ATP2B2	HTR2C
GDNF	ADAMTS19	ATP2B3	HTR3A
GEMIN2	CHRD	ATP2B4	HTR4
GEMIN7	ROPN1B	ATP2C1	HTR6
GGA1	TAPT1	ATP4A	HTR7
GGCX	BCLAF1	ATP4B	IAPP
GH1	KCTD12	ATP5F1A	ICAM1
GHR	RASAL2	ATP5F1C	IDNK
GHRHR	GRXCR2	ATP5MC1	IDS
GIPR	SKA3	ATP5MC2	IFNA2
GJA1	DEFA5	ATP5MC3	IFNAR1
GJB1	WDR47	ATP5MF	IFNG
GJB3	LIN7A	ATP5MF-PTCD1	IFNGR1
GK	IL17RD	ATP5MGL	IFRD1
GLB1	CEBPB	ATP5MJ	IGF1
GLDC	ZBTB41	ATP5MK	IGF1R
GLE1	CPEB2	ATP5PF	IGF2
GLI3	CHST1	ATP6AP1	IGF2BP2
GLRA1	IKZF4	ATP6AP1L	IGF2R
GLRB	LTN1	ATP6V0A1	IGFBP2
GM2A	GRM5	ATP6V0B	IGFBP3
GMPR2	CLIP1	ATP6V0C	IGFBP5
GNAS	FBXO42	ATP6V0E2	IGFBPL1
GNAT1	C4orf54	ATP6V1C2	IGIP
GNRH1	TRPM7	ATP6V1E1	IGSF3
GNRHR	SGMS2	ATP6V1F	IL10
GOLGA6L1	CEP126	ATP6V1FNB	IL10RB
GOLGA7	OR9Q1	ATP6V1G2	IL11
GOSR1	CCR6	ATP7B	IL12A
GP1BA	SPP1	ATP8A1	IL15
GP1BB	ASXL2	ATP8B3	IL17REL
GP2	AKIRIN2	ATPAF1	IL1A
GP9	CPXCR1	ATPSCKMT	IL1B
GPATCH8	IPCEF1	ATR	IL1R1
GPD2	CDK6	ATRAID	IL1RN
GPI	DESI1	ATRIP	IL2
GPM6B	JAG1	ATRN	IL2RA
GPNMB	CCDC14	ATRX	IL2RB
GPR139	TRANK1	ATXN1	IL2RG
GPR143	LRRC31	ATXN10	IL4R
GPR179	CSNK1A1	ATXN1L	IL5
GPRASP2	ALX4	ATXN3	IL5RA
GPX1	SOCS5	ATXN3L	IL6
GPX8	TRIM32	ATXN7	IL6R
GRB10	CCM2	ATXN7L3	IL7
GRIA1	CRACDL	ATXN7L3B	IL9
GRIA2	TBC1D3K	AURKB	IMPDH1
GRIA3	YWHAB	AURKC	INSR
GRIA4	CDX1	AUTS2	IP6K1
GRIK1	VTI1A	AVPR1A	IP6K2
GRIK3	NEK11	AVPR1B	IRGQ
GRIN1	C12orf45	AVPR2	ITGA11
GRIN2A	SOS2	AWAT1	ITGA4
GRIN2B	HACD2	AWAT2	ITGA6
GRIN2C	ETF1	AXL	ITGAM
GRIN2D	GYS2	AZGP1	ITGB3
GRINA	ADAMTS5	AZI2	ITGB6
GRK4	DCAF8L1	B3GALNT1	ITIH5
GRK6	ST3GAL6	B3GALNT2	ITSN1
GRM2	ARPC5	B3GALT5	JAG1
GRM3	GPR137C	B3GNTL1	JAK3
GRM4	ZSCAN18	B4GALNT1	JMJD8
GRM5	SCAI	B4GALNT2	JPT1
GRM6	LPP	B4GALT2	KCNA1
GRM7	PCMTD1	B9D1	KCNE1
GRM8	FLI1	BAALC	KCNH2
GSN	JAKMIP2	BABAM1	KCNJ1
GSR	ZNF302	BABAM2	KCNJ2
GSS	TYRO3	BACE1	KCNJ5
GSTA2	ZNF148	BACH1	KCNQ1
GSTA3	NAALADL2	BACH2	KCTD11
GSTM1	NPEPPS	BAG1	KDM2B
GSTM2	HMGCR	BAG4	KHK
GSTM3	B3GAT2	BAG5	KIT
GSTM4	GABRB2	BAG6	KITLG
GSTM5	USP14	BAIAP2	KLHL31
GTDC1	SERPINB8	BAIAP3	KLHL5
GTF2IRD2B	FKBP1A	BAK1	KLK2
GUCY1A1	ABCA8	BANF1	KNG1
GUCY1A2	GTDC1	BANK1	KRT12
GUCY1B1	KLRD1	BANP	KRT14
GUCY2D	MLH1	BARD1	KRT5
GUK1	CAPN8	BASP1	KRTAP5-2
GUSB	AKAP5	BBC3	L1CAM
H2BW1	SEC22C	BBIP1	L3MBTL3
HADHA	EOMES	BBS12	LAMA2
HADHB	ARHGAP10	BBS4	LAMA3
HAO2	VAX2	BBS9	LAMTOR4
HBA1	MAGEL2	BBX	LCLAT1
HBA2	RBM15	BCAM	LCN10
HBB	CBX4	BCAP29	LDLR
HBD	KCNJ2	BCAP31	LDLRAD4
HCFC1R1	CLVS1	BCAR3	LEKR1
HCST	NIN	BCAS3	LEMD1
HDGFL2	CPD	BCAS4	LEP
HEXA	PRKAA2	BCAT1	LEPR
HEXB	TLR4	BCAT2	LHCGR
HFE	API5	BCKDHA	LHX8
HGD	IL1A	BCKDK	LIG1
HGF	EVA1A	BCL2A1	LIN28B
HK1	NSG1	BCL2L1	LIPA
HK2	TBL1XR1	BCL2L11	LMBRD2
HLCS	SLC39A6	BCL2L12	LMO3
HMBS	CXCL6	BCL2L13	LORICRIN
HMCES	BRAF	BCL2L15	LPL
HMGCL	UBLCP1	BCL2L2	LRIF1
HMGCR	RNF212	BCL6	LRRC18
HMGXB4	COL8A1	BCL7A	LRRC55
HNF1A	PIK3CB	BCLAF1	LRSAM1
HNF1B	GRIK2	BCO2	LSS
HNF4A	ANXA2	BCOR	LTA
HNRNPD	SEC23A	BCORL1	LTA4H
HNRNPL	RCC1	BDKRB2	LTBP1
HOXA13	LARS1	BDNF	LTBP2
HOXD13	NFIA	BEAN1	LYST
HPGD	TBC1D32	BEGAIN	LYZ
HPRT1	NOL4	BEND3	MAGED1
HPS1	PAM	BEND4	MANBAL
HPX	KRT76	BEND7	MAOA
HRG	UBP1	BEST1	MAOB
HRH1	ENSA	BET1L	MAPKAP1
HSD11B2	BUB3	BEX2	MARCHF2
HSD17B1	ERC2	BEX4	MARCHF8
HSD17B3	CAMSAP1	BEX5	MAT1A
HSD17B4	SURF1	BFSP1	MBL2
HSD3B1	SMAD1	BHLHB9	MC2R
HSD3B2	HNRNPK	BHMT2	MCTP1
HSFY2	C16orf72	BICC1	MED15
HTN3	INO80D	BICD1	MED8
HTR1A	LCOR	BICD2	MEFV
HTR1B	NEIL1	BICDL2	MEN1
HTR1D	CPA3	BID	MET
HTR1E	KCNQ5	BIRC2	MFAP3L
HTR1F	ZNF44	BIRC3	MGLL
HTR2A	NRK	BIRC5	MGP
HTR2B	TADA1	BIVM	MID1
HTR2C	BASP1	BLCAP	MITF
HTR3A	ADAM23	BLID	MLH1
HTR4	UNC80	BLMH	MME
HTR6	ROPN1	BLNK	MMUT
HTR7	ZFYVE26	BLOC1S2	MOG
IAPP	SAMD12	BLOC1S5	MPZ
ICAM1	CDKL5	BLVRA	MS4A2
ICAM2	ARRB1	BLVRB	MSH2
IDNK	PAQR9	BMERB1	MTM1
IDS	RPS6KA3	BMF	MTR
IDUA	RBMS1	BMP1	MTTP
IFNA2	ZNF740	BMP2	MTUS1
IFNAR1	PCDH17	BMP3	MTX2
IFNG	HS3ST3A1	BMP4	MVK
IFNGR1	ELK4	BMPR1B	MXI1
IFRD1	ZFYVE16	BMPR2	MXRA7
IGF1	CARHSP1	BNIP1	MYBPC3
IGF1R	PTGES3	BNIP5	MYH7
IGF2	RNF38	BNIPL	MYL3
IGF2BP2	DKK2	BOD1	MYO5A
IGF2R	POMP	BOD1L2	MYO7A
IGFBP1	GTF2I	BORCS7	NAGA
IGFBP2	RABL3	BORCS8	NAT1
IGFBP3	MGST2	BPIFA3	NCAM1
IGFBP5	TERT	BPY2B	NCCRP1
IGFBPL1	WNK3	BPY2C	NCF2
IGFL2	PLEKHA3	BRCC3	NCF4
IGFL4	KLF6	BRD2	NCK2
IGIP	SINHCAF	BRD7	NDP
IGSF3	NEK3	BRD8	NDUFV3
IL10	REST	BRD9	NEU1
IL10RB	VPS36	BRDT	NEURL4
IL11	RASA1	BRF1	NEXMIF
IL12A	EPB41L5	BRI3	NF1
IL13RA2	PPM1M	BRMS1	NF2
IL15	LGALSL	BRPF1	NFASC
IL17REL	ATF7	BRSK2	NFKBIZ
IL1A	AC034228.3	BSCL2	NIPA2
IL1B	TASP1	BSDC1	NKAPL
IL1R1	ZNF860	BTBD1	NKIRAS2
IL1RN	H3-3B	BTBD11	NME1
IL2	CBX7	BTBD17	NOMO3
IL2RA	SRGAP1	BTBD18	NOS1
IL2RB	GMFB	BTBD19	NOS2
IL2RG	SOX14	BTBD7	NOTCH3
IL3	BNC2	BTBD9	NPC1
IL4R	SMAD7	BTD	NPHP1
IL5	LRBA	BTF3	NPR1
IL5RA	ZFP14	BTF3L4	NPR3
IL6	PSIP1	BTG3	NPY1R
IL6R	BHLHE40	BTLA	NPY2R
IL7	SPATA6L	BTN2A1	NQO1
IL9	AQP11	BTN2A2	NQO2
IMPDH1	LRRC1	BTN3A1	NR0B1
INPP5J	TMEM94	BTN3A2	NR3C1
INSR	CCDC182	BTN3A3	NR3C2
IP6K1	ARMC1	BTNL8	NRARP
IP6K2	ACVR2A	BTRC	NT5C1B
IRGQ	USP15	BUB1	NT5C3A
ITGA11	CRIPT	BUB1B	NTRK2
ITGA2B	INSIG1	BUB1B-PAK6	NTRK3
ITGA4	TRIM52	BUB3	NUMB
ITGA6	AKT3	BUD23	NUP58
ITGAM	AADAC	BVES	NWD1
ITGAX	DIP2B	BZW1	OAT
ITGB2	TBPL1	BZW2	OCA2
ITGB3	DVL1	C10orf105	OCRL
ITGB4	CASP14	C10orf126	ODF2L
ITGB6	SDAD1	C10orf53	OPN1MW
ITGB7	TARDBP	C10orf62	OPRD1
ITIH5	PI4K2B	C10orf71	OPRK1
ITSN1	C2orf69	C10orf90	OPRL1
JAG1	RNF207	C11orf21	OPRM1
JAK3	KIAA0040	C11orf49	OPTN
JMJD8	GCNT1	C11orf68	OR13A1
JPT1	SRPRA	C11orf71	OR9Q1
KCNA1	PAXIP1	C11orf86	OSBPL8
KCNE1	FGF14	C11orf91	OXCT1
KCNH2	RAP1GDS1	C11orf96	OXTR
KCNJ1	SUN2	C11orf97	P4HA1
KCNJ11	DAAM1	C12orf40	P4HB
KCNJ2	UHMK1	C12orf42	PAFAH1B1
KCNJ5	CUL4B	C12orf71	PAFAH2
KCNQ1	NEXMIF	C12orf73	PAH
KCTD11	GCA	C12orf75	PALM2AKAP2
KDM2B	DCAF7	C14orf132	PAM
KEL	CNOT6L	C14orf28	PAMR1
KHK	ERBB3	C14orf93	PARP3
KIT	ABCC4	C15orf40	PARVB
KITLG	EXD3	C15orf61	PAX2
KLHDC9	PTP4A2	C15orf62	PAX3
KLHL31	STXBP3	C15orf65	PAX6
KLHL5	SIRT1	C16orf82	PCBD1
KLK2	NCOA2	C16orf86	PCCA
KLKB1	SAMD8	C16orf87	PCCB
KNG1	ZBTB44	C16orf89	PCSK1
KRT10	DAB2	C16orf90	PDE1A
KRT12	SH3GL2	C16orf91	PDE1B
KRT14	RAD54L	C16orf92	PDE3A
KRT17	RC3H2	C16orf95	PDE3B
KRT2	AIPL1	C17orf100	PDE4C
KRT5	WAC	C17orf107	PDE4DIP
KRT9	STEAP4	C17orf49	PDE6A
KRTAP5-11	SERBP1	C17orf67	PDE6B
KRTAP5-2	MID2	C17orf80	PDE9A
KRTAP5-5	PUS7L	C17orf97	PDHA1
KYAT3	SLC25A36	C17orf98	PDHB
L1CAM	UNC5D	C17orf99	PDPN
L3MBTL3	FAXC	C18orf21	PECAM1
LAMA2	CC2D2A	C18orf25	PEX1
LAMA3	TFCP2L1	C18orf32	PEX12
LAMB3	USP34	C18orf63	PEX2
LAMTOR4	ASH1L	C19orf12	PEX5
LCLAT1	MATN2	C19orf38	PEX6
LCN10	NR3C1	C19orf47	PEX7
LDLR	CDC6	C19orf81	PFKL
LDLRAD4	SP6	C19orf84	PFKM
LEKR1	SPAG9	C1D	PGK1
LEMD1	ARPP19	C1GALT1C1	PGR
LEP	STRIP1	C1QB	PHETA2
LEPR	EPN2	C1QBP	PHEX
LGMN	TTLL7	C1QC	PHKA2
LHCGR	PAIP2B	C1QL3	PHKB
LHX8	CAMTA1	C1QL4	PHKG2
LIG1	STRN	C1QTNF12	PICALM
LIN28B	ARL5B	C1QTNF5	PITX2
LINC02872	SLITRK1	C1QTNF7	PIWIL3
LINC03106	ENPP5	C1QTNF9B	PKD1
LINGO4	CUL2	C1orf116	PKD2
LIPA	ZSWIM6	C1orf122	PKLR
LMBRD2	PCDHA12	C1orf127	PKP1
LMO3	KBTBD7	C1orf141	PKP2
LOC118142757	LAS1L	C1orf146	PKP4
LORICRIN	EPB41L4B	C1orf167	PLA2G5
LPL	GSE1	C1orf185	PLA2G6
LRIF1	LRRC57	C1orf189	PLA2R1
LRRC18	AGFG1	C1orf198	PLAT
LRRC52	CSF1R	C1orf210	PLCB3
LRRC55	EIF2S3B	C1orf226	PLCB4
LRSAM1	VPS4A	C1orf43	PLCXD3
LSS	ITPR2	C1orf53	PLEC
LTA	ERI2	C1orf68	PLEKHA1
LTA4H	SNRK	C1orf94	PLEKHG7
LTBP1	PLAGL2	C2	PLG
LTBP2	KIF11	C20orf202	PLOD1
LYST	MEIOC	C20orf27	PLOD2
LYZ	PDE10A	C21orf62	PLP1
MAD2L1BP	RNF19A	C21orf91	PMM2
MAGED1	PCDHB4	C22orf23	PMP22
MAN2B1	PPIP5K2	C22orf39	PMS2
MANBAL	SPRED1	C2CD4B	POLR1F
MAOA	C1QTNF8	C2CD4C	PON1
MAOB	XKR4	C2CD6	PON2
MAP1LC3C	R3HCC1L	C2orf68	POU1F1
MAP3K15	ATXN2L	C2orf73	POU3F4
MAPKAP1	SON	C2orf74	PPARA
MARCHF2	SIK3	C2orf76	PPDPFL
MARCHF8	TMSB15B	C2orf78	PPIC
MAT1A	AL590132.1	C2orf80	PPP1R27
MBL2	ACVR1C	C2orf81	PPP2CB
MC2R	SMC6	C2orf83	PPP3CA
MCTP1	ZBTB43	C2orf88	PPP3R1
MED11	HS3ST1	C3orf18	PPT1
MED15	AP3B2	C3orf20	PRDM2
MED8	CSTF1	C3orf52	PRIM2
MEFV	C1orf185	C3orf56	PRLR
MEN1	PPP1R3A	C3orf70	PRNP
MET	EIF1B	C4A	PROS1
METRNL	ZNF99	C4B	PRPH2
METTL13	ZIC2	C4BPA	PRR13
MFAP3L	WDR26	C4orf3	PRRG1
MGLL	DCUN1D3	C4orf33	PRSS37
MGP	MBNL3	C4orf46	PRY2
MID1	ZNF717	C4orf51	PSEN1
MITF	ELAVL4	C5AR2	PSEN2
MLH1	RMND5A	C5orf24	PSRC1
MME	PABPN1	C5orf47	PTAFR
MMUT	BHLHE22	C5orf49	PTCH1
MOG	ASAH2	C5orf52	PTEN
MPO	NIPAL3	C5orf58	PTER
MPZ	MIPOL1	C5orf60	PTGDR
MS4A2	AP5M1	C5orf63	PTGER2
MSH2	SFT2D2	C6	PTGER4
MTFP1	ZNF814	C6orf120	PTGFR
MTM1	TMF1	C6orf132	PTGIS
MTR	NLGN1	C6orf136	PTGS1
MTTP	SOCS7	C6orf141	PTGS2
MTUS1	FNIP2	C6orf201	PTH
MTX2	RBM25	C6orf226	PTS
MVK	RIOX2	C6orf58	PUS1
MXI1	CYB5R4	C7	QDPR
MXRA7	PRKD3	C7orf25	QSOX1
MYBPC3	RNF41	C7orf57	RAB11FIP1
MYH7	BX664615.2	C7orf61	RAB19
MYL2	ADAM22	C8A	RAB37
MYL3	NUTM2D	C8B	RABL2B
MYL4	SPRY2	C8G	RAG1
MYO5A	FOXJ3	C8orf34	RAG2
MYO7A	BARD1	C8orf44-SGK3	RARA
MYOC	ANGPT1	C8orf48	RARB
NAGA	CACUL1	C8orf58	RB1
NAGLU	FGFRL1	C8orf74	RBMS3
NAT1	PROX1	C8orf82	RBMY1D
NAT2	KCNQ3	C8orf88	RBMY1E
NCAM1	MBD2	C9orf116	RBPMS
NCCRP1	RAB30	C9orf131	RECQL5
NCF1	ZC3H6	C9orf152	REEP3
NCF2	TMEM248	C9orf153	REG3G
NCF4	SEPSECS	C9orf43	RFX2
NCK2	RNF217	C9orf47	RFX5
NDP	PHACTR4	C9orf57	RFXAP
NDUFV3	CAB39	C9orf72	RGS10
NEU1	HSD17B13	CA1	RHBDF2
NEURL4	ZNF615	CA10	RHEX
NEXMIF	CRHR2	CA11	RHO
NF1	FGF13	CA12	RLBP1
NF2	CNR1	CA4	RNASE9
NFASC	PHF20	CA6	RNASEK
NFKBIZ	RFTN2	CA7	RORC
NFU1	DMXL2	CA9	RPE65
NIPA2	HOXC8	CAAP1	RPGR
NKAPL	HEY1	CAB39	RPL13
NKIRAS2	PPP6R2	CAB39L	RPL22
NME1	PHF10	CABIN1	RPL23A
NOMO3	G2E3	CABLES1	RPL27A
NOS1	KRAS	CABP1	RPL28
NOS2	TSHZ1	CACFD1	RPL32
NOS3	ACSM2B	CACNA1A	RPL34
NOTCH3	TMCO1	CACNA1B	RPL37
NPC1	MORC3	CACNA1C	RPL39
NPHP1	ZFYVE9	CACNA1D	RPL9
NPR1	UMOD	CACNA1E	RPS3
NPR3	SGMS1	CACNA1G	RPS6KA1
NPY	SRI	CACNA1H	RPS6KA2
NPY1R	ZNF618	CACNA1I	RPS6KA4
NPY2R	BCL7A	CACNA1S	RREB1
NQO1	ARNTL	CACNA2D1	RS1
NQO2	ZBTB37	CACNA2D2	RTL4
NR0B1	STOX2	CACNB1	RUNX1
NR3C1	CSRNP3	CACNB2	RWDD1
NR3C2	MAT2A	CACNB3	RYK
NRARP	SCN2A	CACNB4	RYR1
NT5C1B	SUPT3H	CACNG1	SAG
NT5C3A	PAK5	CACTIN	SAXO2
NTRK1	TIGD1	CACYBP	SCN4A
NTRK2	CBFA2T3	CADM1	SCN5A
NTRK3	PDZD2	CADM2	SCP2
NUMB	SH3TC2	CADM3	SDC1
NUP58	SEC11A	CADPS2	SDCBP
NWD1	MEIS3	CALCA	SELE
OAT	CCNC	CALCB	SELL
OCA2	TMEM106B	CALCOCO2	SEMA3B
OCRL	HECTD2	CALCR	SEPTIN2
ODF2L	ZFP90	CALCRL	SERPINA1
OGDH	NBPF26	CALHM1	SERPINA5
OPN1MW	LMBRD2	CALHM3	SERPINA7
OPRD1	FUT9	CALHM4	SERPIND1
OPRK1	TBC1D12	CALN1	SERPINE1
OPRL1	AC010547.4	CALU	SERPINF2
OPRM1	ERCC5	CAMK2B	SF3B1
OPTN	KCNJ6	CAMK2D	SFR1
OR13A1	PAX5	CAMK2G	SFTPB
OR2W5P	RASSF5	CAMKK2	SGCB
OR4N4	AMBN	CAMSAP3	SGCD
OR9Q1	DDX3X	CAMTA1	SGCG
ORM1	NAP1L5	CAMTA2	SH3BGR
ORM2	ELK3	CAND2	SH3D19
OSBPL8	AC091057.5	CANT1	SHH
OTC	ATXN7L1	CANX	SHISA2
OXCT1	RASGRF2	CAP1	SHOX
OXTR	C1GALT1C1	CAPG	SIAH1
P4HA1	MAPKBP1	CAPN1	SLC10A2
P4HB	NOVA2	CAPN14	SLC11A1
PAFAH1B1	DUSP7	CAPN3	SLC11A2
PAFAH2	FAM174A	CAPN8	SLC12A1
PAH	BLOC1S6	CAPNS1	SLC12A3
PALM2AKAP2	ZC3H14	CAPRIN2	SLC25A20
PAM	PTCH1	CAPSL	SLC25A25
PAMR1	ERVV-2	CAPZB	SLC26A2
PARP3	C20orf96	CARD14	SLC26A3
PARVB	FCHO2	CARD17	SLC26A4
PAX2	GNB5	CARD8	SLC2A2
PAX3	SATB2	CARF	SLC30A2
PAX6	KRT28	CARHSP1	SLC35D3
PC	NRG4	CARMIL1	SLC35E4
PCBD1	MTHFR	CARNS1	SLC3A1
PCCA	IGF2BP2	CARS1	SLC4A1
PCCB	OR7E24	CASK	SLC5A1
PCSK1	SLC2A14	CASKIN2	SLC5A5
PDE1A	KPNB1	CASP1	SLC6A19
PDE1B	TOGARAM1	CASP10	SLC7A2
PDE3A	BIRC6	CASP2	SMAD1
PDE3B	CPEB4	CASP4	SMAD2
PDE4C	POU6F2	CASP5	SMAD5
PDE4DIP	KDM6A	CASP6	SMARCB1
PDE6A	SIPA1L2	CASP7	SMARCD3
PDE6B	PPP1R2B	CASP8	SMC4
PDE9A	TBC1D3H	CASP8AP2	SMIM29
PDHA1	GATM	CASP9	SMN1
PDHB	ZNF33A	CASQ1	SMPD1
PDPN	TBK1	CASQ2	SMPDL3B
PDX1	PTEN	CASR	SNCA
PECAM1	TBC1D3G	CASS4	SNU13
PEPD	GASK1B	CAST	SOD1
PEX1	PTPN9	CASTOR1	SOD2
PEX12	MAGEB16	CASTOR2	SOX9
PEX2	PPP1R2	CATSPERE	SP140
PEX5	LCMT2	CATSPERZ	SP5
PEX6	NUP107	CAV1	SPDYA
PEX7	HERC2	CAV2	SPDYE3
PFKL	RAPGEF2	CAV3	SPOP
PFKM	MEF2A	CAVIN4	SPOPL
PGK1	NKAIN3	CBFA2T2	SPP1
PGR	SPDYE2B	CBLN3	SPTB
PHETA2	DRP2	CBS	SRD5A2
PHEX	NAV2	CBWD1	SREBF1
PHKA2	QKI	CBWD5	SS18
PHKB	SPDYE2	CBWD6	ST8SIA6
PHKG2	ATP7A	CBX1	STAR
PICALM	SOCS1	CBX5	STATH
PIM3	TMC1	CBY1	STEAP3
PITX2	PLAG1	CC2D2A	STK16
PIWIL3	UNC45A	CC2D2B	STRADA
PKD1	ARHGAP29	CCDC102B	STS
PKD2	VCPIP1	CCDC103	STUM
PKLR	SORCS1	CCDC107	STX16
PKP1	PSAP	CCDC110	SUMO1
PKP2	CLCN5	CCDC112	SUMO2
PKP4	CEP97	CCDC113	SUMO4
PLA2G2A	RGS5	CCDC120	SUOX
PLA2G5	SLC10A7	CCDC124	TAFA3
PLA2G6	UHRF2	CCDC136	TAFA4
PLA2R1	PSTK	CCDC144NL	TAGLN
PLAT	TGIF2	CCDC149	TAP1
PLAUR	SCARA3	CCDC150	TAP2
PLCB3	CHRNB2	CCDC152	TAT
PLCB4	DPY19L1	CCDC157	TBC1D3C
PLCXD3	LEMD3	CCDC158	TBX5
PLEC	LAMTOR3	CCDC162P	TCEAL1
PLEKHA1	MAP3K20	CCDC169	TCEAL3
PLEKHG7	FERMT2	CCDC169-SOHLH2	TCEAL4
PLG	CCDC184	CCDC17	TCEAL6
PLOD1	METAP1	CCDC173	TCEAL8
PLOD2	CNPPD1	CCDC175	TCEAL9
PLP1	PRPF40A	CCDC177	TCHHL1
PMM2	APOOL	CCDC178	TCOF1
PMP22	LRRTM2	CCDC179	TCP1
PMS1	RAB33A	CCDC184	TDP1
PMS2	AC242842.3	CCDC189	TEK
PNP	CBX5	CCDC28A-AS1	TFG
POLR1F	HIVEP2	CCDC30	TGFB1
POLR2A	CREBZF	CCDC32	TGFBI
POLR2B	FRS2	CCDC40	THAP7
POMC	EIF4E	CCDC42	THBD
PON1	PKIA	CCDC43	THOC5
PON2	GABRA3	CCDC51	THPO
PON3	RFX3	CCDC61	THRB
POR	RSPO3	CCDC66	TIMM50
POTEA	FAM168A	CCDC68	TIMP3
POTEG	ZCCHC2	CCDC7	TM6SF2
POU1F1	PPP2R1B	CCDC73	TMEM198
POU3F4	ZBTB11	CCDC74A	TMEM200B
PPARA	C14orf39	CCDC74B	TMEM220
PPDPFL	C12orf76	CCDC77	TMEM64
PPIB	TMEM33	CCDC78	TNF
PPIC	NKTR	CCDC81	TNNT2
PPP1CA	CHCHD5	CCDC85A	TOMM5
PPP1R27	CCDC27	CCDC85C	TOR1A
PPP2CB	SMIM27	CCDC88A	TP53
PPP3CA	KLHL28	CCDC88C	TPD52L1
PPP3R1	CBL	CCER2	TPD52L3
PPT1	MPP5	CCHCR1	TPI1
PRDM2	ZNF625-ZNF20	CCK	TPM1
PRIM1	N4BP1	CCKAR	TPMT
PRIM2	FGD4	CCL20	TPO
PRKCSH	GALNTL6	CCL25	TPP1
PRL	EIF5A2	CCL3L3	TPST2
PRLR	CD274	CCL5	TRIM13
PRNP	PCGF5	CCM2	TRIM37
PROC	UXS1	CCN4	TRIM6
PROS1	SYNE1	CCNA1	TRIM6-TRIM34
PRPH2	SAMD4A	CCNA2	TRIM67
PRR13	SLC30A7	CCNC	TRIM72
PRRG1	CFLAR	CCND3	TRPM3
PRRG2	HTR4	CCNE1	TSC1
PRSS37	ZDHHC3	CCNH	TSC2
PRY2	IGF2	CCNI2	TSHR
PSEN1	DSEL	CCNJ	TSPAN17
PSEN2	EN2	CCNK	TSPYL6
PSRC1	ZNHIT6	CCNL2	TTC3
PTAFR	NTS	CCNQ	TTC32
PTCH1	SLTM	CCNT1	TTPA
PTEN	ERO1A	CCNT2	TTR
PTER	G3BP2	CCNYL1	TTYH1
PTGDR	MECP2	CCP110	TULP4
PTGDS	CBFB	CCPG1	TUSC1
PTGER2	OR6C4	CCR2	TWIST1
PTGER4	PHACTR2	CCR3	TYRP1
PTGFR	PPM1H	CCR5	UACA
PTGIR	TANC2	CCR9	UBASH3A
PTGIS	NPTN	CCSER1	UBE2W
PTGS1	AGGF1	CCT3	UBE3A
PTGS2	PUM1	CCT4	UGP2
PTH	ZNF425	CCT6A	UGT1A1
PTH1R	GRIK1	CCT6B	UHRF1BP1L
PTRH1	ESPL1	CCT7	UMOD
PTS	PEA15	CD101	UMODL1
PUS1	SORL1	CD109	UMPS
QDPR	UGGT1	CD14	UROS
QSOX1	TIAM1	CD151	USP20
RAB11FIP1	BBC3	CD164	VDR
RAB19	PIK3C2A	CD1E	VHL
RAB37	ZFAT	CD200	VPS54
RABL2B	GAP43	CD200R1L	WAS
RAG1	MGAT2	CD209	WASHC2A
RAG2	AMER2	CD22	WDHD1
RARA	PIGN	CD244	WDR31
RARB	TCAF2	CD247	WDR33
RARG	CSTF2	CD27	WDR35
RB1	PLCL2	CD274	WDR89
RBMS3	KCNE4	CD28	WLS
RBMY1D	MAX	CD2BP2	WNK3
RBMY1E	ZDHHC7	CD300A	WRN
RBPMS	MTMR12	CD300LG	WT1
RECQL5	MON2	CD302	XDH
REEP3	COPS2	CD320	XPA
REG3G	NR0B1	CD33	YPEL2
REN	CCL20	CD34	ZDHHC13
RESP18	FSBP	CD36	ZDHHC9
RFX2	PPP2CA	CD37	ZFYVE27
RFX5	TRDMT1	CD3E	ZNF121
RFXAP	ZNF844	CD3G	ZNF182
RGS10	PIEZO2	CD4	ZNF280D
RHAG	RAP1A	CD40	ZNF37A
RHBDF2	MOSMO	CD40LG	ZNF425
RHEX	SLC26A4	CD44	ZNF429
RHO	PRR5L	CD48	ZNF468
RLBP1	HBP1	CD53	ZNF470
RNASE9	RASSF8	CD55	ZNF473
RNASEK	MRRF	CD58	ZNF483
ROM1	A1CF	CD59	ZNF484
RORC	TEC	CD6	ZNF599
RPE65	SOD2	CD63	ZNF676
RPGR	P2RX5-TAX1BP3	CD68	ZNF705A
RPL13	RNF13	CD70	ZNF740
RPL22	PRPF18	CD74	ZNF761
RPL23A	CAPRIN1	CD79B	ZNF774
RPL27A	CPB2	CD82	ZNF780B
RPL28	SALL1	CD83	ZNF782
RPL29	GALC	CD84	ZNF813
RPL32	HECA	CD86	ZNF835
RPL34	ZFP37	CD99	ZSCAN2
RPL37	MAN1A2	CD99L2	ZWINT
RPL39	FICD	CDADC1	ZYG11A
RPL9	HIPK3	CDC14B	ACTR2
RPS3	TBKBP1	CDC16	BRD9
RPS6KA1	YTHDC1	CDC20B	C12orf29
RPS6KA2	AC010327.2	CDC27	C20orf202
RPS6KA4	SLC10A6	CDC42	KIAA0930
RREB1	CHST9	CDC42EP3	LUZP2
RS1	VPS53	CDC42SE1	MEIS3
RTL4	ATM	CDC42SE2	SLX4IP
RTP2	ME2	CDC45	SPANXN1
RUNX1	BAZ2B	CDC5L	SPANXN5
RWDD1	DCUN1D1	CDC6	TUT4
RYK	GJA5	CDC7	USF3
RYR1	ZNF33B	CDCA7L	VPS8
SAA1	RBM4	CDCA8	VWA8
SAG	ZNF720	CDH13	AADACL4
SAXO2	CNKSR3	CDH16	ABI1
SCN4A	DUSP10	CDH17	ACER2
SCN5A	GHSR	CDH19	ADAL
SCNN1B	TCERG1	CDH23	AFMID
SCP2	DIP2C	CDH4	AK6
SDC1	BDKRB2	CDHR1	AKT1
SDCBP	NUDT3	CDHR4	AKTIP
SELE	OR2T2	CDHR5	ALDH18A1
SELL	PEAK1	CDIN1	ALG10B
SEMA3B	IL6ST	CDIP1	ANKRD16
SEPTIN2	SPRYD4	CDK1	ANKRD20A2P
SERPINA1	CEP43	CDK10	ANKRD20A3P
SERPINA5	ZNF436	CDK15	ANO9
SERPINA7	WWC1	CDK16	ARGFX
SERPIND1	LHX9	CDK17	ARHGAP28
SERPINE1	FKBP4	CDK20	ARSI
SERPINF2	NCBP2L	CDK2AP2	ASB11
SERPING1	AC013489.1	CDK3	ATP11C
SF3B1	SLC16A3	CDK4	AURKC
SFI1	IKZF1	CDK5	BAG5
SFR1	TCF4	CDK5RAP1	BCAM
SFTPB	LDAH	CDK5RAP2	BCAS4
SGCA	SLC35A3	CDK5RAP3	BCL2L15
SGCB	GUCY1A2	CDK6	BIRC5
SGCD	GABRG2	CDK8	BNIP5
SGCG	PHC3	CDK9	BTBD1
SGSH	SNTG1	CDKL3	BTBD11
SH3BGR	PRKG1	CDKL4	C10orf62
SH3D19	APC	CDKN1A	C14orf28
SHH	BRWD3	CDKN1C	C16orf86
SHISA2	SLITRK2	CDKN2A	C1GALT1C1
SHOX	ENTPD3	CDKN2C	C1QL3
SIAH1	FAM83D	CDKN3	C1orf167
SLC10A2	TCAF1	CDNF	C2orf68
SLC11A1	CCDC142	CDON	C2orf76
SLC11A2	MEMO1	CDRT15L2	C8orf58
SLC12A1	USP8	CDRT4	C9orf152
SLC12A3	TMEM47	CDSN	CA7
SLC22A20P	STXBP5	CDV3	CALN1
SLC25A20	RELT	CDX2	CARS1
SLC25A25	ATF6B	CDY1B	CCDC184
SLC26A2	KLF3	CDYL	CCDC66
SLC26A3	ARMCX1	CEACAM1	CCNC
SLC26A4	NCBP2	CEACAM16	CENPP
SLC2A2	IL6	CEACAM19	CFAP157
SLC2A9	MSN	CEACAM21	CHCHD7
SLC30A2	DNAJB4	CEACAM3	CIAO2A
SLC35D3	WBP1L	CEBPG	CKMT1A
SLC35E4	ABHD13	CELF1	CLEC18B
SLC3A1	ACSM2A	CELF2	CLVS2
SLC41A3	KCNIP1	CELF3	CMC4
SLC4A1	RPS27L	CELF4	CNMD
SLC5A1	ADSS2	CELF5	COA6
SLC5A5	PGBD5	CELF6	CREB5
SLC6A19	KIAA0408	CEMIP2	CRLF2
SLC7A2	MYO6	CENPA	CRMP1
SMAD1	VEGFD	CENPK	CT45A1
SMAD2	RGS7BP	CENPL	CT45A3
SMAD5	MBD5	CENPM	CT45A6
SMARCB1	DEXI	CENPN	CTBP1
SMARCD3	NEBL	CENPP	CTNNBIP1
SMC4	SLF2	CENPS-CORT	CTU2
SMIM29	C18orf25	CENPW	CYB561
SMN1	SLC35G1	CENPX	DAPL1
SMPD1	RPL34	CEP112	DBNL
SMPDL3B	CAST	CEP120	DCAF12L2
SNCA	CCDC117	CEP131	DCAF6
SNCB	SEH1L	CEP152	DCAF8L1
SNU13	SRSF2	CEP164	DCTD
SOD1	LHX1	CEP170	DCUN1D2
SOD2	SMIM21	CEP170B	DDR2
SOX9	APLF	CEP41	DDX19B
SP140	OPA1	CEP44	DDX60L
SP5	CDC73	CEP55	DGKK
SPDYA	DDX41	CEP57	DISC1
SPDYE3	SRRM1	CEP57L1	DNAJC21
SPIN2B	VTI1B	CEP63	DNAJC25
SPINK14	UBQLN1	CEP76	DNASE1L1
SPOP	RPP14	CEP78	DNTT
SPOPL	PIK3R1	CEP83	DSTN
SPP1	POU3F2	CEP85	EIF2AK4
SPTB	EMP2	CEP85L	EOLA2
SRD5A2	AIF1L	CEPT1	EPM2A
SREBF1	LRP11	CERKL	ERCC6L2
SS18	RBBP7	CERS5	ERMAP
ST8SIA6	TRIP13	CERS6	ERMN
STAR	PSD4	CES1	ESCO2
STATH	TMEM191C	CES3	EXOC6
STEAP3	CASZ1	CES4A	EXOC7
STK11	KMO	CES5A	FAM102B
STK16	CWC27	CETP	FAM13A
STPG3	HAGH	CFAP126	FAM168B
STRADA	SCD	CFAP157	FAM171A1
STS	KLHL2	CFAP206	FAM221B
STUM	OTX1	CFAP221	FAM227A
STX16	LRP2	CFAP251	FAM47C
SUMO1	RPS6KC1	CFAP299	FAM53A
SUMO2	OSBPL6	CFAP300	FAM71F2
SUMO4	PLPPR5	CFAP410	FAM78B
SUOX	ZNF503	CFAP44	FAM83B
TAFA3	SF3B1	CFAP52	FBXO44
TAFA4	CD47	CFAP57	FBXW7
TAFAZZIN	CCDC169	CFAP58	FIGNL2
TAGLN	WDR77	CFAP61	FLG2
TAGLN3	MINAR2	CFAP65	FOLH1
TAP1	TMEM101	CFAP69	FOXP4
TAP2	ORC5	CFAP73	FRRS1
TARP	ZNF724	CFAP97D1	FXR1
TAT	FAM122B	CFC1	FYTTD1
TBC1D3B	CARF	CFH	GLT8D1
TBC1D3C	FTO	CFHR3	GLYATL3
TBX5	TMEM50B	CFHR4	GNG10
TCEAL1	HMGXB4	CFI	GOLGA7B
TCEAL3	SPA17	CFL2	GOPC
TCEAL4	C9orf64	CFLAR	GOSR2
TCEAL6	EVI2B	CFTR	GRAMD2A
TCEAL8	HHIP	CGA	GRP
TCEAL9	HAUS5	CGGBP1	H3-5
TCHHL1	STX7	CGNL1	HACD4
TCN2	KCNJ10	CGREF1	HAUS8
TCOF1	ADHFE1	CHAC2	HDAC5
TCP1	GTPBP10	CHAD	HERPUD1
TDP1	AL451062.2	CHAMP1	HFM1
TEK	ETAA1	CHCHD4	HNRNPA1L2
TEX11	CLIC2	CHCHD7	HRNR
TFG	GREM1	CHD1	HSP90AA1
TGFB1	NHLH2	CHD1L	HYKK
TGFBI	HECTD4	CHD2	IBA57
TGM1	ARL4C	CHD3	IFIT1B
TH	MALT1	CHD4	IGSF11
THAP7	CYP46A1	CHD8	IL31
THBD	PTPN14	CHEK1	INPP5D
THOC5	SLC35F3	CHEK2	IRAK1BP1
THPO	SEL1L	CHFR	ITM2C
THRB	CBX8	CHGA	KATNAL1
TIMM50	GOLGA1	CHI3L1	KAZN
TIMP3	MYO10	CHI3L2	KCNK2
TM6SF2	MTMR9	CHIA	KCNMA1
TMEM198	IL3RA	CHIC1	KDM1A
TMEM200B	PKP2	CHID1	KHDC3L
TMEM220	ATP6V1C1	CHIT1	KIAA2026
TMEM64	MYH10	CHKA	KNOP1
TNF	PPAT	CHL1	KRIT1
TNNT2	KCNC4	CHM	KRTAP5-10
TOMM5	SULF1	CHMP1A	KRTAP5-6
TOR1A	EIF1AY	CHMP2B	KRTAP5-7
TP53	OAS1	CHMP3	LAT
TPD52L1	TOMM20	CHMP5	LDLRAD1
TPD52L3	ZNF563	CHN1	LDLRAD2
TPI1	OTUB2	CHN2	LELP1
TPM1	SYNJ1	CHODL	LGR6
TPMT	TRIM42	CHORDC1	LHX9
TPO	TRIAP1	CHPF	LLGL2
TPP1	DERPC	CHRDL1	LRIT2
TPST2	DLX3	CHRM1	LRRC38
TRIM13	ALG13	CHRM2	LRRC73
TRIM34	TAFA5	CHRM3	LURAP1
TRIM37	GRIK5	CHRM4	MAEA
TRIM6	INTS2	CHRNA1	MAGEA10
TRIM6-TRIM34	GPR161	CHRNA2	MAGEA11
TRIM67	ZFHX3	CHRNA3	MAGEA4
TRIM72	CFHR2	CHRNA4	MAP3K19
TRPM3	KDM5B	CHRNA5	MARVELD3
TSC1	UBA52	CHRNA6	MCCD1
TSC2	NDFIP1	CHRNA7	MCRS1
TSHR	CDH11	CHRNB1	MDK
TSPAN17	LMO3	CHRNB2	METTL21C
TSPO	GALNT7	CHRNB3	MRNIP
TSPYL6	TEK	CHRNB4	MRPL22
TSR3	RHOQ	CHRND	MSL1
TTC3	POMGNT1	CHRNE	MSMO1
TTC32	ART4	CHST11	MTCP1
TTPA	FBXO47	CHST12	MTX3
TTR	AR	CHST15	MUC21
TTYH1	ZNF470	CHST4	MVB12B
TULP4	UGDH	CHST8	MYLK4
TUSC1	ADAMTSL1	CHST9	MYPOP
TWIST1	DDIT4	CHTF8	NAA30
TYR	BMT2	CHTOP	NCDN
TYRP1	PTBP3	CHUK	NCMAP
UACA	PHF20L1	CHURC1	NHLRC3
UBASH3A	LPAR4	CHURC1-FNTB	NLE1
UBE2W	LIN28B	CIAO2A	NRG3
UBE3A	MS4A6A	CIB1	NUGGC
UGP2	MPHOSPH9	CIB2	OLA1
UGT1A1	AKAP1	CIB4	OPA3
UHRF1BP1L	SEC22B	CIDEA	OPCML
UMOD	SLAIN2	CIDEC	OS9
UMODL1	NDEL1	CIITA	P4HA2
UMPS	FNDC3A	CIRBP	PABPC1L2A
UQCR10	OSTN	CISD2	PAEP
UROD	CTAGE1	CISD3	PAGE2B
UROS	PDGFRA	CIT	PAGE5
USP16	JPT1	CITED2	PAK4
USP20	OOSP2	CIZ1	PAPSS2
VCX3B	MEF2D	CKAP2	PCGF6
VDR	FBXO21	CKAP5	PDLIM5
VHL	CSF2RA	CKLF	PGBD2
VHLL	ACER3	CKLF-CMTM1	PHF19
VPS54	TCTEX1D1	CKMT1A	PHF6
VWF	PPP1R10	CKMT2	PIK3R6
WAS	PKN2	CLASP1	PLPPR5
WASHC2A	BCL6B	CLASP2	PM20D2
WDHD1	TNRC6A	CLASRP	PNLIPRP3
WDR31	ARFGAP3	CLCC1	PPP1R42
WDR33	PHTF1	CLCF1	PRR23B
WDR35	KLF9	CLCN2	PTCHD4
WDR89	CREB1	CLCN3	PTRH2
WLS	PSMA5	CLCN4	PTRHD1
WNK3	C1orf141	CLCN5	PURG
WRN	AMER1	CLCN6	RAB28
WT1	AC011330.3	CLCNKA	RAE1
XDH	TBC1D1	CLCNKB	RAP1A
XKRY2	CUL5	CLDN10	RAP1B
XPA	ZNF555	CLDN11	RCCD1
YBEY	SNX10	CLDN12	RCHY1
YPEL2	PAN3	CLDN14	RFFL
ZDHHC13	N4BP2L2	CLDN15	RFPL4B
ZDHHC9	TDG	CLDN18	RGMB
ZFYVE27	WASL	CLDN19	RGR
ZMAT5	AC091551.1	CLDN2	RIPPLY2
ZNF121	COMMD10	CLDN20	RNASE13
ZNF182	ZDHHC22	CLDN22	RNF187
ZNF280D	KDM5A	CLDN7	RNF215
ZNF32	ACSL4	CLDND1	ROPN1B
ZNF37A	RPS21	CLEC12A	RSPH4A
ZNF425	MTERF3	CLEC12B	RTKN
ZNF429	PSMF1	CLEC17A	RUNX2
ZNF468	SPRED2	CLEC18A	SAMD13
ZNF470	TRAK1	CLEC18B	SAMD3
ZNF473	DIO2	CLEC19A	SATL1
ZNF483	ADCY1	CLEC2A	SEC61G
ZNF484	HOXD3	CLEC2D	SEH1L
ZNF599	PDK3	CLEC2L	SEPTIN5
ZNF676	SLC19A2	CLEC3A	SEPTIN7
ZNF705A	CCT3	CLEC4F	SERP2
ZNF740	YWHAG	CLEC4G	SERPINI2
ZNF761	ANKUB1	CLEC4M	SFMBT2
ZNF774	MKLN1	CLECL1	SGO1
ZNF780B	AL031315.1	CLGN	SH3BP5
ZNF782	SLFN14	CLHC1	SH3PXD2B
ZNF787	CLDN8	CLIC5	SHE
ZNF813	FZD3	CLINT1	SIRT3
ZNF835	HRK	CLIP1	SLC13A3
ZSCAN2	SERTAD4	CLIP3	SLC25A30
ZWINT	C1QTNF7	CLK1	SLC25A53
ZYG11A	EBF2	CLK3	SLC27A6
ACTR2	KRIT1	CLLU1-AS1	SLC3A2
B3GNTL1	TTBK1	CLN3	SLC45A2
BRD9	PHIP	CLOCK	SLC5A9
C12orf29	CELF1	CLP1	SLC6A17
C20orf202	CDH8	CLPB	SLC9A4
CEP131	MMP21	CLPS	SLTM
HS3ST6	ZNF800	CLRN1	SMCO3
KIAA0930	XRN1	CLSPN	SNX30
LBX2	FARP2	CLSTN1	SOGA3
LUZP2	CRTC1	CLTA	SORBS3
MEIS3	MRPL9	CLVS2	SORCS1
PRAMEF4	NSUN3	CMC4	SP3
SLX4IP	PGM3	CMKLR1	SPIN3
SPANXN1	SLC12A3	CMKLR2	SPIN4
SPANXN5	S100PBP	CMSS1	SPRN
TUT4	MRI1	CMTM2	SPRR2B
USF3	AXIN2	CMTM5	SPRR2F
VPS8	GART	CMTR2	SPRTN
VWA8	SUPT16H	CNBD2	SRRD
AADACL4	GOLGA8F	CNBP	SSBP3
ABI1	DCLK1	CNDP2	SUGP2
ACER2	MAP2K1	CNGA1	SUPT20H
ACTBL2	GAREM1	CNGA3	TCEAL5
ADAL	ZEB2	CNGB1	TDRD6
AFMID	SLC2A3	CNIH4	TECRL
AGPAT2	GDF11	CNKSR2	THEMIS
AK6	SMIM13	CNMD	TM9SF1
AKT1	NPIPB3	CNOT10	TMCC1
AKTIP	APCDD1	CNOT2	TMEM201
ALDH18A1	CCDC152	CNOT4	TMEM230
ALG10B	WDR31	CNOT9	TMEM273
ANKRD16	ETNK2	CNPY1	TMEM30B
ANKRD20A2P	PDSS2	CNPY2	TMEM44
ANKRD20A3P	MIOS	CNR1	TMEM82
ANO9	ARFGEF3	CNRIP1	TNK2
ANXA2R	MLLT10	CNST	TRAPPC2
ARGFX	FBXL20	CNTF	TRIM36
ARHGAP28	SCN3B	CNTFR	TRIM61
ARHGAP8	MED1	CNTLN	TRNP1
ARHGEF10L	ROR1	CNTN1	TSC22D3
ARSI	DNAH6	CNTN4	TSPO2
ASB11	SP2	CNTN5	TTC7B
ATP11C	MARF1	CNTNAP3B	USP1
ATP6AP1L	LARP4	CNTROB	USP21
AURKC	TPK1	COA3	VMA21
AWAT1	PABPC1	COA5	VMAC
BAG5	SCN1A	COA6	VPS13A
BCAM	WSB2	COASY	XKR7
BCAS4	ENTPD7	COBLL1	XKR9
BCL2L15	BBS9	COCH	ZBTB16
BEX5	AZIN1	COG2	ZC2HC1B
BIRC5	MGMT	COG4	ZC3H12B
BNIP5	R3HDM1	COG5	ZHX1
BTBD1	CAPN2	COG6	ZIK1
BTBD11	ANKRD42	COL10A1	ZKSCAN2
C10orf62	SEC24D	COL11A1	ZMAT1
C14orf28	NAP1L1	COL11A2	ZNF107
C16orf86	MYNN	COL17A1	ZNF2
C17orf97	OR5AU1	COL1A1	ZNF260
C1GALT1C1	GALNTL5	COL25A1	ZNF302
C1QL3	MSL2	COL26A1	ZNF311
C1QTNF12	IDE	COL3A1	ZNF638
C1orf146	SAP30L	COL4A2-AS2	ZNF648
C1orf167	PCF11	COL4A3	ZNF655
C1orf189	NEK10	COL4A4	ZNF763
C2orf68	ANKFN1	COL4A5	ZNF766
C2orf76	OR14I1	COL5A1	ZNF780A
C6orf58	FAM221A	COL5A2	ZNF789
C8orf58	FOXG1	COL6A5	ZNF793
C9orf152	TIMP3	COL6A6	ZSCAN23
CA7	ANTXR2	COL7A1	ZYX
CALN1	LSAMP	COLCA2	ABCC5
CARS1	ZC3H10	COLEC11	ABCF1
CCDC157	NPTX1	COMMD3-BMI1	ABHD17B
CCDC184	DSN1	COMMD5	ACTL10
CCDC66	RSAD2	COMMD7	ADAR
CCNC	TFDP2	COMMD9	ADGRE5
CDK5RAP2	PAG1	COMP	ADGRG6
CENPP	ZNF117	COMT	ADIG
CENPW	ACTA1	COPA	AFF3
CFAP126	ACAP2	COPB1	AHDC1
CFAP157	ETS1	COPS2	AMMECR1
CHCHD7	ATP8A2	COPS3	ANO6
CIAO2A	SETD7	COPS7A	AP1G1
CKMT1A	ABCB7	COPS9	AP2B1
CLEC18B	PPP1R15B	COPZ1	AP2M1
CLVS2	GOLPH3L	COQ10A	APLP1
CMC4	PPIL1	COQ7	ARF1
CNMD	TUBA1B	COQ8B	ARFIP1
COA6	RNASE11	CORIN	ARHGAP24
CPZ	ZNF706	CORO1A	ARHGAP30
CREB5	AC068547.1	CORO1B	ARHGAP5
CRLF2	ARMCX3	CORO1C	ARNTL
CRMP1	PSG3	CORO2B	ARPC4
CT45A1	OSBPL11	CORO7	ARPP21
CT45A3	CREB5	COX14	ARRDC2
CT45A6	INPP5B	COX16	ASB9
CTBP1	HMGB2	COX19	ATAT1
CTNNBIP1	UBE2D3	CP	ATF3
CTU2	NCOA1	CPA4	BAALC
CUTA	TMEM253	CPA5	BCL7A
CXorf66	PRLR	CPB2	BRCC3
CYB561	INTS6	CPD	C12orf40
DALRD3	CCP110	CPEB1	C19orf12
DAPL1	AL139353.1	CPEB2	C1orf53
DBNL	KDF1	CPEB3	C3orf70
DCAF12L2	HNRNPA0	CPED1	C6orf120
DCAF6	LARGE1	CPLX2	CALML4
DCAF8L1	FAM241A	CPLX3	CANX
DCTD	AFAP1L1	CPM	CAVIN4
DCUN1D2	LIAS	CPN2	CBFA2T2
DDR2	PLEK	CPNE1	CBWD5
DDX19B	ZNF292	CPNE6	CCDC7
DDX60L	ZDHHC8	CPOX	CCM2
DGKK	SZRD1	CPPED1	CD276
DISC1	MPP6	CPS1	CD34
DNAAF9	SPX	CPSF4	CD74
DNAJC21	SRSF10	CPSF7	CDNF
DNAJC25	PFKP	CPT1A	CEACAM1
DNASE1L1	HDGFL3	CPT1B	CELF1
DNTT	MASTL	CPT1C	CELF2
DSTN	SLC25A46	CPT2	CELF4
DUSP15	TET1	CPXCR1	CERKL
DUXA	PLPPR1	CPXM1	CFAP206
EIF2AK4	ANKFY1	CPZ	CHN1
EMC6	ATP2B2	CRABP2	CORO1B
EOLA2	NXNL2	CRAT	COX19
EPM2A	YPEL2	CRB1	CPLX3
ERCC6L2	PIGA	CRBN	CPT1A
ERMAP	SLC5A7	CRCP	CSNK1A1
ERMN	ARSJ	CREB3L3	CSNK1G3
ESCO2	ZNF546	CREB3L4	CT55
EXOC6	FGF9	CREB5	CTNS
EXOC7	TNFRSF11B	CREBRF	CYB5RL
FAM102B	NEDD4L	CREBZF	CYFIP1
FAM13A	C16orf70	CRELD1	DCAF4L1
FAM168B	CYP2J2	CRELD2	DDX59
FAM171A1	ZNF782	CREM	DHRS12
FAM221B	BNIP3L	CRH	DKK3
FAM227A	FAM160A2	CRHR2	DNAJB14
FAM47C	PRPF4B	CRIP2	DUT
FAM53A	NLRP3	CRISP1	ERGIC1
FAM71F2	PIP5K1B	CRISP2	EXOC1
FAM78B	MYO18A	CRISP3	EXTL2
FAM83B	EIF4B	CRLF2	FAHD1
FBXO44	ATXN1	CRLS1	FAIM
FBXW7	DYNC1LI2	CRMP1	FAM131B
FIGNL2	SMOC1	CRNKL1	FANCB
FLG2	PAPPA	CROT	FANCD2
FOLH1	PHB2	CRP	FBLIM1
FOXP4	AC093884.1	CRPPA	FBXO43
FRRS1	CCDC126	CRTC1	FBXO48
FXR1	ITCH	CRTC3	FBXO7
FYTTD1	SPATS2L	CRY2	FEZF1
GLT8D1	NPAT	CRYAA	FNBP1L
GLTPD2	KPNA1	CRYBG2	FRMPD2
GLYATL3	ESRRG	CRYZ	GASK1B
GNG10	RAB10	CSAD	GCOM1
GOLGA7B	TMEM202	CSAG1	GOLGA8B
GOPC	DNM3	CSAG3	GPHN
GOSR2	CMPK1	CSDE1	GRB7
GRAMD2A	ZHX3	CSE1L	GSTCD
GRP	HDAC2	CSF1	HNMT
H2AB1	NLGN4X	CSF2	HNRNPH2
H2AB2	RNF125	CSF2RA	ICE2
H3-5	TBC1D19	CSF2RB	IFIT3
HACD4	PRRG1	CSF3	INF2
HAUS8	DLGAP2	CSF3R	INSC
HDAC5	SYAP1	CSGALNACT1	IQCB1
HERPUD1	LMAN1	CSK	IQCH
HES5	CYYR1	CSKMT	IRAK1
HFM1	ZNF471	CSN1S1	KALRN
HNRNPA1L2	DCN	CSNK1A1	KCNU1
HRNR	PTAR1	CSNK1G3	KCTD21
HSP90AA1	TMEM260	CSPG5	KIAA1755
HYKK	HACE1	CSRNP3	KLF10
IBA57	WDR36	CSRP1	KLHL7
IFIT1B	AC073283.3	CST3	KLK3
IGSF11	METTL9	CST8	KPRP
IL31	SPTLC2	CST9	KYNU
IL32	AIDA	CSTB	LCMT1
ILK	FBN1	CSTF1	LIMK2
INPP5D	FAM135B	CSTF3	LIN52
IRAK1BP1	FUBP1	CT45A1	LONRF3
ITM2C	SPRY1	CT45A3	LRP8
KATNAL1	GAN	CT45A5	LRRC17
KAZN	DNAJA2	CT45A6	LRRC66
KCNK2	PGM5	CT47A1	LYPD5
KCNMA1	SNX2	CT47A12	MAF
KDM1A	MDGA2	CT47A2	MANEAL
KHDC3L	E2F7	CT47A3	MASP1
KIAA2026	ZNF594	CT47A4	MBP
KLK6	FBN2	CT47A7	MCUR1
KNOP1	SFXN1	CT47A8	MECR
KRIT1	MEX3B	CT47B1	METTL17
KRTAP5-10	SPRY4	CT55	MICOS10
KRTAP5-3	DDX19A	CT62	MINK1
KRTAP5-6	ZNF587B	CTAGE15	MRI1
KRTAP5-7	JADE1	CTAGE8	MS4A3
LAT	AL135905.2	CTAGE9	MSRB3
LDLRAD1	ODC1	CTBP2	MSS51
LDLRAD2	OXTR	CTCF	MYADM
LELP1	FBXO22	CTCFL	MYZAP
LGR6	MB21D2	CTDNEP1	NABP1
LHX9	C17orf64	CTDP1	NAE1
LLGL2	KSR2	CTDSP1	NAV3
LRIT2	ZNF699	CTDSPL	NBN
LRRC38	IKZF5	CTF1	NDEL1
LRRC73	KRT23	CTH	NEK10
LSP1	LOX	CTHRC1	NR2C1
LURAP1	KATNBL1	CTIF	NT5DC3
MAD1L1	HECTD1	CTLA4	OAS1
MAEA	SIPA1L1	CTNNA2	OAS2
MAGEA10	RBM41	CTNNA3	OPN4
MAGEA11	ROBO2	CTNNB1	PCARE
MAGEA4	EVX1	CTNNBIP1	PCLAF
MAP3K19	HAPLN3	CTNNBL1	PDE8B
MARVELD3	KCTD20	CTNND1	PFKFB2
MCCD1	NRG3	CTNS	PGAM4
MCRS1	TGOLN2	CTPS2	PIR
MDK	FPR1	CTSA	PJA1
ME3	ACTL7A	CTSC	PLAA
METTL21C	QSOX2	CTSL	PLAC8L1
MIR1915HG	TWIST1	CTSS	PLD3
MIX23	NUP153	CTSV	PLEKHG1
MPST	RASSF6	CTTN	PLPP4
MRNIP	LSM8	CTU2	PODXL
MRPL22	DENND4A	CTXN2	POLR2M
MS4A13	GSKIP	CTXN3	POLR3H
MSL1	KIT	CUBN	PRAMEF14
MSMO1	SOS1	CUEDC1	PSG6
MTCP1	TBC1D3L	CUL2	PSMA8
MTX3	LRIT2	CUL3	PUM1
MUC1	PCDH20	CUL4A	RAB12
MUC21	HNRNPU	CUL4B	RAB3IP
MVB12B	FSD1L	CUTA	RAB40AL
MYBPHL	RUNX1T1	CUX1	RAB41
MYLK4	CASP2	CX3CR1	RBFOX2
MYPOP	TCP10L	CXADR	RCE1
NAA30	PDIA3	CXCL12	RGPD1
NCDN	TLE1	CXCL8	RGS7BP
NCMAP	PKNOX2	CXCR2	RIBC1
NHLRC3	KLHL12	CXCR4	RNLS
NLE1	MARVELD3	CXXC1	RPAIN
NRG3	VCL	CXorf49	RPS16
NUGGC	H2AZ1	CXorf49B	RPS20
OCIAD2	GINS1	CXorf51A	RPS23
OLA1	FAR1	CXorf51B	RPS28
OPA3	DSG1	CXorf58	RPS29
OPCML	MPZL3	CXorf66	RRM1
OS9	WDR12	CYB561	RSPO4
P4HA2	LDLR	CYB561A3	RTL5
PABPC1L2A	APAF1	CYB561D1	RUNX3
PAEP	ARX	CYB5A	SAMD5
PAGE2B	BMPR2	CYB5D2	SBK1
PAGE5	AVL9	CYB5R3	SC5D
PAK4	DOCK4	CYB5RL	SEMA5B
PAPSS2	YWHAZ	CYBC1	SERBP1
PCGF6	FLT1	CYBRD1	SERF2
PCOTH	ZBTB10	CYFIP1	SERPINB8
PDLIM5	ZNF780A	CYFIP2	SH3KBP1
PGBD2	HSDL1	CYHR1	SLC10A7
PHF19	SEPTIN6	CYLC1	SLC2A11
PHF6	LPA	CYLD	SLC35A2
PIK3R6	SLC4A5	CYP11A1	SLC35F1
PLAC9	IQSEC1	CYP11B1	SLC6A9
PLIN5	PAWR	CYP11B2	SMAGP
PLPPR5	MTMR6	CYP17A1	SOWAHB
PM20D2	ARL2	CYP19A1	SPAG16
PNLIPRP3	AP2M1	CYP1A1	SPDYE2
PPP1R42	KIF16B	CYP1B1	SPINT1
PRAMEF5	TAOK1	CYP21A2	SPN
PRAMEF6	ASAH2B	CYP24A1	SPRR2E
PRR23B	RERE	CYP26A1	SRSF7
PRR5	PTBP2	CYP26B1	STK24
PTCHD4	C5orf51	CYP27A1	STXBP1
PTRH2	KMT2D	CYP27B1	SUN3
PTRHD1	USP9X	CYP27C1	TAF5L
PURG	PLGRKT	CYP2A13	TCAIM
RAB28	PEX26	CYP2A6	TFAP2A
RAE1	COPS7B	CYP2A7	TFEC
RAP1A	RAN	CYP2B6	TGFBR2
RAP1B	CALHM5	CYP2C18	TIPRL
RCCD1	NSMCE4A	CYP2C19	TM2D2
RCHY1	NCBP3	CYP2C8	TMEM150A
RFFL	PNMA8C	CYP2C9	TMEM259
RFPL4B	LNPEP	CYP2E1	TMPO
RGMB	PSG11	CYP2J2	TNRC6B
RGR	AP002990.1	CYP39A1	TP53BP2
RIPPLY2	TRIM66	CYP3A4	TPD52
RNASE13	GJA1	CYP3A43	TRMT11
RNF187	GARRE1	CYP3A5	TTLL3
RNF215	ZNF827	CYP3A7-CYP3A51P	UBE2V1
ROPN1B	SLC30A4	CYP4A11	USP48
RSPH4A	LIX1	CYP4B1	VEGFA
RTKN	RPS6KB1	CYP4F11	VLDLR
RUNX2	ARHGEF11	CYP4F2	VPS13C
SAMD13	PRDM4	CYP4F3	VSTM4
SAMD3	ABHD3	CYP51A1	WASF1
SATL1	LILRB4	CYP7A1	WDR45
SEC61G	CALB1	CYREN	XCR1
SEH1L	NRG1	CYRIB	YIPF5
SEPTIN5	PBX3	CYS1	YTHDC1
SEPTIN7	ERAP2	DAAM1	ZFAT
SERP2	MPP7	DAAM2	ZNF181
SERPINI2	KLF7	DAB2	ZNF197
SFMBT2	USP13	DACH2	ZNF207
SGO1	GCLC	DACT1	ZNF226
SH3BP5	ZNF451	DAG1	ZNF451
SH3PXD2B	KRT81	DAGLB	ZNF749
SHE	BCAS4	DALRD3	ZNF772
SIRT3	LRRC18	DAOA	ZNF805
SLC13A3	CLCN3	DAP3	ZNF816
SLC25A30	ZNF510	DAPL1	ABCE1
SLC25A53	CAPS2	DAXX	ACBD7
SLC27A6	BST1	DAZ2	ACOT9
SLC3A2	RHOXF2	DAZ4	ACP1
SLC45A2	AC091167.2	DAZAP2	ACTR3B
SLC5A9	NEK1	DAZL	ADAMTSL1
SLC6A17	ZNF260	DBH	AFDN
SLC9A4	PTCD2	DBI	AGAP1
SLTM	UPP2	DBNDD1	AGPAT3
SLX1A	PHF14	DBNDD2	AGTRAP
SMCO3	RRM1	DBNL	AIPL1
SNX30	SYNPR	DBX2	AKR1E2
SOGA3	TPBGL	DCAF1	ALDH1L2
SOHLH1	MTX3	DCAF12L2	ALG13
SORBS3	PIWIL1	DCAF17	ANKRD34A
SORCS1	SENP3-EIF4A1	DCAF4	ANKZF1
SP3	ZFP62	DCAF4L1	AP1S3
SPIN3	IFRD1	DCAF6	AREL1
SPIN4	CELSR2	DCAF8L1	ARL17B
SPRN	WDFY3	DCAKD	ARL4A
SPRR2B	KLHL6	DCDC2	ARL5A
SPRR2F	SYNCRIP	DCDC2B	ASB1
SPRR2G	OTUD1	DCHS2	ATAD3C
SPRTN	KALRN	DCK	ATP6V0B
SRRD	RSF1	DCLK1	ATP6V1C2
SSBP3	ELAVL2	DCLK2	B3GALNT1
SSBP4	SLC8A3	DCLRE1A	BBS9
SUGP2	ZNF655	DCLRE1C	BCO2
SULT1A4	CSRNP2	DCSTAMP	BOLA3
SUPT20H	CABYR	DCT	BTF3
SYTL3	ZNF264	DCTD	BTNL8
TAF9	NTRK2	DCTN1	C10orf53
TCEAL5	PCYT1B	DCTN2	C18orf32
TDRD6	NUP155	DCTN3	C20orf27
TECRL	RBPMS	DCTN4	C8orf74
THEMIS	RAD21	DCTN5	CABP1
TIAM2	TDRD9	DCUN1D2	CALCA
TLR10	SNTB2	DCUN1D4	CASTOR1
TM9SF1	NR2C2	DCX	CATSPERZ
TMCC1	CATSPERG	DDAH1	CBLN3
TMEM201	AC009879.3	DDB2	CCDC112
TMEM225	HESX1	DDC	CCNI2
TMEM230	N4BP2	DDHD1	CCNL2
TMEM273	COL19A1	DDHD2	CD68
TMEM30B	NRROS	DDI1	CD83
TMEM44	CFTR	DDIT3	CDC42
TMEM82	PIANP	DDR1	CDC42SE1
TNK2	RRAGD	DDR2	CDC42SE2
TRAPPC2	CABCOCO1	DDT	CENPA
TRIM36	ERG28	DDTL	CEP112
TRIM61	DNAJC10	DDX11	CEP170
TRNP1	PDE1C	DDX17	CEP44
TSC22D3	AP1S3	DDX19B	CEP63
TSPO2	PER3	DDX3X	CEP83
TTC7B	CCNE1	DDX3Y	CFAP69
TYMSOS	SCN8A	DDX4	CHIC1
U2AF2	METAP2	DDX54	CHN2
UFSP1	NHLRC2	DDX56	CHTF8
USP1	PRMT9	DDX59	CLDND1
USP21	PTPRT	DDX6	CNTROB
VMA21	REV3L	DDX60L	COA3
VMAC	AC006254.1	DEDD	CRCP
VPS13A	RFX7	DEDD2	CREBZF
VSIG8	G6PC3	DEF8	CRYBG2
XKR7	MRPL42	DEFA1B	CSTF1
XKR9	NUDT21	DEFB106B	CSTF3
YDJC	ABRA	DEFB110	CTLA4
ZBTB16	CBLB	DEK	CYBC1
ZC2HC1B	KIAA1210	DELE1	CYFIP2
ZC3H12B	FOXL2NB	DENND11	CYLD
ZHX1	ZNF559	DENND1B	CYS1
ZIK1	KCNK12	DENND2C	DCLK2
ZKSCAN2	TM4SF19	DENND2D	DCLRE1C
ZMAT1	ZBTB18	DENND4A	DCUN1D4
ZNF107	PCDH11Y	DENND5A	DEDD
ZNF2	ZNF12	DEPDC1	DIXDC1
ZNF260	ARL5A	DEPDC1B	DLX1
ZNF302	PARM1	DEPDC5	DMKN
ZNF311	POU3F4	DEPDC7	DMRTC2
ZNF638	PALLD	DERL1	DNAAF4
ZNF648	CACTIN	DERL3	DNAJB2
ZNF655	IL1RAP	DET1	DNAJC28
ZNF763	GRK6	DGAT2	DPH2
ZNF766	SACS	DGCR2	DUSP28
ZNF780A	SUSD6	DGCR8	EFEMP1
ZNF789	BRD1	DGKG	EFL1
ZNF793	ZNF75D	DGKH	EIF3C
ZSCAN23	YTHDF2	DGKK	ELMO1
ZYX	MAPK6	DGKZ	EML6
AARD	KAT2B	DGLUCY	ENPP2
ABCC5	NKAIN2	DHCR7	ENTR1
ABCF1	CENPO	DHDDS	ERAP1
ABHD17B	EBLN2	DHFR	ESR2
ACTL10	PIKFYVE	DHFR2	ESRP1
ADAR	PDCD6IP	DHPS	ETNK1
ADGRE5	MIER3	DHRS1	EXOC4
ADGRG6	KCND2	DHRS12	EXOSC9
ADIG	KIF23	DHRS4L1	FAM102A
AFF3	CA8	DHRS4L2	FAM133B
AHDC1	FSTL5	DHRS9	FAM220A
AIFM3	SRP19	DHX35	FAM228A
AMMECR1	HSP90B1	DHX36	FAM229B
ANKRD13C-DT	MCC	DHX40	FAM3C
ANO6	CCSER2	DIABLO	FAM83G
AP1G1	ARFIP1	DIAPH1	FER1L6
AP2B1	SMC1A	DIAPH3	FHL2
AP2M1	ZNF492	DICER1	FOXK1
APLP1	ETV6	DIO1	FOXL2NB
ARF1	HELZ	DIO2	GAB4
ARFIP1	FBXL4	DIP2A	GAGE1
ARHGAP24	TOR1AIP2	DIPK1A	GALNTL6
ARHGAP30	WDR75	DIPK1C	GDAP1
ARHGAP5	IARS1	DIPK2A	GGPS1
ARNTL	KLHL3	DIS3	GK5
ARPC4	PHF2	DIS3L2	GLIS3
ARPP21	ZNF592	DISC1	GLUL
ARRDC2	ZG16	DIXDC1	GOLGA6A
ASB9	SLC16A7	DKC1	GPER1
ASPDH	TMEM132B	DKK3	GPR155
ATAT1	SLC35F5	DLC1	GTF3C2
ATF3	ZXDA	DLD	HAGH
BAALC	RCHY1	DLG1	HEPACAM2
BCL7A	ZNF267	DLG2	HEPN1
BRCC3	SREK1	DLG3	HEY1
BRMS1	WNT3A	DLG4	HMGCLL1
C12orf40	CSNK1G2	DLGAP1	HRCT1
C19orf12	IL6R	DLGAP3	HSF4
C1orf53	REG1A	DLGAP4	IAH1
C1orf68	FBXO15	DLGAP5	ICAM4
C3orf70	STMN1	DLST	IFFO1
C6orf120	AL158151.3	DLX1	IL18BP
CALML4	UBIAD1	DMAC2	INCENP
CANX	SNN	DMAC2L	INS-IGF2
CAVIN4	TENT4A	DMC1	INSYN1
CBFA2T2	PRR30	DMD	INSYN2A
CBWD5	UBC	DMKN	INTS6
CCDC7	IRAK1BP1	DMPK	ITPRIPL2
CCDC78	DAD1	DMRT2	KCNC4
CCM2	OGFOD3	DMRTC1B	KCNIP1
CD276	DGCR6	DMRTC2	KCNIP3
CD34	CTDSPL2	DMTF1	KCNIP4
CD74	PARP8	DMTN	KIAA0895L
CD82	SLC38A2	DMXL2	KREMEN1
CDNF	EMSY	DNA2	LFNG
CEACAM1	KCNMA1	DNAAF10	LRTM2
CELF1	HPSE2	DNAAF2	LY9
CELF2	KCNA2	DNAAF3	MACROD2
CELF4	FLG2	DNAAF4	MACROH2A1
CERKL	IL26	DNAAF6	MAGI1
CES1	BEST3	DNAAF9	MAJIN
CFAP206	CRISPLD2	DNAH11	MAP2
CHI3L2	EPHA4	DNAI1	MAP9
CHN1	TRAF3	DNAI2	MAPK8IP3
CIB4	SLC33A1	DNAI7	MARK2
CLLU1-AS1	FEZF1	DNAJA3	MARVELD2
CORO1B	SLC26A11	DNAJA4	MCHR2
COX19	PCDHB2	DNAJB12	MDH1B
CPLX3	VASH2	DNAJB14	MEOX1
CPT1A	CARD19	DNAJB2	MESP2
CPTP	ZNF440	DNAJB3	MINDY1
CRELD1	LRSAM1	DNAJB5	MINDY2
CSN1S1	GFOD1	DNAJC10	MLH3
CSNK1A1	RRP15	DNAJC19	MLN
CSNK1G3	TMPRSS11F	DNAJC21	MOSPD3
CT55	OR2T6	DNAJC25	MPEG1
CTNS	PICALM	DNAJC28	MTMR12
CYB5RL	MARK1	DNAJC6	MTUS2
CYFIP1	UBN2	DNAJC7	MUC17
DCAF4L1	CALD1	DNAL1	MYCL
DDX59	DAZL	DNASE1L1	MYH11
DHRS12	DMPK	DNLZ	MYO19
DKK3	SLC15A5	DNM1	NAAA
DNAJB14	OCLN	DNM1L	NARF
DPPA5	ARL6IP1	DNM2	NBPF9
DUT	FOXO3	DNM3	NCALD
ELP6	CNOT6	DNMT3B	NCKAP5L
ERGIC1	KANK4	DNTT	NDUFAF5
EXOC1	CNOT7	DOCK7	NGRN
EXTL2	RBM15B	DOCK8	NIBAN2
FAHD1	CLHC1	DOCK9	NKAIN2
FAIM	B3GNT3	DOHH	NLRP1
FAM131B	SF3B3	DOK1	NOP2
FAM24A	HEMK1	DOK3	NOSTRIN
FANCB	HAND2	DOK7	NPM1
FANCD2	PPP4R3A	DOLPP1	NPNT
FBLIM1	CDC42	DPEP1	NPRL3
FBXO43	PCDHGA6	DPEP3	NRCAM
FBXO48	VWA2	DPF1	NRF1
FBXO7	SVIP	DPF3	NSD2
FDX2	UQCRB	DPH2	NSG1
FEZF1	TMEM154	DPH3	OLAH
FNBP1L	TEKT2	DPH5	OPALIN
FPGS	INHBB	DPP10	OXLD1
FRMPD2	GCG	DPP3	PAIP2
GASK1B	PTPRM	DPP6	PALM
GCOM1	PTGFRN	DPPA5	PAQR3
GOLGA8B	FAM90A1	DPY19L3	PARL
GPHN	SERPINE1	DPYD	PBLD
GRB7	EIF4G2	DPYSL2	PCDH17
GSTCD	RBM47	DPYSL3	PDE4B
HAX1	HMGB3	DPYSL5	PEG10
HNMT	BCL9L	DRC3	PHF11
HNRNPH2	FOXP2	DRD1	PHF12
ICE2	PARVA	DRD2	PICK1
IFIT3	FZD10	DRD4	PNCK
IFITM5	CTXND2	DRD5	PPAN-P2RY11
INF2	WDR82	DROSHA	PPM1B
INSC	OR8H1	DRP2	PPP4R1
IQCB1	FBXL17	DSCAM	PRDM15
IQCH	SRPK2	DSE	PREPL
IRAK1	DDX52	DSG4	PRKAG2
IZUMO4	PDCL	DSN1	PRKCZ
KALRN	MAGOH	DST	PRMT5
KCNU1	KHDRBS2	DSTN	PROSER3
KCTD21	VIPAS39	DTHD1	PRPS2
KIAA1755	MBNL1	DTNA	PSPC1
KLF10	RNF6	DTNB	PTPN20
KLHL7	OR2T10	DTNBP1	PTPRD
KLK3	RTN4	DTWD1	PXYLP1
KPRP	VSIG1	DTX2	RABGAP1L
KYNU	SALL3	DTYMK	RALGDS
LCMT1	ZNF626	DUOXA1	RETREG1
LIMK2	SORT1	DUS2	REV1
LIN52	PRAC1	DUS4L	RGL3
LINC03043	ID4	DUSP13	RGS21
LONRF3	LRRC8D	DUSP15	RHBDD2
LRP8	MIA3	DUSP19	RHOT1
LRRC17	PRUNE2	DUSP28	RO60
LRRC66	ZBTB6	DUT	RPL14
LYPD5	BIK	DUXA	RRM2
MAF	ZNF544	DYDC2	RSPO1
MANEAL	OBSCN	DYNC1I1	RUFY1
MASP1	MLLT6	DYNC1I2	RUFY2
MBP	INPP5F	DYNC2H1	RUFY3
MCUR1	MREG	DYNC2LI1	RYR2
MECR	MICOS10	DYNLL1	RYR3
METTL17	ST8SIA3	DYNLRB1	SAR1B
MICOS10	TTC37	DYRK3	SCD5
MINK1	HOXA11	DYSF	SCML1
MMP28	MAP3K8	DYTN	SCN1B
MRI1	ZNF609	DZANK1	SCN2A
MS4A3	TLK2	DZIP1L	SCN3B
MSRB3	PALM2AKAP2	E2F3	SCNN1G
MSS51	PURB	E2F5	SDHC
MYADM	KLRG1	E2F6	SEC14L1
MYZAP	ZNF345	E2F8	SERPINB7
NABP1	PRPF38A	EARS2	SGK3
NAE1	PPP4R2	EBAG9	SGSM1
NANOS2	C1QTNF2	EBF3	SI
NAV3	CDC25A	EBF4	SIDT2
NBN	ZNF334	EBNA1BP2	SIRPA
NDEL1	ADAM11	ECE1	SKA1
NEK10	TSNAXIP1	ECE2	SLAIN1
NME1-NME2	SMYD1	ECHDC1	SLC16A3
NME2	NKRF	ECHDC2	SLC22A10
NR2C1	KRT222	ECI2	SLC26A6
NT5DC3	FAM3C	ECM1	SLC29A4
OAS1	LYSMD3	ECM2	SLC2A4
OAS2	ADAR	ECPAS	SLC38A10
OPN4	NMT2	ECSCR	SLC4A8
PCARE	TEX15	ECSIT	SMIM21
PCK2	WNT2B	ECT2	SMOC1
PCLAF	MTF1	ECT2L	SNAPC3
PDE8B	ARNT	EDA	SORBS1
PFKFB2	PSD3	EDA2R	SPAG8
PGAM4	HEY2	EDC3	SPATA6L
PIR	PGM2L1	EDF1	SPECC1
PJA1	IQCH	EDIL3	SPOCK3
PLAA	MINDY2	EDN1	SPTSSB
PLAC8L1	IPO5	EDNRA	SRGAP3
PLD3	ANTXR1	EDNRB	SRSF5
PLEKHG1	NCSTN	EDRF1	SSX4B
PLGLB1	HPN	EEF1E1	STAU1
PLPP4	SPCS1	EFCAB1	STEAP2
PODXL	LIG3	EFCAB2	STRN4
POLR2M	WDR62	EFCAB3	SWI5
POLR3H	AP5B1	EFCAB5	SYCP2L
PRAMEF14	CC2D2B	EFCAB9	SYPL2
PRPF40B	TARBP2	EFEMP1	TBC1D28
PSG6	ZNF283	EFHC1	TCERG1
PSMA8	INO80	EFHD1	TENT4B
PUM1	ZFAND6	EFL1	TESMIN
RAB12	UBA3	EFS	THEMIS2
RAB24	CECR2	EFTUD2	TIAL1
RAB3IP	VOPP1	EGF	TIRAP
RAB40AL	CREB3L2	EGFL6	TMEM232
RAB41	PHRF1	EGFLAM	TMEM98
RBFOX2	TSC22D1	EGR2	TMPPE
RCE1	LRP6	EHBP1	TNFRSF25
REP15	DMD	EHBP1L1	TOM1L2
RGPD1	GIT2	EHF	TRAF5
RGS7BP	TMEM123	EHHADH	TRIM16L
[truncated: 13,459 more rows]

## Sheet: Predicted 40s
miRDB 40s (4026)	DIANA-microT 40s (15633)	Target Scan 40s (10245)	Venn Intersection (3339)
A2M	FIGNL2	A2M	AADACL4
AADACL4	TRIM71	AADACL4	ABAT
ABAT	FIGN	AARD	ABCA4
ABCA4	CTBP1	ABCB1	ABCB1
ABCB1	LIN28B	ABCC2	ABCC2
ABCC2	IGDCC3	ABCC5	ABCC8
ABCC8	SKIL	ABCC8	ABCD1
ABCD1	IRAK1	ABCF1	ABI1
ABI1	LRIG3	ABHD17B	ABLIM1
ABLIM1	NMNAT3	ABI1	ACADM
ACADM	TRAF6	ABLIM1	ACADVL
ACADS	DRAM2	ACADM	ACAT1
ACADVL	HOXB1	ACADS	ACE
ACAT1	ABL2	ACADVL	ACER2
ACE	PRTG	ACAT1	ACHE
ACER2	NR6A1	ACBD7	ACP7
ACHE	DLGAP1	ACE	ACSL6
ACP7	POLR2J2	ACER2	ACTR2
ACSL6	NPL	ACOT1	ACVRL1
ACTR2	SECISBP2L	ACOT9	ACY1
ACVRL1	MAP4K3	ACP7	ADA
ACY1	PSG4	ACSL6	ADAL
ADA	YOD1	ACTBL2	ADGRL1
ADAL	USP42	ACTL10	ADH1A
ADGRL1	ITM2B	ACTR2	ADH1B
ADH1A	PPP4R3A	ACTR3B	ADH1C
ADH1B	ARHGAP28	ACVRL1	ADH4
ADH1C	BACH1	ADA	ADH5
ADH4	SLAIN1	ADAL	ADH6
ADH5	APBB3	ADAR	ADH7
ADH6	COL1A2	ADGRE5	ADORA1
ADH7	ENPP1	ADGRG6	ADORA2B
ADORA1	NDUFA4	ADGRL1	ADORA3
ADORA2A	COIL	ADH1A	ADRA1A
ADORA2B	MFHAS1	ADH1B	ADRA1D
ADORA3	MUC17	ADH1C	ADRA2A
ADRA1A	MED26	ADH4	ADRA2B
ADRA1B	VSTM5	ADH5	ADRB1
ADRA1D	MYLIP	ADH6	ADRB2
ADRA2A	SALL4	ADH7	ADRB3
ADRA2B	CAPRIN2	ADIG	ADSL
ADRA2C	ETV6	ADORA1	AFAP1L2
ADRB1	IGF2BP1	ADORA2A	AFMID
ADRB2	SH3TC2	ADORA2B	AFTPH
ADRB3	ZMAT4	ADORA3	AGL
ADSL	C14orf28	ADRA1A	AGMO
AFAP1L2	ZNF543	ADRA1D	AGT
AFMID	ARID3B	ADRA2A	AGTR1
AFTPH	GAN	ADRA2B	AGTR2
AGA	ZSWIM6	ADRA2C	AIRE
AGL	MAGI2	ADRB1	AK1
AGMO	LRIG2	ADRB2	AK4
AGPAT2	UBE2E3	ADRB3	AKT1
AGT	OSBPL9	ADSL	AKTIP
AGTR1	RPS6KA5	AFAP1L2	ALAD
AGTR2	PCTP	AFDN	ALAS2
AGXT	TTLL4	AFF3	ALB
AHCY	ANO3	AFMID	ALDH1A3
AIRE	SSX2B	AGA	ALDH1B1
AK1	HIP1	AGAP1	ALDH2
AK4	MAP1B	AGL	ALDH3A2
AKAP14	SYNCRIP	AGMO	ALDH3B1
AKT1	IGFBP5	AGPAT2	ALDH3B2
AKTIP	GDF6	AGPAT3	ALDH9A1
ALAD	HAND1	AGTR1	ALDOB
ALAS1	MAP3K11	AGTR2	ALG10B
ALAS2	FRMD4B	AHCY	ALG11
ALB	ENPEP	AHDC1	ALG8
ALDH1A1	LMO4	AIFM3	ALKAL2
ALDH1A3	ATP10A	AIPL1	ALOX12
ALDH1B1	LRRC7	AIRE	ALOX5
ALDH2	LFNG	AK4	AMPD3
ALDH3A1	NFAT5	AK6	AMT
ALDH3A2	SEMA4D	AKAP14	ANK1
ALDH3B1	BAK1	AKT1	ANKRD16
ALDH3B2	CEMIP2	AKTIP	ANKRD20A2P
ALDH9A1	MEX3C	ALAD	ANKRD20A3P
ALDOA	AC242842.3	ALAS1	ANKRD34B
ALDOB	MAP3K1	ALAS2	ANO7
ALG10B	ANPEP	ALB	ANO9
ALG11	SCARB1	ALDH18A1	ANOS1
ALG3	SLC4A10	ALDH1A1	ANXA13
ALG8	MSI2	ALDH1A3	ANXA2
ALKAL2	SLC6A5	ALDH1B1	AP3S1
ALOX12	PLEKHG6	ALDH1L2	APC
ALOX5	FAM160B2	ALDH2	APOA4
ALPL	MYT1	ALDH3A1	APOB
AMH	NF1	ALDH3A2	APOBEC3F
AMPD3	NPAS3	ALDH3B1	APP
AMT	AC069544.2	ALDH3B2	AQP2
ANAPC11	FUT4	ALDH9A1	AR
ANK1	DUS1L	ALG11	ARG1
ANKRD16	ARHGEF38	ALG13	ARGFX
ANKRD20A2P	USP2	ALG8	ARHGAP17
ANKRD20A3P	STARD13	ALOX12	ARHGAP25
ANKRD34B	TNFSF4	ALOX15B	ARHGAP28
ANO7	GCNT1	ALOX5	ARHGEF10L
ANO9	ARFGEF1	ALPL	ARHGEF35
ANOS1	SLC30A1	AMH	ARHGEF37
ANXA1	ANKRD33B	AMMECR1	ARMCX6
ANXA13	SYCE1	AMPD3	ARMH4
ANXA2	SH2D4B	AMT	ARSA
ANXA2R	POU2AF1	AMZ2	ARSB
AP3S1	RBM20	ANAPC11	ARSI
APC	UPF2	ANGPTL4	ASB11
APOA4	ZNF599	ANKRD13C-DT	ASL
APOB	FAM214A	ANKRD16	ASPA
APOBEC3F	SRGAP2	ANKRD20A2P	ATE1
APOC2	ZSCAN29	ANKRD20A3P	ATM
APOC3	CACNA2D1	ANKRD34A	ATN1
APOE	RORB	ANO6	ATP11C
APOH	AHCTF1	ANO7	ATP1A1
APP	RBM24	ANO9	ATP1A2
APRT	ZNF148	ANOS1	ATP1A4
AQP2	COL3A1	ANXA1	ATP2B1
AR	GTPBP2	ANXA2	ATP2B2
ARG1	NUP210	ANXA2R	ATP2B3
ARGFX	NOVA2	ANXA8	ATP2B4
ARHGAP17	KRAS	AP1G1	ATP2C1
ARHGAP25	RICTOR	AP1S3	ATP4A
ARHGAP28	PCSK1	AP2B1	ATP4B
ARHGEF10L	KIAA1841	AP2M1	ATP5F1A
ARHGEF35	DAB2	AP3S1	ATP5MC3
ARHGEF37	ASAP3	APLP1	ATP7A
ARL6IP4	FSCN1	APOA4	ATP7B
ARMCX6	DERPC	APOB	ATP8B2
ARMH4	DPF3	APOBEC3F	ATRX
ARSA	ST18	APOC2	ATXN1
ARSB	HIF1AN	APOC3	ATXN7
ARSI	PLAG1	APOE	AVPR1A
ARSL	FGF9	APOH	AVPR1B
ASB11	OR10H5	APP	AWAT1
ASL	SPDYE8	APRT	AWAT2
ASPA	C6orf47	AQP2	B4GALT2
ASS1	TSNARE1	AR	BARD1
ATE1	SPDYE17	ARAP1	BCAM
ATM	SPDYE11	ARF1	BCAP29
ATN1	TGFA	ARFIP1	BCAS4
ATP11C	MET	ARG1	BCHE
ATP1A1	SPDYE9	ARGFX	BCKDHB
ATP1A2	DIAPH1	ARHGAP17	BCL2
ATP1A4	ZSWIM5	ARHGAP24	BCL2L15
ATP2B1	KLF13	ARHGAP25	BDKRB2
ATP2B2	KLF7	ARHGAP30	BICD1
ATP2B3	SIK2	ARHGAP5	BICD2
ATP2B4	ALPK1	ARHGAP8	BIRC5
ATP2C1	CNIH1	ARHGEF10L	BLM
ATP4A	2003-08-01	ARHGEF35	BLOC1S2
ATP4B	TRIM2	ARHGEF37	BLVRB
ATP5F1A	FLI1	ARL16	BMF
ATP5F1C	ZBTB34	ARL17B	BNIP5
ATP5MC1	SLC35A4	ARL4A	BPY2B
ATP5MC2	GJC3	ARL6IP4	BPY2C
ATP5MC3	RETREG2	ARMCX6	BRCA2
ATP5MF	GALNT1	ARMH4	BRD9
ATP5PF	TAF10	ARNTL	BRPF1
ATP7A	PHF6	ARPC4	BRWD1
ATP7B	STX3	ARPP21	BTBD1
ATP8B2	SLC39A10	ARRDC2	BTBD7
ATRX	RIOK3	ARSA	BTD
ATXN1	ACVR2B	ARSB	BTK
ATXN7	FRAS1	ARSI	BUB3
AVPR1A	STMN2	ARSL	C10orf62
AVPR1B	TANC2	ASB11	C10orf90
AVPR2	HIPK3	ASB9	C11orf49
AWAT1	SRSF4	ASL	C12orf29
AWAT2	SSTR3	ASPA	C14orf180
B3GNTL1	EIF5	ASPDH	C16orf86
B4GALT2	TGFBR1	ASS1	C16orf87
BARD1	MTA3	ATAD3C	C17orf97
BCAM	TTN	ATAT1	C18orf25
BCAP29	NPR3	ATE1	C1GALT1C1
BCAS4	ABHD6	ATF3	C1QB
BCHE	MAFB	ATM	C1QL3
BCKDHA	CNOT6L	ATN1	C1QL4
BCKDHB	MCL1	ATP11C	C1orf167
BCL2	SLC39A9	ATP1A1	C20orf202
BCL2L15	TARDBP	ATP1A2	C2CD4B
BDKRB2	AC018523.2	ATP1A4	C2orf68
BEX5	CDK18	ATP2B1	C3orf56
BICD1	MMP16	ATP2B2	C4BPA
BICD2	ULK3	ATP2B3	C4orf3
BIRC5	ERV3-1	ATP2B4	C4orf46
BLID	CRB2	ATP2C1	C7
BLM	UTRN	ATP4A	C8A
BLMH	GGA2	ATP4B	C8orf58
BLOC1S2	PRKAR2A	ATP5F1A	C9orf152
BLVRA	PUM2	ATP5F1C	CA2
BLVRB	OTUD4	ATP5MC1	CA7
BMF	NCR3LG1	ATP5MC2	CACNA1A
BNIP5	NASP	ATP5MC3	CACNA1B
BPY2B	FOXP2	ATP5MF	CACNA1C
BPY2C	ZBTB2	ATP5PF	CACNA1D
BRCA2	ADAMTS12	ATP6V0B	CACNA1E
BRD9	MAPK6	ATP6V1C2	CACNA1H
BRPF1	DDI2	ATP6V1E1	CACNA1I
BRWD1	SUV39H1	ATP7A	CACNA1S
BTBD1	C19orf38	ATP7B	CACNA2D1
BTBD7	SIGLEC6	ATP8B2	CACNA2D2
BTD	FLT1	ATRX	CACNB1
BTK	KAT6B	AURKC	CACNB2
BUB3	PRR23A	AVPR1A	CACNB3
C10orf55	LAPTM4A	AVPR1B	CACNB4
C10orf62	CXXC4	AVPR2	CACYBP
C10orf90	NGF	AWAT1	CADPS2
C11orf49	C8orf58	B3GALNT1	CALCB
C12orf29	RGS6	B3GNTL1	CALHM1
C14orf180	SLC26A6	B4GALT2	CAPNS1
C16orf86	DIP2B	BAALC	CAPRIN2
C16orf87	AMMECR1	BABAM1	CARS1
C17orf97	EPM2AIP1	BAG5	CASR
C18orf25	CCNJ	BARD1	CBY1
C1GALT1C1	CDH26	BBS9	CC2D2B
C1QB	ZFYVE1	BCAM	CCDC184
C1QL3	LIN28A	BCAP29	CCDC66
C1QL4	AP000812.4	BCAS4	CCDC73
C1QTNF9B	POU6F2	BCHE	CCK
C1orf146	TCP10L	BCKDHA	CCL3L3
C1orf167	ADRB2	BCKDHB	CCNC
C1orf189	C9orf40	BCL2	CCR5
C2	PPP6C	BCL2L15	CCT3
C20orf202	PDE4D	BCL7A	CCT6A
C2CD4B	WNT9A	BCO2	CD200
C2orf68	SLC44A1	BDKRB2	CD247
C3orf56	MYO6	BEX5	CD36
C4B	IFITM10	BICD1	CD3E
C4BPA	ORC2	BICD2	CD3G
C4orf3	REV3L	BIRC5	CD4
C4orf46	PPP1R15B	BLID	CD40LG
C6	C20orf96	BLM	CD44
C6orf226	ELMOD2	BLMH	CD53
C6orf58	SMARCA1	BLOC1S2	CD55
C7	LEF1	BLVRA	CD59
C7orf61	TMEM116	BLVRB	CD79B
C8A	SLC35F6	BMF	CDKL4
C8B	XKR4	BNIP5	CDKN1A
C8G	CAMKMT	BOLA3	CDKN1C
C8orf48	ANAPC1	BPY2C	CDKN2A
C8orf58	ADRB3	BRCA2	CDY1B
C8orf82	FAM98A	BRCC3	CENPP
C9orf152	ARID4B	BRD9	CEPT1
C9orf47	RIMBP2	BRMS1	CFAP126
CA2	RBMS1	BRPF1	CFAP157
CA4	PUM1	BRWD1	CFAP58
CA7	CDYL	BTBD1	CFH
CACNA1A	2004-08-01	BTBD11	CFTR
CACNA1B	DYRK2	BTBD7	CGA
CACNA1C	ZZZ3	BTF3	CGGBP1
CACNA1D	RABL6	BTK	CHAC2
CACNA1E	GYG2	BUB3	CHCHD7
CACNA1H	SKIDA1	C10orf55	CHD3
CACNA1I	SMAD2	C10orf62	CHEK2
CACNA1S	DCAF12	C10orf90	CHM
CACNA2D1	TTPA	C11orf49	CHMP3
CACNA2D2	TP63	C12orf29	CHRM1
CACNB1	ZMYND11	C12orf40	CHRM2
CACNB2	WWC3	C14orf180	CHRM3
CACNB3	WARS1	C14orf28	CHRNA1
CACNB4	MIER1	C16orf86	CHRNA2
CACNG1	CGN	C17orf97	CHRNA3
CACYBP	AL031708.1	C18orf25	CHRNA4
CADPS2	STC1	C18orf32	CHRNA5
CALCB	ULK2	C19orf12	CHRNA7
CALHM1	TGFBR3	C1GALT1C1	CHRNB1
CAPN3	ARL2-SNX15	C1QB	CHRNB2
CAPNS1	LRRC10B	C1QL3	CHRNB3
CAPRIN2	USP44	C1QL4	CHRNB4
CARD17	CHD6	C1QTNF12	CHRND
CARS1	SYBU	C1QTNF9B	CHRNE
CASR	PBX3	C1orf146	CIITA
CBS	SLITRK6	C1orf167	CISD2
CBY1	VGLL3	C1orf189	CKAP5
CC2D2B	FGF2	C1orf53	CLCN5
CCDC144NL	SEMA3A	C2	CLDN18
CCDC184	TTC25	C20orf202	CLEC2D
CCDC66	PPP4R3B	C20orf27	CLEC6A
CCDC73	CDH5	C2CD4B	CLN3
CCK	CSF2RA	C2orf68	CLSTN1
CCKAR	ZHX1	C2orf76	CLVS2
CCL3L3	ZIC3	C3orf56	CNGA1
CCNC	PTCH1	C3orf70	CNMD
CCR5	HNRNPK	C4B	CNOT4
CCT3	OTUD3	C4BPA	CNTF
CCT6A	NSD2	C4orf3	COA5
CCT7	RFX5	C4orf46	COA6
CD14	YTHDF2	C6	COL10A1
CD200	GLS	C6orf120	COL17A1
CD200R1L	JADE1	C6orf226	COL1A1
CD247	IKZF2	C6orf58	COL1A2
CD36	ACVR1C	C7	COL3A1
CD3E	ABRACL	C7orf61	COL4A3
CD3G	ABCB9	C8A	COL4A4
CD4	CCDC71L	C8B	COL4A5
CD40LG	KDM6A	C8G	COL5A1
CD44	NIPBL	C8orf48	COL5A2
CD53	MAS1	C8orf58	COL7A1
CD55	MAP3K13	C8orf74	COMP
CD59	COBLL1	C8orf82	COMT
CD79B	HNRNPH2	C9orf152	COP1
CDHR4	FMN1	C9orf47	CP
CDK4	RAB11FIP2	CA2	CPLX2
CDK5RAP2	SLC25A15	CA4	CPM
CDKL4	MSRB3	CA7	CPOX
CDKN1A	NABP1	CABP1	CPT2
CDKN1C	AHNAK2	CACNA1A	CR1
CDKN2A	2002-08-01	CACNA1B	CR2
CDY1B	AKIRIN1	CACNA1C	CRAT
CENPM	ZNF253	CACNA1D	CREB5
CENPP	LUC7L3	CACNA1E	CRH
CENPW	RASSF3	CACNA1H	CRLF2
CEP131	BCL6	CACNA1I	CRP
CEPT1	INO80D	CACNA1S	CRX
CETP	FBXW4	CACNA2D1	CSDE1
CFAP126	FBXO10	CACNA2D2	CSF1
CFAP157	KCTD16	CACNB1	CSF2RB
CFAP58	MDM4	CACNB2	CSF3
CFH	MAP3K9	CACNB3	CSF3R
CFI	ABHD3	CACNB4	CST3
CFTR	NEUROG2	CACNG1	CST9
CGA	MBNL2	CACYBP	CSTB
CGGBP1	NOVA1	CADPS2	CT45A5
CHAC2	TMEM187	CALCA	CTAGE15
CHCHD7	PAN3	CALCB	CTBP1
CHD3	CLCN5	CALHM1	CTDSPL
CHEK2	DAGLA	CALML4	CTNNBIP1
CHM	EEF1A1	CALN1	CTSA
CHMP3	FNDC3A	CANX	CTSK
CHRM1	RSF1	CAPN3	CTU2
CHRM2	RC3H2	CAPNS1	CUL4A
CHRM3	PDS5B	CAPRIN2	CUTA
CHRM4	DICER1	CARD17	CXCL12
CHRNA1	GLIS3	CASR	CXCL8
CHRNA2	CHRFAM7A	CASTOR1	CXCR1
CHRNA3	OR4N2	CATSPERZ	CXCR4
CHRNA4	ATP13A3	CAVIN4	CYB5R3
CHRNA5	ZNF367	CBFA2T2	CYBB
CHRNA7	PDZD3	CBS	CYP11B1
CHRNB1	PSTPIP2	CBWD5	CYP11B2
CHRNB2	CHD9	CBY1	CYP17A1
CHRNB3	ZFPM2	CC2D2B	CYP19A1
CHRNB4	USP48	CCDC144NL	CYP1A1
CHRND	ATRX	CCDC157	CYP1A2
CHRNE	BCLAF3	CCDC184	CYP1B1
CIITA	ADD3	CCDC66	CYP21A2
CISD2	ACER2	CCDC7	CYP24A1
CKAP5	SLC8A1	CCDC73	CYP26A1
CLCN5	PSG8	CCDC78	CYP27A1
CLCNKB	PPP4R2	CCK	CYP27B1
CLDN18	GXYLT1	CCKAR	CYP27C1
CLDN20	GTF3C3	CCL3L3	CYP2B6
CLEC18B	AKAP9	CCM2	CYP2C18
CLEC2D	RORA	CCNC	CYP2C19
CLEC6A	ZNF385A	CCNI2	CYP2C8
CLN3	ADCYAP1	CCNL2	CYP2C9
CLSTN1	OPRM1	CCR5	CYP2J2
CLVS2	RBPMS2	CCT3	CYP3A5
CNGA1	B4GALT5	CCT6A	CYP3A7
CNMD	MAPK7	CCT7	CYP4A11
CNOT4	ETNK1	CD14	CYP4B1
CNTF	PLEKHA8	CD151	CYP4F3
COA5	NLGN1	CD200	CYP51A1
COA6	FAM161A	CD200R1L	CYP7A1
COL10A1	ZBTB44	CD276	DAZ2
COL17A1	COL12A1	CD34	DAZ4
COL1A1	JAKMIP2	CD36	DBH
COL1A2	Z82206.1	CD37	DBNL
COL3A1	TSHZ3	CD3E	DBX2
COL4A3	KYNU	CD3G	DCAF12L2
COL4A4	UBFD1	CD4	DCK
COL4A5	BEGAIN	CD40LG	DCTD
COL5A1	HOOK3	CD44	DCUN1D2
COL5A2	GLI3	CD53	DCX
COL7A1	EREG	CD55	DDB2
COMP	TCF20	CD59	DDC
COMT	REL	CD68	DDI1
COP1	TRIAP1	CD74	DDX19B
CP	CALHM5	CD79B	DDX60L
CPLX2	HASPIN	CD82	DENND6B
CPM	CORO2A	CDC42	DEPDC5
CPOX	ADAMTS8	CDC42SE1	DERL3
CPT2	ZNF300	CDHR4	DGKK
CPZ	TMEM242	CDK20	DHFR
CR1	AHCYL1	CDK4	DIO1
CR2	MED13	CDK5RAP2	DIO2
CRAT	ESR1	CDKL4	DIPK1A
CREB5	AMMECR1L	CDKN1A	DISC1
CRH	SLC20A2	CDKN1C	DLD
CRLF2	STIM2	CDKN2A	DLGAP1
CRP	NIPAL4	CDNF	DMAC2L
CRX	SVEP1	CDY1B	DMD
CRYAA	TBC1D1	CEACAM1	DNAJB12
CSDE1	ITGB8	CEACAM16	DNAJC21
CSF1	FXR1	CELF1	DNASE1L1
CSF2	SMG1	CELF2	DNM1
CSF2RB	BRD4	CELF4	DNM2
CSF3	HMGB1	CENPM	DPP10
CSF3R	ONECUT2	CENPP	DPYD
CST3	TAOK1	CENPW	DRD1
CST9	ACHE	CEP112	DRD5
CSTB	TNPO1	CEP131	DSP
CT45A5	UBN1	CEP44	DSTN
CTAGE15	IRF1	CEPT1	DUSP13
CTBP1	EIF4ENIF1	CERKL	DUSP15
CTDSPL	GRIN2B	CES1	DYRK3
CTNNBIP1	HIF3A	CFAP126	EBF3
CTSA	SP3	CFAP157	ECHDC1
CTSK	TGOLN2	CFAP206	EDA
CTU2	ZBTB20	CFAP58	EDNRB
CUL4A	FAM120A	CFAP69	EGR2
CUTA	DDX6	CFH	EIF2AK4
CXCL12	ESRRG	CFI	ELN
CXCL8	SRGAP1	CFTR	EML1
CXCR1	PTPN4	CHAC2	ENAH
CXCR4	RAMAC	CHCHD7	EOLA2
CXorf66	WWC1	CHD3	EPHA8
CYB5R3	AFF4	CHEK2	EPO
CYBB	CBX5	CHI3L2	EPOR
CYP11A1	EDN1	CHIC1	EPSTI1
CYP11B1	EBF2	CHM	ERBB3
CYP11B2	NPNT	CHMP3	ERBIN
CYP17A1	PARP8	CHN1	ERCC3
CYP19A1	ING3	CHN2	ERCC6
CYP1A1	CECR2	CHRM2	ERCC6L2
CYP1A2	UCK2	CHRM3	ERCC8
CYP1B1	HIC2	CHRM4	ERICH3
CYP21A2	TIMMDC1	CHRNA1	ERLIN2
CYP24A1	ZNF652	CHRNA3	ERMN
CYP26A1	ZBTB26	CHRNA4	ERV3-1
CYP27A1	NEU1	CHRNA5	ESR1
CYP27B1	ACVR1	CHRNA7	ETFA
CYP27C1	CCDC73	CHRNB1	ETFRF1
CYP2A13	RTKN	CHRNB2	EVI2A
CYP2A6	GREB1L	CHRNB3	EXOC6
CYP2A7	HSD17B8	CHRNB4	EXOC7
CYP2B6	MTAP	CHRND	EXOSC3
CYP2C18	IGF1R	CHRNE	EXT1
CYP2C19	VAPB	CHTF8	EXT2
CYP2C8	NDE1	CIAO2A	EYA1
CYP2C9	PRKCE	CIB4	F11
CYP2E1	DAAM1	CIITA	F13A1
CYP2F1	SMARCAD1	CISD2	F5
CYP2J2	PCDH9	CKAP5	F7
CYP3A5	PCDH17	CKLF	F8
CYP3A7	FBXW7	CKMT1A	F9
CYP4A11	DACH1	CLCN5	FABP2
CYP4B1	PALD1	CLCNKB	FAH
CYP4F3	NAV3	CLDN18	FAM102B
CYP51A1	UBE2V1	CLDN20	FAM13C
CYP7A1	AKAP6	CLEC18B	FAM168B
DALRD3	PCGF2	CLEC2D	FAM171A1
DAZ2	RTCA	CLEC6A	FAM221B
DAZ4	ATP2A2	CLLU1-AS1	FAM227A
DBH	TGFBR2	CLN3	FAM47C
DBNL	CD40LG	CLSTN1	FAM53A
DBX2	KCTD17	CLVS2	FAM71F2
DCAF12L2	APOBEC4	CMC4	FAM83B
DCK	ATL1	CMTM5	FANCA
DCTD	GPATCH2	CNMD	FANCC
DCUN1D2	INTS14	CNOT4	FARP1
DCX	MAB21L2	CNTF	FAS
DDB2	TBCA	CNTROB	FASLG
DDC	NR3C1	COA5	FAT3
DDI1	DENND1B	COA6	FBLN2
DDX19B	CUL1	COL10A1	FBN1
DDX60L	USF3	COL17A1	FBP1
DENND6B	FRZB	COL1A1	FBXO47
DEPDC5	DEGS1	COL1A2	FBXW7
DERL3	MEOX2	COL3A1	FCGR1A
DGKK	BCL2L11	COL4A3	FCGR2B
DHFR	GLIS1	COL4A4	FCGR3A
DIO1	POU2F2	COL4A5	FCGR3B
DIO2	RAB10	COL5A1	FCRL6
DIPK1A	NYNRIN	COL5A2	FCRLB
DISC1	PCDH18	COL7A1	FECH
DLD	TJP1	COMP	FGA
DLGAP1	EXOC5	COMT	FGF1
DMAC2L	TET1	COP1	FGFR2
DMD	ZNF322	CORO1B	FGFR3
DNAAF9	EDA	COX19	FGFRL1
DNAJB12	TCF7L2	CP	FGG
DNAJB3	PAPPA	CPLX2	FH
DNAJC21	PXT1	CPLX3	FIGNL2
DNASE1L1	MMGT1	CPM	FKBP1A
DNM1	ARF1	CPOX	FLG2
DNM2	IRS2	CPT1A	FMO3
DPP10	DMTF1	CPT2	FNIP1
DPYD	RAB5A	CPZ	FOXP4
DRD1	ARIH1	CR1	FPR2
DRD2	MAPK8	CR2	FRG2
DRD4	CLOCK	CRAT	FRRS1
DRD5	TDRKH	CREB5	FSD2
DSP	FPGT-TNNI3K	CRELD1	FSHB
DSTN	PPARGC1B	CRH	FSHR
DUSP13	CCDC126	CRLF2	FTL
DUSP15	ZNRF2	CRMP1	FUCA1
DUXA	MXD1	CRP	FUT1
DYRK3	DCUN1D1	CRX	FUT2
EBF3	NTN4	CRYAA	FUT3
ECHDC1	NGEF	CRYBG2	FUT6
EDA	CASZ1	CSDE1	FXN
EDNRB	STX16-NPEPL1	CSF1	FXR1
EGR2	IPO4	CSF2	FYB2
EID3	CLDN12	CSF2RB	FYTTD1
EIF2AK4	ACVR2A	CSF3	GABRA1
ELN	ANK1	CSF3R	GABRA2
EMD	PPAT	CSN1S1	GABRA3
EML1	NFATC1	CSNK1A1	GABRA4
ENAH	SHQ1	CSNK1G3	GABRA5
ENG	CLEC16A	CST3	GABRA6
EOLA2	PPM1E	CST9	GABRB1
EPHA8	TMEM184B	CSTB	GABRB2
EPHX1	TBKBP1	CSTF1	GABRB3
EPO	POU4F3	CSTF3	GABRG2
EPOR	STAC	CT45A1	GAD1
EPSTI1	OCRL	CT45A3	GAD2
EPX	TBK1	CT45A5	GALC
ERBB2	NAP1L1	CT45A6	GALE
ERBB3	NEGR1	CT55	GALK2
ERBIN	CASK	CTAGE15	GALNS
ERCC2	BAG3	CTBP1	GALT
ERCC3	FBXO28	CTDSPL	GAMT
ERCC6	SLC37A2	CTLA4	GART
ERCC6L2	ZNF654	CTNNBIP1	GATA3
ERCC8	ADARB2	CTNS	GBA
ERICH3	SLC46A3	CTSK	GBE1
ERLIN2	CDV3	CTU2	GCDH
ERMN	CDK19	CUL4A	GCH1
ERV3-1	KIF5A	CUTA	GCK
ESR1	HNRNPD	CXCL12	GDF5
ETFA	GIGYF2	CXCL8	GDF6
ETFRF1	NCOA6	CXCR1	GDNF
ETV3L	MED12L	CXCR4	GEMIN2
EVI2A	KCTD21	CXorf66	GEMIN7
EXOC6	PTPN14	CYB561	GGCX
EXOC7	ZNF830	CYB5R3	GHR
EXOSC10	SRSF11	CYB5RL	GIPR
EXOSC3	WIPF1	CYBB	GJA1
EXT1	EZH2	CYBC1	GJB3
EXT2	NAMPT	CYFIP1	GK
EYA1	DLG3	CYFIP2	GLB1
F11	NRXN1	CYP11A1	GLDC
F12	DUSP22	CYP11B1	GLE1
F13A1	CHRD	CYP11B2	GLI3
F2	ACSL6	CYP1A1	GLRB
F5	INTS7	CYP1A2	GLT8D1
F7	CAMSAP2	CYP21A2	GLYATL3
F8	BCLAF1	CYP24A1	GM2A
F9	DEFA6	CYP26A1	GMPR2
FABP2	BLOC1S5	CYP27A1	GNAS
FAH	ZNF90	CYP27B1	GNAT1
FAM102B	MICOS10	CYP27C1	GNRHR
FAM13C	ID1	CYP2A13	GOLGA6L1
FAM149A	GRXCR2	CYP2A6	GOLGA7
FAM166A	RASGRP1	CYP2A7	GOLGA7B
FAM168B	ABTB1	CYP2B6	GOSR1
FAM171A1	WDR47	CYP2C18	GOSR2
FAM221B	LIN7A	CYP2C19	GP1BA
FAM227A	MDFIC	CYP2C8	GP2
FAM47C	CHST1	CYP2C9	GP9
FAM53A	KCNT2	CYP2E1	GPATCH8
FAM71F2	FBXO42	CYP2F1	GPD2
FAM83B	APIP	CYP2J2	GPI
FANCA	LRP6	CYP3A5	GPM6B
FANCC	DNA2	CYP3A7	GPNMB
FARP1	NRIP1	CYP4A11	GPR139
FAS	MEDAG	CYP4B1	GPR179
FASLG	BACH2	CYP4F3	GPRASP2
FAT3	SGMS2	CYP51A1	GPX1
FBLN2	CEP126	CYP7A1	GPX8
FBN1	ABHD17C	CYS1	GRAMD2A
FBP1	MED13L	DALRD3	GRB10
FBXL9P	ATP6V1A	DAPL1	GRIA1
FBXO47	SYVN1	DAZ2	GRIA2
FBXW7	CCR6	DAZ4	GRIA3
FCGR1A	CALN1	DBH	GRIA4
FCGR1BP	CDK6	DBNL	GRIK1
FCGR2B	DESI1	DBX2	GRIK3
FCGR3A	MBTD1	DCAF12L2	GRIN1
FCGR3B	TRANK1	DCAF4L1	GRIN2A
FCRL6	OAS1	DCAF6	GRIN2B
FCRLB	SIX4	DCAF8L1	GRIN2C
FECH	HOMEZ	DCK	GRIN2D
FGA	SMIM3	DCLRE1C	GRINA
FGF1	WWC2	DCTD	GRK6
FGFR2	EVA1A	DCUN1D2	GRM3
FGFR3	ALX4	DCX	GRM4
FGFRL1	GAS7	DDC	GRM5
FGG	CRACDL	DDI1	GRM6
FH	RABEP2	DDR2	GRM7
FIGNL2	TBC1D3K	DDX19B	GRM8
FKBP1A	UBXN2B	DDX59	GRP
FLG2	MYT1L	DEDD	GSN
FMO3	NBPF15	DEFB110	GSR
FNDC9	HMBOX1	DENND6B	GSTM2
FNIP1	TNFRSF1B	DEPDC5	GSTM3
FOLR1	COL25A1	DERL3	GSTM4
FOLR2	ZIM3	DGKK	GTDC1
FOXP4	ITGA6	DHFR	GTF2IRD2B
FPR2	SOS2	DHRS12	GUCY1A1
FRG2	CCK	DIO1	GUCY1A2
FRRS1	GLG1	DIO2	GUCY1B1
FSD2	MEIS1	DIPK1A	GUCY2D
FSHB	ADAMTS5	DISC1	H3-5
FSHR	LENG8	DKK3	HACD4
FTL	ZNF341	DLGAP1	HADHA
FUCA1	ZSCAN18	DMAC2L	HAUS8
FUT1	KATNAL2	DMD	HCST
FUT2	DTWD1	DMKN	HDGFL2
FUT3	FOSL2	DNAAF4	HERPUD1
FUT6	LBH	DNAAF9	HES5
FXN	FAM76B	DNAJB12	HEXA
FXR1	EBF3	DNAJB14	HFE
FYB2	TYRO3	DNAJB2	HGF
FYTTD1	GNRHR	DNAJB3	HK1
G6PC1	HK2	DNAJC21	HK2
G6PD	NPEPPS	DNAJC25	HLCS
GAA	ST8SIA5	DNASE1L1	HMBS
GABRA1	CNTRL	DNM1	HMCES
GABRA2	TMEM69	DNM2	HMGCL
GABRA3	FXR2	DNTT	HMGCR
GABRA4	USP14	DPH2	HMGXB4
GABRA5	GPR149	DPP10	HNF1B
GABRA6	MEF2A	DPP6	HNF4A
GABRB1	ABCA1	DPPA5	HNRNPA1L2
GABRB2	KLRD1	DPYD	HNRNPD
GABRB3	INTS4	DRD1	HOXA13
GABRD	MYO1E	DRD2	HOXD13
GABRG2	VLDLR	DRD4	HPGD
GAD1	PRPF38B	DRD5	HPRT1
GAD2	STXBP5L	DSP	HPS1
GALC	ARHGAP26	DSTN	HRH1
GALE	NBPF12	DUSP13	HRNR
GALK1	ADAMTS15	DUSP15	HSD11B2
GALK2	PSD3	DUSP28	HSD17B3
GALNS	ARF6	DUT	HSD17B4
GALT	CASP3	DUXA	HSD3B1
GAMT	ATL2	DYNLL1	HSD3B2
GART	TRIO	DYRK3	HTN3
GAS6	PACRGL	EBF3	HTR1A
GATA3	UHRF2	ECE2	HTR1B
GBA	GRB10	ECHDC1	HTR1D
GBE1	CDK12	EDA	HTR1E
GC	PAFAH1B1	EDNRB	HTR1F
GCDH	NPHP3	EFEMP1	HTR2A
GCGR	MBNL1	EGR2	HTR2B
GCH1	STX7	EID3	HTR2C
GCK	ZNF207	EIF2AK4	HTR3A
GDF5	GCA	EIF3B	HTR4
GDF6	API5	EIF3C	HTR6
GDNF	PPM1L	ELMO1	HTR7
GEMIN2	SBNO1	ELN	HYKK
GEMIN7	CPA4	ELP6	IAPP
GGA1	NSG1	EMC6	IBA57
GGCX	SLC39A6	EMD	ICAM1
GH1	KLC2	EML1	IDNK
GHR	PIK3CB	EML6	IDS
GHRHR	SCART1	ENAH	IFIT1B
GIPR	HMGN2	ENG	IFNA2
GJA1	R3HDM1	ENPP2	IFNAR1
GJB1	RFX3	ENTPD8	IFNG
GJB3	TBPL1	ENTR1	IFNGR1
GK	MYCN	EPHA8	IFRD1
GLB1	NOL4	EPHX1	IGF1
GLDC	KRT76	EPM2A	IGF1R
GLE1	ENSA	EPO	IGF2
GLI3	SOX12	EPOR	IGF2BP2
GLRA1	MYRF	EPSTI1	IGF2R
GLRB	MAN1A2	EPX	IGFBP1
GLT8D1	KLHDC8B	ERBB2	IGFBP2
GLYATL3	RPS6KB2	ERBB3	IGFBP3
GM2A	KLF12	ERBIN	IGFBP5
GMPR2	PCDH19	ERCC2	IGFBPL1
GNAS	UBQLN1	ERCC3	IGFL4
GNAT1	NEIL1	ERCC6	IGIP
GNRH1	ULBP1	ERCC6L2	IGSF3
GNRHR	FAM200A	ERCC8	IL10
GOLGA6L1	RGPD1	ERGIC1	IL10RB
GOLGA7	UNC80	ERLIN2	IL12A
GOLGA7B	ZFYVE26	ERMAP	IL13RA2
GOSR1	SAMD12	ERMN	IL15
GOSR2	HS1BP3	ERP29	IL17REL
GP1BA	PAQR9	ESCO2	IL1A
GP1BB	UBE2W	ESR1	IL1B
GP2	BZW1	ESRP1	IL1R1
GP9	NFYB	ETFA	IL1RN
GPATCH8	RAP1B	ETNK1	IL2
GPD2	ELK4	ETV3L	IL2RA
GPI	CCDC141	EVI2A	IL2RB
GPM6B	PROX1	EXOC1	IL2RG
GPNMB	SURF1	EXOC4	IL3
GPR139	RNF38	EXOC6	IL31
GPR143	DKK2	EXOC7	IL32
GPR179	CYP24A1	EXOSC10	IL4R
GPRASP2	CACNA1D	EXOSC3	IL5RA
GPX1	VIRMA	EXOSC9	IL6
GPX8	MGP	EXT1	IL6R
GRAMD2A	RABL3	EXT2	IL7
GRB10	MGST2	EXTL2	IMPDH1
GRIA1	JADE2	EYA1	INPP5J
GRIA2	BMI1	F11	INSR
GRIA3	HCN3	F12	IP6K1
GRIA4	POU2F1	F13A1	IP6K2
GRIK1	CTDSPL2	F2	IRAK1BP1
GRIK3	KCNB1	F5	IRGQ
GRIN1	TAF1L	F7	ITGA11
GRIN2A	EPB41L5	F8	ITGA4
GRIN2B	COMMD2	FABP2	ITGA6
GRIN2C	SIPA1L1	FAH	ITGAM
GRIN2D	CILK1	FAHD1	ITGAX
GRINA	ATF7	FAIM	ITGB3
GRK4	TASP1	FAM102A	ITGB6
GRK6	ISCU	FAM102B	ITIH5
GRM2	YWHAH	FAM131B	ITM2C
GRM3	SENP2	FAM133B	ITSN1
GRM4	RPUSD3	FAM13A	JAG1
GRM5	LSM14A	FAM13C	JAK3
GRM6	USP3	FAM149A	JMJD8
GRM7	HHEX	FAM166A	JPT1
GRM8	ZNF704	FAM168B	KATNAL1
GRP	AQP11	FAM171A1	KCNA1
GSN	ATXN2L	FAM220A	KCNE1
GSR	ARMC1	FAM221B	KCNH2
GSS	CRIPT	FAM227A	KCNJ1
GSTA2	MEF2C	FAM229B	KCNJ11
GSTA3	AHR	FAM24A	KCNJ2
GSTM1	IER3IP1	FAM3C	KCNJ5
GSTM2	BBX	FAM47C	KCNQ1
GSTM3	AADAC	FAM53A	KCTD11
GSTM4	DVL1	FAM71F2	KDM1A
GSTM5	ZNF710	FAM83B	KDM2B
GTDC1	HLA-DOA	FAM83G	KEL
GTF2IRD2B	IPCEF1	FANCA	KHK
GUCY1A1	PTPRG	FANCB	KIAA0930
GUCY1A2	MAST4	FANCC	KIT
GUCY1B1	SCARB2	FANCD2	KITLG
GUCY2D	SRPRA	FARP1	KLHL31
GUK1	HMGXB4	FASLG	KLHL5
GUSB	FGF14	FAT3	KLK2
H2BW1	SUN2	FBLIM1	KNG1
H3-5	GPR158	FBLN2	KNOP1
HACD4	ELAVL2	FBN1	KRIT1
HADHA	ADPRH	FBP1	KRT10
HADHB	VWC2L	FBXL9P	KRT12
HAO2	SH3GL2	FBXO43	KRT14
HAUS8	RAD54L	FBXO44	KRT2
HBA1	CDK2AP1	FBXO47	KRT5
HBA2	WAC	FBXO48	KRT9
HBB	CLSPN	FBXO7	KRTAP5-2
HBD	C3orf85	FBXW7	KRTAP5-6
HCFC1R1	PLXNA4	FCGR1A	KRTAP5-7
HCST	TMEM121	FCGR1BP	L1CAM
HDGFL2	ADIPOR2	FCGR2B	L3MBTL3
HERPUD1	GPBP1	FCGR3B	LAMA3
HES5	ASH1L	FCRL6	LAMB3
HEXA	SPAG9	FCRLB	LAMTOR4
HEXB	CDC6	FDX2	LCLAT1
HFE	STRIP1	FECH	LDLR
HGD	TNFAIP3	FER1L6	LDLRAD1
HGF	FBXL12	FEZF1	LDLRAD2
HK1	ZBTB33	FGA	LDLRAD4
HK2	KPNA5	FGF1	LEKR1
HLCS	ATPAF1	FGFR2	LEMD1
HMBS	ENPP5	FGFR3	LEP
HMCES	JARID2	FGFRL1	LEPR
HMGCL	CUL2	FGG	LHCGR
HMGCR	WNK3	FH	LHX8
HMGXB4	PCGF3	FHL2	LHX9
HNF1A	AAK1	FIGNL2	LIG1
HNF1B	BRWD1	FKBP1A	LIN28B
HNF4A	TRHDE	FKRP	LINGO4
HNRNPA1L2	RARB	FLG2	LIPA
HNRNPD	AGFG1	FMO3	LMBRD2
HNRNPL	ACTB	FNBP1L	LMO3
HOXA13	ORC5	FNDC9	LORICRIN
HOXD13	SLC2A14	FNIP1	LPL
HPGD	ARID5B	FOLH1	LRIF1
HPRT1	EIF2S3B	FOLR1	LRRC18
HPS1	VPS4A	FOLR2	LRRC38
HPX	SNRK	FOXK1	LRRC55
HRG	LRFN2	FOXL2NB	LRRC73
HRH1	PCDHB4	FOXP4	LRSAM1
HRNR	ADRB1	FPGS	LTA
HS3ST6	SDC2	FPR2	LTA4H
HSD11B2	SMC1A	FRG2	LTBP1
HSD17B1	R3HCC1L	FRMPD2	LTBP2
HSD17B3	ZNF451	FRRS1	LURAP1
HSD17B4	ACVR1B	FSHB	LUZP2
HSD3B1	ERCC6	FSHR	LYST
HSD3B2	AP3B2	FTL	LYZ
HSFY2	RNF123	FUCA1	MAGEA10
HTN3	CRISPLD1	FUT1	MAGEA11
HTR1A	EIF1B	FUT2	MAGED1
HTR1B	JMJD1C	FUT3	MANBAL
HTR1D	PLPP5	FUT6	MAOA
HTR1E	HDX	FXN	MAOB
HTR1F	DYRK1A	FXR1	MAPKAP1
HTR2A	KCNJ6	FYB2	MARCHF2
HTR2B	MFSD9	FYTTD1	MARCHF8
HTR2C	DCUN1D3	G6PC1	MAT1A
HTR3A	PSME4	G6PD	MBL2
HTR4	FBXW2	GAA	MC2R
HTR6	CDC73	GAB4	MCCD1
HTR7	MIPOL1	GABRA1	MCTP1
HYKK	AZGP1	GABRA2	MED8
IAPP	RAPGEF6	GABRA3	MEFV
IBA57	STK39	GABRA4	MEIS3
ICAM1	RBM25	GABRA5	MEN1
ICAM2	CYB5R4	GABRA6	MET
IDNK	PRKD3	GABRB1	METTL21C
IDS	GRIK2	GABRB2	MFAP3L
IDUA	TUBGCP6	GABRB3	MGLL
IFIT1B	PRR12	GABRD	MGP
IFNA2	KMT2C	GABRG2	MID1
IFNAR1	EML6	GAD1	MITF
IFNG	NUTM2D	GAD2	MLH1
IFNGR1	BARD1	GALC	MME
IFRD1	IRF4	GALE	MMUT
IGF1	ANGPT1	GALK1	MOG
IGF1R	FGFRL1	GALK2	MPZ
IGF2	MBD2	GALNS	MS4A2
IGF2BP2	UPP2	GALNTL6	MSH2
IGF2R	SEPSECS	GALT	MSL1
IGFBP1	LSAMP	GAMT	MTFP1
IGFBP2	CAB39	GART	MTM1
IGFBP3	VPS4B	GAS6	MTR
IGFBP5	PHF20	GASK1B	MTTP
IGFBPL1	MYCBP2	GATA3	MTUS1
IGFL2	AHDC1	GBA	MTX2
IGFL4	FLRT2	GBE1	MTX3
IGIP	ANKRD49	GC	MUC21
IGSF3	HEY1	GCDH	MVB12B
IL10	NBEA	GCGR	MVK
IL10RB	KCND1	GCH1	MXI1
IL11	PPP6R2	GCK	MXRA7
IL12A	TSHZ1	GCOM1	MYBPC3
IL13RA2	ACSM2B	GDF5	MYH7
IL15	ZFYVE9	GDF6	MYL2
IL17REL	UMOD	GDNF	MYL4
IL1A	PPP1R2B	GEMIN2	MYLK4
IL1B	ARNTL	GEMIN7	MYO5A
IL1R1	FAM189A1	GGA1	NAA30
IL1RN	ZBTB37	GGCX	NAGA
IL2	STOX2	GH1	NAGLU
IL2RA	GCNT4	GHR	NAT1
IL2RB	RFX4	GHRHR	NCAM1
IL2RG	MAT2A	GIPR	NCCRP1
IL3	PPP1R2	GJA1	NCF4
IL31	BHLHE22	GJB1	NCK2
IL32	SCN2A	GJB3	NCMAP
IL4R	SEC11A	GK5	NDP
IL5	GNAQ	GLB1	NDUFV3
IL5RA	SAMD10	GLDC	NEU1
IL6	AL160269.1	GLE1	NEURL4
IL6R	SLC18A2	GLI3	NEXMIF
IL7	MFSD4A	GLRA1	NF1
IL9	SALL2	GLRB	NF2
IMPDH1	RHOXF2	GLT8D1	NFASC
INPP5J	ERCC5	GLTPD2	NFKBIZ
INSR	SPRYD4	GLUL	NFU1
IP6K1	MEIOC	GLYATL3	NHLRC3
IP6K2	CPM	GM2A	NIPA2
IRAK1BP1	PAG1	GMPR2	NLE1
IRGQ	OR2T5	GNAS	NME1
ITGA11	AC091057.5	GNAT1	NOMO3
ITGA2B	ATXN7L1	GNRH1	NOS1
ITGA4	LRRC59	GNRHR	NOTCH3
ITGA6	STMN1	GOLGA6A	NPHP1
ITGAM	FAM174A	GOLGA6L1	NPR1
ITGAX	ADAMTSL1	GOLGA7	NPR3
ITGB2	CARS1	GOLGA7B	NPY
ITGB3	SEC23IP	GOLGA8B	NPY1R
ITGB4	SLC35G1	GOPC	NPY2R
ITGB6	HIF1A	GOSR1	NQO1
ITGB7	KRT28	GOSR2	NQO2
ITIH5	TMEM167A	GP1BA	NR0B1
ITM2C	LAMP2	GP1BB	NR3C1
ITSN1	TSEN54	GP2	NR3C2
JAG1	PRDM1	GP9	NRARP
JAK3	RHOXF2B	GPATCH8	NRG3
JMJD8	CPEB4	GPD2	NT5C1B
JPT1	BCAT1	GPER1	NT5C3A
KATNAL1	KHNYN	GPHN	NTRK2
KCNA1	KCNA4	GPI	NTRK3
KCNE1	LPGAT1	GPM6B	NUGGC
KCNH2	TBC1D3H	GPNMB	NUMB
KCNJ1	HIPK2	GPR143	NUP58
KCNJ11	LMNB1	GPR155	NWD1
KCNJ2	LARP4	GPR179	OCA2
KCNJ5	BCL7A	GPRASP2	OCIAD2
KCNQ1	NECAP1	GPX1	OCRL
KCTD11	TBC1D3G	GPX4	ODF2L
KDM1A	BRWD3	GPX8	OLA1
KDM2B	OSMR	GRAMD2A	OPCML
KEL	ATP1B1	GRB10	OPN1MW
KHK	ANO4	GRB7	OPRD1
KIAA0930	HMGCR	GRIA1	OPRK1
KIT	HERC2	GRIA2	OPRL1
KITLG	NAV2	GRIA3	OPRM1
KLHDC9	CLEC12A	GRIA4	OPTN
KLHL31	MGAT4A	GRIK1	OR13A1
KLHL5	ZNF281	GRIK3	OR9Q1
KLK2	ATP7A	GRIN1	OSBPL8
KLK6	HHIP	GRIN2A	OXCT1
KLKB1	AL109811.3	GRIN2B	OXTR
KNG1	SLC66A1	GRIN2C	P4HA1
KNOP1	NEMP1	GRIN2D	P4HB
KRIT1	VCPIP1	GRINA	PABPC1L2A
KRT10	PSAP	GRK4	PAFAH1B1
KRT12	FBXO34	GRK6	PAFAH2
KRT14	TGIF2	GRM3	PAGE5
KRT17	SCARA3	GRM4	PAH
KRT2	CHRNB2	GRM5	PALM2AKAP2
KRT5	LEMD3	GRM6	PAM
KRT9	SPTY2D1OS	GRM7	PARP3
KRTAP5-10	BMPR1B	GRM8	PARVB
KRTAP5-11	FERMT2	GRP	PAX2
KRTAP5-2	AURKC	GSN	PAX3
KRTAP5-3	ERVH48-1	GSR	PAX6
KRTAP5-5	E2F6	GSS	PC
KRTAP5-6	KLHL31	GSTA2	PCBD1
KRTAP5-7	PPP3CA	GSTA3	PCCA
KYAT3	APOOL	GSTCD	PCCB
L1CAM	GDAP2	GSTM1	PCGF6
L3MBTL3	ZBTB16	GSTM2	PCSK1
LAMA2	ELMOD1	GSTM3	PDE1A
LAMA3	FBXO33	GSTM4	PDE1B
LAMB3	RAB33A	GSTM5	PDE3A
LAMTOR4	SAXO1	GTDC1	PDE3B
LBX2	RPS6KA3	GTF2IRD2B	PDE4C
LCLAT1	ZNF792	GTF3C2	PDE4DIP
LCN10	PKIA	GUCY1A1	PDE6A
LDLR	GABRA3	GUCY1A2	PDE6B
LDLRAD1	RSPO3	GUCY1B1	PDE9A
LDLRAD2	PPP2R1B	GUCY2D	PDHA1
LDLRAD4	ABT1	GUSB	PDHB
LEKR1	TOR2A	H2AB1	PDLIM5
LELP1	SOX11	H2AB2	PDPN
LEMD1	C12orf76	H3-5	PDX1
LEP	NKTR	HACD4	PECAM1
LEPR	BCORL1	HADHA	PEPD
LGMN	AC046185.1	HADHB	PEX1
LHCGR	SLC4A8	HAO2	PEX12
LHX8	FAXC	HAUS8	PEX2
LHX9	MPP6	HBA1	PEX5
LIG1	MED14	HBA2	PFKL
LIN28B	N4BP1	HBB	PFKM
LINC02872	PCSK5	HBD	PGK1
LINC03106	COPS7B	HCFC1R1	PGR
LINGO4	HELLS	HCST	PHETA2
LIPA	SNX16	HDAC5	PHEX
LMBRD2	EIF5A2	HDGFL2	PHF19
LMO3	PCGF5	HELZ2	PHKB
LOC118142757	UXS1	HEPACAM2	PHKG2
LORICRIN	CUX2	HEPN1	PICALM
LPL	DIRAS1	HERPUD1	PIK3R6
LRIF1	SAMD4A	HES5	PITX2
LRRC18	SLC30A7	HEXA	PIWIL3
LRRC38	HOXA9	HEXB	PKD1
LRRC52	TRIL	HFE	PKD2
LRRC55	MAP3K10	HGD	PKP1
LRRC73	HTR4	HGF	PKP2
LRSAM1	IGF2	HK1	PKP4
LSP1	DSEL	HK2	PLA2G5
LSS	ZNHIT6	HLCS	PLA2G6
LTA	ZNF506	HMBS	PLA2R1
LTA4H	FRS2	HMCES	PLAC9
LTBP1	SLTM	HMGCL	PLAT
LTBP2	UROS	HMGCR	PLCB4
LURAP1	KIAA1217	HMGXB4	PLCXD3
LUZP2	CHIC1	HNF1A	PLEC
LYST	MECP2	HNF1B	PLEKHA1
LYZ	CBFB	HNF4A	PLEKHG7
MAD1L1	STK16	HNMT	PLG
MAD2L1BP	SLC30A8	HNRNPA1L2	PLIN5
MAGEA10	CLTC	HNRNPD	PLOD1
MAGEA11	TLR4	HNRNPH2	PLOD2
MAGEA4	NPTN	HNRNPL	PLP1
MAGED1	ZNF425	HOXA13	PLPPR5
MAN2B1	VASH1	HOXD13	PM20D2
MANBAL	GABRA2	HPGD	PMM2
MAOA	TRIM67	HPRT1	PMP22
MAOB	ERBB4	HPX	PMS2
MAP1LC3C	ZDHHC13	HRCT1	PNLIPRP3
MAP3K15	GRIK1	HRG	PNP
MAPKAP1	USP6	HRH1	POLR1F
MARCHF2	SLC10A3	HRNR	POMC
MARCHF8	EBF4	HS3ST6	PON1
MAT1A	RSPO2	HSD11B2	PON2
MBL2	BBC3	HSD17B1	PON3
MC2R	TRPS1	HSD17B10	POR
MCCD1	TCAF2	HSD17B3	POU3F4
MCRS1	HIVEP2	HSD17B4	PPARA
MCTP1	KCNE4	HSD3B1	PPDPFL
MDK	PHKB	HSD3B2	PPIC
MED11	DPH3	HSFY2	PPP1R27
MED15	CD3E	HTR1A	PPP2CB
MED8	CIBAR1	HTR1B	PPP3CA
MEFV	SNX22	HTR1D	PPP3R1
MEIS3	RNF217	HTR1F	PRDM2
MEN1	TENT2	HTR2A	PRIM1
MET	QKI	HTR2B	PRIM2
METRNL	TMOD2	HTR2C	PRL
METTL13	CBLN4	HTR3A	PRLR
METTL21C	MOSMO	HTR4	PRNP
MFAP3L	PRR5L	HTR6	PROS1
MGLL	STAT3	HTR7	PRPH2
MGP	KDM2B	HVCN1	PRR13
MID1	ZNF280B	HYKK	PRR23B
MIR1915HG	EIF4G2	IAH1	PRRG1
MITF	TUT4	IAPP	PRRG2
MLH1	A1CF	IBA57	PRSS37
MME	SOD2	ICAM1	PRY2
MMUT	LRRC14	ICAM2	PSEN1
MOG	RNF13	ICAM4	PSRC1
MPO	MAF	ICE2	PTAFR
MPST	CFAP43	IDNK	PTCH1
MPZ	KCNS3	IDS	PTCHD4
MS4A13	TMPRSS13	IDUA	PTEN
MS4A2	SALL1	IFFO1	PTER
MSH2	HECA	IFIT1B	PTGDR
MSL1	AL365205.1	IFIT3	PTGER2
MTFP1	CCDC58	IFITM5	PTGER4
MTM1	KLHL6	IFNA2	PTGFR
MTR	SINHCAF	IFNAR1	PTGIR
MTTP	ZC3H14	IFNGR1	PTGIS
MTUS1	FICD	IFRD1	PTGS1
MTX2	KCNH5	IGF1	PTGS2
MTX3	C20orf194	IGF2	PTH
MUC21	ARID3A	IGF2BP2	PTH1R
MVB12B	KCNK10	IGFBP1	PTRH1
MVK	SOX9	IGFBP2	PTS
MXI1	YTHDC1	IGFBP3	PUS1
MXRA7	DPP8	IGFBP5	QDPR
MYBPC3	C1orf141	IGFBPL1	QSOX1
MYBPHL	LDLRAD3	IGFL2	RAB11FIP1
MYH7	RANBP17	IGFL4	RAB19
MYL2	MSL2	IGIP	RAB37
MYL3	ZNF626	IGSF11	RABL2B
MYL4	EPHA7	IGSF3	RAG1
MYLK4	GHSR	IL10	RAP1A
MYO5A	NUDT3	IL10RB	RAP1B
MYO7A	OR2T2	IL11	RARA
MYOC	IL6ST	IL12A	RARB
MYPOP	MARCHF10	IL13RA2	RB1
NAA30	CCNJL	IL15	RBMS3
NAGA	ZFP62	IL17REL	RBMY1D
NAGLU	IKZF1	IL18BP	RBMY1E
NAT1	TCF4	IL1A	RBPMS
NAT2	ZNF746	IL1B	RCHY1
NCAM1	DMD	IL1R1	RECQL5
NCCRP1	DCBLD2	IL1RN	REEP3
NCF1	FGD6	IL2	REG3G
NCF2	VKORC1L1	IL2RA	RFPL4B
NCF4	GALNT14	IL2RB	RFX2
NCK2	SLC35A3	IL2RG	RFX5
NCMAP	PRKG1	IL3	RFXAP
NDP	UBE2D3	IL31	RGMB
NDUFV3	GPR61	IL32	RGR
NEU1	ATP5F1A	IL4R	RGS10
NEURL4	TCAF1	IL5	RHAG
NEXMIF	ADAM9	IL5RA	RHEX
NF1	BTBD7	IL6	RHO
NF2	PCDH7	IL6R	RLBP1
NFASC	PTBP3	IL7	RNASE13
NFKBIZ	TMEM47	IL9	RNASEK
NFU1	DDX19B	ILK	RNF187
NHLRC3	BMF	IMPDH1	ROPN1B
NIPA2	DNAJB4	INF2	RORC
NKAPL	ACSM2A	INPP5D	RPE65
NKIRAS2	GPR26	INPP5J	RPGR
NLE1	KCNIP1	INSC	RPL22
NME1	SOGA1	INSR	RPL23A
NOMO3	ADSS2	INSYN1	RPL27A
NOS1	PGBD5	INSYN2A	RPL28
NOS2	TMEM185B	INTS6	RPL29
NOS3	SKP1	IP6K1	RPL32
NOTCH3	VASN	IP6K2	RPL34
NPC1	PCSK7	IQCB1	RPL37
NPHP1	C18orf25	IQCH	RPL39
NPR1	TMEM251	IRAK1	RPL9
NPR3	ESRRA	IRAK1BP1	RPS3
NPY	CDH13	IRGQ	RPS6KA1
NPY1R	SRSF2	ITGA11	RPS6KA2
NPY2R	SPATS2	ITGA2B	RPS6KA4
NQO1	GRID2	ITGA4	RREB1
NQO2	APLF	ITGA6	RS1
NR0B1	MAP3K20	ITGAM	RSPH4A
NR3C1	NLRP1	ITGAX	RTL4
NR3C2	NUAK2	ITGB2	RTP2
NRARP	USP31	ITGB3	RUNX1
NRG3	CREBZF	ITGB4	RWDD1
NT5C1B	YY1	ITGB6	RYK
NT5C3A	NFIB	ITGB7	RYR1
NTRK1	LETMD1	ITIH5	SAMD13
NTRK2	MCTS1	ITM2C	SATL1
NTRK3	TOB1	ITPRIPL2	SAXO2
NUGGC	RDX	ITSN1	SCN4A
NUMB	OMA1	IZUMO4	SCN5A
NUP58	KMO	JAG1	SCNN1B
NWD1	MAPRE1	JAK3	SCP2
OAT	ZNF720	JMJD8	SDC1
OCA2	PIGV	JPT1	SDCBP
OCIAD2	COL4A6	KALRN	SEC61G
OCRL	XK	KATNAL1	SEH1L
ODF2L	HAGH	KAZN	SELE
OGDH	ZMYND12	KCNA1	SELL
OLA1	LRP2	KCNC4	SEMA3B
OPCML	RBM28	KCNE1	SEPTIN2
OPN1MW	CDH8	KCNH2	SEPTIN5
OPRD1	PLPPR5	KCNIP1	SEPTIN7
OPRK1	TEX37	KCNIP3	SERP2
OPRL1	CDC42	KCNIP4	SERPINA1
OPRM1	PCCB	KCNJ1	SERPINA5
OPTN	H1-0	KCNJ11	SERPINA7
OR13A1	USP25	KCNJ2	SERPIND1
OR2W5P	TMEM101	KCNK2	SERPINE1
OR4N4	ZNF827	KCNMA1	SERPINF2
OR9Q1	HNRNPA1	KCNQ1	SERPINI2
ORM1	FTO	KCNU1	SF3B1
ORM2	MAVS	KCTD11	SFR1
OSBPL8	EVI2B	KCTD21	SFTPB
OTC	MOB4	KDM1A	SGCB
OXCT1	PLEKHG7	KDM2B	SGCD
OXTR	BMP1	KEL	SGCG
P4HA1	ABHD17B	KHDC3L	SGO1
P4HB	KCNJ10	KHK	SH3BGR
PABPC1L2A	KSR2	KIAA0930	SH3D19
PAFAH1B1	ADHFE1	KIAA1755	SHE
PAFAH2	TEAD4	KIT	SHH
PAGE5	AKT3	KITLG	SHISA2
PAH	ETAA1	KLF10	SHOX
PALM2AKAP2	NHLH2	KLHDC9	SIAH1
PAM	DCAF7	KLHL31	SLC10A2
PAMR1	AGBL3	KLHL35	SLC11A1
PARP3	PLXND1	KLHL5	SLC11A2
PARVB	FAM126A	KLHL7	SLC12A1
PAX2	CASP2	KLK2	SLC12A3
PAX3	SEMA4C	KLK3	SLC13A3
PAX6	LGALSL	KLK6	SLC25A20
PC	CNNM3	KLKB1	SLC25A25
PCBD1	MAP3K7	KNG1	SLC25A30
PCCA	MTMR9	KNOP1	SLC25A53
PCCB	ATP6V1C1	KPRP	SLC26A2
PCGF6	MYH10	KREMEN1	SLC26A4
PCOTH	RSRC2	KRIT1	SLC2A2
PCSK1	SULF1	KRT10	SLC30A2
PDE1A	TBRG1	KRT12	SLC35D3
PDE1B	PRR20D	KRT14	SLC35E4
PDE3A	SEPTIN14	KRT17	SLC3A1
PDE3B	ARL10	KRT2	SLC45A2
PDE4C	KAT6A	KRT5	SLC4A1
PDE4DIP	PDX1	KRT9	SLC5A1
PDE6A	TRIM42	KRTAP5-10	SLC5A5
PDE6B	UBASH3A	KRTAP5-11	SLC5A9
PDE9A	ZMYM2	KRTAP5-2	SLC6A17
PDHA1	SMARCD1	KRTAP5-3	SLC6A19
PDHB	WNT2B	KRTAP5-5	SLC7A2
PDLIM5	TNKS	KRTAP5-6	SLC9A4
PDPN	DOK6	KRTAP5-7	SLTM
PDX1	PIANP	KYAT3	SLX4IP
PECAM1	FRMD5	KYNU	SMAD1
PEPD	SYNGAP1	L1CAM	SMAD2
PEX1	KIF21A	LAMA2	SMAD5
PEX12	INTS2	LAMA3	SMARCB1
PEX2	CFHR2	LAMB3	SMARCD3
PEX5	IDNK	LAMTOR4	SMC4
PEX6	NCOA2	LAT	SMCO3
PEX7	CDH11	LBX2	SMIM29
PFKL	NRG4	LCLAT1	SMN1
PFKM	GALNT7	LCMT1	SMPD1
PGK1	IREB2	LCN10	SMPDL3B
PGR	PRR20C	LDLR	SNCA
PHETA2	LMBR1L	LDLRAD1	SNCB
PHEX	BMT2	LDLRAD2	SNU13
PHF19	C17orf75	LDLRAD4	SNX30
PHKA2	ZFHX4	LELP1	SOD1
PHKB	MPHOSPH9	LEMD1	SOD2
PHKG2	AKAP1	LEP	SOGA3
PICALM	SEC22B	LEPR	SOHLH1
PIK3R6	SIAH2	LFNG	SORCS1
PIM3	NDEL1	LGALS9C	SOX9
PITX2	OSTN	LGMN	SP5
PIWIL3	SF3B1	LGR6	SPANXN5
PKD1	MGA	LHCGR	SPDYA
PKD2	PEX11B	LHX8	SPDYE3
PKLR	JPT1	LHX9	SPIN2B
PKP1	LBR	LIG1	SPIN3
PKP2	SHOC2	LIMK2	SPIN4
PKP4	TBP	LIN28B	SPOP
PLA2G2A	RBFOX2	LIN52	SPOPL
PLA2G5	FBXO21	LINC02872	SPP1
PLA2G6	TSC22D3	LINC03043	SPRN
PLA2R1	TCTEX1D1	LINC03106	SPRTN
PLAC9	PPP1R10	LLGL2	SPTB
PLAT	GTF2I	LMBRD2	SRD5A2
PLAUR	POLH	LMO3	SREBF1
PLCB3	BCL6B	LOC118142757	SRRD
PLCB4	TNRC6A	LONRF3	SS18
PLCXD3	RASA2	LORICRIN	SSBP3
PLEC	PHTF1	LRIF1	ST8SIA6
PLEKHA1	DNPEP	LRIT2	STAR
PLEKHG7	TMEM211	LRP8	STATH
PLG	LRRTM3	LRRC17	STEAP3
PLIN5	AC011330.3	LRRC18	STK11
PLOD1	FBXO44	LRRC38	STK16
PLOD2	ZNF555	LRRC66	STRADA
PLP1	BTBD3	LRRC73	STS
PLPPR5	TDG	LRSAM1	STUM
PM20D2	MAP2	LRTM2	STX16
PMM2	CEP104	LSP1	SUMO1
PMP22	GSDMA	LSS	SUMO2
PMS1	VCAM1	LTA	SUMO4
PMS2	ABHD15	LTA4H	SUPT20H
PNLIPRP3	PNISR	LTBP2	TAFA4
PNP	STK4	LURAP1	TAGLN
POLR1F	DMP1	LUZP2	TAP1
POLR2A	BNC2	LY9	TAP2
POLR2B	SLC25A30	LYPD5	TAT
POMC	ADCY1	LYST	TBC1D3C
PON1	CNR1	LYZ	TBX5
PON2	ANKRD11	MACROD2	TCEAL1
PON3	MYO5A	MACROH2A1	TCEAL3
POR	NRAS	MAD1L1	TCEAL4
POTEA	RBAK	MAD2L1BP	TCEAL5
POTEG	CCT3	MAEA	TCEAL6
POU1F1	SCAMP4	MAF	TCEAL8
POU3F4	ABCC5	MAGEA10	TCEAL9
PPARA	ANKUB1	MAGEA11	TCHHL1
PPDPFL	GZMK	MAGEA4	TCN2
PPIB	H2AC6	MAGED1	TCOF1
PPIC	RAB12	MAGI1	TCP1
PPP1CA	YWHAG	MAJIN	TDP1
PPP1R27	MRTFB	MAN2B1	TDRD6
PPP1R42	HS3ST1	MANBAL	TECRL
PPP2CB	UBN2	MANEAL	TEK
PPP3CA	HRK	MAOA	TEX11
PPP3R1	PLEKHS1	MAOB	TFG
PPT1	MARK1	MAP1LC3C	TGFBI
PRAMEF4	LCORL	MAP2	THAP7
PRAMEF5	NOS1	MAP3K15	THBD
PRAMEF6	RAB2A	MAP3K19	THEMIS
PRDM2	SRRM3	MAP9	THOC5
PRIM1	RIMS1	MAPKAP1	THPO
PRIM2	RANBP2	MARCHF2	THRB
PRKCSH	CELF1	MARCHF8	TIAM2
PRL	ADNP2	MARK2	TIMM50
PRLR	THRB	MARVELD2	TIMP3
PRNP	MIDEAS	MASP1	TM6SF2
PROC	SPIN1	MAT1A	TMEM198
PROS1	DTX2	MBL2	TMEM200B
PRPH2	NUAK1	MBP	TMEM201
PRR13	PDE12	MC2R	TMEM220
PRR23B	ST8SIA4	MCCD1	TMEM230
PRRG1	CPEB2	MCRS1	TMEM273
PRRG2	PGM3	MCUR1	TMEM44
PRSS37	JAG1	MDH1B	TMEM64
PRY2	AXIN2	MDK	TNF
PSEN1	DCLK1	ME3	TNK2
PSEN2	SPOCK3	MECR	TOMM5
PSRC1	WNT9B	MED11	TOR1A
PTAFR	GAREM1	MED15	TP53
PTCH1	ZEB2	MEFV	TPD52L1
PTCHD4	SNTB2	MEN1	TPD52L3
PTEN	GDF11	MEOX1	TPI1
PTER	COL24A1	MESP2	TPM1
PTGDR	SMG7	MET	TPMT
PTGDS	TATDN3	METRNL	TPO
PTGER2	NPIPB3	METTL13	TPP1
PTGER4	TAF9B	METTL17	TPST2
PTGFR	APCDD1	METTL21C	TRAPPC2
PTGIR	SCN8A	METTL26	TRIM13
PTGIS	NAA30	MFAP3L	TRIM34
PTGS1	PDK3	MGLL	TRIM37
PTGS2	WDR31	MGP	TRIM6
PTH	KDM6B	MICOS10	TRIM6-TRIM34
PTH1R	ARFGEF3	MID1	TRIM61
PTRH1	EMC7	MINK1	TRIM67
PTRHD1	GPC4	MIR1915HG	TRIM72
PTS	FBXL20	MITF	TRNP1
PUS1	NBPF20	MIX23	TRPM3
QDPR	HABP2	MLH1	TSC1
QSOX1	SYT11	MLH3	TSHR
RAB11FIP1	GTF2A1	MLN	TSPAN17
RAB19	ROR1	MME	TSPO2
RAB37	TVP23C	MMP28	TSPYL6
RABL2B	DNAH6	MMUT	TTC3
RAG1	CADM2	MOG	TTC7B
RAG2	TET3	MOSPD3	TTPA
RAP1A	TPK1	MPEG1	TTYH1
RAP1B	ALPK3	MPO	TULP4
RARA	SCN1A	MPST	TUSC1
RARB	ANKRD28	MPZ	TUT4
RARG	OR2T29	MRI1	TWIST1
RB1	ZNF462	MRNIP	TYRP1
RBMS3	CPEB3	MRPL22	U2AF2
RBMY1D	ENTPD7	MS4A2	UACA
RBMY1E	ZBTB8B	MS4A3	UBASH3A
RBPMS	IL16	MSH2	UBE2W
RCHY1	MGMT	MSL1	UBE3A
RECQL5	RIMS3	MSMO1	UGP2
REEP3	CNST	MSRB3	UGT1A1
REG3G	SYT16	MSS51	UHRF1BP1L
REN	SEL1L3	MTCP1	UMOD
RESP18	LTN1	MTERF2	UMODL1
RFPL4B	IBA57	MTFP1	UMPS
RFX2	C1D	MTM1	UROS
RFX5	IDE	MTR	USF3
RFXAP	NEK10	MTTP	USP16
RGMB	PURA	MTUS1	USP20
RGR	TMEFF1	MTUS2	USP21
RGS10	FAM221A	MTX2	VCX3B
RHAG	FOXG1	MTX3	VDR
RHBDF2	VHL	MUC1	VHL
RHEX	NPTX1	MUC17	VHLL
RHO	NETO2	MUC21	VPS54
RIPPLY2	IER5L	MVB12B	VPS8
RLBP1	TFDP2	MVK	VSIG8
RNASE13	ATP8A2	MXI1	VWA8
RNASE9	ABCB7	MXRA7	VWF
RNASEK	CDRT15	MYADM	WAS
RNF187	LRCH1	MYBPC3	WDHD1
ROM1	RBMX	MYBPHL	WDR31
ROPN1B	PPIL1	MYCL	WDR33
RORC	TUBA1B	MYH11	WDR35
RPE65	HSD17B11	MYH7	WDR89
RPGR	ZNF706	MYL2	WLS
RPL13	AC068547.1	MYL3	WNK3
RPL22	OSBPL11	MYL4	WRN
RPL23A	IFT172	MYLK4	WT1
RPL27A	NBPF14	MYO19	XDH
RPL28	NCOA1	MYO5A	XKR7
RPL29	CDC34	MYO7A	XKR9
RPL32	GHR	MYOC	XPA
RPL34	AL157935.2	MYPOP	YPEL2
RPL37	KDF1	MYZAP	ZC3H12B
RPL39	SLC35F3	NAA30	ZDHHC13
RPL9	TNFSF11	NABP1	ZDHHC9
RPS3	MYO9A	NAE1	ZFYVE27
RPS6KA1	RPRD1A	NAGA	ZIK1
RPS6KA2	ABCE1	NAGLU	ZKSCAN2
RPS6KA4	DLGAP4	NANOS2	ZMAT1
RREB1	EVX2	NARF	ZNF107
RS1	SZRD1	NAT1	ZNF121
RSPH4A	RIOX2	NAT2	ZNF182
RTL4	HMGB2	NAV3	ZNF260
RTP2	SRL	NBN	ZNF280D
RUNX1	PFKP	NBPF8	ZNF302
RWDD1	FZD3	NBPF9	ZNF311
RYK	SPATS2L	NCAM1	ZNF37A
RYR1	RGPD2	NCDN	ZNF425
SAA1	CDK15	NCF1	ZNF429
SAG	NLRC4	NCF2	ZNF468
SAMD13	LRRC27	NCF4	ZNF470
SATL1	MASTL	NCK2	ZNF473
SAXO2	SLC25A46	NCKAP5L	ZNF483
SCN4A	DRC1	NCMAP	ZNF484
SCN5A	SCD	NDEL1	ZNF599
SCNN1B	SLC24A2	NDP	ZNF648
SCP2	UHMK1	NDUFAF5	ZNF655
SDC1	TGM2	NDUFV3	ZNF676
SDCBP	YPEL2	NEK10	ZNF705A
SEC61G	PIGA	NEU1	ZNF740
SEH1L	PAN2	NEURL4	ZNF761
SELE	NEDD4L	NEXMIF	ZNF763
SELL	C16orf70	NF1	ZNF766
SEMA3B	PPARGC1A	NF2	ZNF774
SEPTIN2	CYP2J2	NFASC	ZNF780A
SEPTIN5	GOLM1	NFKBIZ	ZNF780B
SEPTIN7	BNIP3L	NFU1	ZNF782
SERP2	HACD2	NGRN	ZNF787
SERPINA1	ID4	NHLRC3	ZNF789
SERPINA5	ZCCHC2	NHP2	ZNF793
SERPINA7	NFIA	NIBAN2	ZNF813
SERPIND1	COG3	NIPA2	ZSCAN2
SERPINE1	SYT4	NKAPL	ZSCAN23
SERPINF2	KDM5A	NKIRAS2	ZWINT
SERPING1	EIF4B	NLE1	ZYG11A
SERPINI2	ATXN1	NLRP1	ZYX
SF3B1	KMT2A	NME1	AADAC
SFI1	JADE3	NME1-NME2	AARD
SFR1	ACIN1	NME2	AATK
SFTPB	SLC16A2	NOMO3	ABCC5
SGCA	TRMT5	NOP2	ABCE1
SGCB	BEND4	NOS1	ABCF1
SGCD	DYNC1LI2	NOS3	ABHD12
SGCG	SMOC1	NOSTRIN	ABHD17B
SGO1	DIP2A	NOTCH3	ABR
SGSH	POM121C	NPC1	ACACB
SH3BGR	KIF15	NPHP1	ACBD5
SH3D19	ITCH	NPM1	ACBD7
SHE	NPAT	NPNT	ACLY
SHH	RAD54L2	NPR1	ACO2
SHISA2	DNM3	NPR3	ACOT9
SHOX	ZHX3	NPRL3	ACP1
SIAH1	NLGN4X	NPY	ACP3
SLC10A2	RNF125	NPY1R	ACSS2
SLC11A1	MIA3	NPY2R	ACTBL2
SLC11A2	AIDA	NQO1	ACTR3B
SLC12A1	FAM168A	NQO2	ADAMTSL1
SLC12A3	GABRB1	NR0B1	ADAR
SLC13A3	DISC1	NR2C1	ADGRA1
SLC22A20P	FOXO1	NR3C1	ADGRE5
SLC25A20	FNDC3B	NR3C2	ADGRF5
SLC25A25	SYAP1	NRARP	ADGRG2
SLC25A30	EIF3J	NRCAM	ADGRG6
SLC25A53	PRKAA2	NRF1	ADIG
SLC26A2	PLCXD2	NRG3	AFDN
SLC26A3	GRHL2	NSG1	AFF3
SLC26A4	UTP20	NT5C1B	AGAP1
SLC2A2	CYP46A1	NT5C3A	AGAP3
SLC2A9	TMEM260	NT5DC3	AGPAT3
SLC30A2	FUT9	NTRK1	AGTRAP
SLC35D3	CEP63	NTRK2	AHDC1
SLC35E4	MUC12	NTRK3	AIPL1
SLC3A1	CAND2	NUGGC	AJAP1
SLC3A2	EMP2	NUMB	AKR1B15
SLC41A3	EME1	NUP58	AKR1E2
SLC45A2	FAM135B	NWD1	AKT1S1
SLC4A1	PDPR	OAS1	ALDH18A1
SLC5A1	PGM5	OAS2	ALDH1L2
SLC5A5	SNX2	OAT	ALDH5A1
SLC5A9	IST1	OCA2	ALG13
SLC6A17	MDGA2	OCIAD2	ALG9
SLC6A19	E2F7	OCRL	ALOX15B
SLC7A2	MEX3B	ODF2L	AMMECR1
SLC9A4	PPFIA1	OGDH	AMZ2
SLTM	DDX19A	OLA1	ANKRD12
SLX4IP	PGRMC1	OLAH	ANKRD20A4P
SMAD1	PHF2	OPALIN	ANKRD34A
SMAD2	OXTR	OPCML	ANKZF1
SMAD5	AC010255.2	OPN1MW	ANO6
SMARCB1	TMPO	OPN4	ANXA8
SMARCD3	KRT23	OPRD1	ANXA8L1
SMC4	MRS2	OPRK1	AP1G1
SMCO3	MICU1	OPRL1	AP1S3
SMIM29	CSNK2A1	OPRM1	AP2B1
SMN1	WDR11	OPTN	APH1A
SMPD1	ROBO2	OR13A1	APLP1
SMPDL3B	PPIP5K2	OR9Q1	AREL1
SNCA	TANC1	ORM1	ARF1
SNCB	NRG3	ORM2	ARFIP1
SNU13	LRRC69	OS9	ARHGAP24
SNX30	TMEM135	OSBPL8	ARHGAP30
SOD1	FAM118A	OTC	ARHGAP5
SOD2	SNX11	OXCT1	ARHGAP8
SOGA3	QSOX2	OXLD1	ARHGEF28
SOHLH1	OR10K1	OXTR	ARL17B
SORCS1	RPAP2	P4HB	ARL4A
SOX9	C15orf61	PABPC1L2A	ARL5A
SP140	TWIST1	PAEP	ARNTL
SP5	IL6R	PAFAH1B1	ARPC4
SPANXN1	PRKX	PAFAH2	ARPP21
SPANXN5	CGRRF1	PAGE2B	ARRDC2
SPDYA	EEA1	PAGE5	ASAH2B
SPDYE3	NCKAP1	PAH	ASB1
SPIN2B	TBC1D3L	PAIP2	ASB9
SPIN3	SOX6	PAK4	ASIC1
SPIN4	LRRC3B	PAK6-AS1	ASIC2
SPINK14	PCDH20	PALM	ASPG
SPOP	CACNA1A	PALM2AKAP2	ATAD3C
SPOPL	KCNJ2	PAM	ATAT1
SPP1	TTC7B	PAPSS2	ATF3
SPRN	TLE1	PARD6A	ATG101
SPRR2F	VCL	PARL	ATP6V0B
SPRR2G	RBM4	PARP3	ATP6V1C2
SPRTN	H2AZ1	PARVB	ATP6V1E1
SPTB	DSG1	PAX2	ATPAF1
SRD5A2	DAO	PAX3	ATXN7L3
SREBF1	SOBP	PAX6	AURKC
SRRD	SSH2	PBLD	B3GALNT1
SS18	LDLR	PCARE	BAALC
SSBP3	ARX	PCBD1	BAG5
SSBP4	LIPH	PCCA	BANK1
ST8SIA6	AVL9	PCCB	BBS9
STAR	PACS1	PCGF6	BCL2L12
STATH	OR7C1	PCK2	BCL7A
STEAP3	ERBIN	PCLAF	BCLAF1
STK11	POLE	PCOTH	BEND3
STK16	SEPTIN6	PCSK1	BET1L
STPG3	SERBP1	PDE1A	BEX4
STRADA	SPRY4	PDE1B	BICC1
STS	KIF11	PDE3A	BRCC3
STUM	ARL2	PDE4B	BRMS1
STX16	TBC1D14	PDE4DIP	BTBD11
SUMO1	ZNF208	PDE6A	BTF3
SUMO2	CHD8	PDE6B	BTLA
SUMO4	NPTXR	PDE8B	BTNL8
SUOX	TRIM63	PDE9A	C10orf53
SUPT20H	SIPA1L2	PDHA1	C12orf40
SYTL3	KIF26B	PDHB	C14orf28
TAFA3	MTMR10	PDLIM5	C17orf67
TAFA4	GSTM2	PDPN	C18orf32
TAFAZZIN	AP002990.1	PDX1	C19orf12
TAGLN	GLCE	PECAM1	C1orf116
TAGLN3	FAM126B	PEG10	C1orf226
TAP1	TMEM130	PEPD	C1orf43
TAP2	DCLRE1B	PEX1	C1orf53
TARP	GJA1	PEX2	C2orf76
TAT	JPH1	PEX6	C2orf88
TBC1D3B	SLC30A4	PEX7	C3orf70
TBC1D3C	MS4A1	PFKFB2	C4orf51
TBX5	MINDY2	PFKL	C5orf49
TCEAL1	NEK7	PFKM	C6orf120
TCEAL3	ERAP2	PGAM4	C6orf201
TCEAL4	USP13	PGBD2	C8orf74
TCEAL5	CD47	PGK1	C9orf116
TCEAL6	TBL1XR1	PGR	CA10
TCEAL8	C12orf40	PHEX	CAB39L
TCEAL9	DLGAP2	PHF12	CABP1
TCHHL1	SPATA12	PHF19	CACTIN
TCN2	DAPK2	PHF6	CADM1
TCOF1	CLCN3	PHKA2	CALCA
TCP1	ZNF510	PHKB	CALML4
TDP1	CTNNBIP1	PHKG2	CALN1
TDRD6	PPP2R2B	PHYH	CAMSAP3
TECRL	BST1	PICALM	CANX
TEK	IQSEC1	PICK1	CARHSP1
TEX11	USP9X	PIM3	CASP8
TFG	STK32A	PIWIL3	CAST
TGFB1	PHF14	PJA1	CASZ1
TGFBI	TAB2	PKD1	CAVIN4
TGM1	TP53INP1	PKD2	CBFA2T2
TH	PIWIL1	PKLR	CBLN3
THAP7	IGDCC4	PKP1	CBWD5
THBD	SRRM2	PKP4	CBWD6
THEMIS	CELSR2	PLA2G2A	CC2D2A
THOC5	SPRED1	PLA2G5	CCDC102B
THPO	CD96	PLA2R1	CCDC112
THRB	OTUD1	PLAA	CCDC150
TIAM2	CRKL	PLAC8L1	CCDC158
TIMM50	THAP12	PLAC9	CCDC173
TIMP3	CSRNP3	PLAUR	CCDC30
TM6SF2	BTN2A1	PLCB4	CCDC32
TMEM198	AC008481.3	PLCXD3	CCDC43
TMEM200B	PCYT1B	PLD3	CCDC7
TMEM201	LRCH2	PLEC	CCDC85A
TMEM220	KMT2D	PLEKHA1	CCDC88C
TMEM225	MRPL20	PLEKHG1	CCM2
TMEM230	GRM7	PLEKHG7	CCNI2
TMEM273	ABI2	PLG	CCNL2
TMEM44	CATSPERG	PLGLB1	CD1E
TMEM64	PSMB2	PLIN5	CD276
TMEM82	MN1	PLOD1	CD33
TNF	B4GAT1	PLOD2	CD34
TNK2	BCL11B	PLP1	CD68
TNNT2	NRROS	PLPP4	CD74
TOMM5	LANCL3	PLPPR5	CD83
TOR1A	B4GALT2	PM20D2	CDC14B
TP53	USP8	PMM2	CDC42
TPD52L1	CHCHD5	PMP22	CDC42SE1
TPD52L3	HNRNPH1	PMS1	CDC42SE2
TPI1	RRAGD	PMS2	CDK20
TPM1	CABCOCO1	PNCK	CDNF
TPMT	UBE2N	PNLIPRP3	CEACAM1
TPO	PDE1C	PNP	CEACAM21
TPP1	CCNE1	PODXL	CELF1
TPST2	CPXCR1	POLR1F	CELF2
TRAPPC2	DDX3X	POLR2A	CELF4
TRIM13	PTPRT	POLR2B	CENPA
TRIM34	RFX7	POLR2M	CEP112
TRIM37	MRPL42	POLR3H	CEP170
TRIM6	ZCCHC9	POMC	CEP44
TRIM6-TRIM34	SLC1A2	PON1	CEP57L1
TRIM61	ABRA	PON2	CEP63
TRIM67	CBLB	POTEA	CEP78
TRIM72	ZFP36L1	POTEG	CEP83
TRNP1	FOXL2NB	POU1F1	CEP85L
TRPM3	KDM3A	POU3F4	CERKL
TSC1	UGGT1	PPARA	CFAP206
TSC2	ZBTB18	PPDPFL	CFAP52
TSHR	ANKRD50	PPIB	CHCHD4
TSPAN17	SLC26A9	PPIC	CHD2
TSPO	PCDH11Y	PPM1B	CHI3L2
TSPO2	CAMKV	PPP1CA	CHIA
TSPYL6	EPC2	PPP1R27	CHIC1
TSR3	ZNF460	PPP1R42	CHMP1A
TTC3	ARL5A	PPP2CB	CHN1
TTC32	KPNA6	PPP3R1	CHN2
TTC7B	SEC63	PPT1	CHTF8
TTPA	LARS1	PRAMEF14	CIAO2A
TTR	ZNF10	PRAMEF4	CIB4
TTYH1	SP4	PRAMEF6	CKAP2
TULP4	PTPRD	PRDM2	CKLF
TUSC1	SUSD6	PRKCSH	CKMT1A
TUT4	STRBP	PRKCZ	CLCC1
TWIST1	SRP19	PRL	CLDND1
TYMSOS	BTG1	PRLR	CLTA
TYR	RAB5B	PRMT5	CMC4
TYRP1	KAT2B	PROSER3	CNGA3
U2AF2	CENPO	PRPF40B	CNTROB
UACA	PPM1H	PRPS2	COA3
UBASH3A	VEZF1	PRR13	COASY
UBE2W	GABRA1	PRR23B	COMMD5
UBE3A	RUSC1	PRR5	COPA
UGP2	AKAP12	PRRG1	CORO1B
UGT1A1	RAPGEFL1	PRRG2	COX19
UHRF1BP1L	SMURF1	PRSS37	CPEB1
UMOD	STXBP6	PRSS53	CPLX3
UMODL1	PDCD6IP	PSEN1	CPN2
UMPS	KIF23	PSEN2	CPSF4
UQCR10	AC090360.1	PSG6	CPT1A
UROD	SERTAD3	PSMA8	CPTP
UROS	FSTL5	PSRC1	CRCP
USF3	CLIP1	PTAFR	CREBBP
USP16	SORBS1	PTCH1	CREBZF
USP20	MCC	PTCHD3	CRMP1
USP21	SPTLC2	PTCHD4	CRTC1
VCX3B	RC3H1	PTEN	CRTC3
VDR	ARFIP1	PTER	CRYBG2
VHL	BIN2	PTGDS	CSKMT
VHLL	SLC25A3	PTGER2	CSNK1A1
VPS54	PATL1	PTGER4	CSNK1G3
VPS8	OR4F15	PTGFR	CSTF1
VSIG8	SHROOM3	PTGIR	CSTF3
VWA8	CCR2	PTGIS	CT45A1
VWF	MAN1B1	PTGS1	CT45A3
WAS	HOXC8	PTGS2	CT45A6
WASHC2A	BCL2	PTH	CT55
WDHD1	PRDM12	PTPN5	CTBP2
WDR31	ZNF592	PTRH1	CTLA4
WDR33	ERBB3	PTRH2	CTNNB1
WDR35	SREK1	PTRHD1	CTNND1
WDR89	WNT3A	PUM1	CTNS
WLS	CSNK1G2	PURG	CTXN3
WNK3	PDE3A	PUS1	CUBN
WRN	RNF170	PXYLP1	CUL4B
WT1	PITPNM3	QSOX1	CYB561
XDH	MYO3A	RAB11FIP1	CYB5RL
XKR7	COL19A1	RAB12	CYBC1
XKR9	NDUFS8	RAB19	CYFIP1
XKRY2	DDHD1	RAB24	CYFIP2
XPA	ARID4A	RAB28	CYLD
YBEY	IFIT3	RAB37	CYP4F2
YPEL2	PRR30	RAB3IP	CYS1
ZC2HC1B	UBC	RAB40AL	DACT1
ZC3H12B	CRK	RABGAP1L	DAPL1
ZDHHC13	DCN	RABL2B	DBNDD1
ZDHHC9	ZNF257	RAE1	DCAF4L1
ZFYVE27	BPY2	RAG1	DCAF6
ZIK1	BASP1	RAG2	DCAF8L1
ZKSCAN2	ARL6IP1	RAP1A	DCLK2
ZMAT1	RBPMS	RAP1B	DCLRE1C
ZMAT5	MLF2	RARA	DCUN1D4
ZNF107	AAMDC	RARB	DDR2
ZNF121	AP3S1	RARG	DDTL
ZNF182	MPZL2	RBFOX2	DDX17
ZNF260	ADAM28	RBMS3	DDX59
ZNF280D	FUBP1	RBMY1D	DEDD
ZNF302	GRHPR	RBMY1E	DEFA1B
ZNF311	HPSE2	RBPMS	DENND11
ZNF32	KCNA2	RCCD1	DEPDC7
ZNF37A	CAMTA1	RCE1	DGKG
ZNF425	IL26	RCHY1	DHRS12
ZNF429	BPY2C	RECQL5	DIAPH1
ZNF468	TRAF3	REEP3	DIAPH3
ZNF470	FEZF1	REG3G	DIPK1C
ZNF473	SAR1A	REN	DIXDC1
ZNF483	CARD19	REP15	DKK3
ZNF484	NPFFR1	RESP18	DLG1
ZNF599	BPY2B	RETREG1	DLGAP3
ZNF648	C1orf74	REV1	DLGAP4
ZNF655	TMPRSS11F	RFFL	DLX1
ZNF676	SLC30A6	RFPL4B	DMKN
ZNF705A	KCNQ3	RFX2	DMP1
ZNF740	TMED9	RFX5	DMPK
ZNF761	POU3F2	RFXAP	DMRTC1B
ZNF763	CALD1	RGL3	DMRTC2
ZNF766	DMPK	RGMB	DNA2
ZNF774	OCLN	RGPD1	DNAAF2
ZNF780A	CNOT6	RGR	DNAAF4
ZNF780B	UNC5D	RGS10	DNAJB14
ZNF782	NSUN5	RGS19	DNAJB2
ZNF787	NOTO	RGS21	DNAJC25
ZNF789	DERL2	RHAG	DNLZ
ZNF793	HBP1	RHBDF2	DNTT
ZNF813	HAND2	RHEX	DPH2
ZNF835	CDC37L1	RHO	DPH3
ZSCAN2	LRP4	RHOT1	DPH5
ZSCAN23	PURB	RIBC1	DPP6
ZWINT	ACTG1	RIPPLY2	DPPA5
ZYG11A	SLCO5A1	RNASE12	DSE
ZYX	TBC1D12	RNASE13	DUSP28
AADAC	UQCRB	RNASE9	DUT
AAMP	HVCN1	RNASEK	DYNC2H1
AANAT	NEDD9	RNF187	DYTN
AARD	INHBB	RNLS	E2F5
AATK	GCG	ROPN1B	EARS2
ABCC5	KMT2E	RORC	ECPAS
ABCC6	PTPRM	RPAIN	ECSCR
ABCE1	EFCAB3	RPGR	ECT2L
ABCF1	BHLHE41	RPL13	EFEMP1
ABHD12	SWSAP1	RPL14	EIF4G2
ABHD17B	ZNF800	RPL22	ELMO1
ABR	PARVA	RPL23A	EML6
ACACB	FZD10	RPL27A	ENGASE
ACBD5	PCDHA4	RPL28	ENPP2
ACBD7	CDKL5	RPL29	ENTPD1
ACLY	CDC42EP3	RPL32	EPHA6
ACO2	MECOM	RPL34	EPM2A
ACOT1	HSD17B7	RPL37	ERAP1
ACOT9	AC005520.1	RPL39	ERBB4
ACP1	EAF1	RPL41	ERGIC1
ACP3	SLC12A9	RPL9	ERMAP
ACSS2	SMTN	RPS16	ESCO2
ACTBL2	OR2A42	RPS20	ESR2
ACTL10	PDCL	RPS23	ESRP1
ACTR3B	OR2T10	RPS28	ETNK1
ADAMTSL1	SOCS4	RPS29	EXOC1
ADAR	TMEM8B	RPS6KA1	EXOC4
ADGRA1	NEB	RPS6KA2	EXOSC9
ADGRE5	PRUNE2	RPS6KA4	EXTL2
ADGRF5	CISD3	RREB1	FAHD1
ADGRG2	CITED2	RRM1	FAIM
ADGRG6	MLLT6	RRM2	FAM102A
ADIG	TNRC6B	RS1	FAM104A
AFDN	S1PR1	RSPH4A	FAM107A
AFF3	MREG	RSPO1	FAM110C
AGAP1	OR2A5	RSPO4	FAM131B
AGAP3	MTX3	RTKN	FAM133B
AGAP6	KIAA0408	RTL4	FAM13A
AGPAT3	SLC7A1	RTL5	FAM162B
AGTRAP	USP12	RTP2	FAM163B
AHDC1	DHX33	RUFY3	FAM177A1
AIFM3	SDR42E1	RUNX1	FAM210A
AIPL1	RASGRF2	RUNX2	FAM220A
AJAP1	PLEKHD1	RUNX3	FAM222B
AK6	ELMO1	RWDD1	FAM228A
AKR1B15	KHDC4	RYR1	FAM229B
AKR1E2	ERVFRD-1	RYR2	FAM24A
AKT1S1	KLRG1	RYR3	FAM3C
ALDH18A1	TOB2	SAG	FAM78B
ALDH1L2	SOCS6	SAMD3	FAM83G
ALDH5A1	XRN1	SAMD5	FAM86B1
ALG13	MEX3A	SAPCD1	FAM89B
ALG9	TSNAXIP1	SAR1B	FANCB
ALOX15B	IGSF9B	SATL1	FANCD2
AMMECR1	DGKI	SBK1	FBLIM1
AMZ2	F8	SC5D	FBXO41
ANG	SMYD1	SCD5	FBXO43
ANGPTL4	PARD6B	SCGB2B2	FBXO44
ANKRD12	OR11A1	SCMH1	FBXO46
ANKRD13C-DT	LYSMD3	SCML1	FBXO48
ANKRD20A4P	ADAR	SCN1B	FBXO7
ANKRD34A	TEX15	SCN2A	FER1L6
ANKZF1	ZFHX3	SCN3B	FEZ2
ANO6	ARNT	SCN4A	FEZF1
ANXA8	ZNF268	SCN5A	FGD3
ANXA8L1	AL139300.1	SCNN1A	FHL2
AP1G1	SCAI	SCNN1B	FILIP1L
AP1S3	EMB	SCNN1G	FKTN
AP2B1	OS9	SCP2	FNBP1L
AP2M1	ZFP90	SDC1	FNDC3A
APH1A	SPCS1	SDCBP	FOLH1
APLP1	LIG3	SDHC	FOXK1
ARAP1	GOLGA4	SEC14L1	FOXL2NB
AREL1	ZBTB22	SEC61G	FOXN3
ARF1	PTGES3	SEH1L	FPGS
ARFIP1	KBTBD2	SELE	FRMD6
ARHGAP24	NAIF1	SELL	FRMPD2
ARHGAP30	TARBP2	SEMA3B	FRS2
ARHGAP5	C15orf39	SEMA5B	FTO
ARHGAP8	INO80	SEPTIN2	G6PC2
ARHGAP9	BCL2L1	SEPTIN4	GAB3
ARHGEF28	GPR83	SEPTIN5	GAB4
ARL16	SIRPA	SEPTIN7	GAGE1
ARL17B	MARS2	SERBP1	GALNTL6
ARL4A	VOPP1	SERP2	GASK1B
ARL5A	CREB3L2	SERPINA1	GCNT1
ARNTL	PHRF1	SERPINB7	GCOM1
ARPC4	DAB2IP	SERPINB8	GDAP1
ARPP21	GIT2	SERPIND1	GEMIN8
ARRDC2	CCZ1B	SERPINE1	GGPS1
ARRDC5	CD38	SERPINF2	GIT1
ART5	SLC6A15	SERPING1	GJC1
ASAH2B	ASAP2	SERPINI2	GK5
ASB1	AC068831.6	SF3B1	GLIS3
ASB9	NXNL2	SFI1	GLRA3
ASIC1	RCC1	SFMBT2	GLUL
ASIC2	CCDC39	SFR1	GNG10
ASPDH	C11orf58	SFTPB	GNG4
ASPG	COA1	SGCA	GOLGA6A
ASRGL1	HOMER1	SGCB	GOLGA8B
ATAD3C	PRR22	SGCG	GOPC
ATAT1	C19orf54	SGK3	GP6
ATF3	SMARCD2	SGO1	GPER1
ATG101	ZNF217	SGSH	GPHN
ATG9A	MRRF	SGSM1	GPR155
ATP6AP1L	GK5	SH3BGR	GPR18
ATP6V0B	CYP2R1	SH3BP5	GPR34
ATP6V1C2	DIAPH3	SH3D19	GRB7
ATP6V1E1	ITGAV	SH3KBP1	GRIP2
ATPAF1	OR10G4	SH3PXD2B	GRSF1
ATXN7L3	TMEM9B	SHE	GSG1
AURKC	CHMP4B	SHH	GSTCD
B3GALNT1	SELL	SHISA2	GTF2H2C
BAALC	RTN4IP1	SHOX	GTF3C2
BABAM1	ITPA	SIAH1	GTPBP10
BAG5	IRX3	SIL1	GXYLT2
BAG6	PDK4	SIRPA	GYG2
BANK1	AP1G1	SIRPG	HAGH
BBS9	OR2T35	SIRT3	HAP1
BCL2L12	WDR48	SKA1	HAX1
BCL7A	DNAJC1	SLAIN1	HDAC5
BCLAF1	PHF8	SLC10A2	HDAC7
BCO2	ZKSCAN1	SLC10A7	HEPACAM2
BEND3	DCX	SLC11A1	HEPHL1
BET1L	CCR5	SLC11A2	HEY1
BEX4	BMPR2	SLC12A1	HFM1
BICC1	DPH6	SLC12A3	HIC1
BOLA3	FBXO30	SLC13A3	HILPDA
BPIFA3	TRRAP	SLC22A10	HIPK3
BRCC3	FZD4	SLC22A20P	HMGCLL1
BRMS1	KDM7A	SLC25A20	HMGCS1
BTBD11	KANSL1	SLC25A25	HNMT
BTBD17	ZNF703	SLC25A29	HNRNPC
BTF3	NHLRC3	SLC25A30	HNRNPF
BTLA	LNPEP	SLC25A53	HNRNPH2
BTNL8	MPIG6B	SLC26A2	HNRNPUL2
C10orf53	MASP1	SLC26A3	HPSE
C12orf40	LINGO1	SLC26A4	HRCT1
C12orf71	PIAS2	SLC27A6	HS6ST2
C14orf28	IL36G	SLC2A11	HSF5
C16orf89	ZNF512	SLC2A2	HSP90AA1
C16orf90	C9	SLC2A9	HTATIP2
C17orf67	PBX1	SLC30A2	HVCN1
C17orf98	ADAMTS18	SLC35A2	IAH1
C18orf32	SNX19	SLC35D3	ICAM4
C19orf12	BICRAL	SLC35E4	ICE2
C1QTNF12	MYLK3	SLC35F1	IFFO1
C1orf116	ADAMTS14	SLC38A10	IFIT3
C1orf226	POLR2K	SLC3A1	IFT74
C1orf43	SLC38A6	SLC3A2	IGSF11
C1orf53	RASSF9	SLC41A3	IGSF5
C1orf68	MLIP	SLC45A2	IKZF2
C20orf27	RNF213	SLC4A1	IL18BP
C2orf76	RBL1	SLC4A8	INCENP
C2orf78	NAV1	SLC5A1	INF2
C2orf88	FPR3	SLC5A5	INO80C
C3orf70	KDM3B	SLC5A9	INPP5D
C4orf51	CHD1	SLC66A1	INSYN1
C5orf49	PDZK1	SLC6A17	INSYN2A
C6orf120	ENTPD5	SLC6A19	INTS6
C6orf201	PLCE1	SLC6A9	IQCB1
C8orf74	AC008012.1	SLC7A2	IQCH
C9orf116	FAM83F	SLC9A4	IQCJ
C9orf131	SLC66A3	SLTM	IRAG1
CA10	PROX2	SLX1A	IRAK1
CAB39L	MTF1	SLX4IP	IRF2BP2
CABP1	INSL4	SMAD1	IRF5
CACTIN	FAR1	SMAD2	ITPRIPL2
CADM1	SCIN	SMAD5	JADE3
CALCA	RAI14	SMAGP	JKAMP
CALML4	ART3	SMARCD3	JMJD6
CALN1	TSC22D2	SMCO3	JRK
CAMSAP3	DLD	SMIM21	KALRN
CANX	MSI1	SMIM29	KAZN
CAPSL	CEP85L	SMOC1	KCNC4
CARHSP1	SP2	SMPD1	KCNIP1
CASP8	ZNF486	SMPDL3B	KCNIP3
CAST	RAD23B	SNAPC3	KCNIP4
CASTOR1	ZNF250	SNCB	KCNK2
CASZ1	N4BP2	SNU13	KCNMA1
CATSPERZ	HIVEP1	SNX30	KCNU1
CAVIN4	ACOX1	SOD1	KCTD21
CBFA2T2	SECISBP2	SOD2	KDM5A
CBLN3	DOCK3	SOGA3	KDM6B
CBWD5	ARHGAP20	SOHLH1	KHDC3L
CBWD6	MAGT1	SORBS1	KIAA0895L
CC2D2A	POLR2J3	SORBS3	KIAA1191
CCDC102B	GPCPD1	SORCS1	KIAA1217
CCDC112	KRTAP5-7	SOWAHB	KIAA1755
CCDC150	ZNF583	SOX9	KIAA2026
CCDC157	FAM241A	SP3	KIF2A
CCDC158	NFATC2	SP5	KLF10
CCDC173	TPM4	SPAG16	KLHL7
CCDC30	ZNF687	SPAG8	KNCN
CCDC32	CREBRF	SPANXN1	KPRP
CCDC43	AL451062.2	SPANXN5	KREMEN1
CCDC7	SLC35F4	SPATA45	KRT80
CCDC78	CCDC50	SPATA6L	KRTAP24-1
CCDC85A	GRIA2	SPDYA	KTN1
CCDC88C	GJC1	SPDYE2	KYNU
CCM2	VANGL2	SPDYE3	LAT
CCNI2	GDF10	SPECC1	LCK
CCNL2	KLF5	SPIN2B	LCMT1
CD151	PRPSAP2	SPIN3	LDB3
CD1E	RBM41	SPINK13	LFNG
CD276	EPC1	SPINK14	LGR6
CD33	ATP11C	SPINT1	LIG4
CD34	GART	SPN	LILRB1
CD37	IARS1	SPOCK3	LILRB2
CD68	RASSF5	SPOP	LILRB3
CD74	TTC26	SPOPL	LILRB5
CD82	MEGF8	SPP1	LIMK2
CD83	PLP1	SPRN	LIN52
CDC14B	PAK2	SPRR2B	LLGL2
CDC16	MARCHF6	SPRR2E	LNP1
CDC42	SLC49A4	SPRR2F	LONRF3
CDC42SE1	TNFAIP8L2	SPRR2G	LRIT2
CDC42SE2	NUFIP2	SPRTN	LRP8
CDK10	GLRA3	SPTB	LRRC17
CDK20	GNAI1	SPTSSB	LRRC4B
CDNF	ZNF426	SRD5A2	LRRC66
CEACAM1	ZMYM4	SREBF1	LRRIQ1
CEACAM16	OLFM4	SRGAP3	LRTM2
CEACAM21	SAMD3	SRRD	LY9
CELF1	ZNF891	SRSF5	LYPD1
CELF2	WASL	SRSF7	LYPD5
CELF4	ALG12	SS18	LYRM9
CEMP1	RYBP	SSBP3	MAB21L4
CENPA	GGNBP2	SSBP4	MACROD2
CEP112	KHDRBS1	SSX4B	MACROH2A1
CEP170	COL14A1	STAR	MAF
CEP44	FAM107B	STATH	MAGEA9B
CEP57L1	NKX3-1	STAU1	MAGI1
CEP63	MIER3	STEAP3	MAJIN
CEP78	ATRN	STK11	MANEAL
CEP83	PLXNC1	STK16	MAP1LC3B2
CEP85L	CUL5	STK24	MAP2
CERKL	MYCBP	STPG3	MAP3K19
CES1	IFT22	STRADA	MAP9
CFAP206	NHSL2	STRN4	MAPK8IP3
CFAP52	RALGDS	STUM	MARK2
CFAP69	LGI2	STX16	MARVELD2
CHCHD4	PCNX4	STXBP1	MARVELD3
CHD2	BNIP3	SUGP2	MASP1
CHI3L2	SSBP2	SULT1A4	MAZ
CHIA	FLNB	SULT6B1	MBOAT1
CHIC1	C3orf70	SUMO1	MBP
CHMP1A	ZNF649	SUMO2	MCC
CHN1	RHOBTB3	SUMO4	MCHR2
CHN2	AC048338.1	SUN3	MCUR1
CHTF8	SLC17A7	SUOX	MDH1B
CIAO2A	NPHP3-ACAD11	SUPT20H	MECR
CIB4	ELAVL1	SWI5	MED24
CKAP2	DYNAP	SYTL3	MEGF9
CKLF	RUFY3	TAF5L	MEIG1
CKMT1A	ARL8B	TAF9	MEOX1
CLCC1	MACIR	TAFA3	MESP2
CLCNKA	DYNLL2	TAFA4	METTL17
CLDND1	BDH1	TAFAZZIN	METTL23
CLEC2L	SETD1A	TAGLN	METTL9
CLLU1-AS1	RNF168	TAGLN3	MEX3A
CLTA	TRDMT1	TAP1	MGA
CMC4	SALL3	TAP2	MGAT3
CMKLR2	GPR15	TARP	MICOS10
CMTM5	TCEAL7	TAT	MID1IP1
CNGA3	HEMK1	TBC1D28	MIDEAS
CNTROB	DIO2	TBC1D3B	MIER1
COA3	FMO5	TBC1D3C	MINDY1
COASY	OR4M1	TCAIM	MINDY2
COMMD5	NEO1	TCEAL1	MINK1
COPA	HCFC2	TCEAL3	MLH3
CORO1B	EXPH5	TCEAL4	MLN
COX19	TMEM178B	TCEAL5	MLPH
CPEB1	SLC45A3	TCEAL6	MMP28
CPLX3	STX12	TCEAL8	MOCS1
CPN2	CGREF1	TCEAL9	MORC4
CPSF4	SLC24A4	TCERG1	MORN4
CPT1A	ZNF705A	TCHHL1	MOSPD3
CPTP	RASA1	TCN2	MPEG1
CRCP	2001-08-01	TCOF1	MPPED1
CREBBP	AC022415.2	TCP1	MRAS
CREBZF	FAM155B	TDP1	MRGPRF
CRELD1	POU3F4	TDRD6	MRI1
CRMP1	BRPF1	TECRL	MRNIP
CRTC1	TOGARAM1	TEK	MRPL22
CRTC3	BORCS6	TESMIN	MS4A14
CRYBG2	SLC39A11	TEX11	MS4A15
CSKMT	MXD4	TFAP2A	MS4A3
CSN1S1	MBD1	TFEC	MSANTD1
CSNK1A1	HELZ	TFG	MSMO1
CSNK1G3	DOCK9	TGFB1	MSRB3
CSTF1	FMR1	TGFBI	MSS51
CSTF3	CCDC89	TGFBR2	MTCP1
CT45A1	TSPAN6	THAP7	MTMR12
CT45A3	PTPN18	THEMIS	MTMR14
CT45A6	CHRM3	THEMIS2	MTUS2
CT47A1	TMTC1	THOC5	MUC17
CT47A10	GGA3	THPO	MYADM
CT47A2	ATP1B2	THRB	MYBL1
CT47A3	NUP50	THYN1	MYCL
CT47A4	HBS1L	TIAL1	MYH11
CT47A5	NAA15	TIAM2	MYH14
CT47A6	DIAPH2	TIMM50	MYO19
CT47A7	PHF19	TIPRL	MYO1C
CT47A8	PARP1	TIRAP	MYO3B
CT47A9	NIN	TLR10	MYO5B
CT55	KCNJ3	TM2D2	MYSM1
CTBP2	DCAF6	TM6SF2	MYZAP
CTLA4	FAM78B	TM9SF1	MZT1
CTNNB1	MOB3C	TMCC1	MZT2A
CTNND1	TMEM59	TMEM150A	N4BP2L1
CTNS	SH3GLB1	TMEM198	NAA60
CTXN3	ATG16L1	TMEM200B	NAAA
CUBN	ADAM22	TMEM201	NABP1
CUL4B	SUPT3H	TMEM220	NADK2
CYB561	TBC1D32	TMEM225	NAE1
CYB5RL	FADD	TMEM230	NANOS2
[truncated: 13,634 more rows]

## Sheet: Predicted 30s
miRDB 30s (5243)	DIANA-microT 30s (15365)	Target Scan 30s (12769)	Venn Intersection (4296)
A2M	KCNQ5	A2M	ACADM
ABCD1	TRIM71	ABCA4	ACADVL
ACADM	FIGNL2	ABCC2	ACAT1
ACADS	NR3C2	ABCC8	ACVRL1
ACADVL	OSBPL11	ABCD1	ADA
ACAT1	ZNF487	ACADM	ADRB2
ACVRL1	FIGN	ACAT1	ADRB3
ADA	EP300	ACVRL1	ADSL
ADRB2	LIN28B	ADA	AGA
ADRB3	IGDCC3	ADRB2	AGL
ADSL	SKIL	ADRB3	AGT
AGA	BCL2L11	ADSL	AGXT
AGL	ZNF573	AGA	ALAD
AGT	LRIG3	AGL	ALDOB
AGXT	COIL	AGXT	ANK1
ALAD	MEOX2	AIRE	APC
ALAS2	PRTG	ALAD	AR
ALDOA	NR6A1	ALAS2	ARG1
ALDOB	HOXB1	ALDH3A2	ARSB
ANK1	MAP4K3	ALDOA	ASL
APC	GDF6	ALDOB	ASPA
APOC3	PDE3A	ANK1	ATM
APOE	DCAF6	ANOS1	ATP7A
APOH	QKI	APC	ATP7B
AR	YOD1	APOB	AVPR2
ARG1	CAPRIN2	APOC3	BCHE
ARSB	USP42	APOE	BCKDHB
ARSL	APBB3	APOH	BLM
ASL	BACH1	AR	BRCA2
ASPA	SLAIN1	ARSB	BTD
ASS1	GK5	ARSL	BTK
ATM	ARHGAP28	ASL	C6
ATP7A	TJAP1	ASPA	CACNA1A
ATP7B	DYRK1A	ASS1	CAPN3
AVPR2	COL1A2	ATP7A	CBS
BCHE	IGF2BP1	ATP7B	CD36
BCKDHB	ZBTB20	ATXN1	CD3G
BLM	NACC2	ATXN7	CD40LG
BRCA2	MYCBP2	AVPR2	CDK4
BTD	VSTM5	BCHE	CDKN1C
BTK	TGFA	BCKDHB	CDKN2A
C2	NOL4L	BLM	CHRNA1
C6	KCND1	BLMH	CHRNE
C8B	PAIP2	BRCA2	CLCN5
CA2	SIRT1	BTD	CLN3
CACNA1A	CD69	BTK	CNGA1
CACNA1S	ARL6IP1	C2	COL1A1
CAPN3	CDH20	C6	COL1A2
CBS	ARID3B	C8B	COL3A1
CD36	DCC	CA2	COL4A3
CD3G	SRSF11	CASR	COL4A4
CD40LG	BICC1	CD36	COL5A1
CDK4	POU2AF1	CD3G	COL7A1
CDKN1C	C14orf28	CD40LG	CPOX
CDKN2A	2004-08-01	CDKN1A	CPT2
CETP	AC022415.2	CDKN2A	CST3
CHRNA1	TBX1	CETP	ERCC8
CHRNE	RPS6KA5	CFI	FAS
CLCN5	ZNF527	CHM	LYST
CLCNKB	NRP1	CHRNE	NAT2
CLN3	PRDM16	CIITA	PSEN1
CNGA1	EIF2S3B	CLCN5	ABAT
COL1A1	PLEKHG6	CNGA1	ABCA4
COL1A2	B4GALT5	COL1A1	ABCB1
COL3A1	RGS3	COL1A2	ABCC2
COL4A3	EBF1	COL3A1	ABCC8
COL4A4	AHCTF1	COL4A3	ABLIM1
COL5A1	OSBPL3	COL4A4	ACE
COL7A1	P2RX2	COL5A1	ACER2
COMP	CNTNAP1	COL5A2	ACHE
CP	NCR3LG1	COMP	ACP7
CPOX	FRMD4B	CP	ACSL6
CPT2	TET3	CPOX	ACTR2
CST3	HNRNPA2B1	CPT2	ADGRL1
ERCC8	GAN	CRYAA	ADH1B
FAS	HIP1	CSF2RB	ADH4
LYST	C6orf120	CST3	ADH5
NAT2	FXR1	CSTB	ADH6
PSEN1	OSBPL8	CTSK	ADH7
SERPING1	LANCL3	CYB5R3	ADORA1
SGCA	SAP30L	CYBB	ADORA2B
ABAT	SYNCRIP	CYP17A1	ADRA1A
ABCA4	SOX5	CYP19A1	ADRA1B
ABCB1	MAP3K9	CYP1B1	ADRA2A
ABCC2	HIPK3	DDB2	ADRA2B
ABCC8	PDE10A	DLD	ADRA2C
ABLIM1	ZNF207	DMD	ADRB1
ACE	HOXC8	DPYD	AFAP1L2
ACER2	LRIG2	EGR2	AFTPH
ACHE	ARHGEF38	EMD	AGMO
ACP7	SCN1A	ENG	AGTR1
ACSL6	SALL4	EPHX1	AGTR2
ACTR2	FAM214A	EPOR	AHCY
ACY1	NFAT5	ERCC2	AIRE
ADGRL1	CDK5R1	ERCC3	AK1
ADH1A	SLC6A5	ERCC6	AK4
ADH1B	PCYT1B	ERCC8	AKTIP
ADH1C	TTLL4	ESR1	ALDH1A1
ADH4	CEMIP2	ETFA	ALDH1A3
ADH5	TIMM9	EXT1	ALDH1B1
ADH6	CDK19	EXT2	ALDH2
ADH7	KCNAB3	F11	ALDH3A2
ADORA1	BRWD1	F13A1	ALDH3B1
ADORA2A	AC069544.2	F5	ALDH3B2
ADORA2B	ZNF385B	F7	ALDH9A1
ADORA3	SESN3	F8	ALG11
ADRA1A	MAP3K1	F9	ALG8
ADRA1B	ZNF131	FABP2	ALKAL2
ADRA1D	SOS2	FAH	ALOX12
ADRA2A	TNRC6A	FANCA	ALPL
ADRA2B	ZFP36L2	FANCC	AMH
ADRA2C	PNPLA6	FAS	AMPD3
ADRB1	CNTN4	FBN1	AMT
AFAP1L2	VLDLR	FECH	ANAPC11
AFMID	ULK3	FGFR2	ANKRD16
AFTPH	FOXN3	FGFR3	ANKRD20A2P
AGMO	CAND1	FH	ANKRD20A3P
AGTR1	CCNJ	FSHR	ANKRD34B
AGTR2	DMD	FTL	ANO7
AHCY	EBF3	FUCA1	ANO9
AIRE	ACVR2B	FUT1	ANOS1
AK1	UBR3	FXN	ANXA1
AK4	SH2D4B	G6PD	ANXA13
AKAP14	NMNAT3	GAA	ANXA2
AKTIP	RNF44	GALE	AP3S1
ALAS1	TRIM2	GALT	APOA4
ALB	PPARGC1B	GAMT	APOB
ALDH1A1	CREBRF	GBA	APOBEC3F
ALDH1A3	PCDH10	GCDH	APP
ALDH1B1	YWHAB	GCGR	AQP2
ALDH2	BTBD3	GCH1	ARHGAP28
ALDH3A1	MAN1A1	GCK	ARHGEF10L
ALDH3A2	NTNG1	GHR	ARHGEF35
ALDH3B1	IL13	GIPR	ARHGEF37
ALDH3B2	EIF4G2	GJA1	ARL6IP4
ALDH9A1	MORN4	GJB1	ARMCX6
ALG11	PRKAR2A	GK	ARMH4
ALG3	RORB	GLB1	ARSA
ALG8	GPR137C	GLDC	ARSI
ALKAL2	LEMD3	GLI3	ASB11
ALOX12	HECTD2	GLRA1	ATE1
ALOX5	RC3H2	GM2A	ATN1
ALPL	NOVA1	GNAT1	ATP11C
AMH	USP9X	GNRHR	ATP1A1
AMPD3	IPMK	GP1BA	ATP1A2
AMT	ZNF658	GP1BB	ATP1A4
ANAPC11	VPS37C	GP9	ATP2B1
ANKRD16	MEX3A	GPD2	ATP2B2
ANKRD20A2P	C2orf69	GPI	ATP2B3
ANKRD20A3P	TGIF1	GPR143	ATP2B4
ANKRD34B	AKIRIN2	GSS	ATP2C1
ANO7	ST18	HFE	ATP4B
ANO9	HIF1AN	HK1	ATP5F1A
ANOS1	TAOK2	HK2	ATP5F1C
ANXA1	RAP1B	HLCS	ATP5MC3
ANXA13	SOS1	HMBS	ATP8B2
ANXA2	TBL1XR1	HMGCL	ATRX
AP3S1	COL3A1	HNF4A	ATXN1
APOA4	SMS	HPS1	ATXN7
APOB	HHIP	HRG	AVPR1A
APOBEC3F	ATP6AP2	HSD11B2	AVPR1B
APOC2	HAND1	HSD17B3	AWAT2
APP	CACNG2	HSD17B4	B3GNTL1
APRT	ZFYVE26	HSD3B2	B4GALT2
AQP2	MET	HTN3	BARD1
ARHGAP17	USP38	IAPP	BCAP29
ARHGAP25	HBEGF	ICAM1	BCAS4
ARHGAP28	PLCXD3	IDS	BCL2
ARHGEF10L	SEMA4G	IDUA	BCL2L15
ARHGEF35	SOX6	IFNGR1	BDKRB2
ARHGEF37	ENTPD4	IL2RA	BICD1
ARL6IP4	EIF4A2	IL2RG	BICD2
ARMCX6	TGFBR1	IL4R	BIRC5
ARMH4	FMR1	ITGA2B	BLOC1S2
ARSA	CCSAP	ITGA6	BMF
ARSI	SLC25A28	ITGB3	BNIP5
ASB11	ALPK1	ITGB4	BPY2B
ATE1	MED12L	JAG1	BPY2C
ATN1	SLFN11	JAK3	BRD9
ATP11C	RORA	KCNA1	BRPF1
ATP1A1	SMIM13	KCNE1	BRWD1
ATP1A2	CDC14A	KCNH2	BTBD1
ATP1A4	ZNF439	KCNJ1	BTBD7
ATP2B1	CUL5	KCNQ1	BUB3
ATP2B2	RBAK	KEL	C10orf90
ATP2B3	MTAP	KHK	C12orf29
ATP2B4	CPLX1	KIT	C16orf87
ATP2C1	TSC22D2	KRT10	C18orf25
ATP4A	PDZD2	KRT12	C1GALT1C1
ATP4B	FAM91A1	KRT17	C1QB
ATP5F1A	TARDBP	KRT2	C1QL3
ATP5F1C	SLC12A5	KRT5	C1QL4
ATP5MC1	NWD2	KRT9	C1orf167
ATP5MC2	GDF5	L1CAM	C20orf202
ATP5MC3	TAF10	LAMA2	C2CD4B
ATP5MF	SLC39A10	LAMA3	C3orf56
ATP5PF	ABCB9	LAMB3	C4orf3
ATP8B2	GRM3	LEP	C4orf46
ATRX	STX16-NPEPL1	LHCGR	C7
ATXN1	MAPK6	LIG1	C8A
ATXN7	UHMK1	LIPA	C8orf48
AVPR1A	ATP2A2	LOC118142757	CACNA1B
AVPR1B	ITGA5	LORICRIN	CACNA1C
AWAT2	ATXN7	LPL	CACNA1D
B3GNTL1	JMY	LTBP2	CACNA1E
B4GALT2	FBN1	LYST	CACNA1I
BARD1	PPP1R37	LYZ	CACNA2D1
BCAP29	CELF4	MAOA	CACNA2D2
BCAS4	CSDE1	MAT1A	CACNB1
BCKDHA	ANGPT2	MBL2	CACNB2
BCL2	DDI2	MEFV	CACNB3
BCL2L15	STOX2	MET	CACNB4
BDKRB2	NPTN	MID1	CACNG1
BICD1	PPARGC1A	MITF	CACYBP
BICD2	STXBP5	MLH1	CADPS2
BIRC5	ABCB7	MMUT	CALCB
BLID	KMT2A	MPO	CAPNS1
BLMH	FRAS1	MS4A2	CAPRIN2
BLOC1S2	C9orf40	MTM1	CASR
BLVRA	GALNT1	MTR	CBY1
BLVRB	RNF38	MTTP	CC2D2B
BMF	ROBO2	MVK	CCDC66
BNIP5	PRR23A	MYBPC3	CCDC73
BPY2B	ZFHX4	MYH7	CCK
BPY2C	MAFB	MYL2	CCL3L3
BRD9	RBM47	MYL3	CCR5
BRPF1	SLC17A6	MYO5A	CCT3
BRWD1	CDKN1B	MYO7A	CCT6A
BTBD1	PRPF4B	NAGA	CD200
BTBD7	TBC1D4	NAT2	CD247
BUB3	CEP135	NCF1	CD3E
C10orf55	FOXO1	NCF2	CD4
C10orf62	KDM6A	NDP	CD44
C10orf90	GLS	NEU1	CD53
C11orf49	BCAT2	NF1	CD55
C12orf29	EPHA5	NF2	CD59
C14orf180	RGS6	NME1	CD79B
C16orf87	MGAT4A	NOTCH3	CDHR4
C18orf25	BEND3	NPC1	CDK5RAP2
C1GALT1C1	POU6F2	NPHP1	CDKL4
C1QB	KCNB1	OAT	CDKN1A
C1QL3	CBLB	OCA2	CDY1B
C1QL4	NEFM	OCRL	CENPP
C1QTNF9B	NCLN	OXCT1	CENPW
C1orf146	SETD5	PAFAH1B1	CEPT1
C1orf167	LY9	PAFAH2	CFAP157
C1orf189	GREB1L	PAH	CFAP58
C20orf202	MEX3B	PAX2	CFH
C2CD4B	ZFP36L1	PAX3	CFTR
C3orf56	SECISBP2L	PAX6	CGA
C4B	ZNF654	PCBD1	CGGBP1
C4BPA	FLRT2	PCCA	CHAC2
C4orf3	CPLX2	PCSK1	CHCHD7
C4orf46	CEP85L	PDE6A	CHD3
C6orf226	LRRFIP1	PDE6B	CHEK2
C6orf58	SH2B3	PDHA1	CHM
C7	ZBTB34	PDX1	CHMP3
C7orf61	INO80	PECAM1	CHRM1
C8A	CDKL5	PEPD	CHRM2
C8G	PTAR1	PEX12	CHRM3
C8orf48	DPYSL3	PEX5	CHRNA2
C8orf82	SHH	PEX6	CHRNA3
C9orf47	NGF	PEX7	CHRNA4
CA4	AMMECR1	PFKM	CHRNA5
CACNA1B	TOPORS	PGK1	CHRNA7
CACNA1C	ERV3-1	PHEX	CHRNB1
CACNA1D	DGKH	PHKA2	CHRNB2
CACNA1E	AP000812.4	PHKB	CHRNB3
CACNA1H	GSKIP	PHKG2	CHRNB4
CACNA1I	AC104389.5	PITX2	CHRND
CACNA2D1	KIF13A	PKD1	CIITA
CACNA2D2	NEB	PKD2	CISD2
CACNB1	SALL1	PKP1	CKAP5
CACNB2	TRPC6	PLA2G2A	CLDN18
CACNB3	UNC79	PLEC	CLEC2D
CACNB4	CALU	PLOD1	CLEC6A
CACNG1	INHBB	PMM2	CLSTN1
CACYBP	DMXL1	PMP22	CLVS2
CADPS2	EXT1	PNP	CNMD
CALCB	ZNF717	PON1	CNOT4
CALHM1	ARFIP1	PON2	CNTF
CAPNS1	GDI1	POU1F1	COA5
CAPRIN2	SESTD1	POU3F4	COL10A1
CARD17	CTDSPL	PPT1	COL17A1
CASR	SLFN5	PRNP	COL4A5
CBY1	MYO1B	PROC	COL5A2
CC2D2B	DNAJC7	PROS1	COP1
CCDC144NL	NCKAP1	PRPH2	CPLX2
CCDC66	KDM7A	PSEN1	CPM
CCDC73	OAS1	PSEN2	CR1
CCK	ASAH2	PTCH1	CR2
CCKAR	AC012651.1	PTEN	CRAT
CCL3L3	USP6	PTH	CREB5
CCR5	MYCN	PTH1R	CRH
CCT3	RBM24	PTS	CRLF2
CCT6A	XKR4	QDPR	CRP
CCT7	FOXO3	RAG1	CRX
CD14	PPP1R15B	RB1	CSDE1
CD200	LRRC7	RFX5	CSF1
CD200R1L	ZNF138	RHAG	CSF2RB
CD247	ADO	RLBP1	CSF3
CD3E	SLC25A36	ROM1	CSF3R
CD4	WNT9A	RPE65	CST9
CD44	FAM71F1	RPGR	CSTB
CD53	KIF3B	RS1	CT45A5
CD55	NEURL4	SCN4A	CTAGE15
CD59	GIGYF1	SCNN1B	CTBP1
CD79B	USP32	SERPINA1	CTDSPL
CDHR4	NR1D2	SERPINA7	CTNNBIP1
CDK5RAP2	STX3	SERPING1	CTSA
CDKL4	UBTD2	SGCA	CTSK
CDKN1A	KMT2C	SGCB	CUL4A
CDY1B	DIPK2A	SGCD	CXCL12
CENPM	LIN28A	SGCG	CXCL8
CENPP	OBI1	SHH	CXCR1
CENPW	ADRB3	SHOX	CXCR4
CEP131	SMAD2	SLC10A2	CYB5R3
CEPT1	RGL1	SLC12A1	CYBB
CFAP157	KAT6A	SLC12A3	CYP11B1
CFAP58	INO80D	SLC25A20	CYP11B2
CFH	DYRK1B	SLC26A2	CYP17A1
CFI	SIK1B	SLC26A3	CYP19A1
CFTR	UTRN	SLC26A4	CYP1A1
CGA	PPP2R5C	SLC3A1	CYP1A2
CGGBP1	USP9Y	SLC4A1	CYP1B1
CHAC2	FBXO33	SLC5A1	CYP24A1
CHCHD7	BHLHE40	SLC5A5	CYP26A1
CHD3	ETV6	SMN1	CYP27B1
CHEK2	MACIR	SNCA	CYP27C1
CHM	CAMK1G	SOD1	CYP2B6
CHMP3	TMF1	SOX9	CYP2C18
CHRM1	DAAM1	SRD5A2	CYP2C19
CHRM2	S1PR1	STAR	CYP2C8
CHRM3	CUL2	STK11	CYP2C9
CHRM4	TRPM4	STS	CYP2F1
CHRNA2	TEAD1	SUOX	CYP2J2
CHRNA3	REV3L	TAT	CYP3A5
CHRNA4	GAS8	TBX5	CYP3A7
CHRNA5	CBLL1	TCN2	CYP4A11
CHRNA7	SKIDA1	TCOF1	CYP4B1
CHRNB1	C8orf58	TEK	CYP4F3
CHRNB2	DEDD	TGFBI	CYP51A1
CHRNB3	ATXN3	TGM1	CYP7A1
CHRNB4	PPFIA1	TH	DAZ2
CHRND	LSAMP	THBD	DAZ4
CIITA	GPBP1	TIMP3	DBH
CISD2	SLITRK1	TPM1	DBX2
CKAP5	ATP2B2	TPP1	DCK
CLDN18	ZNF253	TSC1	DCX
CLDN20	SP3	TSHR	DDB2
CLEC18B	SLC26A7	TTPA	DDC
CLEC2D	STRBP	TTR	DDI1
CLEC6A	SLITRK5	TYR	DEPDC5
CLSTN1	MIER1	UMPS	DERL3
CLVS2	FRMD5	UROD	DHFR
CNMD	TTC39B	UROS	DIO1
CNOT4	NPEPPS	WAS	DIO2
CNTF	ULK2	WT1	DIPK1A
COA5	FBXO34	XDH	DLD
COL10A1	TMEM50B	ACADVL	DLGAP1
COL17A1	ZNF44	ARG1	DMAC2L
COL4A5	SYBU	ATM	DMD
COL5A2	LRP2	CACNA1A	DNAJB12
COMT	ADAMTS12	CACNA1S	DNAJC21
COP1	ZNF781	CAPN3	DNASE1L1
CPLX2	YTHDC2	CBS	DNM1
CPM	ST8SIA6	CDK4	DPP10
CR1	FKBP1A	CDKN1C	DPYD
CR2	HNRNPK	CHRNA1	DRD1
CRAT	TMEM106B	CLCNKB	DSP
CREB5	OTUD3	CLN3	DSTN
CRH	PPM1E	ACADS	DUSP13
CRLF2	MGAT4C	AGT	DYRK3
CRP	BARHL2	AK1	EBF3
CRX	RALGAPB	ALB	ECHDC1
CRYAA	PHLDB2	ALPL	EDA
CSDE1	LAPTM4B	AMH	EDNRB
CSF1	ACVR1C	AMPD3	EGR2
CSF2	ZC3H14	AMT	ELN
CSF2RB	WNT9B	APOA4	EML1
CSF3	NUDT3	APOC2	ENAH
CSF3R	CLVS2	APP	ENG
CST9	ING3	APRT	EPHA8
CSTB	AL031708.1	AQP2	EPOR
CT45A5	MMD	ARSA	EPSTI1
CTAGE15	PBX3	ATRX	EPX
CTBP1	FBXW7	BARD1	ERBB3
CTDSPL	KCNK2	BCL2	ERBIN
CTNNBIP1	GADD45A	BDKRB2	ERCC3
CTSA	ROCK1	C1QB	ERCC6
CTSK	NABP1	C7	ERCC6L2
CUL4A	SEC24B	C8A	ERICH3
CXCL12	ZNF704	C8G	ERLIN2
CXCL8	2002-08-01	CCR5	ERMN
CXCR1	NEFL	CD14	ERV3-1
CXCR4	LUC7L3	CD4	ESR1
CYB5R3	PDE5A	CD44	ETFA
CYBB	FSBP	CD53	ETFRF1
CYP11A1	DDX3Y	CD59	EVI2A
CYP11B1	ADRB2	CD79B	EXOSC3
CYP11B2	CCDC71L	CFH	EXT1
CYP17A1	CELSR2	CFTR	EXT2
CYP19A1	ZNF33A	CNTF	EYA1
CYP1A1	GYG2	COL10A1	F11
CYP1A2	MDM4	COL17A1	F13A1
CYP1B1	NFE2L2	COL4A5	F5
CYP21A2	IFITM10	COL7A1	F7
CYP24A1	ZNF195	CR1	F8
CYP26A1	FCHO2	CRP	F9
CYP27A1	PCDH11Y	CRX	FABP2
CYP27B1	ADAMTSL1	CXCL12	FAH
CYP27C1	IZUMO2	CXCL8	FAM102B
CYP2A13	CCKBR	CXCR1	FAM13C
CYP2A6	PPP6R2	CYP11B1	FAM149A
CYP2A7	NRK	CYP11B2	FAM168B
CYP2B6	STXBP4	CYP1A1	FAM171A1
CYP2C18	FAM20C	CYP21A2	FAM221B
CYP2C19	RPS6KB1	DCX	FAM71F2
CYP2C8	ABHD3	EDNRB	FAM83B
CYP2C9	PCDH9	ELN	FANCA
CYP2E1	ADAMTS8	EPX	FANCC
CYP2F1	GAS7	EYA1	FARP1
CYP2J2	NOX4	F12	FASLG
CYP3A5	ZNF281	F2	FAT3
CYP3A7	TGFBR3	FBP1	FBLN2
CYP4A11	C2CD5	FCGR1A	FBN1
CYP4B1	ASAH2B	FCGR3A	FBP1
CYP4F3	PRDM10	FCGR3B	FBXO47
CYP51A1	KCNH8	FGA	FCGR1A
CYP7A1	KLF6	FGG	FCGR2B
DALRD3	SIPA1L2	FSHB	FCGR3A
DAZ2	TBX4	FUT2	FCGR3B
DAZ4	ARMC1	FUT3	FCRLB
DBH	USP44	FUT6	FECH
DBX2	SLC2A14	G6PC1	FGA
DCK	AC242842.3	GALC	FGF1
DCX	CLCN5	GALK1	FGFR2
DDB2	SMARCE1	GALNS	FGFR3
DDC	ERRFI1	GBE1	FGFRL1
DDI1	MIA3	GC	FGG
DENND6B	SGCZ	GDF5	FKBP1A
DEPDC5	RAB30	GDNF	FMO3
DERL3	LRFN5	GH1	FNDC9
DHFR	PKHD1L1	GNAS	FNIP1
DIO1	ALCAM	GPX1	FOLR2
DIO2	GTF2H1	GSN	FOXP4
DIPK1A	CDC27	GSTM1	FPR2
DLD	SRGAP2	GUCY2D	FRG2
DLGAP1	MRPL42	HBA1	FSD2
DMAC2L	TNPO1	HBA2	FSHB
DMD	MFHAS1	HBB	FUCA1
DNAAF9	ARHGEF2	HBD	FUT1
DNAJB12	FLT1	HEXA	FUT2
DNAJB3	RSKR	HEXB	FUT3
DNAJC21	BAZ2B	HGD	FUT6
DNASE1L1	FBXL19	HGF	FXN
DNM1	ZNF415	HNF1A	FYB2
DNM2	RBMS1	HNF1B	FYTTD1
DPP10	BEGAIN	HOXA13	GAA
DPYD	XPO1	HOXD13	GABRA1
DRD1	USP15	HPRT1	GABRA2
DRD2	SLC35A3	HPX	GABRA3
DRD4	FAM161A	HSD17B1	GABRA4
DRD5	PGAP1	HTR1A	GABRA5
DSP	ZNF302	HTR2A	GABRA6
DSTN	COL12A1	IFNA2	GABRB1
DUSP13	CARS1	IFNAR1	GABRB2
DYRK3	MITF	IFNG	GABRB3
EBF3	SLFN13	IGF1	GABRG2
ECHDC1	SRSF4	IGF2	GAD1
EDA	SLC30A1	IGFBP1	GAD2
EDNRB	PLEKHS1	IGFBP3	GALC
EGR2	ZNF625-ZNF20	IGFBP5	GALE
EID3	TMEM131	IL10	GALK2
ELN	ATP1B1	IL10RB	GALNS
EMD	SKP1	IL15	GALT
EML1	MTF2	IL1A	GAMT
ENAH	SMARCAD1	IL1B	GART
ENG	EREG	IL1RN	GATA3
EPHA8	DPF1	IL2	GBA
EPHX1	RHOQ	IL5RA	GBE1
EPO	USP48	IL6	GCDH
EPOR	UGP2	IL6R	GCH1
EPSTI1	GRM5	ITGAM	GCK
EPX	HPS5	ITGB2	GDF5
ERBB2	RGS7BP	KCNJ11	GDF6
ERBB3	SH3TC2	KRT14	GDNF
ERBIN	XPR1	LDLR	GEMIN2
ERCC2	ESR1	LTA	GEMIN7
ERCC3	STIM2	LTBP1	GGA1
ERCC6	PCOLCE2	MAN2B1	GGCX
ERCC6L2	CDK13	MC2R	GHR
ERICH3	CDC6	MPZ	GJA1
ERLIN2	ONECUT2	MSH2	GJB1
ERMN	GUCY1A2	MYOC	GJB3
ERV3-1	OTUD4	NAGLU	GK
ESR1	OGFRL1	NCAM1	GLB1
ETFA	PDS5B	NCF4	GLDC
ETFRF1	ELAVL4	NOS1	GLE1
ETV3L	SIK1	NOS2	GLI3
EVI2A	MIDEAS	NOS3	GLRA1
EXOSC10	IRF1	NR0B1	GLRB
EXOSC3	KCNH2	OPN1MW	GLYATL3
EXT1	PLEKHA8	ORM1	GM2A
EXT2	ZFP90	OTC	GMPR2
EYA1	ITGA1	PCCB	GNAS
F11	GABRA1	PEX1	GNAT1
F12	DDX6	PEX2	GNRHR
F13A1	VCAN	PKLR	GOLGA6L1
F2	ERGIC2	PLG	GOLGA7
F5	TRDMT1	PLP1	GOLGA7B
F7	PDE4D	PMS1	GOSR1
F8	EDN1	PMS2	GOSR2
F9	RASSF8	RAG2	GP1BA
FABP2	DAZAP2	REN	GP2
FAH	CREB5	RFX2	GPATCH8
FAM102B	PRLR	RFXAP	GPD2
FAM13C	DIP2C	RHO	GPI
FAM149A	DUS4L-BCAP29	RYR1	GPM6B
FAM166A	SYN2	SAA1	GPNMB
FAM168B	EBF2	SAG	GPR139
FAM171A1	DSTYK	SCN5A	GPR179
FAM221B	B4GALT1	SELE	GPRASP2
FAM71F2	PTCH1	SERPINA5	GPX1
FAM83B	NPNT	SERPIND1	GPX8
FANCA	WDFY4	SERPINE1	GRB10
FANCC	SMAD5	SFTPB	GRIA1
FARP1	METAP1	SGSH	GRIA2
FASLG	C13orf46	SLC11A1	GRIA3
FAT3	ZNF844	SLC11A2	GRIA4
FBLN2	TIMMDC1	SLC2A2	GRIK1
FBN1	NYNRIN	SMPD1	GRIK3
FBP1	ANXA7	SPP1	GRIN1
FBXL9P	DBN1	SPTB	GRIN2A
FBXO47	DCX	TAFAZZIN	GRIN2B
FCGR1A	SLC30A4	TAP1	GRIN2C
FCGR1BP	SLC51A	TAP2	GRIN2D
FCGR2B	ACVR1	THPO	GRK6
FCGR3A	SGK3	THRB	GRM2
FCGR3B	NDE1	TNF	GRM3
FCRL6	MSL2	TOR1A	GRM4
FCRLB	FAM104A	TP53	GRM5
FECH	ITGAV	TPI1	GRM6
FGA	GLB1L3	TPMT	GRM7
FGF1	PCLO	TPO	GRM8
FGFR2	ESRRG	TSC2	GRP
FGFR3	SCAF11	TWIST1	GSR
FGFRL1	GRSF1	TYRP1	GSTA2
FGG	CADM3	UBE3A	GSTM1
FH	XPO4	UGT1A1	GSTM2
FKBP1A	ENTPD7	VHL	GSTM3
FMO3	RTCA	VWF	GSTM4
FNDC9	RIC1	WRN	GSTM5
FNIP1	ZNF718	XPA	GTDC1
FOLR1	PRDM4	AADAC	GTF2IRD2B
FOLR2	IGF1R	AADACL3	GUCY1A1
FOXP4	HOXA1	AADACL4	GUCY1A2
FPR2	ZBTB26	AAMP	GUCY1B1
FRG2	DPY30	AARD	GUSB
FSD2	RLF	AATK	HACD4
FSHB	PCDH11X	ABAT	HADHA
FSHR	AC099489.1	ABCA3	HADHB
FTL	C12orf45	ABCB1	HAO2
FUCA1	GXYLT1	ABCC4	HAUS8
FUT1	CCNL1	ABCC5	HBB
FUT2	APC	ABCC6	HBD
FUT3	TXLNG	ABCD3	HDGFL2
FUT6	FOXP1	ABCE1	HERPUD1
FXN	PAPOLA	ABCF1	HES5
FYB2	CAMK2A	ABCG4	HEXA
FYTTD1	UBE2W	ABHD11	HEXB
G6PC1	RBM46	ABHD12	HFE
G6PD	DCUN1D4	ABHD14B	HGD
GAA	FRZB	ABHD17A	HGF
GABRA1	CREBZF	ABHD17B	HK1
GABRA2	CBX1	ABI1	HK2
GABRA3	PAPPA	ABI3	HLCS
GABRA4	DYRK2	ABL2	HMCES
GABRA5	PRPF38B	ABLIM1	HMGCL
GABRA6	ANKRD44	ABLIM2	HMGCR
GABRB1	TLCD5	ABR	HMGXB4
GABRB2	ZNF334	ACAA1	HNF1A
GABRB3	ZNF727	ACACB	HNF1B
GABRD	ZFP37	ACAD10	HNF4A
GABRG2	ELAVL2	ACAN	HNRNPA1L2
GAD1	ULBP1	ACBD4	HNRNPD
GAD2	SPATS1	ACBD5	HNRNPL
GALC	NR1H4	ACBD7	HOXA13
GALE	PKNOX2	ACCS	HOXD13
GALK1	USP6NL	ACE	HPGD
GALK2	RAB5A	ACER2	HPRT1
GALNS	OSR2	ACHE	HPS1
GALT	ZNF563	ACLY	HRH1
GAMT	IRS2	ACO2	HRNR
GART	DMPK	ACOT1	HSD11B2
GAS6	ZNF569	ACOT13	HSD17B3
GATA3	ERMN	ACOT9	HSD17B4
GBA	SLC38A1	ACOX3	HSD3B1
GBE1	PSG3	ACOXL	HTN3
GC	FAM98A	ACP1	HTR1A
GCDH	KLHL14	ACP3	HTR1B
GCGR	NOG	ACP5	HTR1D
GCH1	PNMA2	ACP7	HTR1F
GCK	CPOX	ACSF3	HTR2A
GDF5	TTN	ACSL6	HTR2C
GDF6	GCNT4	ACSM2B	HTR4
GDNF	POU2F1	ACSS2	HTR7
GEMIN2	BEND4	ACTA2	IAPP
GEMIN7	CDV3	ACTB	IBA57
GGA1	TRIM52	ACTBL2	ICAM1
GGCX	RNF13	ACTL10	IDNK
GH1	PLEKHA3	ACTN1	IDS
GHR	KCTD17	ACTN2	IFIT1B
GHRHR	CCDC6	ACTR2	IFNA2
GIPR	RO60	ACTR3B	IFNAR1
GJA1	ACVR2A	ACVR1	IFNG
GJB1	ARIH1	ACVR1C	IFNGR1
GJB3	NBPF20	ACVR2B	IFRD1
GK	NEGR1	ACY1	IGF1
GLB1	SPIN1	ACYP1	IGF1R
GLDC	ASH1L	ADAD2	IGF2
GLE1	FBXO28	ADAL	IGF2BP2
GLI3	FST	ADAM10	IGF2R
GLRA1	KRAS	ADAM29	IGFBP1
GLRB	ADARB2	ADAM8	IGFBP2
GLT8D1	ST8SIA4	ADAMDEC1	IGFBP3
GLYATL3	HMCN1	ADAMTSL2	IGFBP5
GM2A	DOCK1	ADAR	IGFBPL1
GMPR2	HOXD13	ADARB1	IGIP
GNAS	CBX7	ADCY7	IGSF3
GNAT1	MTF1	ADCY9	IL10
GNRH1	MXD1	ADCYAP1	IL10RB
GNRHR	AKT3	ADCYAP1R1	IL11
GOLGA6L1	OR2J2	ADD1	IL12A
GOLGA7	DNMT3A	ADGRA1	IL15
GOLGA7B	RBBP5	ADGRE5	IL17REL
GOSR1	NCOA1	ADGRF3	IL1A
GOSR2	SNN	ADGRF5	IL1B
GP1BA	PPP4R4	ADGRG1	IL1R1
GP1BB	NGLY1	ADGRG2	IL1RN
GP2	BAHCC1	ADGRG6	IL2
GP9	KLF5	ADGRL1	IL2RA
GPATCH8	EZH2	ADH1A	IL2RB
GPD2	LHX9	ADH1B	IL2RG
GPI	ADAMTS19	ADH1C	IL3
GPM6B	GOLGA8F	ADH4	IL32
GPNMB	ZFPM2	ADH5	IL4R
GPR139	STYX	ADH6	IL5
GPR143	TMEM237	ADH7	IL5RA
GPR179	DCBLD2	ADIG	IL6
GPRASP2	P4HB	ADK	IL6R
GPX1	ACSL6	ADM	IL7
GPX8	BCLAF1	ADM5	IMPDH1
GRB10	MAPK8	ADORA1	INPP5J
GRIA1	MAP2K4	ADORA2A	INSR
GRIA2	ERCC6	ADORA2B	IP6K1
GRIA3	SYT3	ADORA3	IP6K2
GRIA4	SKA3	ADPRH	IRAK1BP1
GRIK1	RNF217	ADRA1A	IRGQ
GRIK3	TANC1	ADRA1B	ITGA11
GRIN1	WDR47	ADRA1D	ITGA4
GRIN2A	KCNC4	ADRA2A	ITGA6
GRIN2B	FMN2	ADRA2B	ITGAM
GRIN2C	POLK	ADRA2C	ITGB3
GRIN2D	CTTNBP2NL	ADRB1	ITGB4
GRINA	CHST1	ADSS2	ITGB6
GRK4	SHOX	ADTRP	ITIH5
GRK6	HNF1B	AEBP1	ITM2C
GRM2	NRIP1	AEBP2	ITSN1
GRM3	BACH2	AFAP1	JAG1
GRM4	PARP8	AFAP1L1	JAK3
GRM5	KCTD21	AFAP1L2	JMJD8
GRM6	AEBP2	AFDN	JPT1
GRM7	PGGT1B	AFF3	KCNA1
GRM8	ZNF100	AFMID	KCNE1
GRP	ZNF681	AFP	KCNH2
GSN	FAAH2	AFTPH	KCNJ1
GSR	DYNC1LI2	AGAP1	KCNJ11
GSS	HIF3A	AGAP2	KCNJ2
GSTA2	SERPINE1	AGAP3	KCNJ5
GSTA3	ZNF33B	AGAP6	KCNQ1
GSTM1	CPXCR1	AGER	KCTD11
GSTM2	SLC2A3	AGFG1	KDM2B
GSTM3	APLP2	AGTR1	KEL
GSTM4	MAPK1	AGTR2	KHK
GSTM5	SCAPER	AGTRAP	KIAA0930
GTDC1	ACKR2	AHCY	KIT
GTF2IRD2B	LRRC31	AHCYL2	KITLG
GUCY1A1	PPP1R10	AHDC1	KLHL31
GUCY1A2	ZRANB2	AHI1	KLHL5
GUCY1B1	CSNK1A1	AIFM1	KLK2
GUCY2D	ANKRD49	AIFM3	KNG1
GUK1	TAF4	AIMP1	KRT10
GUSB	KALRN	AIPL1	KRT12
H2BW1	ALX4	AJAP1	KRT2
HACD4	ZNF652	AK4	KRT5
HADHA	SUGT1	AK6	KRT9
HADHB	NEK7	AK9	KRTAP5-11
HAO2	ACOX1	AKAIN1	KRTAP5-5
HAUS8	HIC2	AKAP14	KRTAP5-6
HBA1	KCNIP1	AKIRIN1	KRTAP5-7
HBA2	LPP	AKR1B15	KYAT3
HBB	RASGRP1	AKR1C2	L3MBTL3
HBD	ZNF260	AKR1E2	LAMA2
HCFC1R1	TEF	AKT1	LAMA3
HCST	SNTB2	AKT1S1	LAMTOR4
HDGFL2	FMNL2	AKTIP	LBX2
HERPUD1	TNRC6C	ALAS1	LCLAT1
HES5	ROBO1	ALDH16A1	LDLR
HEXA	NGDN	ALDH18A1	LDLRAD1
HEXB	ELF5	ALDH1A1	LDLRAD4
HFE	GTDC1	ALDH1A3	LEKR1
HGD	MAP1B	ALDH1B1	LELP1
HGF	JUN	ALDH1L2	LEP
HK1	ARRDC3	ALDH2	LEPR
HK2	CBX5	ALDH3A1	LHCGR
HLCS	PLPP5	ALDH3B1	LHX8
HMBS	ZNF341	ALDH3B2	LIG1
HMCES	FOSL2	ALDH4A1	LIN28B
HMGCL	MEX3C	ALDH5A1	LIPA
HMGCR	GPC4	ALDH9A1	LMBRD2
HMGXB4	GNA12	ALG10B	LMO3
HNF1A	SOX4	ALG11	LORICRIN
HNF1B	ADGRL4	ALG13	LPL
HNF4A	UBQLN2	ALG1L2	LRIF1
HNRNPA1L2	ZNF883	ALG5	LRRC55
HNRNPD	ROCK2	ALG8	LRSAM1
HNRNPL	ZDHHC7	ALG9	LSS
HOXA13	CHD1L	ALOX12	LTA
HOXD13	SERPINB8	ALOX12B	LTA4H
HPGD	LRBA	ALOX15	LTBP1
HPRT1	PITPNM2	ALOX15B	LTBP2
HPS1	FOXP2	ALOX5	LUZP2
HPX	CUL1	ALPK1	LYZ
HRG	ZNF322	ALS2	MAD2L1BP
HRH1	ASF1A	AMDHD2	MAGEA10
HRNR	ZNF182	AMELX	MAGED1
HS3ST6	SLC9A9	AMELY	MAOA
HSD11B2	HDAC9	AMER3	MAOB
HSD17B1	GHR	AMIGO2	MAPKAP1
HSD17B3	VAX2	AMMECR1	MARCHF2
HSD17B4	SHISA7	AMN1	MARCHF8
HSD3B1	ESRRA	AMOT	MAT1A
HSD3B2	KCNJ2	AMZ2	MBL2
HSFY2	CLVS1	ANAPC11	MC2R
HTN3	PTPRU	ANAPC5	MCCD1
HTR1A	SRSF10	ANAPC7	MCRS1
HTR1B	TBKBP1	ANG	MCTP1
HTR1D	TENT4B	ANGPT1	MED8
HTR1E	IL15	ANGPT2	MEFV
HTR1F	NET1	ANGPTL4	MEIS3
HTR2A	TMTC3	ANK2	MEN1
HTR2B	SEMA3A	ANK3	MET
HTR2C	ZMYND11	ANKRD12	MFAP3L
HTR3A	CIC	ANKRD13C-DT	MGLL
HTR4	TPM4	ANKRD2	MGP
HTR6	CASP3	ANKRD20A2P	MID1
HTR7	KLF12	ANKRD20A3P	MITF
IAPP	ARID4B	ANKRD20A4P	MLH1
IBA57	ERBB3	ANKRD30B	MME
ICAM1	CABP7	ANKRD33	MMUT
ICAM2	DOCK6	ANKRD34A	MOG
IDNK	UBLCP1	ANKRD34B	MPO
IDS	TTC14	ANKRD34C	MPZ
IDUA	PIK3CB	ANKRD53	MS4A13
IFIT1B	CD44	ANKRD65	MS4A2
IFNA2	GRIK2	ANKRD66	MSH2
IFNAR1	JARID2	ANKZF1	MSL1
IFNG	SCART1	ANO5	MTM1
IFNGR1	SEC23A	ANO6	MTR
IFRD1	IL31RA	ANO7	MTTP
IGF1	DAB1	ANO9	MTUS1
IGF1R	WDR26	ANP32E	MTX2
IGF2	FBN2	ANPEP	MTX3
IGF2BP2	CTTNBP2	ANXA1	MUC21
IGF2R	SEC22B	ANXA11	MVB12B
IGFBP1	SENP2	ANXA13	MVK
IGFBP2	KRT76	ANXA2	MXI1
IGFBP3	ST6GAL2	ANXA2R	MXRA7
IGFBP5	BCAT1	ANXA4	MYL3
IGFBPL1	CCDC117	ANXA5	MYL4
IGFL2	RPUSD3	ANXA6	MYLK4
IGFL4	PSMD12	ANXA7	MYO5A
IGIP	LHFPL2	ANXA8	MYOC
IGSF3	FRMPD4	ANXA8L1	NAA30
IL10	HEPHL1	AOC2	NAGA
IL10RB	UBQLN1	AOX1	NAT1
IL11	TMEM263	AP1AR	NCAM1
IL12A	VIRMA	AP1B1	NCCRP1
IL13RA2	UNC13A	AP1G1	NCF2
IL15	OPCML	AP1M1	NCF4
IL17REL	CNTRL	AP2M1	NCK2
IL1A	AC098850.3	AP3M2	NCMAP
IL1B	GRID2	AP4S1	NDP
IL1R1	FNIP1	APAF1	NDUFV3
IL1RN	CTDSPL2	APBA2	NEU1
IL2	RAD9B	APH1A	NEURL4
IL2RA	ZNF184	APH1B	NEXMIF
IL2RB	DLGAP1	API5	NF1
IL2RG	MNT	APLP1	NF2
IL3	SPAST	APLP2	NFASC
IL32	KCNA2	APOBEC3F	NFKBIZ
IL4R	JAKMIP2	APOL1	NFU1
IL5	MYH10	APOLD1	NIPA2
IL5RA	TMEM87B	AQP12B	NME1
IL6	UBOX5	ARAP1	NOMO3
IL6R	SCAI	ARCN1	NOS1
IL7	SURF1	AREL1	NOTCH3
IL9	SPTBN1	ARF1	NPC1
IMPDH1	SYT16	ARFGAP3	NPHP1
INPP5J	PTGES3	ARFIP1	NPR3
INSR	DUSP22	ARFRP1	NPY1R
IP6K1	ATPAF1	ARGFX	NPY2R
IP6K2	UBE2D3	ARHGAP17	NQO1
IRAK1BP1	TMED4	ARHGAP24	NQO2
IRGQ	KLHDC8B	ARHGAP25	NR3C1
ITGA11	LATS2	ARHGAP26	NR3C2
ITGA2B	NPHP3	ARHGAP28	NRARP
ITGA4	DDX3X	ARHGAP30	NRG3
ITGA6	GRAMD2B	ARHGAP32	NT5C1B
ITGAM	CLDN12	ARHGAP5	NT5C3A
ITGAX	ZNF124	ARHGAP8	NTRK2
ITGB2	PKIA	ARHGAP9	NTRK3
ITGB3	ZIC2	ARHGEF10L	NUGGC
ITGB4	ASPH	ARHGEF18	NUMB
ITGB6	NKX6-1	ARHGEF2	NUP58
ITGB7	TCF4	ARHGEF25	NWD1
ITIH5	FUT9	ARHGEF28	OAT
ITM2C	EPB41L5	ARHGEF3	OCA2
ITSN1	ADRB1	ARHGEF33	OCRL
JAG1	RBFOX2	ARHGEF35	ODF2L
JAK3	UCP3	ARHGEF37	OGDH
JMJD8	ATRX	ARHGEF7	OLA1
JPT1	AP1AR	ARIH2OS	OPCML
KCNA1	ZNF544	ARL13A	OPN1MW
KCNE1	AHDC1	ARL16	OPRD1
KCNH2	KCNN3	ARL17A	OPRK1
KCNJ1	CAPRIN1	ARL17B	OPRL1
KCNJ11	TOMM70	ARL4A	OPRM1
KCNJ2	ETS1	ARL5A	OPTN
KCNJ5	TADA1	ARL6IP4	OR13A1
KCNQ1	TNFRSF1B	ARMC10	OR9Q1
KCTD11	ATG14	ARMC5	OSBPL8
KDM1A	NCEH1	ARMCX6	OTC
KDM2B	SMOC1	ARMH1	OXCT1
KEL	NFIB	ARMH4	OXTR
KHK	SPATA6L	ARMS2	P4HA1
KIAA0930	NCOA2	ARNTL	P4HB
KIT	CAPN6	ARPC4	PAFAH1B1
KITLG	PTBP2	ARPP21	PAFAH2
KLHDC9	EVI5	ARRDC2	PAH
KLHL31	ARID1A	ARRDC5	PALM2AKAP2
KLHL5	ZDHHC17	ARSI	PAM
KLK2	MOB1B	ART3	PARVB
KLKB1	PALD1	ART5	PAX2
KNG1	STC1	ARTN	PAX3
KRT10	ZNF117	ASAH1	PAX6
KRT12	FAM71C	ASAH2B	PCCB
KRT14	PROX1	ASAP2	PCGF6
KRT17	EHD2	ASAP3	PCSK1
KRT2	IPCEF1	ASB1	PDE1A
KRT5	BCLAF3	ASB10	PDE1B
KRT9	SYT2	ASB11	PDE3A
KRTAP5-11	IL6ST	ASB14	PDE3B
KRTAP5-2	PTPRG	ASH2L	PDE4C
KRTAP5-5	OR4N2	ASIC1	PDE4DIP
KRTAP5-6	ZNF710	ASIC2	PDE6A
KRTAP5-7	FNDC3A	ASPDH	PDE6B
KYAT3	CAMTA1	ASPG	PDHA1
L1CAM	WNT1	ASRGL1	PDHB
L3MBTL3	YWHAG	ATAD3C	PDLIM5
LAMA2	ITGA11	ATAT1	PDPN
LAMA3	ZNF273	ATE1	PDX1
LAMB3	HLA-DRA	ATF3	PECAM1
LAMTOR4	ADAMTS15	ATF6B	PEPD
LBX2	CPA4	ATG10	PEX12
LCLAT1	DNA2	ATG101	PEX2
LCN10	MBIP	ATG13	PEX5
LDLR	STXBP3	ATG7	PEX7
LDLRAD1	TACO1	ATG9A	PFKL
LDLRAD4	BRDT	ATL2	PFKM
LEKR1	ANKRD13C	ATN1	PGK1
LELP1	SAMD8	ATP11C	PGR
LEMD1	HIVEP3	ATP13A2	PHEX
LEP	FRY	ATP1A1	PHF19
LEPR	HDX	ATP1A2	PHKA2
LGMN	HTN1	ATP1A4	PHKB
LHCGR	KLF4	ATP1B4	PHKG2
LHX8	C5orf52	ATP2B1	PICALM
LIG1	FAM133B	ATP2B2	PIK3R6
LIN28B	MAP3K4	ATP2B3	PITX2
LINC02872	ATL2	ATP2B4	PIWIL3
LINC03106	HMGXB3	ATP2C1	PKD1
LINGO4	USP28	ATP4A	PKD2
LIPA	POM121C	ATP4B	PKLR
LMBRD2	HLA-DQB2	ATP5F1A	PKP1
LMO3	PER3	ATP5F1C	PKP2
LOC118142757	MMUT	ATP5MC1	PKP4
LORICRIN	NSMAF	ATP5MC2	PLA2G5
LPL	KPNB1	ATP5MC3	PLA2G6
LRIF1	RAB3B	ATP5MF	PLA2R1
LRRC18	CRIM1	ATP5MJ	PLAT
LRRC38	SPAG9	ATP5PF	PLCB4
LRRC52	ZNF624	ATP6AP1L	PLCXD3
LRRC55	LMO3	ATP6V0A1	PLEC
LRSAM1	SYT14	ATP6V0B	PLEKHA1
LSS	FBXL12	ATP6V1C2	PLEKHG7
LTA	HEY2	ATP6V1E1	PLG
LTA4H	RC3H1	ATP8A1	PLOD2
LTBP1	DPH3	ATP8B2	PLP1
LTBP2	LMO4	ATPAF1	PLPPR5
LUZP2	PXT1	ATXN1L	PM20D2
LYZ	GDF10	ATXN3	PMP22
MAD2L1BP	BSN	ATXN3L	PMS2
MAGEA10	ENPP5	ATXN7L3	PNLIPRP3
MAGEA11	PSG11	ATXN7L3B	PNP
MAGEA4	AMER2	AURKC	POLR1F
MAGED1	REPS2	AUTS2	POLR2A
MAN2B1	AAK1	AVPR1A	PON1
MANBAL	NUDT12	AVPR1B	PON2
MAOA	BCL11B	AWAT1	PON3
MAOB	AGFG1	AWAT2	POTEG
MAP1LC3C	POLR2J2	AZI2	POU1F1
MAP3K15	CPB2	B3GNTL1	POU3F4
MAPKAP1	RAP1GDS1	B4GALNT2	PPARA
MARCHF2	ADAM10	B4GALT2	PPDPFL
MARCHF8	UNC5D	BAALC	PPIC
MAT1A	DCAF10	BAAT	PPP1R27
MBL2	NUP58	BABAM1	PPP2CB
MC2R	RFX7	BAG5	PPP3CA
MCCD1	PCDHB4	BAG6	PPP3R1
MCRS1	AKAP5	BAIAP2	PPT1
MCTP1	KLHL5	BANF1	PRDM2
MDK	AP4E1	BANK1	PRIM1
MED11	C5orf63	BBC3	PRIM2
MED15	BCL7A	BBS9	PRLR
MED8	UHRF2	BBX	PRNP
MEFV	COL2A1	BCAM	PROS1
MEIS3	BIRC6	BCAP29	PRPH2
MEN1	C1orf185	BCAP31	PRR13
MET	BICRAL	BCAS3	PRRG1
METRNL	ZNF667	BCAS4	PRRG2
METTL13	DSC2	BCKDHA	PRSS37
METTL21C	NTRK3	BCKDK	PRY2
MFAP3L	SLC6A6	BCL2A1	PSEN2
MGLL	ZDHHC3	BCL2L12	PSRC1
MGP	CC2D2A	BCL2L15	PTAFR
MID1	DCUN1D3	BCL6	PTCH1
MIR1915HG	CSRNP2	BCL7A	PTEN
MITF	DISP1	BCLAF1	PTER
MLH1	DMXL2	BCO2	PTGDR
MME	SNAP91	BCOR	PTGER2
MMUT	AL160269.1	BDNF	PTGER4
MOG	FZD3	BEGAIN	PTGFR
MPO	GEN1	BEND3	PTGIR
MPZ	RBM25	BEST1	PTGIS
MS4A13	AXIN2	BET1L	PTGS1
MS4A2	JADE1	BEX4	PTGS2
MSH2	PTGER2	BEX5	PTH
MSL1	ZNF462	BFSP1	PTS
MTFP1	CYB5R4	BHLHB9	PUS1
MTM1	PRKD3	BICC1	QDPR
MTR	PALM2AKAP2	BICD1	QSOX1
MTTP	NAP1L1	BICD2	RAB11FIP1
MTUS1	TFCP2L1	BICDL2	RAB19
MTX2	TUBGCP6	BIRC5	RAB37
MTX3	AC008770.4	BIVM	RABL2B
MUC21	PLXDC2	BLID	RAG1
MVB12B	ZNF804A	BLOC1S2	RAG2
MVK	PURA	BLVRA	RAP1A
MXI1	GATA6	BLVRB	RAP1B
MXRA7	CAB39	BMERB1	RARA
MYBPC3	OR8A1	BMF	RARB
MYBPHL	RIMS3	BNIPL	RARG
MYH7	FSD1L	BOD1	RB1
MYL2	SLC8A1	BOLA3	RBMS3
MYL3	LYST	BORCS7	RBPMS
MYL4	PPP6R1	BORCS8	RCHY1
MYLK4	BRWD3	BPIFA3	RECQL5
MYO5A	ZNF440	BPY2C	REEP3
MYO7A	ZNF720	BRCC3	REG3G
MYOC	DDX19B	BRD2	RFX2
NAA30	DOCK9	BRD9	RFX5
NAGA	PHF20	BRI3	RFXAP
NAGLU	NSL1	BRMS1	RHO
NAT1	ETV3	BRPF1	RLBP1
NCAM1	SSH2	BRWD1	RNASE13
NCCRP1	DNM3	BSCL2	RNASEK
NCF1	DUSP9	BSDC1	RNF187
NCF2	ILRUN	BTBD1	ROPN1B
NCF4	TMEM212	BTBD11	RORC
NCK2	SMC1A	BTBD17	RPE65
NCMAP	TBC1D1	BTBD18	RPGR
NDP	E2F6	BTBD19	RPL22
NDUFV3	NAMPT	BTBD9	RPL23A
NEU1	PTPRO	BTF3L4	RPL27A
NEURL4	KCNH1	BTG3	RPL28
NEXMIF	TSHZ1	BTLA	RPL37
NF1	ACSM2B	BTN3A1	RPL9
NF2	ZFYVE9	BTNL8	RPS3
NFASC	ERVH48-1	BUB1B-PAK6	RPS6KA1
NFKBIZ	TRIM44	BUB3	RPS6KA2
NFU1	PPP1R2B	BUD13	RPS6KA4
NIPA2	STK35	BZW2	RREB1
NKAPL	ATXN2L	C10orf53	RS1
NKIRAS2	ADGRF5	C10orf55	RSPH4A
NME1	ADAM23	C10orf71	RTL4
NOMO3	PAPSS2	C10orf90	RUNX1
NOS1	FNIP2	C11orf21	RWDD1
NOS2	RPL31	C11orf49	RYK
NOS3	ZBTB37	C11orf68	SAA1
NOTCH3	TEX2	C11orf86	SAMD13
NPC1	LIN54	C11orf96	SAXO2
NPHP1	LRATD2	C12orf29	SCN4A
NPR1	PPP1R2	C12orf40	SCN5A
NPR3	DKK3	C12orf42	SCP2
NPY	BHLHE22	C12orf56	SDCBP
NPY1R	TMEM9B	C12orf73	SEC61G
NPY2R	XRN1	C12orf75	SELE
NQO1	SMIM3	C14orf180	SELL
NQO2	G3BP2	C14orf28	SEMA3B
NR0B1	PLXND1	C14orf93	SEPTIN2
NR3C1	MUC17	C15orf40	SEPTIN7
NR3C2	TYRP1	C15orf61	SERPINA1
NRARP	CNOT6	C15orf62	SERPINA5
NRG3	ARX	C16orf82	SERPINA7
NT5C1B	CPM	C16orf86	SERPIND1
NT5C3A	ARHGAP32	C16orf87	SERPINE1
NTRK1	EFCAB9	C16orf89	SERPINF2
NTRK2	BCAS4	C16orf92	SF3B1
NTRK3	SCD	C17orf100	SFR1
NUGGC	SLC6A1	C17orf107	SFTPB
NUMB	AFF2	C17orf49	SGCB
NUP58	ERCC5	C17orf67	SGCD
NWD1	NUP153	C17orf80	SGCG
OAT	MANEA	C17orf97	SGO1
OCA2	IL17RD	C17orf98	SGSH
OCRL	MBD2	C18orf25	SH3D19
ODF2L	CCDC88A	C18orf32	SHE
OGDH	ZDHHC18	C1GALT1C1	SHH
OLA1	DLGAP2	C1GALT1C1L	SHISA2
OPCML	CASP7	C1QC	SHOX
OPN1MW	GAPVD1	C1QL3	SIAH1
OPRD1	C20orf194	C1QL4	SLC10A2
OPRK1	KLHL28	C1QTNF7	SLC11A1
OPRL1	DDX23	C1QTNF9B	SLC11A2
OPRM1	FHL2	C1orf116	SLC12A1
OPTN	ZNF470	C1orf122	SLC12A3
OR13A1	ZIC3	C1orf146	SLC13A3
OR2W5P	IKZF5	C1orf167	SLC25A20
OR4N4	SLC9A2	C1orf185	SLC25A25
OR9Q1	C1GALT1C1	C1orf189	SLC25A30
ORM1	C16orf72	C1orf198	SLC26A2
ORM2	ZEB2	C1orf226	SLC26A3
OSBPL8	TRIP12	C1orf53	SLC26A4
OTC	ETFBKMT	C1orf68	SLC2A2
OXCT1	ZNF12	C20orf173	SLC30A2
OXTR	GRAMD1B	C20orf202	SLC35D3
P4HA1	GNB5	C20orf27	SLC35E4
P4HB	ZBTB16	C21orf62	SLC41A3
PAFAH1B1	ZNF99	C22orf46P	SLC45A2
PAFAH2	PXMP4	C2CD4B	SLC4A1
PAH	GRIN2B	C2CD4C	SLC5A1
PALM2AKAP2	ATP11C	C2orf68	SLC5A5
PAM	OSMR	C2orf72	SLC5A9
PAMR1	C1orf198	C2orf73	SLC6A17
PARP3	PLAG1	C2orf74	SLC6A19
PARVB	ZNF559	C2orf76	SLC7A2
PAX2	ZNF287	C2orf78	SLC9A4
PAX3	CPEB4	C2orf80	SLX4IP
PAX6	2001-08-01	C2orf81	SMAD1
PC	ADAMTS3	C2orf83	SMAD2
PCBD1	ERG28	C2orf88	SMAD5
PCCA	WASHC4	C3orf56	SMARCB1
PCCB	MFSD4A	C3orf70	SMARCD3
PCGF6	IGF2BP2	C4B	SMC4
PCSK1	CSNK2B	C4BPA	SMN1
PDE1A	CEP97	C4orf19	SMPD1
PDE1B	UBE2G1	C4orf3	SMPDL3B
PDE3A	PIGA	C4orf33	SNCA
PDE3B	UBE2E3	C4orf46	SNCB
PDE4C	CREB1	C4orf51	SNU13
PDE4DIP	LAMP2	C5orf24	SOD1
PDE6A	MEF2A	C5orf47	SOD2
PDE6B	PHAX	C5orf49	SOGA3
PDE9A	CCNJL	C5orf52	SOX9
PDHA1	SPTSSB	C5orf58	SP140
PDHB	ZBTB4	C5orf60	SP5
PDLIM5	BAALC	C6orf120	SPANXN1
PDPN	MAF1	C6orf136	SPANXN5
PDX1	LPGAT1	C6orf141	SPDYA
PECAM1	OAZ3	C6orf201	SPDYE3
PEPD	OPRM1	C6orf226	SPIN3
PEX1	GOT2	C6orf58	SPOP
PEX12	ZNF528	C7orf50	SPOPL
PEX2	LNX1	C7orf61	SPP1
PEX5	GJC3	C8orf58	SPRN
PEX6	AP5M1	C8orf74	SPRTN
PEX7	CHD7	C8orf82	SRD5A2
PFKL	ABCD3	C9orf116	SS18
PFKM	RSPO2	C9orf131	SSBP3
PGK1	FAM76B	C9orf152	SSBP4
PGR	TMED5	C9orf47	ST8SIA6
PHETA2	NRAS	C9orf57	STAR
PHEX	MAGI2	CA1	STATH
PHF19	ZNF729	CA10	STEAP3
PHKA2	SRSF6	CA4	STK11
PHKB	PSAP	CA7	STK16
PHKG2	MARK1	CAB39	STRADA
PICALM	NKAIN3	CAB39L	STS
PIK3R6	DPP4	CABP1	STUM
PIM3	ELK1	CACFD1	STX16
PITX2	FAM104B	CACNA1B	SUMO1
PIWIL3	RASAL2	CACNA1C	SUMO2
PKD1	ITSN2	CACNA1D	SUOX
PKD2	LOX	CACNA1E	SYTL3
PKLR	CNIH1	CACNA1H	TAFA3
PKP1	PDCD6IP	CACNA1I	TAFA4
PKP2	NHS	CACNA2D1	TAGLN
PKP4	ZFC3H1	CACNA2D2	TAGLN3
PLA2G2A	TMEM132D	CACNB1	TAP1
PLA2G5	NFIA	CACNB2	TAP2
PLA2G6	TGS1	CACNB3	TAT
PLA2R1	MAP2	CACNB4	TBC1D3C
PLAT	ARL5B	CACNG1	TBX5
PLAUR	RPAP2	CACTIN	TCEAL1
PLCB3	FARP1	CACYBP	TCEAL3
PLCB4	MMP21	CADM1	TCEAL4
PLCXD3	EVX2	CADPS2	TCEAL6
PLEC	CLASP1	CALCA	TCEAL8
PLEKHA1	TEK	CALCOCO1	TCEAL9
PLEKHG7	OSGIN2	CALHM1	TCHHL1
PLG	CGGBP1	CALHM3	TCN2
PLOD1	FAM193B	CALN1	TCOF1
PLOD2	NKTR	CALU	TCP1
PLP1	RAB27B	CAMSAP3	TDP1
PLPPR5	BRPF1	CAND2	TDRD6
PM20D2	SMIM27	CANT1	TECRL
PMM2	ERO1A	CANX	TEK
PMP22	ARF6	CAP1	TFG
PMS1	ZNF385D	CAPN14	TGFBI
PMS2	CCDC65	CAPN2	TGM1
PNLIPRP3	MOB3B	CAPN8	THAP7
PNP	DGKI	CAPNS1	THBD
POLR1F	FAM126B	CAPRIN2	THEMIS
POLR2A	VIL1	CAPSL	THOC5
POLR2B	RAB3IP	CARD17	THPO
POMC	PPIP5K2	CARF	THRB
PON1	TCP11L1	CARHSP1	TIMM50
PON2	KHNYN	CARS1	TIMP3
PON3	CGAS	CASK	TM6SF2
POR	ATXN1	CASKIN2	TMEM198
POTEA	ZNF726	CASP5	TMEM200B
POTEG	CCN1	CASP8	TMEM201
POU1F1	DAGLA	CASP8AP2	TMEM220
POU3F4	SAMD4A	CAST	TMEM230
PPARA	SLBP	CASTOR2	TMEM273
PPDPFL	PHIP	CASZ1	TMEM44
PPIB	TFF1	CATSPERE	TMEM64
PPIC	SEL1L	CATSPERZ	TNF
PPP1CA	AKIRIN1	CAVIN4	TNK2
PPP1R27	CDH8	CBFA2T2	TOMM5
PPP2CB	PRNP	CBLC	TOR1A
PPP3CA	RDX	CBLN3	TP53
PPP3R1	AC010132.3	CBWD1	TPD52L1
PPT1	DSEL	CBWD5	TPD52L3
PRAMEF4	RASA1	CBX1	TPI1
PRAMEF6	LENG8	CBY1	TPM1
PRDM2	IRX2	CC2D2A	TPMT
PRIM1	BMT2	CC2D2B	TPO
PRIM2	ZNF521	CCDC102B	TPP1
PRKCSH	CHIC1	CCDC110	TPST2
PRL	MECP2	CCDC112	TRAPPC2
PRLR	CBFB	CCDC113	TRIM13
PRNP	STK16	CCDC120	TRIM37
PROC	RIOX2	CCDC121	TRIM6
PROS1	CPT1A	CCDC124	TRIM6-TRIM34
PRPH2	GPR180	CCDC144NL	TRIM67
PRR13	KIF15	CCDC149	TRIM72
PRRG1	TMPRSS7	CCDC150	TRPM3
PRRG2	RUBCN	CCDC152	TSC1
PRSS37	ZNF232	CCDC157	TSHR
PRY2	MICU3	CCDC158	TSPAN17
PSEN2	SSR1	CCDC169	TSPYL6
PSRC1	SPTY2D1OS	CCDC17	TTC3
PTAFR	CHD9	CCDC178	TTC32
PTCH1	ING2	CCDC184	TTC7B
PTEN	ITGA9	CCDC30	TTPA
PTER	HOOK3	CCDC32	TTYH1
PTGDR	CLIC4	CCDC42	TULP4
PTGDS	PTER	CCDC43	TUSC1
PTGER2	PCDH19	CCDC66	TUT4
PTGER4	ARID2	CCDC68	TWIST1
PTGFR	ZNF732	CCDC7	TYR
PTGIR	ITPRID2	CCDC73	TYRP1
PTGIS	PPP1R12A	CCDC77	U2AF2
PTGS1	CAMK4	CCDC78	UACA
PTGS2	NKD1	CCDC81	UBASH3A
PTH	SIGLEC6	CCDC85A	UBE2W
PTH1R	MAMDC2	CCDC85C	UBE3A
PTRH1	KCNA6	CCDC88A	UGP2
PTS	ZNF14	CCHCR1	UGT1A1
PUS1	ZBTB43	CCK	UHRF1BP1L
QDPR	ROR1	CCKAR	UMOD
QSOX1	PCDHGA6	CCL20	UMODL1
RAB11FIP1	CAP2	CCL3L3	UMPS
RAB19	IL1A	CCM2	UROS
RAB37	ETNK1	CCNA1	USF3
RABL2B	NDUFA5	CCND3	USP16
RAG1	WASL	CCNI2	USP20
RAG2	PPP2CA	CCNJ	VCX3B
RAP1A	TMEM211	CCNK	VDR
RAP1B	NR3C1	CCNL2	VHL
RARA	YAP1	CCNYL1	VPS54
RARB	CDC25A	CCR2	VPS8
RARG	GAA	CCRL2	VWA8
RB1	BBC3	CCSER1	WASHC2A
RBMS3	PKDCC	CCT3	WDHD1
RBMY1D	LBH	CCT6A	WDR31
RBMY1E	CPEB3	CCT7	WDR33
RBPMS	TEC	CD109	WDR35
RCHY1	SOD2	CD151	WDR89
RECQL5	LRRC14	CD164	WLS
REEP3	TFDP2	CD1E	WNK3
REG3G	ZNF471	CD200	WRN
REN	ZNF800	CD209	WT1
RESP18	CFAP43	CD247	XDH
RFX2	MAGI3	CD276	XKR7
RFX5	PDHX	CD33	XKR9
RFXAP	RPS6KB2	CD34	XPA
RGS10	HECA	CD37	YBEY
RHAG	ARHGEF7	CD3E	YPEL2
RHBDF2	EOGT	CD55	ZC3H12B
RHEX	NR0B2	CD58	ZDHHC13
RHO	PCNP	CD68	ZDHHC9
RIPPLY2	RB1	CD74	ZFYVE27
RLBP1	PTPN4	CD82	ZIK1
RNASE13	PIGR	CD83	ZMAT1
RNASE9	SLC25A21	CD8A	ZNF121
RNASEK	FICD	CD99	ZNF182
RNF187	DDAH1	CDC14B	ZNF280D
ROM1	SZRD1	CDC16	ZNF302
ROPN1B	TMEM94	CDC20B	ZNF311
RORC	RNF123	CDC27	ZNF37A
RPE65	AQP4	CDC42	ZNF425
RPGR	BTG2	CDC42SE1	ZNF429
RPL13	PLCXD2	CDC42SE2	ZNF468
RPL22	KCNJ6	CDC7	ZNF470
RPL23A	ZCCHC9	CDCA7L	ZNF473
RPL27A	ZNF706	CDH17	ZNF483
RPL28	ARHGEF3	CDIN1	ZNF484
RPL29	NAALADL2	CDK10	ZNF599
RPL32	TGFB2	CDK20	ZNF648
RPL34	INPP4B	CDK5RAP2	ZNF655
RPL37	CTAGE1	CDK6	ZNF676
RPL39	CAP1	CDKL3	ZNF705A
RPL9	MCTP2	CDKL4	ZNF740
RPS3	GRHL1	CDKN3	ZNF761
RPS6KA1	TNR	CDNF	ZNF766
RPS6KA2	CLMN	CDV3	ZNF774
RPS6KA4	SEMA6A	CDY1B	ZNF780A
RREB1	ENOSF1	CDYL	ZNF780B
RS1	ZNF436	CEACAM1	ZNF782
RSPH4A	TNKS2	CEACAM16	ZNF813
RTL4	RAB34	CEACAM19	ZNF835
RTP2	RPL4	CEACAM21	ZSCAN2
RUNX1	SLC16A3	CELF2	ZSCAN23
RWDD1	PI4K2B	CELF4	ZWINT
RYK	ARID3A	CEMIP2	ZYG11A
RYR1	STARD13	CEMP1	ZYX
SAA1	POLR3K	CENPA	AADACL4
SAG	SLC66A1	CENPL	AARD
SAMD13	NTRK2	CENPM	ABCC5
SAXO2	GPD2	CENPN	ABCF1
SCN4A	SLC35G3	CENPP	ABHD17B
SCN5A	ASXL2	CENPW	ABI1
SCNN1B	SNTG1	CEP112	ACBD7
SCP2	PRKG1	CEP131	ACOT9
SDC1	CDON	CEP170	ACTBL2
SDCBP	COL24A1	CEP170B	ACTL10
SEC61G	MEIS2	CEP44	ACTR3B
SELE	ZNF280B	CEP55	ADAL
SELL	SWI5	CEP57L1	ADAR
SEMA3B	TCAF1	CEP63	ADGRG6
SEPTIN2	STX7	CEP78	AFDN
SEPTIN5	USP13	CEP83	AFF3
SEPTIN7	DSCAML1	CEP85L	AGAP1
SERP2	ST8SIA3	CEPT1	AGPAT3
SERPINA1	VSIG10	CERKL	AHDC1
SERPINA5	ZNF568	CERT1	AIFM3
SERPINA7	HIVEP2	CES1	AIPL1
SERPIND1	DUSP7	CES5A	AK6
SERPINE1	MED13L	CFAP126	AKT1
SERPINF2	GATA2	CFAP206	ALDH18A1
SERPINI2	TGIF2	CFAP52	ALDH1L2
SF3B1	OR2AG1	CFAP58	ALG10B
SFI1	SH3D19	CFAP69	ALG13
SFR1	RABL3	CFAP73	ALOX15B
SFTPB	ACSM2A	CFAP97D1	AMMECR1
SGCB	MARCHF7	CFLAR	AMZ2
SGCD	CCDC171	CGA	ANGPTL4
SGCG	NMT2	CGGBP1	ANKRD34A
SGO1	SOGA1	CHAC1	ANO6
SGSH	WDFY3	CHAC2	ANXA2R
SH3BGR	DNAJC17	CHCHD4	ANXA8
SH3D19	EPB41L4B	CHCHD7	AP1G1
SHE	HEMK1	CHD2	AP1S3
SHH	KLHL2	CHD3	AP2B1
SHISA2	SLC19A2	CHEK1	ARAP1
SHOX	GALNT7	CHEK2	AREL1
SIAH1	GPR61	CHFR	ARF1
SLC10A2	SLC24A2	CHI3L2	ARFIP1
SLC11A1	CTSA	CHIA	ARGFX
SLC11A2	ZNF217	CHIC1	ARHGAP24
SLC12A1	DEF6	CHID1	ARHGAP30
SLC12A3	YWHAQ	CHMP1A	ARHGAP5
SLC13A3	LMNB1	CHMP3	ARL17B
SLC22A20P	ADAM19	CHN1	ARL4A
SLC25A20	SLC44A1	CHN2	ARL5A
SLC25A25	ZFP2	CHRDL1	ARNTL
SLC25A30	HCN1	CHRM1	ARPC4
SLC26A2	AC010422.6	CHRM2	ARPP21
SLC26A3	ATM	CHRM3	ARRDC2
SLC26A4	TRMT10A	CHRM4	ATAD3C
SLC2A2	ATP11A	CHRNA2	ATAT1
SLC2A9	PRKN	CHRNA3	ATF3
SLC30A2	LETMD1	CHRNA4	ATP6V0B
SLC35D3	LYPLA1	CHRNA5	ATP6V1C2
SLC35E4	KATNBL1	CHRNA7	AURKC
SLC3A1	MCTS1	CHRNB1	AWAT1
SLC41A3	MME	CHRNB2	B3GALNT1
SLC45A2	EYA3	CHRNB3	BAALC
SLC4A1	ARFGEF3	CHRNB4	BAG5
SLC5A1	LRP11	CHRND	BBS9
SLC5A5	POLE	CHST8	BCAM
SLC5A9	RNF125	CHTF8	BCL7A
SLC6A17	RNF152	CIAO2A	BEX5
SLC6A19	PDE1C	CIB4	BOLA3
SLC7A2	SKOR1	CISD2	BRCC3
SLC9A4	RSBN1L	CIZ1	BRMS1
SLX4IP	LRP12	CKAP2	BTBD11
SMAD1	ARHGEF4	CKAP5	BTF3
SMAD2	CWC27	CKLF	C12orf40
SMAD5	KMT2E	CKMT1A	C14orf28
SMARCB1	CSAG2	CKMT2	C16orf86
SMARCD3	SLC5A3	CLASP1	C18orf32
SMC4	TIMP3	CLCC1	C19orf12
SMIM29	CALN1	CLCN7	C1orf53
SMN1	BBX	CLCNKA	C2orf68
SMPD1	TOX	CLDN10	C2orf76
SMPDL3B	ZNF136	CLDN14	C3orf70
SNCA	RBM12	CLDN18	C6orf120
SNCB	CARF	CLDN19	C8orf58
SNU13	NRG1	CLDN20	C8orf74
SOD1	AMER1	CLDN22	C9orf152
SOD2	LNPEP	CLDN5	CA7
SOGA3	TMEM8B	CLDND1	CABP1
SOHLH1	PCBP2	CLEC18A	CALML4
SOX9	RAG1	CLEC2A	CALN1
SP140	SOWAHA	CLEC2D	CANX
SP5	LTBP1	CLEC2L	CARS1
SPANXN1	CMYA5	CLEC4M	CAVIN4
SPANXN5	KCNJ10	CLEC6A	CBFA2T2
SPDYA	ZNF699	CLGN	CBLN3
SPDYE3	HSPH1	CLHC1	CBWD5
SPIN2B	CLIP1	CLIC5	CCDC184
SPIN3	GPD1L	CLK1	CCM2
SPINK14	HIPK2	CLK3	CCNC
SPOP	TRIM5	CLLU1-AS1	CCNI2
SPOPL	DPP8	CLP1	CCNL2
SPP1	LRRN1	CLSTN1	CD151
SPRN	ZMIZ1	CLVS2	CD276
SPRTN	CSRNP3	CMC4	CD34
SPTB	MRS2	CMKLR1	CD68
SRD5A2	NHLH2	CMKLR2	CD74
SREBF1	MTURN	CMPK1	CD82
SS18	LMBRD2	CMTM5	CDC42
SSBP3	KMT2D	CMTR2	CDC42SE1
SSBP4	PAG1	CNBP	CDC42SE2
ST8SIA6	NCAM2	CNGA3	CDK20
STAR	PRAME	CNGB1	CDNF
STATH	ZNF655	CNMD	CEACAM1
STEAP3	PTPN14	CNOT4	CELF1
STK11	XK	CNPY1	CELF2
STK16	LGALSL	CNR1	CELF4
STPG3	C6orf62	CNRIP1	CEP112
STRADA	PRKAA1	CNTLN	CEP44
STS	SLC25A24	CNTROB	CERKL
STUM	MTMR9	COA3	CFAP206
STX16	CEP350	COA6	CFAP69
SUMO1	ZNF345	COASY	CHI3L2
SUMO2	ATP6V1C1	COCH	CHIC1
SUMO4	TRAK2	COG2	CHN1
SUOX	ADAM11	COG5	CHN2
SYTL3	FAM110C	COG6	CHTF8
TAFA3	MLLT6	COL13A1	CLDND1
TAFA4	GRIA2	COL6A6	CMC4
TAFAZZIN	SULF1	COLCA2	CNTROB
TAGLN	EIF1AY	COMMD5	COA6
TAGLN3	PDK3	COMMD9	CORO1B
TAP1	ABCC5	COMT	COX19
TAP2	COL4A6	COP1	CPLX3
TARP	DIRAS1	COPB1	CPT1A
TAT	FGD6	COPS2	CPTP
TBC1D3B	PRUNE2	COQ10A	CPZ
TBC1D3C	RPL11	COQ8B	CREBZF
TBX5	TPT1	CORO1B	CRMP1
TCEAL1	TMEM266	CORO1C	CRYBG2
TCEAL3	TMEM74	COX19	CSNK1A1
TCEAL4	SPECC1	CPA5	CSNK1G3
TCEAL6	BZW1	CPEB1	CSTF1
TCEAL8	KANK1	CPED1	CSTF3
TCEAL9	KCNE5	CPLX2	CT45A1
TCHHL1	NRG4	CPLX3	CT45A3
TCN2	ZFP14	CPM	CT45A6
TCOF1	SGPP1	CPN2	CT55
TCP1	ZNF493	CPPED1	CTLA4
TDP1	PIK3C2A	CPS1	CTU2
TDRD6	YIPF5	CPSF4	CUTA
TECRL	IGSF11	CPSF7	CYB561
TEK	TAF1	CPT1A	CYB5RL
TEX11	ZNF283	CPT1B	CYBC1
TFG	EDNRA	CPT1C	CYFIP1
TGFB1	CCAR1	CPTP	CYFIP2
TGFBI	ARHGEF17	CPZ	CYS1
TGM1	VASH2	CRAT	DBNL
TH	TMEM64	CRCP	DCAF12L2
THAP7	TMEM135	CREBBP	DCAF4L1
THBD	FBXL20	CREBZF	DCAF6
THEMIS	CACNA1E	CRELD1	DCAF8L1
THOC5	CYRIB	CRELD2	DCLRE1C
THPO	MPHOSPH9	CRH	DCTD
THRB	AKAP1	CRHR1	DCUN1D2
TIAM2	RUSC1	CRISP2	DDR2
TIMM50	H4-16	CRLF2	DDX19B
TIMP3	LSM6	CRMP1	DDX59
TM6SF2	NUDT4	CROT	DDX60L
TMEM198	NDEL1	CRPPA	DEDD
TMEM200B	THRSP	CRTC1	DEFB110
TMEM201	IL3RA	CRY2	DGKK
TMEM220	CD2AP	CRYBG2	DHRS12
TMEM230	ZNF420	CRYZ	DISC1
TMEM273	HIPK1	CSAG1	DIXDC1
TMEM44	ZNF562	CSAG3	DKK3
TMEM64	RND1	CSDE1	DLX1
TNF	DCLK1	CSF2	DMKN
TNK2	AFTPH	CSF2RA	DNAAF4
TNNT2	AP2B1	CSF3	DNAJB14
TOMM5	TBPL1	CSF3R	DNAJB2
TOR1A	MTMR3	CSGALNACT1	DNAJC25
TP53	ZNF607	CSK	DNTT
TPD52L1	MED4	CSKMT	DPPA5
TPD52L3	GALNT3	CSNK1A1	DUSP15
TPI1	NEBL	CSNK1G3	DUSP28
TPM1	GCM1	CSTF1	DUT
TPMT	LARP4	CSTF3	DUXA
TPO	ATMIN	CT45A1	DYNLL1
TPP1	CUX1	CT45A3	EFEMP1
TPST2	PRPF40A	CT45A5	EIF2AK4
TRAPPC2	ZNF555	CT45A6	EIF3C
TRIM13	ZNF814	CT47A1	ELMO1
TRIM34	TWSG1	CT47A10	ELP6
TRIM37	GABBR2	CT47A2	EML6
TRIM6	ZNF461	CT47A3	ENPP2
TRIM6-TRIM34	PAN3	CT47A4	ENTR1
TRIM61	GPC6	CT47A5	EPM2A
TRIM67	FLRT3	CT47A6	ERGIC1
TRIM72	TOB1	CT47A7	ERMAP
TRPM3	PCCB	CT47A8	ERP29
TSC1	TBC1D26	CT47A9	ESCO2
TSC2	RPP14	CT47B1	ESRP1
TSHR	PPP2R2B	CT55	ETNK1
TSPAN17	ZNF606	CT62	EXOC1
TSPO	ZNF91	CTAGE15	EXOC4
TSPO2	ABHD15	CTAGE9	EXOC6
TSPYL6	ABL2	CTBP1	EXOSC9
TSR3	ADCY1	CTBP2	EXTL2
TTC3	TSEN54	CTDNEP1	FAHD1
TTC32	CHEK2	CTDSPL	FAIM
TTC7B	ITGB8	CTF1	FAM102A
TTPA	OR2M3	CTIF	FAM131B
TTR	DKC1	CTNNB1	FAM133B
TTYH1	FGF14	CTNNBIP1	FAM13A
TULP4	KLRF1	CTNS	FAM220A
TUSC1	PCDHA4	CTSA	FAM227A
TUT4	MMP15	CTSC	FAM229B
TWIST1	TFEC	CTU2	FAM24A
TYR	LBR	CTXN3	FAM3C
TYRP1	CSMD3	CUBN	FAM47C
U2AF2	ZNF780A	CUL4A	FAM53A
UACA	CCNT2	CUL4B	FAM78B
UBASH3A	TMEM167A	CUTA	FAM83G
UBE2W	ZCCHC2	CXCR3	FANCB
UBE3A	TM9SF3	CXCR4	FANCD2
UGP2	HRK	CXXC1	FBLIM1
UGT1A1	C1QTNF7	CXorf49	FBXO44
UHRF1BP1L	CADM2	CXorf49B	FBXO48
UMOD	BOLL	CXorf51A	FBXW7
UMODL1	USP33	CXorf66	FDX2
UMPS	KRIT1	CYB561	FEZF1
UQCR10	ZNF441	CYB561A3	FHL2
UROD	UBN2	CYB561D1	FIGNL2
UROS	TTBK1	CYB5RL	FKRP
USF3	USP3	CYBC1	FLG2
USP16	GPBP1L1	CYFIP1	FNBP1L
USP20	TMEM251	CYFIP2	FOLH1
VCX3B	ZNF37A	CYHR1	FOXK1
VDR	CARNMT1	CYLD	FOXL2NB
VHL	ZSCAN9	CYP11A1	FPGS
VHLL	GCA	CYP1A2	FRMPD2
VPS54	SLC25A20	CYP24A1	FRRS1
VPS8	RABGAP1L	CYP26A1	FXR1
VWA8	AC010547.4	CYP27B1	GAB4
VWF	MAN2A1	CYP27C1	GALNTL6
WAS	TNFRSF11B	CYP2A13	GASK1B
WASHC2A	ZNF676	CYP2A6	GCOM1
WDHD1	LRCH2	CYP2A7	GGPS1
WDR31	ZNF514	CYP2B6	GK5
WDR33	GDAP2	CYP2C18	GLUL
WDR35	NIPBL	CYP2C19	GNG10
WDR89	GAREM1	CYP2C8	GOLGA6A
WLS	ARNTL2	CYP2C9	GOLGA8B
WNK3	REST	CYP2E1	GOPC
WRN	SEPSECS	CYP2F1	GPER1
WT1	GDF11	CYP2J2	GPHN
XDH	GFOD1	CYP3A5	GPR155
XKR7	CCT6A	CYP3A7	GRAMD2A
XKR9	APCDD1	CYP4A11	GRB7
XKRY2	THSD7B	CYP4B1	GSTCD
XPA	IGFBP5	CYP4F11	GTF3C2
YBEY	ZNF83	CYP4F2	HDAC5
YPEL2	LRRC1	CYP4F3	HEPACAM2
ZC3H12B	IFT172	CYP51A1	HFM1
ZDHHC13	DUSP16	CYP7A1	HNMT
ZDHHC9	RBFOX1	CYS1	HNRNPH2
ZFYVE27	KDM6B	DACH2	HRCT1
ZIK1	KIAA0319	DACT1	HSP90AA1
ZMAT1	BAG2	DAGLB	HVCN1
ZMAT5	NAA30	DAOA	HYKK
ZNF121	EMC7	DAPL1	IAH1
ZNF182	MYO9A	DAXX	ICE2
ZNF280D	TCERG1	DAZ2	IFFO1
ZNF302	LZTS1	DAZ4	IGSF11
ZNF311	LYSMD2	DAZAP2	IL18BP
ZNF32	PPP6R3	DBH	IL31
ZNF37A	PRDM11	DBI	INF2
ZNF425	KPNA1	DBNDD1	INPP5D
ZNF429	PABPN1	DBNDD2	INSC
ZNF468	MIS12	DBNL	INSYN1
ZNF470	ACAP2	DBX2	INSYN2A
ZNF473	MRPL20	DCAF4L1	INTS6
ZNF483	KYNU	DCAF6	IQCB1
ZNF484	YIPF4	DCAF8L1	IQCH
ZNF599	NHSL2	DCAKD	IRAK1
ZNF648	UBP1	DCDC2B	ITPRIPL2
ZNF655	C1GALT1	DCHS2	KALRN
ZNF676	NHLRC2	DCK	KATNAL1
ZNF705A	TADA2B	DCLK2	KAZN
ZNF740	TNS3	DCLRE1C	KCNC4
ZNF761	SEL1L3	DCT	KCNIP1
ZNF766	SLC10A7	DCTD	KCNIP3
ZNF774	MAP9	DCTN1	KCNIP4
ZNF780A	MKLN1	DCTN4	KCNK2
ZNF780B	NR2C2	DCUN1D2	KCNMA1
ZNF782	RBM7	DCUN1D4	KCNU1
ZNF787	DTX2	DDAH1	KCTD21
ZNF813	ADAMTS5	DDC	KIAA1755
ZNF835	PCF11	DDHD1	KIAA2026
ZSCAN2	KEL	DDI1	KLF10
ZSCAN23	PCMTD1	DDR2	KLHL7
ZWINT	SPRED2	DDT	KNOP1
ZYG11A	LRRC8D	DDTL	KPRP
ZYX	STAT1	DDX17	KREMEN1
AADACL4	C18orf54	DDX19B	KRIT1
AARD	LEPROTL1	DDX3Y	KRTAP5-10
ABCC5	MYSM1	DDX4	KYNU
ABCF1	GNB4	DDX54	LAT
ABHD17B	PHOSPHO1	DDX59	LCMT1
ABI1	ZNHIT6	DDX60L	LDLRAD2
ACBD7	NPTX1	DEDD	LFNG
ACOT1	JADE2	DEFA1B	LGR6
ACOT9	CD302	DEFB106B	LHX9
ACTBL2	SLCO5A1	DEK	LIMK2
ACTL10	ATP8A2	DELE1	LIN52
ACTR3B	PTPN3	DENND11	LLGL2
ADAL	SPPL3	DENND4A	LONRF3
ADAR	ZNF644	DENND6B	LRIT2
ADGRE5	SMARCA4	DEPDC1	LRP8
ADGRG6	CD209	DEPDC1B	LRRC66
ADIG	MOCOS	DEPDC5	LRRC73
AFDN	ELOVL5	DEPDC7	LRTM2
AFF3	TMEM52B	DERL1	LURAP1
AGAP1	ZNF721	DERL3	LY9
AGPAT2	PEX7	DGKG	LYPD5
AGPAT3	SRSF3	DGKK	MACROD2
AHDC1	RFX3	DGKZ	MACROH2A1
AIFM3	MBOAT2	DGLUCY	MAD1L1
AIPL1	NEXMIF	DHFR	MAEA
AK6	ZNF530	DHRS1	MAF
AKR1E2	NLN	DHRS12	MAGI1
AKT1	SPATS2L	DHRS9	MAJIN
ALDH18A1	SLC7A11	DHX36	MANEAL
ALDH1L2	MASTL	DIAPH1	MAP2
ALG10B	SLC25A46	DIAPH3	MAP3K19
ALG13	KIAA2026	DIO1	MAP9
ALOX15B	DRC1	DIO2	MARK2
AMMECR1	CTXN2	DIP2A	MARVELD2
AMZ2	IL2	DIPK1A	MARVELD3
ANGPTL4	ZNF510	DIPK1C	MASP1
ANKRD13C-DT	SLC38A11	DIPK2A	MBP
ANKRD34A	YPEL2	DIS3	MCHR2
ANO6	STIL	DIS3L	MCUR1
ANXA2R	SNX16	DISC1	MDH1B
ANXA8	PIM2	DIXDC1	MEOX1
AP1G1	C16orf70	DKC1	MESP2
AP1S3	H2AZ2	DKK3	METTL17
AP2B1	HS1BP3	DLG2	METTL26
AP2M1	RAD54L2	DLG4	MICOS10
APLP1	SPRY1	DLGAP1	MINK1
ARAP1	OR10H5	DLGAP3	MLH3
AREL1	SYT4	DLGAP4	MLN
ARF1	PATL1	DLGAP5	MPEG1
ARFIP1	TEX49	DLX1	MRI1
ARGFX	TMEM87A	DMAC2L	MRNIP
ARHGAP24	JADE3	DMKN	MRPL22
ARHGAP30	ACIN1	DMP1	MS4A3
ARHGAP5	USP7	DMPK	MSMO1
ARHGAP8	PPP2R3C	DMRT2	MSRB3
ARL16	OTX2	DMRTC1B	MTCP1
ARL17B	TTLL6	DMRTC2	MTUS2
ARL4A	ERBB4	DMTF1	MUC17
ARL5A	FAXC	DMTN	MYADM
ARNTL	NPAT	DNA2	MYCL
ARPC4	ORC5	DNAAF2	MYH11
ARPP21	ACADL	DNAAF4	MYO19
ARRDC2	CNKSR3	DNAH14	MYPOP
ASB9	LMCD1	DNAI7	MYZAP
ASPDH	NLGN4X	DNAJA3	NABP1
ATAD3C	AIDA	DNAJA4	NAE1
ATAT1	FAM168A	DNAJB14	NANOS2
ATF3	SS18	DNAJB2	NARF
ATP6AP1L	AKAP9	DNAJB3	NAV3
ATP6V0B	CHMP1B	DNAJB5	NBN
ATP6V1C2	SYAP1	DNAJC25	NBPF9
ATP6V1E1	PRKAA2	DNAJC28	NCDN
AURKC	CTPS2	DNASE1L1	NDEL1
AWAT1	FBXL4	DNLZ	NDUFAF5
B3GALNT1	GLO1	DNM1	NGRN
BAALC	FAM189A1	DNM2	NHLRC3
BABAM1	ZNF224	DNMT1	NIBAN2
BAG5	ITGB6	DNTT	NLE1
BBS9	CCDC170	DOHH	NLRP1
BCAM	RGPD1	DOK3	NOSTRIN
BCL7A	GOLIM4	DOLPP1	NPM1
BCO2	CELF3	DPEP1	NPNT
BEX5	CAND2	DPEP3	NPRL3
BOLA3	N4BP2	DPH2	NR2C1
BRCC3	ZNF700	DPH3	NRCAM
BRMS1	SNX2	DPH5	NRF1
BTBD11	MDGA2	DPH6	NSG1
BTF3	E2F7	DPP10	NT5DC3
C12orf40	CLNK	DPP6	OAS1
C14orf28	RAMAC	DPPA5	OAS2
C16orf86	FGF7	DRC3	OCIAD2
C17orf97	COA5	DRD1	OLAH
C18orf32	SLC24A3	DRD2	OPA3
C19orf12	SLITRK3	DRD4	OPALIN
C1QTNF12	CHSY3	DRD5	OPN4
C1orf53	RALBP1	DROSHA	OS9
C1orf68	ATP8A1	DSE	OXLD1
C20orf27	GPR174	DSG4	P4HA2
C2orf68	CPEB2	DSN1	PABPC1L2A
C2orf76	DEPDC1B	DSP	PAEP
C3orf70	IPO8	DST	PAGE2B
C6orf120	FBXO22	DSTN	PAGE5
C8orf58	RAB21	DTNA	PAIP2
C8orf74	SRGAP1	DTWD1	PAK4
C9orf152	ZNF431	DTX2	PALM
CA7	KRT23	DUSP13	PAPSS2
CABP1	SLITRK2	DUSP15	PARL
CALCA	CDC34	DUSP19	PBLD
CALML4	ZNF180	DUSP28	PCARE
CALN1	NRG3	DUT	PCLAF
CANX	TRANK1	DYNC1I1	PDE4B
CARS1	TGOLN2	DYNC2H1	PDE8B
CASTOR1	FPR1	DYRK3	PEG10
CATSPERZ	LCORL	DYSF	PFKFB2
CAVIN4	SKAP2	DYTN	PGAM4
CBFA2T2	FCAMR	DZANK1	PGBD2
CBLN3	GABRG2	E2F5	PHF12
CBWD5	EME1	EARS2	PHF6
CCDC157	LSM8	EBF3	PIR
CCDC184	ZNF709	EBF4	PJA1
CCDC7	CECR2	EBNA1BP2	PLAA
CCDC78	INTS7	ECE1	PLAC8L1
CCM2	DARS1	ECE2	PLAC9
CCNC	RP2	ECHDC1	PLD3
CCNI2	TET2	ECPAS	PLEKHG1
CCNL2	PCDH20	ECSCR	PLGLB1
CD151	ABCA1	ECSIT	PLPP4
CD276	C11orf87	EDA	PNCK
CD34	HSP90B1	EDC3	PODXL
CD37	MORF4L2	EEF1E1	POLR2M
CD68	ZNF615	EFCAB1	POLR3H
CD74	CKS2	EFCAB2	PPM1B
CD82	RBM4	EFCAB5	PPP1R42
CDC42	PHACTR2	EFEMP1	PRAMEF14
CDC42SE1	DSG1	EFL1	PRKCZ
CDC42SE2	FOS	EHBP1	PRMT5
CDK20	DMRT3	EHBP1L1	PROSER3
CDNF	SEPTIN11	EHMT1	PRPS2
CEACAM1	LDLR	EID3	PRR23B
CEACAM16	PCDH17	EIF2AK1	PRR5
CELF1	JPH1	EIF2AK2	PSMA8
CELF2	GPATCH8	EIF2AK4	PTCHD4
CELF4	BAZ1B	EIF3B	PTRH2
CEP112	ZNF831	EIF3CL	PTRHD1
CEP44	ZNF140	EIF4E	PUM1
CERKL	FAM184A	EIF4E1B	PURG
CES1	CEP57L1	EIF4E3	PXYLP1
CFAP126	CAMK1	EIF4G2	RAB12
CFAP206	SEMA3C	EIF5A	RAB28
CFAP69	HSDL1	EIF5AL1	RAB3IP
CHI3L2	HERPUD2	ELAPOR2	RAB41
CHIC1	TCF7L2	ELAVL4	RABGAP1L
CHN1	RIC8B	ELF1	RBFOX2
CHN2	C3orf38	ELF3	RCCD1
CHTF8	SLC4A5	ELF4	RCE1
CIAO2A	SIPA1L1	ELFN1	REP15
CIB4	GOLGA8A	ELK1	RETREG1
CKLF	TAOK1	ELMO1	REV1
CKMT1A	CAMSAP1	ELMOD1	RFFL
CLDND1	LIPH	ELMOD3	RFPL4B
CLLU1-AS1	EDARADD	ELOVL7	RGL3
CMC4	PPP1R17	ELP6	RGMB
CMTM5	KIF26B	EMC6	RGPD1
CNTROB	HLF	EMC8	RGR
COA6	TOGARAM1	EMCN	RGS19
CORO1B	FGF13	EML1	RGS21
COX19	SLAIN2	EML4	RGS7BP
CPLX3	SHISA6	EML6	RHOT1
CPT1A	NIPAL4	ENAH	RIBC1
CPTP	GATM	ENGASE	RNF215
CPZ	BAG4	ENOSF1	RNLS
CREBZF	GJA1	ENOX1	RPAIN
CRELD1	AC008758.1	ENPP2	RPL14
CRMP1	PITPNB	ENTPD1	RPL41
CRYBG2	SRP19	ENTPD4	RPS20
CSN1S1	ZNF827	ENTPD6	RPS23
CSNK1A1	BMI1	ENTPD8	RPS28
CSNK1G3	HECW2	ENTR1	RPS29
CSTF1	PELI1	EOLA2	RRM1
CSTF3	TNFSF11	EPB41L2	RRM2
CT45A1	TAOK3	EPHA10	RSPO1
CT45A3	RNF115	EPHA6	RSPO4
CT45A6	PITPNC1	EPHA8	RTKN
CT55	SP4	EPHX3	RTL5
CTLA4	MINDY2	EPM2A	RUFY3
CTNS	CARD8	EPN1	RUNX2
CTU2	ZNF546	EPN2	RUNX3
CUTA	CDCA7L	EPO	RYR2
CXorf66	TMCC1	EPOP	RYR3
CYB561	KIAA0232	EPS15	SAMD3
CYB5RL	KBTBD2	EPSTI1	SAMD5
CYBC1	LILRB4	ERAP1	SAR1B
CYFIP1	TRIM24	ERAP2	SBK1
CYFIP2	WASF2	ERBB2	SC5D
CYS1	SNX4	ERBB4	SCD5
DAPL1	KCTD16	ERBIN	SCGB2B2
DBNL	PEAK1	ERCC6L2	SCML1
DCAF12L2	MUC13	ERG	SCN1B
DCAF4L1	AFG3L2	ERGIC1	SCN2A
DCAF6	BRAP	ERI2	SCN3B
DCAF8L1	CD47	ERICH3	SCNN1A
DCLRE1C	NFATC2IP	ERICH4	SCNN1G
DCTD	VAPA	ERLEC1	SDHC
DCUN1D2	THOC7	ERLIN1	SEC14L1
DDR2	PDE12	ERLIN2	SEH1L
DDX19B	KIAA1958	ERMAP	SEMA5B
DDX59	PPP2R5E	ERP29	SEPTIN4
DDX60L	TADA2A	ERV3-1	SERBP1
DEDD	CLCN3	ERVW-1	SERF2
DEFB110	SPRY4	ESCO2	SERPINB7
DGKK	C12orf4	ESM1	SERPINB8
DHRS12	AC008397.2	ESR2	SFMBT2
DISC1	AC068547.1	ESRP1	SGK3
DIXDC1	ZNF367	ESRRG	SGSM1
DKK3	IQSEC1	ETFBKMT	SH3BP5
DLX1	MAGOHB	ETFRF1	SH3KBP1
DMKN	ARHGEF12	ETNK1	SH3PXD2B
DNAAF4	PHF14	ETNPPL	SIRPA
DNAJB14	CYP46A1	ETS1	SIRPG
DNAJB2	PUM1	ETV1	SIRT3
DNAJC25	PROSER3	ETV3	SKA1
DNTT	ZNF43	ETV3L	SLAIN1
DPH2	FAM160A2	ETV4	SLC10A7
DPP6	PTPRD	EVA1A	SLC22A10
DPPA5	SLC35A4	EVI2A	SLC25A29
DUSP15	ZNF708	EVI5L	SLC25A53
DUSP28	PLCL2	EVPLL	SLC27A6
DUT	SEPTIN8	EWSR1	SLC35A2
DUXA	JAZF1	EXOC1	SLC35F1
DYNLL1	LONRF1	EXOC3L4	SLC38A10
ECE2	ZNF141	EXOC4	SLC4A8
EFEMP1	AP3B2	EXOC7	SLC66A1
EIF2AK4	IRX5	EXOG	SLC6A9
EIF3B	WDR75	EXOSC10	SLTM
EIF3C	PARP9	EXOSC9	SLX1A
ELMO1	AC008481.3	EXPH5	SMAGP
ELP6	SULT4A1	EYS	SMCO3
EMC6	ITPR1	EZR	SMOC1
EML6	GOLGA6L4	FAAP20	SNAPC3
ENPP2	RBM23	FAHD1	SNX30
ENTPD8	RANBP2	FAIM	SORBS1
ENTR1	NAV3	FAM102A	SORBS3
EOLA2	NKX2-3	FAM102B	SORCS1
EPM2A	NUTM2D	FAM104A	SOWAHB
ERGIC1	CFLAR	FAM107A	SP3
ERMAP	SYT1	FAM110A	SPAG16
ERP29	MATR3	FAM111A	SPAG8
ESCO2	ARL5A	FAM111B	SPATA45
ESRP1	CFL2	FAM118A	SPATA6L
ETNK1	GABRG1	FAM120A2P	SPECC1
EXOC1	ZSCAN30	FAM124B	SPIN4
EXOC4	RRAGD	FAM131B	SPINT1
EXOC6	NFYA	FAM133B	SPN
EXOC7	KLHL34	FAM135A	SPOCK3
EXOSC9	IAH1	FAM13A	SPRR2B
EXTL2	LIF	FAM13B	SPRR2E
FAHD1	EPC2	FAM13C	SPRR2F
FAIM	DLGAP4	FAM149A	SPRR2G
FAM102A	ZNF266	FAM156B	SPTSSB
FAM131B	PACS2	FAM163B	SRA1
FAM133B	ZFHX3	FAM166A	SRGAP3
FAM13A	ADAMTS18	FAM171A1	SRRD
FAM220A	MAD2L1	FAM172A	SRSF5
FAM227A	RCC2	FAM177A1	SRSF7
FAM229B	ZFP62	FAM178B	SSX4B
FAM24A	NDRG2	FAM184A	STAU1
FAM3C	PDK1	FAM185A	STK24
FAM47C	ZNF107	FAM189A2	STRN4
FAM53A	KDM3A	FAM205A	STXBP1
FAM78B	TRPM3	FAM210A	SUGP2
FAM83G	ZNF506	FAM220A	SULT1A4
FANCB	ZBTB18	FAM221A	SUN3
FANCD2	XIAP	FAM221B	SUPT20H
FBLIM1	ANKIB1	FAM222B	SWI5
FBXO43	LMAN1	FAM227A	TAF5L
FBXO44	ID4	FAM228A	TBC1D28
FBXO48	CAMKV	FAM228B	TCAIM
FBXO7	OR5AU1	FAM229B	TCEAL5
FBXW7	BICDL1	FAM237A	TCERG1
FDX2	RPGRIP1L	FAM24A	TESMIN
FER1L6	ZNF567	FAM3C	TFAP2A
FEZF1	MOAP1	FAM47C	TFEC
FHL2	EGR1	FAM47E	TGFBR2
FIGNL2	NEMP1	FAM53A	THEMIS2
FKRP	ARSJ	FAM53C	TIAL1
FLG2	SUPT20H	FAM71E2	TIPRL
FNBP1L	GPR26	FAM71F2	TIRAP
FOLH1	ZNF75D	FAM72A	TLR10
FOXK1	WNK1	FAM76A	TM2D2
FOXL2NB	RAB5B	FAM83B	TMCC1
FPGS	CMTM3	FAM83G	TMEM150A
FRMPD2	CENPO	FAM86B1	TMEM232
FRRS1	EBLN2	FAM86B2	TMEM259
FXR1	MAST4	FAM86C1P	TMEM30B
GAB4	TDG	FAM89B	TMEM82
GALNTL6	HMX3	FAN1	TMEM98
GASK1B	MIER3	FANCB	TMPO
GCOM1	AL445238.1	FANCD2	TMPPE
GGPS1	KCND2	FANCI	TNFRSF25
GK5	FSTL5	FANCL	TNRC6B
GLTPD2	MBNL1	FARP1	TOM1L2
GLUL	NLK	FASLG	TP53BP2
GNG10	NPR3	FASTKD2	TPD52
GOLGA6A	ZNF790	FAT3	TRAF5
GOLGA8B	SPTLC2	FBLIM1	TRIM36
GOPC	KCNMA1	FBLN2	TRIM71
GPER1	ZNF730	FBLN7	TRIOBP
GPHN	CDKN2AIP	FBRS	TRMT11
GPR155	SIGLEC8	FBRSL1	TRNP1
GPX4	VCX3B	FBXL13	TRO
GRAMD2A	TOR1AIP2	FBXL17	TSC22D3
GRB7	NSD3	FBXL9P	TTLL3
GSTCD	IGSF9B	FBXO15	TTPAL
GTF3C2	BTBD7	FBXO28	TXNRD3
H2AB1	ZG16	FBXO41	TYW5
H2AB2	IGDCC4	FBXO43	UBA52
H3-5	SUGP2	FBXO45	UBE2V1
HAX1	SLC7A14	FBXO46	UFD1
HDAC5	PPM1B	FBXO48	UNC45A
HELZ2	PLP1	FBXO5	UNC45B
HEPACAM2	FOXA1	FBXO7	UNKL
HEPN1	SAMD5	FBXW7	USP1
HFM1	PITPNM3	FCAMR	USP14
HNMT	GPRC5A	FCGR1BP	USP21
HNRNPH2	GPATCH2L	FCGR2A	USP48
HRCT1	COL19A1	FCGR2B	USP9X
HSD17B10	GRIA3	FCGRT	VEGFA
HSP90AA1	CHD1	FCHO1	VLDLR
HVCN1	IL21	FCHO2	VMA21
HYKK	ZNF518A	FCMR	VMAC
IAH1	ATP4B	FCRL1	VPS13A
ICAM4	RFC1	FCRL2	VPS13C
ICE2	ACSS3	FCRL6	VPS26A
IFFO1	SERTAD2	FER1L6	VSTM4
IFIT3	UBC	FERMT2	WASF1
IFITM5	KIAA1217	FES	WIPI2
IGSF11	MSANTD2	FEZ2	XCR1
IL18BP	ADNP	FEZF1	YIF1B
IL31	SLC6A11	FGD3	YIPF5
ILK	HMGB2	FGF1	YTHDC1
INF2	SMARCD1	FGF13	ZBTB16
INPP5D	LILRA6	FGFRL1	ZBTB7C
INSC	OLFM4	FGGY	ZC2HC1B
INSYN1	L3MBTL3	FGR	ZDHHC19
INSYN2A	SAP18	FHIP1A	ZFAT
INTS6	ADGRE1	FHIP1B	ZHX1
IQCB1	ZNF737	FHIP2A	ZKSCAN2
IQCH	ZHX1	FHL1	ZMYM5
IRAK1	COPS2	FHL2	ZNF107
ITPRIPL2	PFKL	FIBCD1	ZNF16
IZUMO4	FLG2	FIGNL1	ZNF181
KALRN	CNEP1R1	FILIP1L	ZNF197
KATNAL1	SUN1	FIP1L1	ZNF2
KAZN	ANKRD18B	FKBP11	ZNF207
KCNC4	OR4D9	FKBP1A	ZNF226
KCNIP1	CRISPLD2	FKBP2	ZNF260
KCNIP3	EIF1	FKBP5	ZNF284
KCNIP4	PHTF2	FKBP6	ZNF384
KCNK2	DEPDC1	FKBP7	ZNF404
KCNMA1	VWC2	FKRP	ZNF451
KCNU1	ACAA2	FKTN	ZNF630
KCTD21	B4GAT1	FLG2	ZNF638
KHDC3L	FBXW11	FLNA	ZNF674
KIAA1755	POU3F2	FLT1	ZNF688
KIAA2026	TRDN	FLYWCH2	ZNF704
KLF10	RASGRF2	FMN1	ZNF705D
KLHL35	UQCRB	FMO3	ZNF718
KLHL7	FAM110B	FMO5	ZNF749
KLK3	NIPSNAP3B	FNBP1L	ZNF763
KLK6	OLFM3	FNDC3A	ZNF772
KNOP1	NDRG4	FNDC3B	ZNF789
KPRP	NUCKS1	FNDC7	ZNF793
KREMEN1	SLC35F5	FNDC9	ZNF805
KRIT1	2003-08-01	FNIP1	ZNF808
KRTAP5-10	HBP1	FOLH1	ZNF829
KRTAP5-3	ARID1B	FOLR1	ZSCAN26
KYNU	SF3B3	FOLR2	ABCE1
LAT	F13A1	FOSB	ACP1
LCMT1	TCF19	FOXD4L5	ADAMTSL1
LDLRAD2	VCY1B	FOXD4L6	ASB1
LFNG	PURB	FOXK1	C10orf53
LGALS9C	MYT1L	FOXL2NB	CCDC112
LGR6	HVCN1	FOXN3	CD83
LHX9	TRHR	FOXP3	CENPA
LIMK2	RNF34	FOXP4	CEP170
LIN52	TRMT10C	FOXRED2	CEP63
LINC03043	CDK14	FPGS	CEP83
LLGL2	SMLR1	FPGT-TNNI3K	CHIA
LONRF3	TSPAN31	FPR2	COA3
LRIT2	HACD2	FRG2	CRCP
LRP8	GCG	FRG2C	CYLD
LRRC17	RETREG1	FRMD6	DCLK2
LRRC66	TXNIP	FRMPD2	DCUN1D4
LRRC73	SOX10	FRRS1	DMRTC2
LRTM2	SUMO1	FRS2	DNAJC28
LSP1	MR1	FSD1L	ERAP1
LURAP1	EFCAB3	FSD2	ESR2
LY9	HARS2	FSTL5	FAM110A
LYPD5	ZNF583	FTO	FAM228A
MACROD2	PTS	FUOM	GAGE1
MACROH2A1	KLRD1	FXR1	GDAP1
MAD1L1	MALT1	FXYD3	GLIS3
MAEA	NOVA2	FYB2	HEY1
MAF	YTHDF2	FYTTD1	HMGCLL1
MAGI1	ZNF468	FZR1	HSF4
MAJIN	RAP2C	G6PC2	INS-IGF2
MANEAL	PLCZ1	GAB3	KIAA0895L
MAP2	HCFC2	GAB4	MAPK8IP3
MAP3K19	BOK	GABRA1	MINDY1
MAP9	PAM	GABRA2	MINDY2
MARK2	PARP11	GABRA3	MTMR12
MARVELD2	ATP8B4	GABRA4	NAAA
MARVELD3	TSHZ2	GABRA5	NCALD
MASP1	ZNF382	GABRA6	NKAIN2
MBP	SRL	GABRB1	NSD2
MCHR2	TBK1	GABRB2	PAQR3
MCUR1	SALL3	GABRB3	PCDH17
MDH1B	RSF1	GABRD	PHF11
ME3	SINHCAF	GABRG2	PPAN-P2RY11
MECR	GNB1	GAD1	PPP4R1
MEOX1	PHF3	GAD2	PRDM15
MESP2	ZNF426	GAGE1	PREPL
METTL17	PIGP	GAGE12D	PRKAG2
METTL26	VCX2	GALK2	PSPC1
MICOS10	KAT2B	GALNT9	PTPN20
MINK1	INTS6	GALNTL6	PTPRD
[truncated: 13,366 more rows]

## Sheet: Predicted 20s
miRDB 20s (5243)	DIANA-microT 20s (16221)	Target Scan 20s (12770)	Venn Intersection (4464)
A2M	USP37	A1CF	A2M
ABAT	IRAK1	A2M	ABAT
ABCA4	NMNAT3	AADAC	ABCA4
ABCB1	TRAF6	AADACL3	ABCB1
ABCC2	ABL2	AADACL4	ABCC2
ABCC8	SECISBP2L	AAGAB	ABCC8
ABCD1	PSG4	AAMP	ABCD1
ABLIM1	ITM2B	AANAT	ABLIM1
ACADM	SLAIN1	AAR2	ACADM
ACADS	MUC17	AARD	ACADVL
ACADVL	MED26	AATK	ACAT1
ACAT1	ETV6	ABAT	ACE
ACE	ZMAT4	ABCA3	ACHE
ACHE	MAGI2	ABCA4	ACP7
ACP7	SCART1	ABCB1	ACSL6
ACSL6	UBE2E3	ABCB5	ACVRL1
ACVRL1	NCR3LG1	ABCB7	ACY1
ACY1	RPS6KA5	ABCB9	ADA
ADA	FXR2	ABCC10	ADGRL1
ADGRL1	ANO3	ABCC2	ADH1A
ADH1A	GNG13	ABCC5	ADH1B
ADH1B	IGFBP5	ABCC6	ADH1C
ADH1C	SPATA32	ABCD1	ADH4
ADH4	LMO4	ABCD3	ADH5
ADH5	ATP10A	ABCE1	ADH6
ADH6	MSI2	ABCF1	ADH7
ADH7	ERV3-1	ABCG2	ADORA1
ADORA1	NF1	ABCG4	ADORA2B
ADORA2A	NPAS3	ABHD10	ADORA3
ADORA2B	PAK2	ABHD11	ADRA1A
ADORA3	VIRMA	ABHD12	ADRA1D
ADRA1A	SLC30A1	ABHD14B	ADRA2A
ADRA1B	IL5RA	ABHD16A	ADRA2B
ADRA1D	UPF2	ABHD17A	ADRA2C
ADRA2A	ZNF599	ABHD17B	ADRB1
ADRA2B	SRGAP2	ABI1	ADRB2
ADRA2C	CACNA2D1	ABI3	ADRB3
ADRB1	RBM24	ABL2	ADSL
ADRB2	HACD4	ABLIM1	AFAP1L2
ADRB3	KRAS	ABLIM2	AFTPH
ADSL	ITGA4	ABR	AGA
AFAP1L2	ERMP1	ACAA1	AGL
AFTPH	DAB2	ACACB	AGMO
AGA	ASAP3	ACAD10	AGT
AGL	FSCN1	ACADM	AGTR1
AGMO	ST18	ACADS	AGTR2
AGT	NKAP	ACADVL	AGXT
AGTR1	FGF9	ACAN	AHCY
AGTR2	TGFA	ACAT1	AIRE
AGXT	MET	ACBD4	AK1
AHCY	AGBL5	ACBD5	AK4
AIRE	KLF7	ACBD7	ALAD
AK1	TRIM2	ACCS	ALDH1A1
AK4	FLI1	ACE	ALDH1A3
AKAP14	ZBTB34	ACER2	ALDH1B1
ALAD	PHF6	ACIN1	ALDH2
ALAS1	RIOK3	ACLY	ALDH3A2
ALAS2	ACVR2B	ACO1	ALDH3B1
ALB	STMN2	ACO2	ALDH3B2
ALDH1A1	HIPK3	ACOD1	ALDH9A1
ALDH1A3	DCX	ACOT1	ALDOB
ALDH1B1	EIF5	ACOT13	ALG11
ALDH2	LRRTM3	ACOT9	ALG8
ALDH3A1	ZDHHC21	ACOX1	ALKAL2
ALDH3A2	DYNC1I1	ACOX3	ALOX12
ALDH3B1	TTN	ACOXL	ALOX5
ALDH3B2	NPR3	ACP1	ALPL
ALDH9A1	TARDBP	ACP3	AMH
ALDOA	CDK18	ACP5	AMPD3
ALDOB	AC093884.1	ACP7	AMT
ALG11	OTUD4	ACSBG1	ANK1
ALG3	FOXP2	ACSF3	ANKRD34B
ALG8	HIP1	ACSL6	ANO7
ALKAL2	VPS45	ACSM2B	ANOS1
ALOX12	ZBTB2	ACSS1	ANXA13
ALOX5	NLGN3	ACSS2	ANXA2
ALPL	SIGLEC6	ACTA1	AP3S1
AMH	POLR2J2	ACTA2	APC
AMPD3	FLT1	ACTB	APOB
AMT	TRIP12	ACTG1	APOBEC3F
ANAPC11	DIP2B	ACTL10	APOC2
ANK1	AMMECR1	ACTN1	APP
ANKRD34B	EPM2AIP1	ACTN2	AQP2
ANO7	ZNF462	ACTN3	AR
ANOS1	TCP10L	ACTR2	ARG1
ANXA1	PPP6C	ACTR3	ARHGAP17
ANXA13	SLC44A1	ACTR3B	ARHGAP25
ANXA2	SOCS4	ACTR3C	ARHGEF35
AP3S1	MYO6	ACVR1	ARHGEF37
APC	REV3L	ACVR1C	ARL6IP4
APOA4	ELMOD2	ACVR2A	ARMCX6
APOB	LEF1	ACVR2B	ARMH4
APOBEC3F	NFAT5	ACVRL1	ARSA
APOC2	SLC35F6	ACY1	ARSB
APOC3	FOXS1	ACYP1	ASL
APOE	FAM98A	ADA	ASPA
APOH	MECP2	ADAD2	ASS1
APP	RIMBP2	ADAL	ATE1
APRT	2004-08-01	ADAM10	ATM
AQP2	ZZZ3	ADAM15	ATP1A1
AR	SKIDA1	ADAM18	ATP1A2
ARG1	DCAF12	ADAM2	ATP1A4
ARHGAP17	ZNF714	ADAM29	ATP2B1
ARHGAP25	TP63	ADAM8	ATP2B2
ARHGEF35	HECTD4	ADAMDEC1	ATP2B3
ARHGEF37	WWC3	ADAMTSL1	ATP2B4
ARL6IP4	SLC4A7	ADAMTSL2	ATP2C1
ARMCX6	MIER1	ADAR	ATP5F1A
ARMH4	STC1	ADARB1	ATP5F1C
ARSA	ULK2	ADCK1	ATP5MC1
ARSB	ARL2-SNX15	ADCY10	ATP5MC3
ARSL	SYBU	ADCY7	ATP5PF
ASL	FGF2	ADCY9	ATP7A
ASPA	TTC25	ADCYAP1	ATP7B
ASS1	MTMR4	ADCYAP1R1	ATP8B2
ATE1	PPP4R3B	ADD1	ATRX
ATM	KANSL1	ADD2	ATXN1
ATN1	CSF2RA	ADD3	ATXN7
ATP1A1	PLEKHG3	ADGRA1	AVPR1A
ATP1A2	ZHX1	ADGRE1	AVPR1B
ATP1A4	ONECUT2	ADGRE2	AWAT2
ATP2B1	OTUD3	ADGRF3	B4GALT2
ATP2B2	NSD2	ADGRF5	BARD1
ATP2B3	YTHDF2	ADGRG1	BCAP29
ATP2B4	GLS	ADGRG2	BCHE
ATP2C1	HES5	ADGRG6	BCKDHA
ATP4A	IKZF2	ADGRL1	BCKDHB
ATP4B	ABRACL	ADH6	BCL2
ATP5F1A	MAS1	ADH7	BDKRB2
ATP5F1C	COBLL1	ADIG	BICD1
ATP5MC1	HNRNPH2	ADIPOQ	BICD2
ATP5MC2	ANKRD13C	ADK	BLM
ATP5MC3	SLC25A15	ADM	BLMH
ATP5MF	MSRB3	ADM2	BLOC1S2
ATP5PF	MSR1	ADM5	BLVRB
ATP7A	NABP1	ADORA2A	BMF
ATP7B	RAB22A	ADORA3	BPY2B
ATP8B2	2002-08-01	ADPRH	BPY2C
ATRX	STARD8	ADRA1A	BRCA2
ATXN1	ZNF253	ADRA1B	BRPF1
ATXN7	SH2D5	ADRA1D	BRWD1
AVPR1A	FBXO10	ADRA2A	BTBD7
AVPR1B	MDM4	ADRA2B	BTD
AVPR2	TMEM64	ADRA2C	BTK
AWAT2	TNFRSF8	ADRB1	BUB3
B4GALT2	MAP3K9	ADRB2	C10orf90
BARD1	H4C4	ADRB3	C11orf49
BCAP29	MBNL2	ADRM1	C14orf180
BCHE	NOVA1	ADSL	C16orf87
BCKDHA	PAN3	ADSS2	C18orf25
BCKDHB	EEF1A1	ADTRP	C1QB
BCL2	RSF1	AEBP1	C1QL4
BDKRB2	DICER1	AEBP2	C1QTNF9B
BICD1	GLIS3	AFAP1	C2
BICD2	CHRFAM7A	AFAP1L1	C2CD4B
BLID	ATP13A3	AFAP1L2	C3orf56
BLM	ZNF367	AFDN	C4BPA
BLMH	FAM53C	AFF1	C4orf3
BLOC1S2	ZFPM2	AFF2	C4orf46
BLVRA	BCLAF3	AFF3	C6
BLVRB	ADD3	AFMID	C7
BMF	SLC8A1	AFTPH	C8orf48
BPY2B	PSG8	AGA	C8orf82
BPY2C	STK17A	AGAP1	CA2
BRCA2	LILRB4	AGAP2	CACNA1A
BRPF1	RORA	AGAP3	CACNA1B
BRWD1	ZNF385A	AGAP4	CACNA1C
BTBD7	ADCYAP1	AGAP5	CACNA1D
BTD	TMEM242	AGAP6	CACNA1E
BTK	OPRM1	AGAP9	CACNA1H
BUB3	RNF123	AGER	CACNA1I
C10orf55	RBPMS2	AGFG1	CACNA1S
C10orf90	B4GALT5	AGL	CACNA2D1
C11orf49	MAPK7	AGMO	CACNA2D2
C14orf180	ETNK1	2002-08-01	CACNB1
C16orf87	FAM161A	AGPAT3	CACNB2
C18orf25	ZBTB44	AGT	CACNB3
C1QB	VCPKMT	AGTR1	CACNB4
C1QL4	JAKMIP2	AGTR2	CACYBP
C1QTNF9B	SNX19	AGTRAP	CADPS2
C2	PPP2R3C	AGXT	CALCB
C2CD4B	ERVV-1	AHCY	CALHM1
C3orf56	KYNU	AHCYL1	CAPNS1
C4B	UBFD1	AHCYL2	CAPRIN2
C4BPA	GJC3	AHI1	CASR
C4orf3	GLI3	AHRR	CBS
C4orf46	KIF13B	AIF1L	CBY1
C6	EREG	AIFM1	CC2D2B
C6orf226	REL	AIFM3	CCDC73
C7	CALHM5	AIMP1	CCK
C7orf61	ZNF300	AIPL1	CCL3L3
C8A	AHCYL1	AIRE	CCR5
C8B	MED13	AJAP1	CCT3
C8G	ESR1	AK1	CCT6A
C8orf48	AMMECR1L	AK2	CD200
C8orf82	SLC20A2	AK3	CD200R1L
C9orf47	STIM2	AK4	CD247
CA2	ITGB8	AK6	CD36
CA4	FXR1	AK9	CD3E
CACNA1A	BRD4	AKAIN1	CD3G
CACNA1B	TNPO1	AKAP1	CD4
CACNA1C	IRF1	AKAP13	CD40LG
CACNA1D	EHHADH	AKAP14	CD44
CACNA1E	ESYT1	AKAP3	CD53
CACNA1H	UHRF2	AKIP1	CD55
CACNA1I	DDX6	AKIRIN1	CD59
CACNA1S	SRGAP1	AKR1C2	CDK4
CACNA2D1	PTPN4	AKR1C3	CDKL4
CACNA2D2	RAMAC	AKR1D1	CDKN1A
CACNB1	AFF4	AKR1E2	CDKN1C
CACNB2	USP42	AKT1	CDKN2A
CACNB3	NPNT	AKT1S1	CENPM
CACNB4	ZBTB20	AKT2	CEPT1
CACNG1	ATF7IP	AKTIP	CETP
CACYBP	ACVR1	ALAD	CFAP58
CADPS2	CCDC73	ALAS1	CFH
CALCB	RTKN	ALAS2	CFTR
CALHM1	HSD17B8	ALB	CGA
CAPN3	MTAP	ALCAM	CGGBP1
CAPNS1	VAPB	ALDH16A1	CHAC2
CAPRIN2	ZNF431	ALDH18A1	CHD3
CARD17	PRKCE	ALDH1A1	CHEK2
CASR	HOXB1	ALDH1A2	CHM
CBS	PCDH17	ALDH1A3	CHMP3
CBY1	FBXW7	ALDH1B1	CHRM1
CC2D2B	BCAM	ALDH1L1	CHRM2
CCDC144NL	NAV3	ALDH1L2	CHRM3
CCDC73	AKAP6	ALDH2	CHRNA1
CCK	PCGF2	ALDH3A1	CHRNA2
CCKAR	RTCA	ALDH3A2	CHRNA3
CCL3L3	TGFBR2	ALDH3B1	CHRNA4
CCR5	HIGD2A	ALDH3B2	CHRNA5
CCT3	MAB21L2	ALDH4A1	CHRNA7
CCT6A	TBCA	ALDH5A1	CHRNB2
CCT7	DENND1B	ALDH6A1	CHRNB3
CD14	KCNAB1	ALDH7A1	CHRNB4
CD200	FRZB	ALDH8A1	CHRND
CD200R1L	DEGS1	ALDH9A1	CIITA
CD247	SEL1L3	ALDOA	CISD2
CD36	MEOX2	ALDOB	CKAP5
CD3E	BCL2L11	ALG10B	CLCN5
CD3G	GLIS1	ALG11	CLCNKB
CD4	TJP1	ALG13	CLDN18
CD40LG	POU2F1	ALG1L2	CLEC2D
CD44	EXOC5	ALG3	CLEC6A
CD53	TET1	ALG5	CLN3
CD55	FIGN	ALG8	CLSTN1
CD59	EDA	ALG9	CNGA1
CD79B	MMGT1	ALKBH2	CNOT4
CDHR4	RAB5A	ALOX12	CNTF
CDK4	ARIH1	ALOX15	COA5
CDKL4	CLOCK	ALOX15B	COL10A1
CDKN1A	MMUT	ALOX5	COL17A1
CDKN1C	TDRKH	ALOX5AP	COL1A1
CDKN2A	ZNRF2	ALOXE3	COL1A2
CDY1B	NTN4	ALPK1	COL3A1
CENPM	NGEF	ALPL	COL4A3
CEPT1	IMPA2	ALS2	COL4A4
CETP	CASZ1	ALS2CL	COL4A5
CFAP58	STX16-NPEPL1	AMACR	COL5A1
CFH	IPO4	AMBRA1	COL5A2
CFI	ANK1	AMELX	COL7A1
CFTR	TRPC7	AMER3	COMT
CGA	NFATC1	AMFR	COP1
CGGBP1	SHQ1	AMH	CP
CHAC2	CLEC16A	AMHR2	CPLX2
CHD3	PPM1E	AMMECR1	CPM
CHEK2	TMEM184B	AMMECR1L	CPOX
CHM	STAC	AMN1	CPT2
CHMP3	NEGR1	AMOT	CR1
CHRM1	SYNPO2	AMOTL2	CR2
CHRM2	CASK	AMPD2	CRAT
CHRM3	BAG3	AMPD3	CRH
CHRM4	FBXO28	AMT	CRX
CHRNA1	ZNF654	AMZ2	CSDE1
CHRNA2	ADARB2	ANAPC10	CSF1
CHRNA3	BMI1	ANAPC11	CSF2RB
CHRNA4	MGAT4C	ANAPC13	CSF3
CHRNA5	CDK19	ANAPC15	CSF3R
CHRNA7	KIF5A	ANAPC16	CST3
CHRNB1	HNRNPD	ANAPC5	CST9
CHRNB2	EXOSC9	ANG	CSTB
CHRNB3	GIGYF2	ANGPT1	CT45A5
CHRNB4	VNN2	ANGPT2	CTAGE15
CHRND	MMP16	ANGPTL4	CTDSPL
CHRNE	MED12L	ANHX	CTSA
CIITA	PTPN14	ANK1	CTSK
CISD2	ZNF830	ANK2	CUL4A
CKAP5	SRSF11	ANK3	CXCL12
CLCN5	ITGAV	ANKDD1B	CXCL8
CLCNKB	DLG3	ANKFY1	CXCR1
CLDN18	CHRD	ANKLE1	CXCR4
CLDN20	ROPN1B	ANKRD11	CYB5R3
CLEC2D	CAMSAP2	ANKRD12	CYBB
CLEC6A	BCLAF1	ANKRD13C-DT	CYP11B1
CLN3	DEFA6	ANKRD16	CYP17A1
CLSTN1	BLOC1S5	ANKRD2	CYP19A1
CNGA1	ZNF90	ANKRD20A3P	CYP1A1
CNOT4	GRXCR2	ANKRD20A4P	CYP1A2
CNTF	WDR47	ANKRD26	CYP1B1
COA5	CPEB2	ANKRD28	CYP24A1
COL10A1	MDFIC	ANKRD31	CYP26A1
COL17A1	CHST1	ANKRD33	CYP27A1
COL1A1	KCNT2	ANKRD33B	CYP27B1
COL1A2	APIP	ANKRD34A	CYP27C1
COL3A1	MEDAG	ANKRD34B	CYP2B6
COL4A3	SGMS2	ANKRD34C	CYP2C18
COL4A4	CEP126	ANKRD35	CYP2C19
COL4A5	ABHD17C	ANKRD44	CYP2C8
COL5A1	ATP6V1A	ANKRD50	CYP2C9
COL5A2	OR9Q1	ANKRD53	CYP2E1
COL7A1	CALN1	ANKRD6	CYP2J2
COMP	CDK6	ANKRD61	CYP3A5
COMT	DESI1	ANKRD62	CYP3A7
COP1	SIX4	ANKRD63	CYP4A11
CP	WWC2	ANKRD65	CYP4B1
CPLX2	ALX4	ANKRD66	CYP4F3
CPM	UBXN2B	ANKS1B	CYP51A1
CPOX	HMBOX1	ANKS3	CYP7A1
CPT2	COL25A1	ANKZF1	DAZ2
CR1	ZIM3	ANO10	DAZ4
CR2	ITGA6	ANO2	DBH
CRAT	NEK11	ANO6	DBX2
CRH	SOS2	ANO7	DCK
CRP	GYS2	ANO9	DCX
CRX	CCK	ANOS1	DDB2
CRYAA	DCAF8L1	ANP32E	DDC
CSDE1	ZSCAN18	ANPEP	DDI1
CSF1	KATNAL2	ANTXRL	DENND6B
CSF2	SCAI	ANXA1	DEPDC5
CSF2RB	LPP	ANXA11	DERL3
CSF3	DTWD1	ANXA13	DHFR
CSF3R	FOSL2	ANXA2	DIO1
CST3	HK2	ANXA2R	DIO2
CST9	NPEPPS	ANXA4	DIPK1A
CSTB	B3GAT2	ANXA5	DLD
CT45A5	TMEM69	ANXA6	DLGAP1
CTAGE15	USP14	ANXA7	DMAC2L
CTDSPL	ABCA1	ANXA8	DMD
CTSA	KLRD1	ANXA8L1	DNAJB12
CTSK	INTS4	AOAH	DNM1
CUL4A	MYO1E	AOC2	DPP10
CXCL12	DARS1	AOC3	DPYD
CXCL8	MLH1	AOPEP	DRD1
CXCR1	DNAJA4	AOX1	DRD2
CXCR4	CAPN8	AP1B1	DRD5
CYB5R3	ARHGAP26	AP1G1	DSP
CYBB	SEC22C	AP1M1	DUSP13
CYP11A1	ARF6	AP1S2	DYRK3
CYP11B1	TRIO	AP1S3	EBF3
CYP11B2	PACRGL	AP2A2	ECHDC1
CYP17A1	GRB10	AP2B1	EDA
CYP19A1	CDK12	AP2M1	EDNRB
CYP1A1	GCA	AP3B1	EGR2
CYP1A2	API5	AP3B2	ELN
CYP1B1	EVA1A	AP3D1	EML1
CYP21A2	NSG1	AP3S1	ENAH
CYP24A1	RNF39	AP4B1	ENG
CYP26A1	SLC39A6	AP4E1	EPHA8
CYP27A1	COL8A1	AP4S1	EPO
CYP27B1	PIK3CB	AP5S1	EPOR
CYP27C1	TBPL1	APAF1	EPSTI1
CYP2A13	DCN	APBA1	ERBB3
CYP2A6	KRT76	APBA2	ERBIN
CYP2A7	MARCKS	APBB1	ERCC2
CYP2B6	ENSA	APBB2	ERCC3
CYP2C18	TTPA	APEX1	ERCC6
CYP2C19	MYRF	APEX2	ERCC8
CYP2C8	NEIL1	APH1A	ERICH3
CYP2C9	FAM200A	APH1B	ERLIN2
CYP2E1	NRCAM	API5	ERV3-1
CYP2F1	RGPD1	APLP2	ESR1
CYP2J2	UNC80	APOA4	ETFA
CYP3A5	ROPN1	APOB	ETFRF1
CYP3A7	ZFYVE26	APOBEC3A	ETV3L
CYP4A11	BZW1	APOBEC3B	EVI2A
CYP4B1	ELK4	APOBEC3F	EXOSC10
CYP4F3	RNF38	APOBEC3H	EXOSC3
CYP51A1	GTF2I	APOC2	EXT1
CYP7A1	CACNA1D	APOL1	EXT2
DAZ2	MGP	APOLD1	EYA1
DAZ4	RABL3	APOM	F11
DBH	MGST2	APP	F13A1
DBX2	KCNB1	APPL2	F5
DCK	TAF1L	APRT	F7
DCX	EPB41L5	APTX	F8
DDB2	COMMD2	AQP12B	F9
DDC	SIPA1L1	AQP2	FABP2
DDI1	ATXN2L	AQP8	FAH
DENND6B	ATF7	AR	FAM13C
DEPDC5	TASP1	ARAF	FANCA
DERL3	YWHAH	ARAP1	FANCC
DHFR	USP3	ARCN1	FARP1
DIO1	HHEX	AREL1	FAS
DIO2	AQP11	ARF1	FASLG
DIPK1A	ARMC1	ARFGAP1	FAT3
DLD	USP15	ARFGAP2	FBLN2
DLGAP1	BBX	ARFGAP3	FBN1
DMAC2L	AADAC	ARFIP1	FBXO47
DMD	DVL1	ARFIP2	FCGR1A
DNAJB12	HLA-DOA	ARFRP1	FCGR2B
DNAJB3	PTPRG	ARG1	FCGR3A
DNM1	RNF207	ARG2	FCGR3B
DNM2	SRPRA	ARGFX	FCRL6
DPP10	FGF14	ARHGAP12	FCRLB
DPYD	SUN2	ARHGAP17	FECH
DRD1	ABCC4	ARHGAP19	FGA
DRD2	GPC4	ARHGAP20	FGF1
DRD4	VWC2L	ARHGAP22	FGFR2
DRD5	RAD54L	ARHGAP23	FGFR3
DSP	CLSPN	ARHGAP24	FGFRL1
DUSP13	STEAP4	ARHGAP25	FGG
DYRK3	PAX9	ARHGAP26	FKBP1A
EBF3	C3orf85	ARHGAP28	FNIP1
ECHDC1	TMEM121	ARHGAP30	FOLR2
EDA	FAXC	ARHGAP32	FPR2
EDNRB	GPBP1	ARHGAP33	FRG2
EGR2	ASH1L	ARHGAP4	FSD2
EID3	NR3C1	ARHGAP40	FSHB
ELN	SPAG9	ARHGAP45	FSHR
EMD	STRIP1	ARHGAP5	FTL
EML1	WNT7B	ARHGAP8	FUCA1
ENAH	ZBTB33	ARHGAP9	FUT1
ENG	KPNA5	ARHGDIA	FUT2
EPHA8	ENPP5	ARHGDIB	FUT3
EPHX1	JARID2	ARHGDIG	FUT6
EPO	CUL2	ARHGEF10L	FXN
EPOR	WNK3	ARHGEF12	FYB2
EPSTI1	AAK1	ARHGEF2	G6PD
EPX	RARB	ARHGEF25	GABRA1
ERBB2	AGFG1	ARHGEF26	GABRA2
ERBB3	ACTB	ARHGEF28	GABRA3
ERBIN	SLC2A14	ARHGEF3	GABRA4
ERCC2	EIF2S3B	ARHGEF37	GABRA5
ERCC3	VPS4A	ARHGEF38	GABRA6
ERCC6	ITPR2	ARHGEF40	GABRB1
ERCC8	CCDC171	ARHGEF7	GABRB2
ERICH3	SNRK	ARHGEF9	GABRB3
ERLIN2	PCDHB4	ARID4B	GABRG2
ERV3-1	C1QTNF8	ARID5B	GAD1
ESR1	ZNF451	ARIH2OS	GAD2
ETFA	HS3ST1	ARL1	GALC
ETFRF1	AP3B2	ARL13A	GALE
ETV3L	RTKN2	ARL13B	GALK2
EVI2A	SLC39A5	ARL14EPL	GALNS
EXOSC10	PIM1	ARL16	GALT
EXOSC3	DYRK1A	ARL17A	GAMT
EXT1	DCUN1D3	ARL17B	GART
EXT2	PSME4	ARL4A	GAS6
EYA1	FBXW2	ARL5A	GATA3
F11	CHTF8	ARL6	GBE1
F12	NIPAL3	ARL6IP4	GCDH
F13A1	RAPGEF6	ARL8A	GCGR
F2	RBM25	ARMC10	GCH1
F5	CYB5R4	ARMC5	GCK
F7	PRKD3	ARMC6	GDF5
F8	MFSD14B	ARMC8	GDF6
F9	FGFRL1	ARMC9	GDNF
FABP2	SMAD2	ARMCX5	GEMIN2
FAH	UPP2	ARMCX5-GPRASP2	GEMIN7
FAM13C	SSTR4	ARMCX6	GGA1
FAM149A	CAB39	ARMH1	GGCX
FAM166A	ZNF615	ARMS2	GHR
FANCA	PHF20	ARNT	GHRHR
FANCC	HEY1	ARNTL	GJA1
FARP1	KCND1	ARNTL2	GJB1
FAS	PPP6R2	ARPC1A	GJB3
FASLG	TSHZ1	ARPC3	GK
FAT3	ACSM2B	ARPC4	GLB1
FBLN2	ZFYVE9	ARPC4-TTLL3	GLDC
FBN1	UMOD	ARPIN-AP3S2	GLE1
FBP1	BCL7A	ARPP21	GLI3
FBXL9P	ZBTB37	ARRB2	GLRB
FBXO47	STOX2	ARRDC2	GM2A
FCGR1A	LIN7A	ARRDC5	GMPR2
FCGR1BP	SCN2A	ARSA	GNAS
FCGR2B	CBFA2T3	ARSF	GNAT1
FCGR3A	RHOXF2	ARSG	GNRH1
FCGR3B	ERCC5	ARSI	GNRHR
FCRL6	MEIOC	ART3	GOLGA6L1
FCRLB	OR2T5	ART5	GOLGA7
FECH	AC091057.5	ARTN	GOSR1
FGA	ATXN7L1	ASAH2B	GP2
FGF1	ATRX	ASAP1	GPATCH8
FGFR2	RASGRF2	ASAP2	GPD2
FGFR3	FAM174A	ASAP3	GPI
FGFRL1	CARS1	ASB1	GPM6B
FGG	ZC3H14	ASB10	GPNMB
FH	SEC23IP	ASB11	GPR139
FKBP1A	FCHO2	ASB14	GPR143
FMO3	HIF1A	ASB2	GPR179
FNDC9	SH3GL2	ASB3	GPRASP2
FNIP1	CADM2	ASB6	GPX1
FOLR1	RHOXF2B	ASB9	GPX8
FOLR2	CPEB4	ASCC1	GRB10
FPR2	LRRC7	ASCC2	GRIA1
FRG2	KCNA4	ASCL5	GRIA2
FSD2	LARP4	ASGR1	GRIA3
FSHB	NECAP1	ASGR2	GRIA4
FSHR	CDC42EP3	ASH2L	GRIK1
FTL	ATP1B1	ASIC1	GRIK3
FUCA1	HERC2	ASIC2	GRIN1
FUT1	NKAIN3	ASL	GRIN2A
FUT2	CLEC12A	ASMTL	GRIN2B
FUT3	AL109811.3	ASNS	GRIN2D
FUT6	NEMP1	ASPA	GRINA
FXN	SORCS1	ASPDH	GRK6
FYB2	PSAP	ASPG	GRM2
G6PC1	RGS5	ASPH	GRM3
G6PD	TGIF2	ASPM	GRM4
GAA	PCDH9	ASPN	GRM5
GABRA1	AHNAK	ASRGL1	GRM6
GABRA2	LEMD3	ASTN2	GRM7
GABRA3	SPTY2D1OS	ASXL1	GRM8
GABRA4	LNX2	ATAD2B	GSN
GABRA5	MAP3K20	ATAD3A	GSR
GABRA6	FERMT2	ATAD3C	GSTA2
GABRB1	PPP3CA	ATAT1	GSTM1
GABRB2	SCUBE2	ATE1	GSTM2
GABRB3	LRRTM2	ATF2	GSTM3
GABRD	ELMOD1	ATF3	GSTM4
GABRG2	RPS6KA3	ATF5	GSTM5
GAD1	RSPO3	ATF6B	GTDC1
GAD2	MKRN2	ATF7	GUCY1A1
GALC	C12orf76	ATG10	GUCY1A2
GALE	NKTR	ATG101	GUCY1B1
GALK1	HYOU1	ATG12	H2BW1
GALK2	BCORL1	ATG13	HADHA
GALNS	ADRB3	ATG16L1	HADHB
GALT	AC046185.1	ATG3	HAO2
GAMT	SLC4A8	ATG4D	HBA1
GART	GXYLT1	ATG7	HDGFL2
GAS6	N4BP1	ATG9A	HEXA
GATA3	PCSK5	ATL1	HFE
GBA	NPTX2	ATL2	HGF
GBE1	PCGF5	ATP12A	HK1
GC	UXS1	ATP1A1	HK2
GCDH	SAMD4A	ATP1A2	HLCS
GCGR	MUC22	ATP1A3	HMBS
GCH1	SLC30A7	ATP1A4	HMCES
GCK	LGR4	ATP1B4	HMGCL
GDF5	DSEL	ATP2B1	HMGCR
GDF6	ZNF506	ATP2B2	HMGXB4
GDNF	UROS	ATP2B3	HNF1B
GEMIN2	CBFB	ATP2B4	HNF4A
GEMIN7	MROH7	ATP2C1	HNRNPD
GGA1	SLC30A8	ATP4A	HNRNPL
GGCX	TLR4	ATP4B	HOXA13
GH1	NPTN	ATP5F1A	HOXD13
GHR	VASH1	ATP5F1C	HPGD
GHRHR	ERBB4	ATP5MC1	HPRT1
GIPR	AL035460.1	ATP5MC2	HPS1
GJA1	ZDHHC13	ATP5MC3	HRH1
GJB1	SLC10A3	ATP5MF	HSD11B2
GJB3	SORL1	ATP5MF-PTCD1	HSD17B3
GK	TCAF2	ATP5MGL	HSD17B4
GLB1	CSTF2	ATP5MJ	HSD3B1
GLDC	KCNE4	ATP5MK	HTN3
GLE1	MON2	ATP5PF	HTR1A
GLI3	PHKB	ATP6AP1	HTR1B
GLRA1	TANC2	ATP6AP1L	HTR1D
GLRB	SNX22	ATP6V0A1	HTR1E
GM2A	TENT2	ATP6V0B	HTR1F
GMPR2	QKI	ATP6V0C	HTR2A
GNAS	KPNB1	ATP6V0E2	HTR2C
GNAT1	ZNF704	ATP6V1C2	HTR3A
GNRH1	TMOD2	ATP6V1E1	HTR4
GNRHR	MOSMO	ATP6V1F	HTR6
GOLGA6L1	KDM2B	ATP6V1FNB	HTR7
GOLGA7	TNRC6B	ATP6V1G2	IAPP
GOSR1	EIF4G2	ATP7B	ICAM1
GP1BA	SOD2	ATP8A1	IDNK
GP1BB	P2RX5-TAX1BP3	ATP8B3	IDS
GP2	RNF13	ATPAF1	IFNA2
GP9	MAF	ATPSCKMT	IFNAR1
GPATCH8	AC104389.5	ATR	IFNG
GPD2	KCNMB1	ATRAID	IFNGR1
GPI	SALL1	ATRIP	IFRD1
GPM6B	HECA	ATRN	IGF1
GPNMB	CCDC58	ATRX	IGF1R
GPR139	SINHCAF	ATXN1	IGF2
GPR143	RBM20	ATXN10	IGF2BP2
GPR179	FICD	ATXN1L	IGF2R
GPRASP2	UBE2K	ATXN3	IGFBP1
GPX1	SOX9	ATXN3L	IGFBP2
GPX8	TBKBP1	ATXN7	IGFBP3
GRB10	YTHDC1	ATXN7L3	IGFBP5
GRIA1	DPP8	ATXN7L3B	IGFBPL1
GRIA2	CHST9	AURKB	IGFL4
GRIA3	CEMIP2	AURKC	IGIP
GRIA4	C1orf141	AUTS2	IGSF3
GRIK1	LDLRAD3	AVPR1A	IL10
GRIK3	RANBP17	AVPR1B	IL10RB
GRIN1	ZNF626	AVPR2	IL11
GRIN2A	GHSR	AWAT1	IL12A
GRIN2B	ZNF148	AWAT2	IL13RA2
GRIN2C	IL6ST	AXL	IL15
GRIN2D	SPRYD4	AZGP1	IL17REL
GRINA	MARCHF10	AZI2	IL1A
GRK4	NCBP2L	B3GALNT1	IL1B
GRK6	ITSN1	B3GALNT2	IL1R1
GRM2	HIPK2	B3GALT5	IL1RN
GRM3	TCF4	B3GNTL1	IL2
GRM4	ZNF746	B4GALNT1	IL2RA
GRM5	PRKG1	B4GALNT2	IL2RB
GRM6	TCAF1	B4GALT2	IL2RG
GRM7	PPP1CB	B9D1	IL4R
GRM8	CCDC142	BAALC	IL5
GSN	USP8	BABAM1	IL5RA
GSR	HIVEP2	BABAM2	IL6
GSS	GRIK2	BACE1	IL6R
GSTA2	TMEM47	BACH1	IL7
GSTA3	PUM1	BACH2	IMPDH1
GSTM1	DNAJB4	BAG1	INSR
GSTM2	MED13L	BAG4	IP6K1
GSTM3	ACSM2A	BAG5	IP6K2
GSTM4	TMEM185B	BAG6	IRGQ
GSTM5	VEGFD	BAIAP2	ITGA11
GTDC1	RGS7BP	BAIAP3	ITGA2B
GTF2IRD2B	SKP1	BAK1	ITGA4
GUCY1A1	VASN	BANF1	ITGA6
GUCY1A2	SLC35G1	BANK1	ITGAM
GUCY1B1	RPL34	BANP	ITGB3
GUCY2D	SRSF2	BARD1	ITGB4
GUK1	SPATS2	BASP1	ITGB6
GUSB	SMIM21	BBC3	ITIH5
H2BW1	APLF	BBIP1	ITSN1
HADHA	SH3TC2	BBS12	JAG1
HADHB	SLC6A5	BBS4	JAK3
HAO2	NUAK2	BBS9	JMJD8
HBA1	USP31	BBX	JPT1
HBA2	CMTM7	BCAM	KCNA1
HBB	CREBZF	BCAP29	KCNE1
HBD	ATXN7L3	BCAP31	KCNJ1
HCFC1R1	NFIB	BCAR3	KCNJ11
HCST	EMP2	BCAS3	KCNJ2
HDGFL2	OMA1	BCAS4	KCNJ5
HEXA	MAPRE1	BCAT1	KCNQ1
HEXB	PIGV	BCAT2	KCTD11
HFE	LRP2	BCKDHA	KDM2B
HGD	RBM28	BCKDK	KHK
HGF	OSBPL6	BCL2A1	KIT
HK1	TEX37	BCL2L1	KITLG
HK2	WDR77	BCL2L11	KLHDC9
HLCS	TMEM101	BCL2L12	KLHL31
HMBS	UBE2Z	BCL2L13	KLHL5
HMCES	FTO	BCL2L15	KLK2
HMGCL	SMC1A	BCL2L2	KNG1
HMGCR	SPA17	BCL6	KRT10
HMGXB4	GRIN2B	BCL7A	KRT12
HNF1A	ABHD17B	BCLAF1	KRT2
HNF1B	KCNJ10	BCO2	KRT5
HNF4A	TEAD4	BCOR	KRTAP5-11
HNRNPD	AKT3	BCORL1	KRTAP5-2
HNRNPL	ETAA1	BDKRB2	KRTAP5-5
HOXA13	AAAS	BDNF	KYAT3
HOXD13	NHLH2	BEAN1	L1CAM
HPGD	ARL4C	BEGAIN	L3MBTL3
HPRT1	AGBL3	BEND3	LAMA2
HPS1	FAM126A	BEND4	LAMA3
HPX	LGALSL	BEND7	LAMB3
HRG	GOLGA1	BEST1	LAMTOR4
HRH1	MAP3K7	BET1L	LCLAT1
HSD11B2	MTMR9	BEX2	LCN10
HSD17B1	ATP6V1C1	BEX4	LDLR
HSD17B3	MYH10	BEX5	LDLRAD4
HSD17B4	RSRC2	BFSP1	LEKR1
HSD3B1	SULF1	BHLHB9	LEP
HSD3B2	TBRG1	BHMT2	LEPR
HSFY2	PRR20D	BICC1	LGMN
HTN3	SEPTIN14	BICD1	LHCGR
HTR1A	ABI2	BICD2	LHX8
HTR1B	NRAS	BICDL2	LIG1
HTR1D	UBASH3A	BID	LIN28B
HTR1E	TRIAP1	BIRC2	LINGO4
HTR1F	ZMYM2	BIRC3	LIPA
HTR2A	TNKS	BIRC5	LMBRD2
HTR2B	DOK6	BIVM	LMO3
HTR2C	TAFA5	BLCAP	LORICRIN
HTR3A	KIF21A	BLID	LPL
HTR4	INTS2	BLMH	LRIF1
HTR6	GPR161	BLNK	LRRC18
HTR7	IDNK	BLOC1S2	LRRC52
IAPP	CDH11	BLOC1S5	LRRC55
ICAM1	GALNT7	BLVRA	LRSAM1
ICAM2	ART4	BLVRB	LSS
IDNK	PRR20C	BMERB1	LTA
IDS	LMBR1L	BMF	LTA4H
IDUA	BMT2	BMP1	LTBP1
IFNA2	C17orf75	BMP2	LTBP2
IFNAR1	ZFHX4	BMP3	LYST
IFNG	MPHOSPH9	BMP4	LYZ
IFNGR1	AKAP1	BMPR1B	MAGED1
IFRD1	SEC22B	BMPR2	MANBAL
IGF1	SIAH2	BNIP1	MAOA
IGF1R	NDEL1	BNIP5	MAOB
IGF2	FNDC3A	BNIPL	MAPKAP1
IGF2BP2	PEX11B	BOD1	MARCHF2
IGF2R	JPT1	BOD1L2	MARCHF8
IGFBP1	SHOC2	BORCS7	MBL2
IGFBP2	FBXO21	BORCS8	MC2R
IGFBP3	TSC22D3	BPIFA3	MCTP1
IGFBP5	TCTEX1D1	BPY2B	MED11
IGFBPL1	PPP1R10	BPY2C	MED8
IGFL2	BCL6B	BRCC3	MEFV
IGFL4	TNRC6A	BRD2	MEN1
IGIP	RASA2	BRD7	MET
IGSF3	KLF9	BRD8	MFAP3L
IL10	AC011330.3	BRD9	MGLL
IL10RB	ZNF555	BRDT	MGP
IL11	BTBD3	BRF1	MID1
IL12A	TDG	BRI3	MITF
IL13RA2	KDM5A	BRMS1	MLH1
IL15	ACSL4	BRPF1	MME
IL17REL	RPS6KA1	BRSK2	MMUT
IL1A	NUTM2B	BSCL2	MOG
IL1B	SLC25A30	BSDC1	MPO
IL1R1	ADCY1	BTBD1	MPZ
IL1RN	ANKRD11	BTBD11	MS4A2
IL2	MYO5A	BTBD17	MSH2
IL2RA	RBAK	BTBD18	MTFP1
IL2RB	CCT3	BTBD19	MTM1
IL2RG	SCAMP4	BTBD7	MTR
IL3	ANKUB1	BTBD9	MTTP
IL4R	GZMK	BTD	MTUS1
IL5	H2AC6	BTF3	MTX2
IL5RA	SLFN14	BTF3L4	MVK
IL6	CXXC4	BTG3	MXI1
IL6R	OSTN	BTLA	MXRA7
IL7	YWHAG	BTN2A1	MYH7
IL9	MRTFB	BTN2A2	MYL3
IMPDH1	PPP4R2	BTN3A1	MYO5A
INPP5J	UBN2	BTN3A2	MYO7A
INSR	HRK	BTN3A3	NAGA
IP6K1	NOS1	BTNL8	NAT1
IP6K2	RIMS1	BTRC	NAT2
IRGQ	ADNP2	BUB1	NCAM1
ITGA11	THRB	BUB1B	NCCRP1
ITGA2B	CRTC1	BUB1B-PAK6	NCF2
ITGA4	NUAK1	BUB3	NCF4
ITGA6	MRI1	BUD23	NCK2
ITGAM	AXIN2	BVES	NDP
ITGAX	DCLK1	BZW1	NDUFV3
ITGB2	GAREM1	BZW2	NEU1
ITGB3	ARID2	C10orf105	NEURL4
ITGB4	ZEB2	C10orf126	NEXMIF
ITGB6	SNTB2	C10orf53	NF1
ITGB7	GDF11	C10orf62	NF2
ITIH5	SMG7	C10orf71	NFASC
ITSN1	TATDN3	C10orf90	NFKBIZ
JAG1	NPIPB3	C11orf21	NFU1
JAK3	ZNF521	C11orf49	NIPA2
JMJD8	APCDD1	C11orf68	NKAPL
JPT1	DCUN1D1	C11orf71	NKIRAS2
KCNA1	HABP2	C11orf86	NME1
KCNE1	ROR1	C11orf91	NOMO3
KCNH2	DNAH6	C11orf96	NOS1
KCNJ1	SP2	C11orf97	NOS2
KCNJ11	PABPC1	C12orf40	NOTCH3
KCNJ2	CIBAR2	C12orf42	NPC1
KCNJ5	SCN1A	C12orf71	NPHP1
KCNQ1	ANKRD28	C12orf73	NPR1
KCTD11	OR2T29	C12orf75	NPR3
KDM2B	CPEB3	C14orf132	NPY1R
KEL	ENTPD7	C14orf28	NPY2R
KHK	TRANK1	C14orf93	NQO1
KIT	RIMS3	C15orf40	NQO2
KITLG	CAPN2	C15orf61	NR3C1
KLHDC9	SYT16	C15orf62	NR3C2
KLHL31	ANKRD42	C15orf65	NRARP
KLHL5	LTN1	C16orf82	NT5C1B
KLK2	C1D	C16orf86	NT5C3A
KLKB1	IDE	C16orf87	NTRK1
KNG1	NEK10	C16orf89	NTRK2
KRT10	PURA	C16orf90	NTRK3
KRT12	TMEFF1	C16orf91	NUMB
KRT14	FOXG1	C16orf92	NUP58
KRT17	VHL	C16orf95	NWD1
KRT2	NPTX1	C17orf100	OAT
KRT5	IER5L	C17orf107	OCA2
KRT9	TFDP2	C17orf49	OCRL
KRTAP5-11	PAG1	C17orf67	ODF2L
KRTAP5-2	ATP8A2	C17orf80	OGDH
KRTAP5-5	ABCB7	C17orf97	OPRD1
KYAT3	UGP2	C17orf98	OPRK1
L1CAM	LRCH1	C17orf99	OPRL1
L3MBTL3	PPIL1	C18orf21	OPRM1
LAMA2	TUBA1B	C18orf25	OPTN
LAMA3	HSD17B11	C18orf32	OR13A1
LAMB3	RNASE11	C18orf63	OR9Q1
LAMTOR4	CELF4	C19orf12	OSBPL8
LCLAT1	OSBPL11	C19orf38	OXCT1
LCN10	UBTD1	C19orf47	OXTR
LDLR	NCOA1	C19orf81	P4HA1
LDLRAD4	KDF1	C19orf84	P4HB
LEKR1	RC3H2	C1D	PAFAH1B1
LEMD1	ABCE1	C1GALT1C1	PAFAH2
LEP	EVX2	C1QB	PAH
LEPR	ZNF292	C1QBP	PALM2AKAP2
LGMN	SZRD1	C1QC	PAM
LHCGR	PFKP	C1QL3	PAMR1
LHX8	RGPD2	C1QL4	PARP3
LIG1	CDK15	C1QTNF12	PARVB
LIN28B	NLRC4	C1QTNF5	PAX2
LINC02872	MASTL	C1QTNF7	PAX3
LINC03106	SLC25A46	C1QTNF9B	PAX6
LINGO4	ANKFY1	C1orf116	PC
LIPA	UHMK1	C1orf122	PCBD1
LMBRD2	TGM2	C1orf127	PCCB
LMO3	YPEL2	C1orf141	PCSK1
LOC118142757	PIGA	C1orf146	PDE1A
LORICRIN	PAN2	C1orf167	PDE1B
LPL	NEDD4L	C1orf185	PDE3A
LRIF1	C16orf70	C1orf189	PDE3B
LRRC18	GOLM1	C1orf198	PDE4C
LRRC52	BNIP3L	C1orf210	PDE4DIP
LRRC55	HACD2	C1orf226	PDE6A
LRSAM1	PARP16	C1orf43	PDE6B
LSS	ZCCHC2	C1orf53	PDE9A
LTA	PIP5K1B	C1orf68	PDHA1
LTA4H	NFIA	C1orf94	PDHB
LTBP1	EIF4B	C2	PDPN
LTBP2	ATXN1	C20orf202	PDX1
LYST	SLC16A2	C20orf27	PECAM1
LYZ	DYNC1LI2	C21orf62	PEPD
MAD2L1BP	SMOC1	C21orf91	PEX1
MAGED1	PAPPA	C22orf23	PEX12
MAN2B1	KIF15	C22orf39	PEX2
MANBAL	ITCH	C2CD4B	PEX5
MAOA	NPAT	C2CD4C	PEX7
MAOB	ARID3B	C2CD6	PFKL
MAP1LC3C	RAB10	C2orf68	PFKM
MAP3K15	DNM3	C2orf73	PGK1
MAPKAP1	ZHX3	C2orf74	PGR
MARCHF2	NLGN4X	C2orf76	PHETA2
MARCHF8	RNF125	C2orf78	PHEX
MAT1A	GABRB1	C2orf80	PHKB
MBL2	DISC1	C2orf81	PHKG2
MC2R	PRRG1	C2orf83	PICALM
MCTP1	MBTD1	C2orf88	PIM3
MED11	FNDC3B	C3orf18	PITX2
MED15	SYAP1	C3orf20	PIWIL3
MED8	EIF3J	C3orf52	PKD1
MEFV	PRKAA2	C3orf56	PKD2
MEN1	GRHL2	C3orf70	PKLR
MET	SYMPK	C4A	PKP1
METRNL	CYP46A1	C4B	PKP2
METTL13	TMEM260	C4BPA	PKP4
MFAP3L	CEP63	C4orf3	PLA2G2A
MGLL	MUC12	C4orf33	PLA2G5
MGP	PEAK1	C4orf46	PLA2G6
MID1	EME1	C4orf51	PLA2R1
MITF	PDPR	C5AR2	PLAT
MLH1	SNX2	C5orf24	PLAUR
MME	MDGA2	C5orf47	PLCB4
MMUT	E2F7	C5orf49	PLCXD3
MOG	SFXN1	C5orf52	PLEC
MPO	MEX3B	C5orf58	PLEKHA1
MPZ	PPFIA1	C5orf60	PLEKHG7
MS4A2	DDX19A	C5orf63	PLG
MSH2	BIN2	C6	PLOD1
MTFP1	OXTR	C6orf120	PLOD2
MTM1	AC010255.2	C6orf132	PLP1
MTR	KRT23	C6orf136	PMM2
MTTP	MICU1	C6orf141	PMP22
MTUS1	MBD2	C6orf201	PMS2
MTX2	WDR11	C6orf226	PNP
MVK	ROBO2	C6orf58	POLR1F
MXI1	PPIP5K2	C7	POLR2A
MXRA7	NRG3	C7orf25	POLR2B
MYBPC3	TGOLN2	C7orf57	POMC
MYH7	QSOX2	C7orf61	PON1
MYL2	OR10K1	C8A	PON2
MYL3	RPAP2	C8B	PON3
MYL4	C15orf61	C8G	POTEG
MYO5A	PRKX	C8orf34	POU1F1
MYO7A	LRRC3B	C8orf44-SGK3	POU3F4
MYOC	PCDH20	C8orf48	PPARA
NAGA	CACNA1A	C8orf58	PPDPFL
NAGLU	KCNJ2	C8orf74	PPIC
NAT1	TTC7B	C8orf82	PPP1R27
NAT2	KIAA1549	C8orf88	PPP2CB
NCAM1	KLHL12	C9orf116	PPP3CA
NCCRP1	MARVELD3	C9orf131	PPP3R1
NCF1	VCL	C9orf152	PPT1
NCF2	H2AZ1	C9orf153	PRDM2
NCF4	DSG1	C9orf43	PRIM2
NCK2	SOBP	C9orf47	PRLR
NDP	WDR12	C9orf57	PRNP
NDUFV3	SSH2	C9orf72	PROC
NEU1	LDLR	CA1	PROS1
NEURL4	PDZK1IP1	CA10	PRPH2
NEXMIF	ARX	CA11	PRR13
NF1	AVL9	CA12	PRRG1
NF2	WASHC4	CA4	PRRG2
NFASC	OR7C1	CA6	PRSS37
NFKBIZ	SEPTIN6	CA7	PRY2
NFU1	SERBP1	CA9	PSEN1
NIPA2	PAWR	CAAP1	PSEN2
NKAPL	KIF11	CAB39	PSRC1
NKIRAS2	ARL2	CAB39L	PTAFR
NME1	TBC1D14	CABIN1	PTCH1
NOMO3	ABCC8	CABLES1	PTEN
NOS1	CTDSPL2	CABP1	PTER
NOS2	ZNF208	CACFD1	PTGDR
NOS3	MIPOL1	CACNA1A	PTGER2
NOTCH3	PSIP1	CACNA1B	PTGER4
NPC1	NF2	CACNA1C	PTGFR
NPHP1	CTAGE1	CACNA1D	PTGIR
NPR1	SIPA1L2	CACNA1E	PTGIS
NPR3	MTMR10	CACNA1G	PTGS1
NPY	PNMA8C	CACNA1H	PTGS2
NPY1R	AP002990.1	CACNA1I	PTH
NPY2R	FAM126B	CACNA1S	PTRH1
NQO1	GJA1	CACNA2D1	PTS
NQO2	GARRE1	CACNA2D2	PUS1
NR0B1	ZNF827	CACNB1	QSOX1
NR3C1	JPH1	CACNB2	RAB11FIP1
NR3C2	MS4A1	CACNB3	RAB19
NRARP	LIX1	CACNB4	RAB37
NT5C1B	NEK7	CACNG1	RABL2B
NT5C3A	CALCR	CACTIN	RAG1
NTRK1	ABHD3	CACYBP	RAG2
NTRK2	USP13	CADM1	RARA
NTRK3	TBL1XR1	CADM2	RARB
NUMB	DLGAP2	CADM3	RARG
NUP58	SPATA12	CADPS2	RB1
NWD1	DAPK2	CALCA	RBMS3
OAT	CLCN3	CALCB	RBMY1D
OCA2	ZNF510	CALCOCO2	RBMY1E
OCRL	CTNNBIP1	CALCR	RBPMS
ODF2L	KLF12	CALCRL	RECQL5
OGDH	BST1	CALHM1	REEP3
OPN1MW	PTCD2	CALHM3	REG3G
OPRD1	GSG1L	CALHM4	RFX2
OPRK1	KHDRBS1	CALN1	RFX5
OPRL1	PHF14	CALU	RFXAP
OPRM1	NR6A1	CAMK2B	RGS10
OPTN	PIWIL1	CAMK2D	RHAG
OR13A1	CELSR2	CAMK2G	RHBDF2
OR2W5P	CD96	CAMKK2	RHEX
OR4N4	KLHL6	CAMSAP3	RHO
OR9Q1	CRKL	CAMTA1	RNASE9
ORM1	LRCH2	CAMTA2	RORC
ORM2	EN2	CAND2	RPE65
OSBPL8	SLTM	CANT1	RPGR
OTC	CATSPERG	CANX	RPL13
OXCT1	CFTR	CAP1	RPL22
OXTR	LANCL3	CAPG	RPL23A
P4HA1	CHCHD5	CAPN1	RPL27A
P4HB	RRAGD	CAPN14	RPL28
PAFAH1B1	CABCOCO1	CAPN3	RPL29
PAFAH2	PDE1C	CAPN8	RPL32
PAH	CCNE1	CAPNS1	RPL34
PALM2AKAP2	SCN8A	CAPRIN2	RPL37
PAM	NHLRC2	CAPSL	RPL39
PAMR1	PTPRT	CAPZB	RPL9
PARP3	RFX7	CARD14	RPS3
PARVB	CBLB	CARD17	RPS6KA1
PAX2	ZFP36L1	CARD8	RPS6KA2
PAX3	CHD9	CARF	RPS6KA4
PAX6	ZBTB18	CARHSP1	RREB1
PC	SLC26A9	CARMIL1	RS1
PCBD1	FBN2	CARNS1	RTL4
PCCA	LARS1	CARS1	RTP2
PCCB	SUSD6	CASK	RUNX1
PCSK1	SRP19	CASKIN2	RWDD1
PDE1A	RNF141	CASP1	RYK
PDE1B	MAPK6	CASP10	RYR1
PDE3A	CENPO	CASP2	SAXO2
PDE3B	GABRA1	CASP4	SCN4A
PDE4C	AKAP12	CASP5	SCN5A
PDE4DIP	STXBP6	CASP6	SCNN1B
PDE6A	PDCD6IP	CASP7	SCP2
PDE6B	KCNQ5	CASP8	SDC1
PDE9A	KIF23	CASP8AP2	SDCBP
PDHA1	AC090360.1	CASP9	SELE
PDHB	FSTL5	CASQ1	SELL
PDPN	CLIP1	CASQ2	SEMA3B
PDX1	POLH	CASR	SEPTIN2
PECAM1	ARFIP1	CASS4	SERPINA1
PEPD	ADIG	CAST	SERPINA5
PEX1	OR4F15	CASTOR1	SERPINA7
PEX12	HOXC8	CASTOR2	SERPINE1
PEX2	ZNF592	CATSPERE	SERPINF2
PEX5	ERBB3	CATSPERZ	SF3B1
PEX6	ZNF267	CAV1	SFR1
PEX7	SREK1	CAV2	SFTPB
PFKL	WNT3A	CAV3	SGCA
PFKM	CSNK1G2	CAVIN4	SGCB
PGK1	RNF170	CBFA2T2	SGCD
PGR	MYO3A	CBLN3	SGCG
PHETA2	ANKRD33B	CBS	SH3D19
PHEX	MEX3C	CBWD1	SHH
PHKA2	ARID4A	CBWD5	SHISA2
PHKB	IFIT3	CBWD6	SHOX
PHKG2	PRR30	CBX1	SIAH1
PICALM	UBC	CBX5	SLC10A2
PIM3	ZNF257	CBY1	SLC11A1
PITX2	BPY2	CC2D2A	SLC11A2
PIWIL3	AAMDC	CC2D2B	SLC12A1
PKD1	AP3S1	CCDC102B	SLC12A3
PKD2	MPZL2	CCDC103	SLC25A20
PKLR	ADAM28	CCDC107	SLC25A25
PKP1	KCNMA1	CCDC110	SLC26A2
PKP2	GRHPR	CCDC112	SLC26A3
PKP4	HPSE2	CCDC113	SLC26A4
PLA2G2A	KCNA2	CCDC120	SLC2A2
PLA2G5	BPY2C	CCDC124	SLC30A2
PLA2G6	B3GALT5	CCDC136	SLC35D3
PLA2R1	FAM189A1	CCDC144NL	SLC35E4
PLAT	TRAF3	CCDC149	SLC3A1
PLAUR	FEZF1	CCDC150	SLC4A1
PLCB3	PCDHB2	CCDC152	SLC5A1
PLCB4	NPFFR1	CCDC157	SLC5A5
PLCXD3	PTPA	CCDC158	SLC6A19
PLEC	BPY2B	CCDC162P	SLC7A2
PLEKHA1	C1orf74	CCDC169	SMAD1
PLEKHG7	TMPRSS11F	CCDC169-SOHLH2	SMAD2
PLG	KCNQ3	CCDC17	SMAD5
PLOD1	OR2T6	CCDC173	SMARCB1
PLOD2	NSMAF	CCDC175	SMARCD3
PLP1	PICALM	CCDC177	SMC4
PMM2	POU3F2	CCDC178	SMN1
PMP22	CALD1	CCDC179	SMPD1
PMS1	DMPK	CCDC184	SMPDL3B
PMS2	ARL6IP1	CCDC189	SNCA
PNP	CNOT6	CCDC28A-AS1	SNCB
POLR1F	KANK4	CCDC30	SNU13
POLR2A	CNOT7	CCDC32	SOD1
POLR2B	NOTO	CCDC40	SOD2
POMC	DERL2	CCDC42	SOX9
PON1	HBP1	CCDC43	SP140
PON2	CLHC1	CCDC51	SP5
PON3	IL1B	CCDC61	SPDYA
POR	ACTG1	CCDC66	SPDYE3
POTEA	UQCRB	CCDC68	SPIN2B
POTEG	TRIM27	CCDC7	SPOP
POU1F1	INHBB	CCDC73	SPOPL
POU3F4	GCG	CCDC74A	SPP1
PPARA	ZNF800	CCDC74B	SPTB
PPDPFL	PARVA	CCDC77	SRD5A2
PPIB	FZD10	CCDC78	SREBF1
PPIC	KCNC4	CCDC81	SS18
PPP1CA	OR2A42	CCDC85A	ST8SIA6
PPP1R27	MAGOH	CCDC85C	STAR
PPP2CB	OR2T10	CCDC88A	STATH
PPP3CA	HTR4	CCDC88C	STEAP3
PPP3R1	CITED2	CCER2	STK11
PPT1	MLLT6	CCHCR1	STK16
PRDM2	S1PR1	CCK	STRADA
PRIM1	MREG	CCKAR	STS
PRIM2	OR2A5	CCL20	STUM
PRKCSH	MTX3	CCL25	STX16
PRL	TTC37	CCL3L3	SUMO1
PRLR	PURB	CCL5	SUMO2
PRNP	ELMO1	CCM2	SUMO4
PROC	KLRG1	CCN4	SUOX
PROS1	KANSL2	CCNA1	TAFA4
PRPH2	MEX3A	CCNA2	TAGLN
PRR13	TSNAXIP1	CCNC	TAGLN3
PRRG1	NYAP1	CCND3	TAP1
PRRG2	ZFP90	CCNE1	TAP2
PRSS37	TFG	CCNH	TAT
PRY2	LYSMD3	CCNI2	TBC1D3C
PSEN1	AJM1	CCNJ	TBX5
PSEN2	PLA2G4C	CCNK	TCEAL1
PSRC1	WNT2B	CCNL2	TCEAL3
PTAFR	ARNT	CCNQ	TCEAL4
PTCH1	PSD3	CCNT1	TCEAL6
PTEN	OS9	CCNT2	TCEAL8
PTER	GOLGA4	CCNYL1	TCEAL9
PTGDR	AP5B1	CCP110	TCHHL1
PTGDS	ZBTB22	CCPG1	TCOF1
PTGER2	TARBP2	CCR2	TCP1
PTGER4	INO80	CCR3	TDP1
PTGFR	GPR83	CCR5	TEK
PTGIR	SCML4	CCR9	TEX11
PTGIS	GIT2	CCSER1	TFG
PTGS1	SLC6A15	CCT3	TGFBI
PTGS2	ASAP2	CCT4	THAP7
PTH	AC068831.6	CCT6A	THBD
PTH1R	RCC1	CCT6B	THOC5
PTRH1	CCDC39	CCT7	THPO
PTS	TEDDM1	CD101	THRB
PUS1	ZNF254	CD109	TIMM50
QDPR	COA1	CD14	TIMP3
QSOX1	VSIG4	CD151	TMEM198
RAB11FIP1	VEZF1	CD164	TMEM200B
RAB19	MARK1	CD1E	TMEM220
RAB37	SMARCD2	CD200	TMEM64
RABL2B	ZNF217	CD200R1L	TNNT2
RAG1	DIAPH3	CD209	TOMM5
RAG2	GRIP1	CD22	TOR1A
RARA	IGSF6	CD244	TP53
RARB	TMEM9B	CD247	TPD52L3
RARG	CHMP4B	CD27	TPI1
RB1	SELL	CD274	TPM1
RBMS3	KANTR	CD28	TPMT
RBMY1D	PDK4	CD2BP2	TPO
RBMY1E	AP1G1	CD300A	TPP1
RBPMS	WDR48	CD300LG	TPST2
RECQL5	MAJIN	CD302	TRIM13
REEP3	PABPN1	CD320	TRIM34
REG3G	ZKSCAN1	CD33	TRIM37
REN	KDM7A	CD34	TRIM6
RESP18	RABEPK	CD36	TRIM6-TRIM34
RFX2	CDC42	CD37	TRIM67
RFX5	ALG9	CD3E	TRIM72
RFXAP	PATE4	CD3G	TRPM3
RGS10	LNPEP	CD4	TSC1
RHAG	MASP1	CD40	TSHR
RHBDF2	ZHX1-C8orf76	CD40LG	TSPAN17
RHEX	IL36G	CD44	TSPYL6
RHO	ZNF512	CD48	TTC3
RLBP1	ADAMTS18	CD53	TTC32
RNASE9	TNIK	CD55	TTPA
RNASEK	R3HDM1	CD58	TTYH1
ROM1	KIAA2012	CD59	TULP4
RORC	CCZ1B	CD6	TUSC1
RPE65	CBLL1	CD63	TWIST1
RPGR	MAT2A	CD68	TYRP1
RPL13	SLC38A6	CD70	UACA
RPL22	RUFY2	CD74	UBASH3A
RPL23A	RASSF9	CD79B	UBE2W
RPL27A	PAQR9	CD82	UBE3A
RPL28	MLIP	CD83	UGP2
RPL29	RNF213	CD84	UGT1A1
RPL32	RBL1	CD86	UHRF1BP1L
RPL34	NAV1	CD99	UMOD
RPL37	CHD1	CD99L2	UMODL1
RPL39	PDZK1	CDADC1	UMPS
RPL9	BACH2	CDC14B	UROS
RPS3	ENTPD5	CDC16	USP16
RPS6KA1	PLCE1	CDC20B	USP20
RPS6KA2	AC008012.1	CDC27	VDR
RPS6KA4	MYO19	CDC42	VHL
RREB1	FAM83F	CDC42EP3	VPS54
RS1	VWA5A	CDC42SE1	VWF
RTL4	SLC66A3	CDC42SE2	WAS
RTP2	BRAP	CDC45	WASHC2A
RUNX1	FAR1	CDC5L	WDHD1
RWDD1	RAI14	CDC6	WDR31
RYK	TSC22D2	CDC7	WDR33
RYR1	CEP85L	CDCA7L	WDR35
SAA1	ZNF486	CDCA8	WDR89
SAG	RAD23B	CDH13	WLS
SAXO2	ZNF250	CDH16	WNK3
SCN4A	N4BP2	CDH17	WRN
SCN5A	SLAMF6	CDH19	WT1
SCNN1B	ACOX1	CDH23	XDH
SCP2	UNC5D	CDH4	XPA
SDC1	RPS6KB2	CDHR1	YPEL2
SDCBP	NXPH3	CDHR4	ZDHHC13
SELE	POLR2J3	CDHR5	ZDHHC9
SELL	RFX3	CDIN1	ZFYVE27
SEMA3B	FAM241A	CDIP1	ZNF121
SEPTIN2	BEND7	CDK1	ZNF182
SERPINA1	TPM4	CDK10	ZNF280D
SERPINA5	ZNF687	CDK15	ZNF37A
SERPINA7	CREBRF	CDK16	ZNF425
SERPIND1	HMGN1	CDK17	ZNF429
SERPINE1	HTR1B	CDK20	ZNF468
SERPINF2	AL451062.2	CDK2AP2	ZNF470
SERPING1	KCNMB3	CDK3	ZNF473
SF3B1	SLC35F4	CDK4	ZNF483
SFI1	CCDC50	CDK5	ZNF484
SFR1	GDF10	CDK5RAP1	ZNF599
SFTPB	KLF5	CDK5RAP2	ZNF676
SGCA	PRPSAP2	CDK5RAP3	ZNF705A
SGCB	RBM41	CDK6	ZNF740
SGCD	ATP11C	CDK8	ZNF761
SGCG	SH2D1A	CDK9	ZNF774
SGSH	GART	CDKL3	ZNF780B
SH3BGR	IARS1	CDKL4	ZNF782
SH3D19	RASSF5	CDKN1A	ZNF787
SHH	PLP1	CDKN1C	ZNF813
SHISA2	PGM3	CDKN2A	ZNF835
SHOX	SLC49A4	CDKN2C	ZSCAN2
SIAH1	SEPHS1	CDKN3	ZWINT
SLC10A2	NUFIP2	CDNF	ZYG11A
SLC11A1	ZNF426	CDON	ACTR2
SLC11A2	CHRNB4	CDRT15L2	B3GNTL1
SLC12A1	ZNF891	CDRT4	BRD9
SLC12A3	EPO	CDSN	C12orf29
SLC22A20P	WASL	CDV3	C20orf202
SLC25A20	LAMP2	CDX2	KIAA0930
SLC25A25	LDHA	CDY1B	LUZP2
SLC26A2	WNT4	CDYL	MEIS3
SLC26A3	IFT22	CEACAM1	SLX4IP
SLC26A4	SEMA3A	CEACAM16	SPANXN1
SLC2A2	AC019117.3	CEACAM19	SPANXN5
SLC2A9	LGI2	CEACAM21	TUT4
SLC30A2	FRMD7	CEACAM3	USF3
SLC35D3	KIF26B	CEBPG	VPS8
SLC35E4	DDI2	CELF1	VWA8
SLC3A1	BNIP3	CELF2	AADACL4
SLC41A3	FLNB	CELF3	ABI1
SLC4A1	C3orf70	CELF4	ACER2
SLC5A1	ZNF649	CELF5	ACTBL2
SLC5A5	RHOBTB3	CELF6	ADAL
SLC6A19	AC048338.1	CEMIP2	AFMID
SLC7A2	NPHP3-ACAD11	CENPA	AGPAT2
SMAD1	ANTXR1	CENPK	AK6
SMAD2	ELAVL1	CENPL	AKT1
SMAD5	ARL8B	CENPM	AKTIP
SMARCB1	MACIR	CENPN	ALDH18A1
SMARCD3	DYNLL2	CENPP	ALG10B
SMC4	PREX2	CENPS-CORT	ANKRD16
SMIM29	FHL2	CENPW	ANKRD20A2P
SMN1	SALL3	CENPX	ANKRD20A3P
SMPD1	GPR15	CEP112	ANXA2R
SMPDL3B	DIO2	CEP120	ARGFX
SNCA	APBB3	CEP131	ARHGAP28
SNCB	HCFC2	CEP152	ARHGEF10L
SNU13	TMEM178B	CEP164	ARSI
SOD1	SLC45A3	CEP170	ASB11
SOD2	TRPS1	CEP170B	ATP11C
SOX9	GRM7	CEP41	AURKC
SP140	RASA1	CEP44	AWAT1
SP5	DIABLO	CEP55	BAG5
SPDYA	PCDH19	CEP57	BCAM
SPDYE3	2001-08-01	CEP57L1	BCAS4
SPIN2B	AC022415.2	CEP63	BCL2L15
SPINK14	FAM155B	CEP76	BIRC5
SPOP	ZNF430	CEP78	BNIP5
SPOPL	TOGARAM1	CEP83	BTBD1
SPP1	FOXA1	CEP85	BTBD11
SPTB	FBXO34	CEP85L	C14orf28
SRD5A2	SLC39A11	CEPT1	C16orf86
SREBF1	DAAM2	CERKL	C1GALT1C1
SS18	DOCK9	CERS5	C1QL3
ST8SIA6	FMR1	CERS6	C2orf68
STAR	CCDC89	CES1	C8orf58
STATH	TBK1	CES3	C9orf152
STEAP3	CHRM3	CES4A	CA7
STK11	GGA3	CES5A	CALN1
STK16	NUP50	CETP	CARS1
STPG3	HBS1L	CFAP126	CCDC184
STRADA	NAA15	CFAP157	CCDC66
STS	PHF19	CFAP206	CCNC
STUM	PARP1	CFAP221	CDK5RAP2
STX16	NEU1	CFAP251	CENPP
SUMO1	FAM78B	CFAP299	CENPW
SUMO2	MOB3C	CFAP300	CFAP126
SUMO4	TGM4	CFAP410	CFAP157
SUOX	CCNJL	CFAP44	CHCHD7
TAFA3	ATG16L1	CFAP52	CIAO2A
TAFA4	RNF128	CFAP57	CKMT1A
TAFAZZIN	PLAG1	CFAP58	CLEC18B
TAGLN	THY1	CFAP61	CLVS2
TAGLN3	HS1BP3	CFAP65	CMC4
TAP1	PPP2R2B	CFAP69	CNMD
TAP2	ZNF365	CFAP73	COA6
TARP	DENND2C	CFAP97D1	CREB5
TAT	LY75	CFC1	CRLF2
TBC1D3B	RNF121	CFH	CRMP1
TBC1D3C	ZNF778	CFHR3	CT45A1
TBX5	CCT6A	CFHR4	CT45A3
TCEAL1	KRT80	CFI	CT45A6
TCEAL3	MAP3K2	CFL2	CTBP1
TCEAL4	PPP3CB	CFLAR	CTNNBIP1
TCEAL6	WNT1	CFTR	CUTA
TCEAL8	RAB11FIP2	CGA	CXorf66
TCEAL9	ST6GALNAC3	CGGBP1	CYB561
TCHHL1	N4BP2L2	CGNL1	DAPL1
TCN2	SOWAHB	CGREF1	DBNL
TCOF1	TENT4B	CHAC2	DCAF12L2
TCP1	TNFRSF1B	CHAD	DCAF6
TDP1	BBS9	CHAMP1	DCAF8L1
TEK	PLCB1	CHCHD4	DCTD
TEX11	CALM2	CHCHD7	DCUN1D2
TFG	VPS13D	CHD1	DDR2
TGFB1	FRMD6	CHD1L	DDX19B
TGFBI	FRS2	CHD2	DDX60L
TGM1	PDE10A	CHD3	DGKK
TH	PHACTR2	CHD4	DISC1
THAP7	FRG1	CHD8	DNAJC21
THBD	RNF111	CHEK1	DNAJC25
THOC5	WNK1	CHEK2	DNASE1L1
THPO	FBXL5	CHFR	DNTT
THRB	NRN1	CHGA	DSTN
TIMM50	PITPNM2	CHI3L1	DUSP15
TIMP3	TCF21	CHI3L2	DUXA
TM6SF2	GATAD1	CHIA	EIF2AK4
TMEM198	ZFP36L2	CHIC1	EOLA2
TMEM200B	KDM6A	CHID1	EPM2A
TMEM220	FAM104A	CHIT1	ERCC6L2
TMEM64	GPATCH8	CHKA	ERMAP
TNF	CCDC97	CHL1	ERMN
TNNT2	AKAP17A	CHM	ESCO2
TOMM5	ST8SIA3	CHMP1A	EXOC6
TOR1A	MYCT1	CHMP2B	EXOC7
TP53	CAMKV	CHMP3	FAM102B
TPD52L1	RIPPLY1	CHMP5	FAM13A
TPD52L3	GAP43	CHN1	FAM168B
TPI1	AKAP9	CHN2	FAM171A1
TPM1	PLEKHA1	CHODL	FAM221B
TPMT	IGSF3	CHORDC1	FAM227A
TPO	FBXL20	CHPF	FAM47C
TPP1	SLC26A7	CHRDL1	FAM53A
TPST2	PRRT4	CHRM1	FAM71F2
TRIM13	C10orf88	CHRM2	FAM78B
TRIM34	ZBTB10	CHRM3	FAM83B
TRIM37	OTUD7A	CHRM4	FBXO44
TRIM6	VKORC1L1	CHRNA1	FBXW7
TRIM6-TRIM34	SLC13A3	CHRNA2	FIGNL2
TRIM67	MUC21	CHRNA3	FLG2
TRIM72	OR6B1	CHRNA4	FOLH1
TRPM3	BEND4	CHRNA5	FOXP4
TSC1	ZNF569	CHRNA6	FRRS1
TSC2	DGKK	CHRNA7	FXR1
TSHR	KCNK10	CHRNB1	FYTTD1
TSPAN17	ADRA1A	CHRNB2	GLT8D1
TSPO	EIF2B5	CHRNB3	GLYATL3
TSPYL6	ELAC1	CHRNB4	GNG10
TSR3	FSCN3	CHRND	GOLGA7B
TTC3	TGFBR1	CHRNE	GOPC
TTC32	RPTN	CHST11	GOSR2
TTPA	DNAI3	CHST12	GRAMD2A
TTR	YRDC	CHST15	GRP
TTYH1	SLC35D1	CHST4	H3-5
TULP4	UBE2J1	CHST8	HACD4
TUSC1	PLCXD3	CHST9	HDAC5
TWIST1	MRPL20	CHTF8	HERPUD1
TYR	COPS8	CHTOP	HES5
TYRP1	SALL4	CHUK	HFM1
UACA	HS3ST4	CHURC1	HNRNPA1L2
UBASH3A	BOD1L2	CHURC1-FNTB	HRNR
UBE2W	YIPF6	CIAO2A	HSP90AA1
UBE3A	AL157935.2	CIB1	HYKK
UGP2	ZFHX2	CIB2	IBA57
UGT1A1	OR6A2	CIB4	IFIT1B
UHRF1BP1L	MYOCD	CIDEA	IGSF11
UMOD	FAM43A	CIDEC	INPP5D
UMODL1	CD44	CIITA	IRAK1BP1
UMPS	OAS1	CIRBP	ITM2C
UQCR10	NRP1	CISD2	KATNAL1
UROD	SMAD4	CISD3	KAZN
UROS	MCCC2	CIT	KCNK2
USP16	FYCO1	CITED2	KCNMA1
USP20	RBKS	CIZ1	KDM1A
VCX3B	ZNF273	CKAP2	KHDC3L
VDR	ABTB1	CKAP5	KIAA2026
VHL	DGAT1	CKLF	KNOP1
VHLL	KIF3B	CKLF-CMTM1	KRIT1
VPS54	NPAS2	CKMT1A	KRTAP5-10
VWF	CDC27	CKMT2	KRTAP5-7
WAS	PAIP2B	CLASP1	LAT
WASHC2A	IPMK	CLASP2	LDLRAD1
WDHD1	BLOC1S6	CLASRP	LDLRAD2
WDR31	ZBTB11	CLCC1	LELP1
WDR33	ATP6V1C2	CLCF1	LHX9
WDR35	TFIP11	CLCN2	LLGL2
WDR89	C11orf54	CLCN3	LRIT2
WLS	CELF2	CLCN4	LRRC38
WNK3	SERPINE1	CLCN5	LURAP1
WRN	CREB5	CLCN6	MAEA
WT1	ZFP82	CLCNKA	MAGEA10
XDH	PTGFR	CLCNKB	MAGEA11
XKRY2	TRMT1L	CLDN10	MAP3K19
XPA	SGCZ	CLDN11	MARVELD3
YBEY	ZNF527	CLDN12	MCCD1
YPEL2	BATF2	CLDN14	MCRS1
ZDHHC13	IGDCC3	CLDN15	MDK
ZDHHC9	SYT6	CLDN18	METTL21C
ZFYVE27	MARCHF3	CLDN19	MRNIP
ZMAT5	DPP4	CLDN2	MRPL22
ZNF121	CHST3	CLDN20	MS4A13
ZNF182	SPRING1	CLDN22	MSL1
ZNF280D	GADD45A	CLDN7	MSMO1
ZNF32	HAND1	CLDND1	MTCP1
ZNF37A	RNF187	CLEC12A	MTX3
ZNF425	AREL1	CLEC12B	MUC21
ZNF429	FOXC1	CLEC17A	MVB12B
ZNF468	AGBL4	CLEC18A	MYLK4
ZNF470	STON2	CLEC18B	MYPOP
ZNF473	CYP1A1	CLEC19A	NAA30
ZNF483	SMIM3	CLEC2A	NCDN
ZNF484	CSF1	CLEC2D	NCMAP
ZNF599	ARHGAP21	CLEC2L	NHLRC3
ZNF676	REEP1	CLEC3A	NLE1
ZNF705A	MARF1	CLEC4F	NRG3
ZNF740	CASD1	CLEC4G	NUGGC
ZNF761	MTDH	CLEC4M	OLA1
ZNF774	C2orf68	CLECL1	OPA3
ZNF780B	C4orf3	CLGN	OPCML
ZNF782	DDC	CLHC1	OS9
ZNF787	TXNDC8	CLIC5	P4HA2
ZNF813	SYT14	CLINT1	PABPC1L2A
ZNF835	YES1	CLIP1	PAEP
ZSCAN2	ROBO1	CLIP3	PAGE2B
ZWINT	ING2	CLK1	PAGE5
ZYG11A	IGFBP2	CLK3	PAK4
ACTR2	DENND11	CLLU1-AS1	PAPSS2
B3GNTL1	DOCK3	CLN3	PCGF6
BRD9	RGS7	CLOCK	PDLIM5
C12orf29	ARRDC3	CLP1	PGBD2
C20orf202	NUMB	CLPB	PHF19
CEP131	ARHGAP18	CLPS	PHF6
HS3ST6	RDH11	CLRN1	PIK3R6
KIAA0930	TSTD2	CLSPN	PLAC9
LBX2	C12orf45	CLSTN1	PLPPR5
LUZP2	USP48	CLTA	PM20D2
MEIS3	SLC25A2	CLVS2	PNLIPRP3
PRAMEF4	ZNF311	CMC4	PPP1R42
SLX4IP	ARHGAP31	CMKLR1	PRR23B
SPANXN1	IFNGR2	CMKLR2	PTCHD4
SPANXN5	PLCL2	CMSS1	PURG
TUT4	SAP30L	CMTM2	RAB28
USF3	TRABD2B	CMTM5	RAE1
VPS8	IZUMO2	CMTR2	RAP1A
VWA8	SMIM10	CNBD2	RAP1B
AADACL4	MTCL1	CNBP	RCCD1
ABI1	PRLR	CNDP2	RCHY1
ACER2	OR9Q2	CNGA1	RFFL
ACTBL2	RCBTB1	CNGA3	RFPL4B
ADAL	CPLANE1	CNGB1	RGMB
AFMID	SIK1B	CNIH4	RGR
AGPAT2	MCF2	CNKSR2	RIPPLY2
AK6	ABCB11	CNMD	RNASE13
AKT1	PPP6R1	CNOT10	RNF187
AKTIP	BNC2	CNOT2	RNF215
ALDH18A1	LNPK	CNOT4	ROPN1B
ALG10B	KDM2A	CNOT9	RSPH4A
ANKRD16	C22orf42	CNPY1	RTKN
ANKRD20A2P	HSPA4L	CNPY2	RUNX2
ANKRD20A3P	DUS4L-BCAP29	CNR1	SAMD13
ANO9	CYSLTR2	CNRIP1	SAMD3
ANXA2R	LILRB3	CNST	SATL1
ARGFX	PPM1K	CNTF	SEC61G
ARHGAP28	LIFR	CNTFR	SEH1L
ARHGAP8	EBF1	CNTLN	SEPTIN5
ARHGEF10L	ZC3H15	CNTN1	SEPTIN7
ARSI	IL33	CNTN4	SERP2
ASB11	TRIM65	CNTN5	SFMBT2
ATP11C	SON	CNTNAP3B	SGO1
ATP6AP1L	STK35	CNTROB	SH3BP5
AURKC	SYT10	COA3	SH3PXD2B
AWAT1	C9orf64	COA5	SHE
BAG5	GALNT13	COA6	SIRT3
BCAM	SUFU	COASY	SLC13A3
BCAS4	NRIP1	COBLL1	SLC25A30
BCL2L15	SOS1	COCH	SLC25A53
BEX5	PLAGL2	COG2	SLC27A6
BIRC5	GMEB1	COG4	SLC45A2
BNIP5	DDX10	COG5	SLC5A9
BTBD1	JAM2	COG6	SLC6A17
BTBD11	FGF5	COL10A1	SLC9A4
C10orf62	EHD4	COL11A1	SLTM
C14orf28	DNAL1	COL11A2	SMCO3
C16orf86	SH3BGRL2	COL17A1	SNX30
C17orf97	AC013717.1	COL1A1	SOHLH1
C1GALT1C1	ZNRF3	COL25A1	SORBS3
C1QL3	ZBTB4	COL26A1	SORCS1
C1QTNF12	ZNF726	COL3A1	SP3
C1orf146	PSD2	COL4A2-AS2	SPIN3
C1orf167	KCNU1	COL4A3	SPIN4
C1orf189	RETREG2	COL4A4	SPRN
C2orf68	REPS1	COL4A5	SPRTN
C2orf76	BTRC	COL5A1	SRRD
C6orf58	DTL	COL5A2	SSBP3
C8orf58	SEPTIN8	COL6A5	SSBP4
C9orf152	DNLZ	COL6A6	SUGP2
CA7	CRLF3	COL7A1	SULT1A4
CALN1	PDE3B	COLCA2	SUPT20H
CARS1	ATXN7L3B	COLEC11	SYTL3
CCDC157	MGST1	COMMD3-BMI1	TDRD6
CCDC184	IL10	COMMD5	TECRL
CCDC66	SHCBP1	COMMD7	THEMIS
CCNC	AL034430.1	COMMD9	TIAM2
CDK5RAP2	ZNF275	COMP	TLR10
CENPP	NXPE3	COMT	TM9SF1
CENPW	TAF5	COPA	TMCC1
CFAP126	NECTIN3	COPB1	TMEM201
CFAP157	EFNB2	COPS2	TMEM225
CHCHD7	ANTXR2	COPS3	TMEM230
CIAO2A	ATG16L2	COPS7A	TMEM273
CKMT1A	RIPOR3	COPS9	TMEM30B
CLEC18B	DNAJC6	COPZ1	TMEM44
CLVS2	LILRB2	COQ10A	TNK2
CMC4	EMSY	COQ7	TRAPPC2
CNMD	KALRN	COQ8B	TRIM36
COA6	ARID4B	CORIN	TRIM61
CPZ	CYB5A	CORO1A	TRNP1
CREB5	WNT16	CORO1B	TSC22D3
CRLF2	ELOVL6	CORO1C	TTC7B
CRMP1	ZNF26	CORO2B	U2AF2
CT45A1	C18orf25	CORO7	USP1
CT45A3	ATP2B1	COX14	USP21
CT45A6	UTP15	COX16	VMA21
CTBP1	CABP4	COX19	VMAC
CTNNBIP1	TMEM184A	CP	VPS13A
CTU2	FAM204A	CPA4	VSIG8
CUTA	SLC24A4	CPA5	XKR7
CXorf66	UBQLN1	CPB2	XKR9
CYB561	PTGER2	CPD	ZBTB16
DALRD3	SPRTN	CPEB1	ZC2HC1B
DAPL1	CCL5	CPEB2	ZC3H12B
DBNL	ZFHX3	CPEB3	ZHX1
DCAF12L2	CLCN5	CPED1	ZIK1
DCAF6	CPT1A	CPLX2	ZKSCAN2
DCAF8L1	OCLN	CPLX3	ZMAT1
DCTD	LZTR1	CPM	ZNF107
DCUN1D2	PLPBP	CPN2	ZNF2
DDR2	CCDC149	CPNE1	ZNF260
DDX19B	TNP1	CPNE6	ZNF302
DDX60L	EZH2	CPOX	ZNF311
DGKK	ATG4D	CPPED1	ZNF638
DISC1	MCL1	CPS1	ZNF648
DNAAF9	NKX2-1	CPSF4	ZNF655
DNAJC21	DDHD1	CPSF7	ZNF763
DNAJC25	EIF2AK2	CPT1A	ZNF766
DNASE1L1	GPC6	CPT1B	ZNF780A
DNTT	DNAJC15	CPT1C	ZNF789
DSTN	NMU	CPT2	ZNF793
DUSP15	MLANA	CPXCR1	ZSCAN23
DUXA	TNFRSF10D	CPXM1	ZYX
EIF2AK4	FLRT2	CPZ	ADIG
EMC6	SLC39A12	CRABP2	AIFM3
EOLA2	ASB15	CRAT	BRCC3
EPM2A	TMEM212	CRB1	CAVIN4
ERCC6L2	SASH1	CRBN	CORO1B
ERMAP	AP5M1	CRCP	DKK3
ERMN	ZNF737	CREB3L3	FAHD1
ESCO2	SLC39A3	CREB3L4	FANCB
EXOC6	LPXN	CREB5	FANCD2
EXOC7	ARHGAP33	CREBRF	FRMPD2
FAM102B	TBC1D3G	CREBZF	GCOM1
FAM13A	KRTAP4-4	CRELD1	HAX1
FAM168B	ARHGAP5	CRELD2	ICE2
FAM171A1	ADGRL4	CREM	LRP8
FAM221B	IQCF1	CRH	MYZAP
FAM227A	PHYHIP	CRHR2	PFKFB2
FAM47C	RC3H1	CRIP2	PODXL
FAM53A	KIAA1614	CRISP1	POLR2M
FAM71F2	FYB1	CRISP2	POLR3H
FAM78B	MOK	CRISP3	RPS16
FAM83B	TMEM134	CRLF2	SERBP1
FBXO44	MTO1	CRLS1	SERF2
FBXW7	TBC1D3H	CRMP1	TFEC
FIGNL2	PEA15	CRNKL1	VLDLR
FLG2	GCC1	CROT	VPS13C
FOLH1	FSTL1	CRP	AARD
FOXP4	PTCH1	CRPPA	ABCC5
FRRS1	AC091167.6	CRTC1	ABCE1
FXR1	DDX28	CRTC3	ABCF1
FYTTD1	LANCL1	CRY2	ABHD12
GLT8D1	TBC1D3K	CRYAA	ABHD17B
GLTPD2	MTUS2	CRYBG2	ACBD5
GLYATL3	ACOT11	CRYZ	ACBD7
GNG10	XKR4	CSAD	ACOT9
GOLGA7B	SLC9A8	CSAG1	ACP1
GOPC	NAPEPLD	CSAG3	ACSS2
GOSR2	AC010197.2	CSDE1	ACTL10
GRAMD2A	SMCHD1	CSE1L	ACTR3B
GRP	H2AC15	CSF1	ADAMTSL1
H2AB1	AC005258.1	CSF2	ADAR
H2AB2	B3GNT5	CSF2RA	ADGRE5
H3-5	LSM11	CSF2RB	ADGRG6
HACD4	HELZ	CSF3	AFDN
HAUS8	CRISPLD2	CSF3R	AFF3
HDAC5	ZMAT3	CSGALNACT1	AGAP1
HERPUD1	VPS37C	CSK	AGAP3
HES5	PAQR3	CSKMT	AGPAT3
HFM1	FAM110C	CSN1S1	AGTRAP
HNRNPA1L2	WBP11	CSNK1A1	AHDC1
HRNR	VAV3	CSNK1G3	AIPL1
HSP90AA1	GLYCTK	CSPG5	AJAP1
HYKK	PTGR2	CSRNP3	AKR1E2
IBA57	CDKAL1	CSRP1	ALDH1L2
IFIT1B	ZMYND11	CST3	ALG13
IGSF11	FOXP1	CST8	AMMECR1
IL31	UNC13B	CST9	AMZ2
IL32	BDNF	CSTB	ANGPTL4
ILK	ENDOU	CSTF1	ANKZF1
INPP5D	WEE1	CSTF3	ANO6
IRAK1BP1	PNLIPRP1	CT45A1	AP1G1
ITM2C	SLC41A1	CT45A3	AP1S3
KATNAL1	RAP2C	CT45A5	AP2B1
KAZN	KRTAP19-1	CT45A6	AP2M1
KCNK2	MTMR3	CT47A1	APLP1
KCNMA1	RALGDS	CT47A12	AREL1
KDM1A	CNOT4	CT47A2	ARF1
KHDC3L	BAAT	CT47A3	ARFIP1
KIAA2026	RPS6KA6	CT47A4	ARHGAP24
KLK6	MYH9	CT47A7	ARHGAP30
KNOP1	STAG2	CT47A8	ARHGAP5
KRIT1	ASPH	CT47B1	ARL16
KRTAP5-10	AC009879.3	CT55	ARL17B
KRTAP5-3	OR56B4	CT62	ARL4A
KRTAP5-6	UBE2D2	CTAGE15	ARL5A
KRTAP5-7	DISP1	CTAGE8	ARNTL
LAT	PAQR5	CTAGE9	ARPC4
LDLRAD1	MAGEC2	CTBP2	ARPP21
LDLRAD2	FAM135A	CTCF	ARRDC2
LELP1	SUGT1	CTCFL	ASB1
LGR6	NEDD9	CTDNEP1	ATAD3C
LHX9	ALDH5A1	CTDP1	ATAT1
LLGL2	LMOD1	CTDSP1	ATF3
LRIT2	EPHA3	CTDSPL	ATG9A
LRRC38	ZNF720	CTF1	ATP6V0B
LRRC73	PSMA2	CTH	ATP6V1C2
LSP1	KRTAP2-3	CTHRC1	ATP6V1E1
LURAP1	STXBP5L	CTIF	ATPAF1
MAD1L1	UNC79	CTLA4	B3GALNT1
MAEA	SH3BP5	CTNNA2	BAALC
MAGEA10	TAOK1	CTNNA3	BBS9
MAGEA11	SLC4A11	CTNNB1	BCL7A
MAGEA4	CLN5	CTNNBIP1	BPIFA3
MAP3K19	APPL1	CTNNBL1	BRMS1
MARVELD3	NTRK3	CTNND1	BTF3
MCCD1	B4GALT2	CTNS	BTNL8
MCRS1	TMEM42	CTPS2	C10orf53
MDK	PLBD2	CTSA	C12orf40
ME3	CAND2	CTSC	C18orf32
METTL21C	PGLYRP4	CTSL	C19orf12
MIR1915HG	SCRG1	CTSS	C2orf88
MIX23	KCNA1	CTSV	C3orf70
MPST	OR7A17	CTTN	C6orf120
MRNIP	PTP4A2	CTU2	C8orf74
MRPL22	FAM237B	CTXN2	CALCA
MS4A13	VSNL1	CTXN3	CALML4
MSL1	POU6F2	CUBN	CANX
MSMO1	CTDP1	CUEDC1	CARHSP1
MTCP1	MIGA1	CUL2	CAST
MTX3	ALS2	CUL3	CBFA2T2
MUC1	PLSCR4	CUL4A	CBLN3
MUC21	SYNJ1	CUL4B	CBWD5
MVB12B	GPR12	CUTA	CCDC112
MYBPHL	RNF216	CUX1	CCDC7
MYLK4	DNAJC7	CX3CR1	CCM2
MYPOP	H1-2	CXADR	CCNI2
NAA30	EPHA7	CXCL12	CCNL2
NCDN	TRAPPC11	CXCL8	CD151
NCMAP	PIK3CA	CXCR2	CD1E
NHLRC3	XPO1	CXCR4	CD276
NLE1	LZTS1	CXXC1	CD34
NRG3	CC2D2B	CXorf49	CD37
NUGGC	EIF4H	CXorf49B	CD74
OCIAD2	SGIP1	CXorf51A	CD83
OLA1	SLC1A7	CXorf51B	CDC14B
OPA3	HES1	CXorf58	CDC42
OPCML	MAPK8	CXorf66	CDC42SE1
OS9	CFH	CYB561	CDC42SE2
P4HA2	KPNA6	CYB561A3	CDK20
PABPC1L2A	DST	CYB561D1	CDNF
PAEP	SYTL4	CYB5A	CEACAM1
PAGE2B	TBC1D8	CYB5D2	CELF1
PAGE5	ACER3	CYB5R3	CELF2
PAK4	KCNN3	CYB5RL	CELF4
PAPSS2	ZNF514	CYBC1	CENPA
PCGF6	IGFL3	CYBRD1	CEP112
PCOTH	CSE1L	CYFIP1	CEP170
PDLIM5	TBC1D32	CYFIP2	CEP44
PGBD2	EMC2	CYHR1	CEP63
PHF19	TEAD1	CYLC1	CEP83
PHF6	AP2B1	CYLD	CEP85L
PIK3R6	DIAPH1	CYP11A1	CERKL
PLAC9	CRACD	CYP11B1	CFAP206
PLIN5	SUMO1	CYP11B2	CFAP69
PLPPR5	ZNF853	CYP17A1	CHD2
PM20D2	RS1	CYP19A1	CHIC1
PNLIPRP3	RAB8B	CYP1A1	CHN1
PPP1R42	TSGA10	CYP1B1	CHN2
PRAMEF5	IGF2R	CYP21A2	CHTF8
PRAMEF6	TUBA4B	CYP24A1	CIB4
PRR23B	EPS15	CYP26A1	CLCC1
PRR5	ANKRD34C	CYP26B1	CLCNKA
PTCHD4	PI15	CYP27A1	CLDND1
PTRH2	ITGA9	CYP27B1	CLTA
PTRHD1	NLN	CYP27C1	CNTROB
PURG	LPGAT1	CYP2A13	COA3
RAB28	MT1X	CYP2A6	COASY
RAE1	SLC38A2	CYP2A7	COX19
RAP1A	VCAN	CYP2B6	CPLX3
RAP1B	DMBT1	CYP2C18	CPT1A
RCCD1	ERLIN1	CYP2C19	CPTP
RCHY1	SMARCE1	CYP2C8	CRCP
RFFL	TUB	CYP2C9	CREBZF
RFPL4B	PGK2	CYP2E1	CRELD1
RGMB	MBNL3	CYP2J2	CRTC3
RGR	GTDC1	CYP39A1	CRYBG2
RIPPLY2	GNAS	CYP3A4	CSKMT
RNASE13	AL358113.1	CYP3A43	CSNK1A1
RNF187	C1orf52	CYP3A5	CSNK1G3
RNF215	CARNMT1	CYP3A7-CYP3A51P	CSTF1
ROPN1B	NFATC4	CYP4A11	CSTF3
RSPH4A	ZDHHC7	CYP4B1	CT55
RTKN	PTBP3	CYP4F11	CTLA4
RUNX2	BTN1A1	CYP4F2	CTNS
SAMD13	C21orf58	CYP4F3	CTXN3
SAMD3	EFNA5	CYP51A1	CYB5RL
SATL1	DMD	CYP7A1	CYBC1
SEC61G	FAM120AOS	CYREN	CYFIP1
SEH1L	GATM	CYRIB	CYFIP2
SEPTIN5	FAR2	CYS1	CYLD
SEPTIN7	PCMT1	DAAM1	CYS1
SERP2	MIOS	DAAM2	DBNDD2
SERPINI2	DOCK10	DAB2	DCAF4L1
SFMBT2	EPB41L3	DACH2	DCLK2
SGO1	TAB1	DACT1	DCLRE1C
SH3BP5	FMNL3	DAG1	DCUN1D4
SH3PXD2B	BHLHE41	DAGLB	DDX59
SHE	GPR101	DALRD3	DEDD
SIRT3	NIN	DAOA	DEPDC7
SLC13A3	GID8	DAP3	DHRS12
SLC25A30	CEP170	DAPL1	DIAPH3
SLC25A53	PPP3R2	DAXX	DIPK1C
SLC27A6	FOXE1	DAZ2	DIXDC1
SLC3A2	TLE4	DAZ4	DLGAP4
SLC45A2	HNRNPR	DAZAP2	DLX1
SLC5A9	SOX12	DAZL	DMKN
SLC6A17	SDC3	DBH	DMRTC2
SLC9A4	SLCO5A1	DBI	DNAAF4
SLTM	GRIN1	DBNDD1	DNAJB14
SLX1A	FNBP4	DBNDD2	DNAJB2
SMCO3	SMIM10L1	DBNL	DPH2
SNX30	MBNL1	DBX2	DPH3
SOGA3	RBBP8	DCAF1	DPP6
SOHLH1	HDAC4	DCAF12L2	DPPA5
SORBS3	RALGPS2	DCAF17	DUSP28
SORCS1	NMI	DCAF4	DUT
SP3	RAP2A	DCAF4L1	EFEMP1
SPIN3	CRK	DCAF6	EFL1
SPIN4	LRP6	DCAF8L1	EIF4G2
SPRN	UBE4A	DCAKD	ELMO1
SPRR2B	WDR43	DCDC2	EML6
SPRR2F	DDR1	DCDC2B	ENGASE
SPRR2G	SOX11	DCHS2	ENPP2
SPRTN	RAB21	DCK	ENTR1
SRRD	MUC16	DCLK1	ERAP1
SSBP3	STAM2	DCLK2	ERBB4
SSBP4	HSPA8	DCLRE1A	ERGIC1
SUGP2	FAM229B	DCLRE1C	ERP29
SULT1A4	PSME2	DCSTAMP	ESR2
SUPT20H	RNF165	DCT	ESRP1
SYTL3	DNAJC25	DCTD	ETNK1
TAF9	ZNF589	DCTN1	EXOC1
TCEAL5	BICD1	DCTN2	EXOC4
TDRD6	H2AC12	DCTN3	EXOSC9
TECRL	CYP7B1	DCTN4	EXTL2
THEMIS	PREP	DCTN5	FAIM
TIAM2	ADAM12	DCUN1D2	FAM102A
TLR10	CD69	DCUN1D4	FAM107A
TM9SF1	VMP1	DCX	FAM131B
TMCC1	MT2A	DDAH1	FAM133B
TMEM201	PLA2R1	DDB2	FAM220A
TMEM225	RUNX3	DDC	FAM228A
TMEM230	UBE2G1	DDHD1	FAM229B
TMEM273	ARMCX3	DDHD2	FAM24A
TMEM30B	GRAMD2A	DDI1	FAM3C
TMEM44	LIG3	DDIT3	FAM83G
TMEM82	SENP2	DDR1	FBLIM1
TNK2	NUGGC	DDR2	FBXO43
TRAPPC2	CNKSR3	DDT	FBXO48
TRIM36	CDC42EP1	DDTL	FER1L6
TRIM61	FCGRT	DDX11	FEZ2
TRNP1	RAB18	DDX17	FEZF1
TSC22D3	SPATA6L	DDX19B	FHL2
TSPO2	FRYL	DDX3X	FILIP1L
TTC7B	SLC9A7	DDX3Y	FNBP1L
TYMSOS	STAMBP	DDX4	FOXK1
U2AF2	KLHL3	DDX54	FOXL2NB
UFSP1	CNTNAP3B	DDX56	FRMD6
USP1	OR3A3	DDX59	FRS2
USP21	RARRES1	DDX6	GAB4
VMA21	PPIG	DDX60L	GAGE1
VMAC	NOVA2	DEDD	GALNTL6
VPS13A	SLC5A9	DEDD2	GASK1B
VSIG8	KIAA1958	DEF8	GDAP1
XKR7	ATAD2B	DEFA1B	GGPS1
XKR9	CCDC88A	DEFB106B	GK5
YDJC	HYDIN	DEFB110	GLIS3
ZBTB16	PHAX	DEK	GLRA3
ZC2HC1B	INPP5F	DELE1	GLUL
ZC3H12B	FAM133B	DENND11	GOLGA6A
ZHX1	SPTLC2	DENND1B	GOLGA8B
ZIK1	EPS8	DENND2C	GPER1
ZKSCAN2	PPP2R3A	DENND2D	GPHN
ZMAT1	H2AC17	DENND4A	GPR155
ZNF107	NOX4	DENND5A	GPX4
ZNF2	AIDA	DEPDC1	GRB7
ZNF260	EXOC8	DEPDC1B	GSTCD
ZNF302	ZFX	DEPDC5	GTF3C2
ZNF311	H1-5	DEPDC7	GTPBP10
ZNF638	PPP1R16B	DERL1	HEPACAM2
ZNF648	PYCR2	DERL3	HEY1
ZNF655	SLC1A2	DET1	HIPK3
ZNF763	SHANK3	DGAT2	HMGCLL1
ZNF766	UBR3	DGCR2	HNMT
ZNF780A	ABCC1	DGCR8	HNRNPH2
ZNF789	RNF145	DGKG	HRCT1
ZNF793	KLHDC7A	DGKH	HS6ST2
ZSCAN23	FZD3	DGKK	HSF4
ZYX	LRP8	DGKZ	HVCN1
ADIG	NOTCH2	DGLUCY	IAH1
AIFM3	ABCC5	DHCR7	ICAM4
BRCC3	CCDC85C	DHDDS	IFFO1
CAVIN4	HOXD9	DHFR	IFIT3
CORO1B	PRDM6	DHFR2	IFITM5
DKK3	PGM2L1	DHPS	IL18BP
FAHD1	AJUBA	DHRS1	INCENP
FANCB	OR6C75	DHRS12	INF2
FANCD2	XDH	DHRS4L1	INS-IGF2
FPGS	AGK	DHRS4L2	INSC
FRMPD2	TMX4	DHRS9	INSYN1
GCOM1	TBC1D25	DHX35	INSYN2A
HAX1	CMPK1	DHX36	INTS6
ICE2	SMIM34B	DHX40	IQCB1
LRP8	CACNB4	DIABLO	IQCH
MYZAP	SH2B3	DIAPH1	IQCJ
NAE1	PLPP7	DIAPH3	IRAK1
NME1-NME2	ADH6	DICER1	ITPRIPL2
NME2	AC012651.1	DIO1	KALRN
PCK2	GYG2	DIO2	KCNC4
PFKFB2	C1QL3	DIP2A	KCNIP1
PIR	IMP4	DIPK1A	KCNIP3
PODXL	SMURF2	DIPK1C	KCNIP4
POLR2M	DMAC1	DIPK2A	KCNU1
POLR3H	TRIM66	DIS3	KCTD21
RPS16	KLHDC10	DIS3L2	KDM5A
SERBP1	IBTK	DISC1	KIAA0895L
SERF2	SESTD1	DIXDC1	KIAA1755
TFEC	LAPTM4A	DKC1	KLF10
VLDLR	OR14L1P	DKK3	KLHL7
VPS13C	SSTR2	DLC1	KLK3
AARD	PRDX4	DLD	KPRP
ABCC5	SLITRK2	DLG1	KREMEN1
ABCE1	NCOA7	DLG2	KYNU
ABCF1	PAX7	DLG3	LCK
ABHD12	ATP6V0E2	DLG4	LCMT1
ABHD17B	TRAPPC8	DLGAP1	LFNG
ACBD5	NRK	DLGAP3	LGALS9B
ACBD7	LAT2	DLGAP4	LGALS9C
ACOT1	AIRE	DLGAP5	LIMK2
ACOT9	IPO5	DLST	LIN52
ACP1	ALDH2	DLX1	LONRF3
ACSS2	SATB1	DMAC2	LRRC17
ACTL10	CAMTA1	DMAC2L	LRRC66
ACTR3B	OSBPL3	DMC1	LRTM2
ADAMTSL1	ZIC3	DMD	LY9
ADAR	SLC24A3	DMKN	LYPD5
ADGRE5	TRIM8	DMPK	LYRM9
ADGRG6	RUFY3	DMRT2	MACROD2
AFDN	MOB3B	DMRTC1B	MACROH2A1
AFF3	FBXO33	DMRTC2	MAF
AGAP1	TMEM164	DMTF1	MAGI1
AGAP3	TMEM120B	DMTN	MAJIN
AGPAT3	CUL4B	DMXL2	MANEAL
AGTRAP	NUDCD2	DNA2	MAP2
AHDC1	GDA	DNAAF10	MAP4K1
AIPL1	SLC5A3	DNAAF2	MAP9
AJAP1	SRP72	DNAAF3	MAPK8IP3
AKR1E2	PEG3	DNAAF4	MARK2
ALDH1L2	BRAF	DNAAF6	MARVELD2
ALG13	HAPLN1	DNAAF9	MASP1
ALOX15B	DEXI	DNAH11	MAZ
AMMECR1	RIF1	DNAI1	MBP
AMZ2	RBFOX1	DNAI2	MCHR2
ANGPTL4	PTPRU	DNAI7	MCUR1
ANKRD13C-DT	SYNE3	DNAJA3	MDH1B
ANKRD34A	CISD1	DNAJA4	MECR
ANKZF1	CHRDL1	DNAJB12	MEOX1
ANO6	CCDC134	DNAJB14	MESP2
ANXA8	STX6	DNAJB2	METTL17
AP1G1	KRTAP2-1	DNAJB3	METTL9
AP1S3	ZNF207	DNAJB5	MICOS10
AP2B1	WDHD1	DNAJC10	MIDEAS
AP2M1	TRDN	DNAJC19	MINDY1
APLP1	TULP4	DNAJC21	MINDY2
ARAP1	RASAL2	DNAJC25	MINK1
AREL1	EPHB2	DNAJC28	MLH3
ARF1	TRPM4	DNAJC6	MLPH
ARFIP1	STOML1	DNAJC7	MMP28
ARHGAP24	MARVELD2	DNAL1	MOCS1
ARHGAP30	JADE1	DNASE1L1	MOSPD3
ARHGAP5	ASB5	DNLZ	MPEG1
ARL16	CDADC1	DNM1	MPPED1
ARL17B	EEF2K	DNM1L	MRI1
ARL4A	RNF150	DNM2	MS4A3
ARL5A	POLG2	DNM3	MSANTD1
ARNTL	LMAN2L	DNMT3B	MSRB3
ARPC4	DPH6	DNTT	MSS51
ARPP21	MTURN	DOCK7	MTMR12
ARRDC2	EIF1B	DOCK8	MTUS2
ASB1	NMUR2	DOCK9	MUC17
ASB9	RD3	DOHH	MYADM
ASPDH	PDE12	DOK1	MYCL
ATAD3C	CST3	DOK3	MYH11
ATAT1	APOBEC3F	DOK7	MYH14
ATF3	CEP192	DOLPP1	MYO19
ATG9A	ATG2B	DPEP1	MZT1
ATP6V0B	GRIN2A	DPEP3	NAAA
ATP6V1C2	ZDHHC23	DPF1	NABP1
ATP6V1E1	NPRL2	DPF3	NANOS2
ATPAF1	TTC9	DPH2	NARF
B3GALNT1	INO80D	DPH3	NAV3
BAALC	EFNA3	DPH5	NBN
BABAM1	ZNF107	DPP10	NBPF9
BBS9	TAF4	DPP3	NCALD
BCL2L12	CDKN1C	DPP6	NCBP2
BCL7A	AC005192.1	DPPA5	NCKAP5L
BCO2	ATG5	DPY19L3	NCOR2
BOLA3	GPRIN3	DPYD	NDEL1
BPIFA3	AP002373.1	DPYSL2	NDUFAF5
BRMS1	ABHD14A	DPYSL3	NECTIN2
BTF3	SLC25A37	DPYSL5	NEK10
BTNL8	OR10G4	DRC3	NET1
C10orf53	SLC13A1	DRD1	NGDN
C12orf40	ZBTB39	DRD2	NIBAN2
C18orf32	FADS1	DRD4	NKAIN2
C19orf12	SAMD12	DRD5	NLRP1
C1orf53	SELENOI	DROSHA	NOP2
C1orf68	PRY2	DRP2	NOSTRIN
C20orf27	TMEM200C	DSCAM	NPM1
C2orf88	SIK1	DSE	NPNT
C3orf70	CHUK	DSG4	NR2C1
C6orf120	ZNF487	DSN1	NRCAM
C8orf74	PRY	DST	NRF1
C9orf116	AKAP7	DSTN	NSD2
C9orf131	GFRA1	DTHD1	NSG1
CABP1	PRDM10	DTNA	NSL1
CALCA	NCKIPSD	DTNB	NT5DC3
CALML4	PCDHA12	DTNBP1	NTM
CANX	ALPK3	DTWD1	NUPR1
CAPSL	ZC3H7B	DTX2	NUTM2G
CARHSP1	CHD2	DTYMK	OAS1
CAST	SIAH3	DUOXA1	OAS2
CASTOR1	CDS1	DUS2	OLAH
CATSPERZ	PDE1B	DUS4L	OPALIN
CBFA2T2	SFMBT2	DUSP13	OPN4
CBLN3	ILDR2	DUSP15	OXLD1
CBWD5	BTAF1	DUSP19	PABPC1L2B
CCDC112	KCNK12	DUSP28	PAIP2
CCDC158	TMEM182	DUT	PALM
CCDC7	TMEM245	DUXA	PAQR3
CCDC78	XKR7	DYDC2	PARL
CCM2	KNG1	DYNC1I1	PARP2
CCNI2	GLYATL3	DYNC1I2	PBLD
CCNL2	DIPK2A	DYNC2H1	PCARE
CD151	KBTBD2	DYNC2LI1	PCDH17
CD1E	PPM1B	DYNLL1	PCLAF
CD276	TRHDE	DYNLRB1	PDE11A
CD34	HMGCR	DYRK3	PDE4B
CD37	TSPAN11	DYSF	PDE8B
CD68	PDS5A	DYTN	PEG10
CD74	SLC6A17	DZANK1	PGAM4
CD82	ALDH1B1	DZIP1L	PHACTR4
CD83	GNAI1	E2F3	PHF11
CDC14B	HOXA13	E2F5	PHF12
CDC42	CYLD	E2F6	PHYH
CDC42SE1	AMD1	E2F8	PICK1
CDC42SE2	SPOP	EARS2	PIGY
CDK20	MYB	EBAG9	PJA1
CDNF	IQSEC2	EBF3	PJVK
CEACAM1	SAMHD1	EBF4	PLAA
CEACAM16	DCAF17	EBNA1BP2	PLD3
CELF1	BOLA2	ECE1	PLEKHG1
CELF2	ERC2	ECE2	PLEKHG5
CELF4	RBM17	ECHDC1	PLGLB1
CEMP1	ADAMTS17	ECHDC2	PLPP4
CENPA	ZNF117	ECI2	POT1
CEP112	OR5AN1	ECM1	PPAN-P2RY11
CEP170	PMEPA1	ECM2	PPM1B
CEP44	ALDOC	ECPAS	PPP4R1
CEP63	MT1G	ECSCR	PRDM15
CEP83	BCR	ECSIT	PREPL
CEP85L	NOL4	ECT2	PRKAG2
CERKL	TSHZ2	ECT2L	PRKCZ
CES1	SNX24	EDA	PRMT5
CFAP206	C9	EDA2R	PROSER3
CFAP69	ASPHD2	EDC3	PRPS2
CHD2	NT5C2	EDF1	PSAP
CHI3L2	OR56A1	EDIL3	PSG6
CHIA	ZBTB6	EDN1	PSMA8
CHIC1	PRAMEF18	EDNRA	PSPC1
CHN1	THAP5	EDNRB	PTPN20
CHN2	PEX5L	EDRF1	PTPRD
CHTF8	IRX4	EEF1E1	PUM1
CIB4	DCTN5	EFCAB1	PXYLP1
CKLF	VGLL4	EFCAB2	QSER1
CLCC1	EXOC2	EFCAB3	RAB12
CLCNKA	GSG1	EFCAB5	RAB24
CLDND1	ZNF559-ZNF177	EFCAB9	RAB3IP
CLLU1-AS1	ZNF630	EFEMP1	RAB40AL
CLTA	SLC28A2	EFHC1	RAB41
CMTM5	ZNF326	EFHD1	RABGAP1L
CNTROB	TOR4A	EFL1	RALGDS
COA3	ANKRD52	EFS	RBFOX2
COASY	EGLN1	EFTUD2	RCC1
COX19	HEXIM1	EGF	RCE1
CPLX3	FAM81A	EGFL6	RERE
CPT1A	HSD17B13	EGFLAM	RETREG1
CPTP	CAMK4	EGR2	REV1
CRCP	MIGA2	EHBP1	RGPD1
CREBZF	TTBK2	EHBP1L1	RGS21
CRELD1	PSG6	EHF	RGS7BP
CRTC3	LMNA	EHHADH	RHBDD2
[truncated: 14,222 more rows]
