# Supplementary material for: Mesenchymal Stem Cells from Familial Alzheimer’s Patients Express MicroRNA Differently
Source: Int J Mol Sci. 2024 Jan 27;25(3):1580. doi: 10.3390/ijms25031580 (PMC10855944; doi:10.3390/ijms25031580)
Supplement: Supplementary file 1 [file ijms-25-01580-s001.zip › Supplementary Table S6. Validated target mRNAs by stage.xlsx]

## Sheet: Validated 50s
mirTarbase (7 283)	Tarbase (10 960)									VALIDATED (12697)
HOMER2	39701									HOMER2
NAT9	ACY1L2									NAT9
IDH3B	AKA									IDH3B
NFAT5	AKT-2									NFAT5
CD274	AT1R									CD274
DNAJC5G	Bcl-2									DNAJC5G
ZMYM2	C6orf117									ZMYM2
LIFR	C6orf151									LIFR
CEBPD	C8orf57									CEBPD
HIST1H2BK	CCT6AP1									HIST1H2BK
MTRF1L	CENTB2									MTRF1L
ZBTB39	CSNK1G2									ZBTB39
SLC22A23	CXXC6									SLC22A23
EREG	SCYL3									EREG
PROX2	C1orf112									PROX2
LSAMP	FGR									LSAMP
ISY1-RAB43	CFH									ISY1-RAB43
KANK4	GCLC									KANK4
CCDC140	NFYA									CCDC140
GLO1	STPG1									GLO1
SIKE1	SEMA3F									SIKE1
ZFP36L1	ANKIB1									ZFP36L1
XIAP	CYP51A1									XIAP
CSRP3	KRIT1									CSRP3
PAPLN	LAP3									PAPLN
ZNF664	CD99									ZNF664
TMEM105	HS3ST1									TMEM105
NODAL	WNT16									NODAL
TAZ	MAD1L1									TAZ
TNFSF15	LASP1									TNFSF15
PRR15	M6PR									PRR15
APOH	ALS2									APOH
TNPO1	CFLAR									TNPO1
PTPRT	TFPI									PTPRT
CSNK2A1	NDUFAF7									CSNK2A1
ACAP2	RBM5									ACAP2
ZNF490	SLC7A2									ZNF490
EDARADD	ARF5									EDARADD
FPR1	SARM1									FPR1
IMMP2L	PLXND1									IMMP2L
TRIM10	CD38									TRIM10
HORMAD2	FKBP4									HORMAD2
PTGDR2	KDM1A									PTGDR2
SLC27A4	RBM6									SLC27A4
TBCA	CAMKK1									TBCA
GPR180	RECQL									GPR180
ARL3	NDUFAB1									ARL3
MICB	PDK4									MICB
PER2	SLC25A13									PER2
ALDOA	CDC27									ALDOA
BCLAF3	DVL2									BCLAF3
ENAH	UPF1									ENAH
RETSAT	SKAP2									RETSAT
RAB3C	HOXA11									RAB3C
PEBP1	POLR2J									PEBP1
TRMT5	DHX33									TRMT5
CYB561D1	MEOX1									CYB561D1
TMEM67	RPAP3									TMEM67
SLITRK4	AC004381.6									SLITRK4
GJB1	CIAPIN1									GJB1
SNED1	FAM214B									SNED1
MTMR7	PRKAR2B									MTMR7
BMPR2	MSL3									BMPR2
FAM163A	CREBBP									FAM163A
CCDC18	GCFC2									CCDC18
TMEM151A	WDR54									TMEM151A
ZNF585B	KMT2E									ZNF585B
CD109	RHBDD2									CD109
PDE3A	IBTK									PDE3A
PIP5K1C	MYCBP2									PIP5K1C
COLEC10	FBXL3									COLEC10
MC2R	ITGA3									MC2R
GPR146	ZFX									GPR146
SNAP25	LAMP2									SNAP25
PDCD10	C19orf60									PDCD10
CBX6	MAP3K14									CBX6
PLCG1	ABCC8									PLCG1
TRAF7	TMEM132A									TRAF7
RPL13A	AP2B1									RPL13A
NFATC3	ZNF263									NFATC3
PSMB5	SPATA20									PSMB5
CTTN	TNFRSF12A									CTTN
FBXL20	RALA									FBXL20
MAPK9	KDM7A									MAPK9
CABP4	ETV1									CABP4
GPIHBP1	ALDH3B1									GPIHBP1
PAGR1	TTC22									PAGR1
CCPG1	PHTF2									CCPG1
HSPA6	FARP2									HSPA6
WASL	USH1C									WASL
SFMBT2	GGCT									SFMBT2
STAT3	TBXA2R									STAT3
ATXN1L	IFRD1									ATXN1L
ZMAT3	LGALS14									ZMAT3
ZNF486	COX10									ZNF486
PLSCR4	PAF1									PLSCR4
PARVB	VPS41									PARVB
ANKRD50	PNPLA4									ANKRD50
ABCF1	ADIPOR2									ABCF1
SLC30A5	PRSS21									SLC30A5
PLS1	MARK4									PLS1
SPTLC1	PAFAH1B1									SPTLC1
SURF4	KIAA0100									SURF4
PPP3CB	LUC7L									PPP3CB
C9orf78	PIGQ									C9orf78
PLXNA4	CRAMP1L									PLXNA4
METTL16	TEAD3									METTL16
BTBD9	SELE									BTBD9
ESD	MYLIP									ESD
RDX	E2F2									RDX
DUSP6	PSMB1									DUSP6
HUNK	JARID2									HUNK
AGO3	CDKL5									AGO3
USH1G	CDK11A									USH1G
RGS9BP	NADK									RGS9BP
TMEM134	ADAM22									TMEM134
KLK2	SYPL1									KLK2
HTR1F	SPAG9									HTR1F
TNS3	CELSR3									TNS3
FADS6	SS18L2									FADS6
TMEM169	MGST1									TMEM169
ZDHHC21	PGLYRP1									ZDHHC21
TP63	NFIX									TP63
ABI2	IL32									ABI2
LINC00598	MAPK8IP2									LINC00598
STON2	HEATR5B									STON2
STK40	SEC62									STK40
MRPL51	RPS20									MRPL51
UEVLD	CSDE1									UEVLD
RPL7L1	UBE3C									RPL7L1
FLG2	REV3L									FLG2
FAM213A	FAM76A									FAM213A
KIAA0907	POMT2									KIAA0907
TES	VTA1									TES
SOS1	MLXIPL									SOS1
RNF38	BAZ1B									RNF38
RNF216	RANBP9									RNF216
GPR155	SPRTN									GPR155
ANKRD36	ZNF207									ANKRD36
THAP6	CD9									THAP6
RHOJ	NCAPD2									RHOJ
GPR132	SEMA3G									GPR132
SLFN5	NISCH									SLFN5
STUB1	STAB1									STUB1
PPP2R1A	IDS									PPP2R1A
CYP2C8	ZNF200									CYP2C8
KDM6B	CD4									KDM6B
ZNF101	BTK									ZNF101
MON1B	HFE									MON1B
ZBTB37	FYN									ZBTB37
MIS18BP1	HIVEP2									MIS18BP1
RNF11	TCEB3									RNF11
PHF12	LYPLA2									PHF12
CREBRF	MRC2									CREBRF
HMGA1	NME2									HMGA1
ERN1	BTBD7									ERN1
ZDHHC6	AKAP8L									ZDHHC6
IDH3A	MBTD1									IDH3A
FEM1A	RNF216									FEM1A
VGLL4	PTBP1									VGLL4
UBE2G1	LARS2									UBE2G1
TNFAIP1	PIK3C2A									TNFAIP1
PLXND1	PLAUR									PLXND1
PDPR	ANLN									PDPR
NR6A1	WIZ									NR6A1
ARL5C	RABGAP1									ARL5C
SETD1B	QPCTL									SETD1B
NPY4R	PPP5C									NPY4R
FAM98A	CEP68									FAM98A
ATG12	MAP4K3									ATG12
ZNF442	BRCA1									ZNF442
SMARCE1	ERCC1									SMARCE1
SESN2	MBTPS2									SESN2
GPCPD1	PRICKLE3									GPCPD1
CRKL	EXTL3									CRKL
MPDU1	ELOVL5									MPDU1
ENPP2	UBR7									ENPP2
CAPN1	CLDN11									CAPN1
ZBTB24	SLC25A39									ZBTB24
SRSF9	MVP									SRSF9
G3BP1	NUB1									G3BP1
SLC25A45	PGM3									SLC25A45
PLIN5	POLR3B									PLIN5
CRK	DNASE1L1									CRK
TMEM170A	HEBP1									TMEM170A
RAB1A	GPRC5A									RAB1A
NUMB	UFL1									NUMB
EIF1AX	POLA2									EIF1AX
PICALM	CAPN1									PICALM
HOXA13	MDH1									HOXA13
DICER1	SLC30A9									DICER1
POLDIP2	MTMR11									POLDIP2
SF1	CCDC88C									SF1
LSM14A	ZMYND11									LSM14A
DNASE1L3	BID									DNASE1L3
TMEM132C	MATR3									TMEM132C
EHD3	XYLT2									EHD3
GGA2	NUDCD3									GGA2
TMEM109	ISL1									TMEM109
SNX9	GLT8D1									SNX9
JPH2	ATP2C1									JPH2
BDP1	IGF1									BDP1
CEP89	SLC38A5									CEP89
LY6G6E	RALBP1									LY6G6E
KDELR1	RUFY3									KDELR1
PANK3	CNTN1									PANK3
ZNF483	WWTR1									ZNF483
SLC6A4	AGPS									SLC6A4
MRS2	TTC27									MRS2
LAX1	CYP24A1									LAX1
ZMIZ2	PRDM11									ZMIZ2
MIS18A	SNAI2									MIS18A
VPS8	HGF									VPS8
UBE2H	ZRANB1									UBE2H
PIKFYVE	NCDN									PIKFYVE
GCC1	GPR124									GCC1
DRAXIN	ZFP64									DRAXIN
IBA57	SAMD4A									IBA57
GLUL	RUNX3									GLUL
SLC30A3	MRE11A									SLC30A3
KIAA1549	SERPINB1									KIAA1549
TECPR1	ENSG00000021602									TECPR1
GSTO2	NRXN3									GSTO2
STX16	OSBPL5									STX16
IL6R	AQR									IL6R
MTA1	CPS1									MTA1
TMED10	FHL1									TMED10
XPO5	RTFDC1									XPO5
OTOF	GABRA1									OTOF
NOA1	GRAMD1B									NOA1
DCC	RNH1									DCC
SYNRG	NDUFS1									SYNRG
NLRC5	RB1CC1									NLRC5
C16orf58	ALAS1									C16orf58
COL1A1	BIRC3									COL1A1
CRP	AKAP11									CRP
GPATCH3	GLRX2									GPATCH3
HDAC5	SNAPC1									HDAC5
LASP1	STRAP									LASP1
NCS1	ABCC2									NCS1
NOC2L	GCLM									NOC2L
NRBP1	EHD2									NRBP1
NUP98	DEPDC1									NUP98
PEA15	CCDC28A									PEA15
PPP2R5D	RRAGD									PPP2R5D
SBNO1	HSF2									SBNO1
SELENON	PHF20									SELENON
WBP2	TYMP									WBP2
XPC	NCAPH2									XPC
ZNF623	TOMM34									ZNF623
ATOH8	SEC63									ATOH8
LRPAP1	KPNA6									LRPAP1
POFUT2	VIM									POFUT2
PPIA	FAS									PPIA
TMEM184B	CD44									TMEM184B
TOR4A	KCNG1									TOR4A
PRDM11	AGPAT4									PRDM11
UQCRFS1	MIPEP									UQCRFS1
MAP3K21	IFNGR1									MAP3K21
NHLRC3	VEZT									NHLRC3
HIVEP1	POU2F2									HIVEP1
TAOK1	TBPL1									TAOK1
DNAJB4	ARNTL2									DNAJB4
BZW1	BCLAF1									BZW1
ASB1	SLC39A9									ASB1
PLEKHA1	TFB1M									PLEKHA1
TBX18	HMGB3									TBX18
PRKAA2	NUP160									PRKAA2
TBXA2R	GRN									TBXA2R
ATXN1	FAM13B									ATXN1
POLR3E	CENPQ									POLR3E
PARP15	SARS									PARP15
FGF5	ARID4A									FGF5
XKR9	PNPLA6									XKR9
DCTN5	IFT88									DCTN5
TMEM229B	ZCCHC8									TMEM229B
TMEM106B	ABCF2									TMEM106B
C8orf37	CHPF2									C8orf37
RPL5	FUT8									RPL5
RAB11FIP4	UBA6									RAB11FIP4
PPIL1	GAB2									PPIL1
GPR137C	ATP6V0A1									GPR137C
C11orf74	PIAS1									C11orf74
C4orf36	SLC4A7									C4orf36
CCDC43	MAP2K3									CCDC43
KLRD1	TMSB10									KLRD1
TOGARAM2	ASTE1									TOGARAM2
SULT1B1	RNF19A									SULT1B1
SPC25	PEX3									SPC25
RBM28	GABARAPL2									RBM28
SNRPD3	VCL									SNRPD3
TP53INP1	NSMAF									TP53INP1
PTAR1	ADSS									PTAR1
FGF2	TIMP2									FGF2
ANGPTL3	RFC1									ANGPTL3
GNAT1	TBC1D23									GNAT1
UBE3A	CUL3									UBE3A
HCFC2	ZZZ3									HCFC2
ARL13B	USP2									ARL13B
ZNF766	MFAP3									ZNF766
SLC7A2	AGA									SLC7A2
FOXG1	PI4K2B									FOXG1
TXNRD1	BOD1L1									TXNRD1
SAMD14	MAT2B									SAMD14
SHISA9	TLL1									SHISA9
MYBPC1	EDC4									MYBPC1
TRIM21	TRIO									TRIM21
FAM241A	VCAN									FAM241A
NR2E1	CLEC16A									NR2E1
ZSCAN2	CDH1									ZSCAN2
MPEG1	SKIV2L2									MPEG1
DCAF10	ZFYVE16									DCAF10
C7orf65	FAM65A									C7orf65
RNF14	RAI14									RNF14
APCDD1	PNKP									APCDD1
F2	SPDL1									F2
CRCP	STAU2									CRCP
RRP36	RTN4R									RRP36
EXOC6	PHF23									EXOC6
TRAPPC4	INPP4A									TRAPPC4
MCM4	RAB27B									MCM4
SORCS2	PSMA4									SORCS2
NAGK	LSG1									NAGK
NANOS1	PARP3									NANOS1
SRD5A1	TNC									SRD5A1
DSG3	SPATA7									DSG3
SOGA3	RETSAT									SOGA3
RPAP2	DCUN1D1									RPAP2
KIAA0408	JADE2									KIAA0408
KCNH6	ZIC2									KCNH6
VSTM4	CUL7									VSTM4
ACSL6	CTNNA1									ACSL6
INO80	HSPA5									INO80
GRK3	DSG2									GRK3
UGDH	GPM6B									UGDH
PURB	PREX2									PURB
DCAF17	WDR37									DCAF17
RS1	YTHDC2									RS1
SMNDC1	CTPS2									SMNDC1
FAM102B	ATP6V1H									FAM102B
CCDC71L	POLR2B									CCDC71L
TMED7	FAM214A									TMED7
ZNF799	ARAP2									ZNF799
NINJ1	TPR									NINJ1
C5orf22	C12orf4									C5orf22
TAF2	SCML1									TAF2
ZNF470	WWC3									ZNF470
PSME3	MAP4									PSME3
METTL8	GOPC									METTL8
E2F3	USP28									E2F3
CAPZA1	HDAC9									CAPZA1
CDC14B	TSPAN17									CDC14B
FOXL2NB	RRM2B									FOXL2NB
NSD2	ZNF800									NSD2
TTC9C	SNX29									TTC9C
HAUS3	LMO3									HAUS3
TMEM233	MRPS10									TMEM233
DDX1	RSF1									DDX1
ZNF432	VPS13D									ZNF432
TMEM41A	CELF2									TMEM41A
HNRNPAB	FAM120A									HNRNPAB
SCD	KITLG									SCD
ARHGEF26	ERCC8									ARHGEF26
PSAT1	ADAMTS6									PSAT1
BACH1	H6PD									BACH1
IKZF2	VAMP3									IKZF2
SLC31A1	PER3									SLC31A1
L2HGDH	RCN1									L2HGDH
ZNF618	RFC2									ZNF618
UNC13A	ARID1B									UNC13A
SLC7A5	CLPTM1L									SLC7A5
REL	JKAMP									REL
NUFIP2	DKK3									NUFIP2
GNPNAT1	MCUR1									GNPNAT1
CNNM4	LIMA1									CNNM4
AUTS8	MAPK9									AUTS8
BTG2	FAM160A2									BTG2
SLC1A5	HERPUD1									SLC1A5
ARL6IP6	POLQ									ARL6IP6
GABRB1	PIK3CB									GABRB1
C3orf38	CYBA									C3orf38
TNK2	HEBP2									TNK2
RSL1D1	PLEKHA5									RSL1D1
HLA-DOB	SIKE1									HLA-DOB
KIFC1	RRP12									KIFC1
BRD7	FNIP2									BRD7
RPS27	MSMO1									RPS27
ICMT	TTC17									ICMT
SLC25A42	FSTL4									SLC25A42
AMDHD2	FOXN3									AMDHD2
GPR182	AKR7A2									GPR182
TMED3	USE1									TMED3
TNFSF14	ANAPC4									TNFSF14
CMTM6	TRAPPC3									CMTM6
VPS4A	THRAP3									VPS4A
UNC119B	LY75									UNC119B
SKIDA1	ARID4B									SKIDA1
PALM2	SDCCAG8									PALM2
MCFD2	PTPRN									MCFD2
BCAS4	HHAT									BCAS4
ZC3H12C	KIF1B									ZC3H12C
TIMM8A	FOXC1									TIMM8A
TOMM20	TBC1D22A									TOMM20
OSBPL1A	SYNE2									OSBPL1A
LCLAT1	PLEKHH1									LCLAT1
PRDM4	ATP9A									PRDM4
KRBOX4	FAM168A									KRBOX4
PRNP	RELT									PRNP
KIF3A	NOP58									KIF3A
ZNF367	SZRD1									ZNF367
MKNK2	FAM114A2									MKNK2
KIF21A	CYFIP2									KIF21A
TRPM3	TAB2									TRPM3
WBP11	GINM1									WBP11
VIPR1	EIF2AK2									VIPR1
PPP1R3D	USP36									PPP1R3D
LMAN1	KMT2C									LMAN1
ZNF507	MCOLN3									ZNF507
ZNF500	CCDC85A									ZNF500
LHFPL2	PUM2									LHFPL2
DNAH10OS	ZFR									DNAH10OS
CISD1	ZNF280C									CISD1
GSTCD	PHF21B									GSTCD
GAN	RC3H2									GAN
TAF8	IL17RB									TAF8
PI4K2B	DCBLD2									PI4K2B
SLC2A9	SOAT1									SLC2A9
NNT	GDI2									NNT
POLR3G	PRDM1									POLR3G
ZCCHC24	ATG5									ZCCHC24
HEBP2	TMCC3									HEBP2
CLUAP1	PITHD1									CLUAP1
SPAG16	USP13									SPAG16
KANSL3	ATP11B									KANSL3
EZH2	LAMC2									EZH2
AMER3	CDK14									AMER3
CCDC174	SEC61A1									CCDC174
TXNRD3NB	PPP1R12A									TXNRD3NB
C2orf48	POLR3E									C2orf48
ANGPTL7	ATP2B4									ANGPTL7
ATF6B	ZC3H11A									ATF6B
SPIN3	RIOK2									SPIN3
ADK	NDC1									ADK
MGST3	UNKL									MGST3
SLC35E4	ALDH18A1									SLC35E4
FAM109B	TARBP1									FAM109B
CAPN13	GATB									CAPN13
ORMDL2	MXD1									ORMDL2
ZNF207	CDK17									ZNF207
WDFY2	SLC2A3									WDFY2
TMEM181	CTDP1									TMEM181
RCAN3	YBX3									RCAN3
RABIF	STYK1									RABIF
PURA	WNK1									PURA
POLR3D	CCAR1									POLR3D
NDNF	PIGV									NDNF
MTA3	PTPRU									MTA3
TLNRD1	SNRNP40									TLNRD1
MCU	QSER1									MCU
LMX1B	BCAT1									LMX1B
KLF7	HDAC7									KLF7
GAPVD1	NCKAP1									GAPVD1
RIPOR2	TNK2									RIPOR2
ERGIC1	MON2									ERGIC1
ENPP5	GPBP1									ENPP5
ELAVL3	CS									ELAVL3
CNNM2	ELMO2									CNNM2
CD200	WAPAL									CD200
CAPN7	VMP1									CAPN7
ABHD2	APPBP2									ABHD2
EMC7	EIF4B									EMC7
IP6K1	RPL18									IP6K1
KIAA1551	U2AF2									KIAA1551
ORAI2	EPN1									ORAI2
TXK	MED29									TXK
NSUN4	AHRR									NSUN4
RAB19	ZNF275									RAB19
SLC27A1	MTMR1									SLC27A1
TSC22D2	ADCK1									TSC22D2
TEF	RNF4									TEF
STK38	CASP8									STK38
MRPL37	LIMCH1									MRPL37
SELENOI	TM7SF3									SELENOI
AIFM2	DLX3									AIFM2
TFDP2	SPA17									TFDP2
TRUB2	WISP2									TRUB2
PIGR	CDON									PIGR
PPP1R12C	TAF2									PPP1R12C
SORBS3	HIPK2									SORBS3
RNF150	TNPO3									RNF150
ESM1	RFXANK									ESM1
GATAD2B	LPAR2									GATAD2B
PXMP4	CTSA									PXMP4
MAFK	SUGP2									MAFK
LRSAM1	CNN2									LRSAM1
GTPBP4	ABCA7									GTPBP4
PRKAB1	BTBD1									PRKAB1
PRKRIP1	CHI3L2									PRKRIP1
FCMR	SBNO2									FCMR
GPAT4	HMG20B									GPAT4
DHCR24	CALCRL									DHCR24
STUM	TAF11									STUM
CCDC152	AP3D1									CCDC152
MN1	SLC9A3R2									MN1
LMNB2	UHRF1BP1									LMNB2
COL4A3BP	GNAI3									COL4A3BP
NUDT9	IPO5									NUDT9
CACNA1A	OAT									CACNA1A
EN2	WDR3									EN2
H6PD	PKN2									H6PD
SLC38A2	TRAM2									SLC38A2
FAM83G	GLP2R									FAM83G
CACNA2D3	MCM10									CACNA2D3
LHFPL3	DGKA									LHFPL3
FITM2	ANKRD44									FITM2
C6orf120	KARS									C6orf120
HIST1H2AG	ADAT1									HIST1H2AG
KCTD15	SPEN									KCTD15
KCNMB1	MYLK									KCNMB1
ESYT2	MAP2K4									ESYT2
ZNF425	TMEM206									ZNF425
OPHN1	SNAP91									OPHN1
SPANXN5	SLK									SPANXN5
SPANXN1	CYB5R4									SPANXN1
MGAT5	GSTO2									MGAT5
CMKLR1	FAM107B									CMKLR1
OR6A2	ME1									OR6A2
ITPRIPL1	TBC1D1									ITPRIPL1
DENND6A	CDK13									DENND6A
TIAF1	MTHFD2									TIAF1
MYO18A	SLC9A7									MYO18A
PLAGL2	YBX1									PLAGL2
REPIN1	PPP2R5A									REPIN1
ACACA	ELAVL1									ACACA
P2RY6	TIE1									P2RY6
RNF165	DIP2B									RNF165
ATAD2B	SMARCD1									ATAD2B
SOX6	KDM4A									SOX6
E2F6	NFYC									E2F6
CAB39	ASPM									CAB39
UFSP2	ELOVL1									UFSP2
UBB	SPI1									UBB
PSMD7	ZBTB11									PSMD7
GAS7	ATXN3									GAS7
CLCN6	GOLGA5									CLCN6
SOD2	LRRC40									SOD2
POTED	THUMPD1									POTED
PTEN	KIF26A									PTEN
MAP3K9	ATG2B									MAP3K9
DNAJC10	ARFGEF1									DNAJC10
BSCL2	FECH									BSCL2
LITAF	MYO9A									LITAF
GNG12	DDX3Y									GNG12
PNMA2	PFKP									PNMA2
H2AFX	IDI1									H2AFX
GDI1	SP100									GDI1
MFAP2	KLF6									MFAP2
RAB32	PPAP2A									RAB32
MED16	NEO1									MED16
GRK7	TRAM1									GRK7
TNFAIP8L1	PHKA1									TNFAIP8L1
FHDC1	EVI5									FHDC1
RFX7	STOML1									RFX7
MYCN	PKM									MYCN
DSN1	DHX29									DSN1
FAM89A	DNTTIP2									FAM89A
LAMTOR3	TP53BP1									LAMTOR3
NDRG1	RHOA									NDRG1
HIST1H2BD	PRKCZ									HIST1H2BD
TVP23C	NAV3									TVP23C
TVP23B	ROCK1									TVP23B
VIM	CBFB									VIM
MYO1C	PDK3									MYO1C
ZNF790	HDAC4									ZNF790
PLEKHA2	HEATR6									PLEKHA2
LONP2	COASY									LONP2
NME6	MEF2A									NME6
ROBO1	ACSL4									ROBO1
SOX17	INPP5A									SOX17
AGBL5	GRIPAP1									AGBL5
UTP18	PRR11									UTP18
LCOR	REEP1									LCOR
ITPA	ATP11A									ITPA
GNB1	POLR1A									GNB1
PLXNA1	LAPTM4A									PLXNA1
POTEG	IP6K2									POTEG
POTEM	ENSG00000068793									POTEM
RAB43	KIF2A									RAB43
THY1	PSME4									THY1
UQCC3	IFT80									UQCC3
BCL7B	NUP133									BCL7B
ITGA3	NUCKS1									ITGA3
ATP5F1	VPS35									ATP5F1
BCL7A	DNAJA2									BCL7A
GOLGA4	BCL3									GOLGA4
POP7	GAL									POP7
MPRIP	CLEC2D									MPRIP
LRRC55	FUNDC1									LRRC55
TPM4	RORA									TPM4
UBN2	TGFBR3									UBN2
ZNF131	KIAA1107									ZNF131
STAU1	ATP1B3									STAU1
DNAJB9	NEDD4									DNAJB9
C8orf4	MAPK6									C8orf4
CALM2	GNB5									CALM2
CTC1	RAB27A									CTC1
PRDX3	CECR5									PRDX3
PER1	LRP6									PER1
HIST1H3E	PHRF1									HIST1H3E
HTR7	NUCB2									HTR7
P2RY1	PFN2									P2RY1
TXLNG	PTPN3									TXLNG
RORA	DAPP1									RORA
CLOCK	SLC44A1									CLOCK
BRI3BP	EXOC5									BRI3BP
ADD2	DGCR2									ADD2
EPM2AIP1	RNF126									EPM2AIP1
MESD	ZXDC									MESD
USP48	JMJD6									USP48
KIAA0895	WIPI1									KIAA0895
IMPG1	GBA2									IMPG1
AKR7A2	NDST1									AKR7A2
RBMXL1	ASNS									RBMXL1
FUT11	PABPC1									FUT11
ACSBG1	TESK2									ACSBG1
ATP5E	CSNK2A2									ATP5E
COL27A1	PTPN21									COL27A1
TTF2	CDC42									TTF2
S100A7A	OSBPL3									S100A7A
RGS5	RAD18									RGS5
HM13	ATP2B1									HM13
EMP2	NCK2									EMP2
SRCIN1	MAP4K4									SRCIN1
ULK2	MGAT4A									ULK2
ARL2BP	WDR1									ARL2BP
TRPM7	SNX13									TRPM7
SSR2	RPS6KA2									SSR2
RPP25	ING3									RPP25
RFWD3	VASH1									RFWD3
PCDHB11	SEL1L									PCDHB11
MPPE1	TRIP13									MPPE1
TOP2B	ATP6AP1									TOP2B
PYGO1	TCF3									PYGO1
FOXA1	TRIB2									FOXA1
AGAP1	DAZAP1									AGAP1
AURKA	MBD3									AURKA
MAOB	FAM50A									MAOB
NPW	CPSF1									NPW
FOXA2	CYBRD1									FOXA2
SLC10A3	RDH11									SLC10A3
TAPBP	PRKACA									TAPBP
ZBTB44	LPHN1									ZBTB44
ANO8	ZFYVE26									ANO8
TIMM22	RPS6KA6									TIMM22
ZNF277	EPN2									ZNF277
ZNF502	LIMS2									ZNF502
ACTB	LNX1									ACTB
PABPC1	ALDH3A2									PABPC1
EPOP	TFRC									EPOP
TRAPPC6B	SREBF1									TRAPPC6B
TEX261	AFF4									TEX261
ZBTB45	UBE2D1									ZBTB45
CASP16P	MPP5									CASP16P
ZNF607	RHOBTB1									ZNF607
GJB2	SMC1A									GJB2
SH3BGRL	MARK2									SH3BGRL
TWNK	HMMR									TWNK
OCLN	NFATC3									OCLN
MOB1A	TRNT1									MOB1A
NOL9	ACADVL									NOL9
PGRMC1	FBXW11									PGRMC1
ZBTB8B	DERL2									ZBTB8B
CD3EAP	AP1M1									CD3EAP
BVES	PVR									BVES
NUDCD2	SCARB1									NUDCD2
NDUFA7	SELO									NDUFA7
BSND	TP63									BSND
NT5C1A	ALPK1									NT5C1A
ARL4C	LLGL2									ARL4C
DDI2	PDE8A									DDI2
MFAP5	CLCN4									MFAP5
ASF1B	SDHA									ASF1B
MACC1	SMARCE1									MACC1
ADPRHL2	KDM5A									ADPRHL2
NCOR2	PPP2R3A									NCOR2
DPYSL5	FERMT2									DPYSL5
EMC1	PTGS2									EMC1
DDX3X	IGF2BP2									DDX3X
CDC5L	MAP3K13									CDC5L
OGDHL	ST6GAL1									OGDHL
SRCAP	FRY									SRCAP
POLD3	PICALM									POLD3
PDS5A	NSF									PDS5A
COX6B1	GLI2									COX6B1
COPB1	CLASP1									COPB1
BRAT1	MRPS34									BRAT1
NOTCH2	NOTCH3									NOTCH2
RPL8	CLNS1A									RPL8
HBS1L	PPP2R2C									HBS1L
MFSD6	TEAD2									MFSD6
SSH2	TSG101									SSH2
PTPN11	ATP2A3									PTPN11
ALDH1B1	CA12									ALDH1B1
TTC3	MGLL									TTC3
EP300	NTN4									EP300
PCDHGB4	NUAK1									PCDHGB4
CDC37L1	DPP8									CDC37L1
HELZ	ZNF532									HELZ
JMY	LMAN1									JMY
MEIS3	PTPLAD1									MEIS3
SMG5	IPCEF1									SMG5
FAM72A	ZZEF1									FAM72A
CGNL1	ENO1									CGNL1
HNRNPR	C19orf10									HNRNPR
WEE1	ARHGEF10L									WEE1
HSPA8	ACTR6									HSPA8
CHD1	TIPIN									CHD1
FASN	SRI									FASN
PDHA1	EIF4G3									PDHA1
DZIP3	GTSE1									DZIP3
CSE1L	SEMA3C									CSE1L
VCL	ACAT1									VCL
RNF10	ZNF638									RNF10
AAMP	SLC25A40									AAMP
SMIM12	VPS9D1									SMIM12
RPL36AL	ZNF37A									RPL36AL
MID1	MARK3									MID1
MTPN	SLC25A3									MTPN
ND6	FNDC3B									ND6
HSPA1B	FOSL2									HSPA1B
PSD3	FRYL									PSD3
TMEM167A	TMEM131									TMEM167A
SECISBP2	FSCN1									SECISBP2
PTMA	ACTB									PTMA
ARRDC3	MOCOS									ARRDC3
ANKRD28	PLD1									ANKRD28
KDM5A	ATP12A									KDM5A
TFRC	DLG1									TFRC
OTUD4	RAB7A									OTUD4
KANSL1	BCAP29									KANSL1
TMCO1	SART3									TMCO1
ZIC5	TUBA3D									ZIC5
SCOC	KIFAP3									SCOC
COA4	MCM6									COA4
TMEM196	REXO2									TMEM196
ATXN7	RBM7									ATXN7
ATIC	RBMS2									ATIC
HLA-DOA	BAZ2A									HLA-DOA
FIZ1	PTPN23									FIZ1
PIK3C2B	MLH1									PIK3C2B
PATL1	UNG									PATL1
ALG9	KLHL20									ALG9
UBBP4	SLC46A1									UBBP4
ZC3H11A	PLXNA2									ZC3H11A
XPO4	TPD52									XPO4
RIMS3	ACACB									RIMS3
DEK	TRAF4									DEK
ZNF793	PAG1									ZNF793
ARID3A	NT5C2									ARID3A
NSFL1C	MCAM									NSFL1C
SYNPO	MBNL3									SYNPO
TIMM17A	RAP1GAP									TIMM17A
IGF1	XAB2									IGF1
NUP37	ARHGEF1									NUP37
VAV3	STXBP2									VAV3
PLP1	MAP2K7									PLP1
TRIM8	NMRK2									TRIM8
PPP2CB	TOP2B									PPP2CB
MAP3K5	TM9SF3									MAP3K5
MYORG	NFKB2									MYORG
EIF2S1	UBE2T									EIF2S1
PRR14L	PPP1R12B									PRR14L
TNS1	DNAJC10									TNS1
ADPRH	IL4R									ADPRH
EMX2	USP33									EMX2
PLCL1	EXOSC5									PLCL1
ZNF557	LRCH4									ZNF557
ATP9A	FAM76B									ATP9A
WDR59	POLD3									WDR59
MYOCD	CAPZB									MYOCD
GOSR2	GPR137B									GOSR2
ZFX	JADE1									ZFX
YY2	SLC25A43									YY2
QPRT	UBE2A									QPRT
GK5	FGFR1									GK5
FAM53B	ENSG00000077809									FAM53B
ENTPD5	FBLN1									ENTPD5
PLEKHA6	MAP2									PLEKHA6
MLXIPL	PIAS2									MLXIPL
NAV2	ARAF									NAV2
PRIM1	MCCC1									PRIM1
ASCL1	LAMP3									ASCL1
CERS4	FAP									CERS4
RWDD1	NEBL									RWDD1
C17orf105	UBE2K									C17orf105
CST3	PIK3C3									CST3
AGPAT1	N4BP2									AGPAT1
SHOX	C12orf5									SHOX
ATP6AP1L	SYNJ2									ATP6AP1L
QRSL1	PPP2R5C									QRSL1
CFHR5	RBFOX1									CFHR5
NLRP9	GNB1									NLRP9
ZNF283	HOXA9									ZNF283
EGFLAM	EDN1									EGFLAM
CD55	MLLT10									CD55
RFT1	ADCYAP1R1									RFT1
CCL16	NRD1									CCL16
ATG10	PCM1									ATG10
MUT	TNRC6C									MUT
SULT1C4	CBFA2T2									SULT1C4
TGFBR3	ITCH									TGFBR3
STAT5A	TP53INP2									STAT5A
SPRY3	CLUL1									SPRY3
SH3PXD2A	FKBP7									SH3PXD2A
PRRG4	OSBPL6									PRRG4
PROM1	SLC1A3									PROM1
PLSCR1	XRCC5									PLSCR1
PGM2L1	LXN									PGM2L1
PDGFA	SP140									PDGFA
ONECUT3	MKNK1									ONECUT3
NLGN4X	TNS1									NLGN4X
KMT2A	SAR1A									KMT2A
KLHL28	SENP1									KLHL28
KCNJ6	CIC									KCNJ6
FBXL16	FDFT1									FBXL16
DIAPH1	KIF22									DIAPH1
CDK12	LRRC16A									CDK12
CCDC171	PGM1									CCDC171
CALCOCO2	DDX1									CALCOCO2
RANGAP1	DNM2									RANGAP1
SCYL3	EPB41L2									SCYL3
OLIG3	RIMS1									OLIG3
ZNF85	MOXD1									ZNF85
NRN1	STX7									NRN1
HIP1	KEAP1									HIP1
PITPNM3	DCT									PITPNM3
LHX9	SLC35C2									LHX9
AS3MT	CRYBG3									AS3MT
NFKBID	RIF1									NFKBID
KCNK6	RAB21									KCNK6
SLC5A12	SMARCA2									SLC5A12
GDAP1L1	SESN1									GDAP1L1
FSIP2	SRCAP									FSIP2
TRABD2A	KIAA0020									TRABD2A
RCAN1	CNOT4									RCAN1
CBLN2	PSEN1									CBLN2
CALHM5	CPOX									CALHM5
CD86	HSP90AA1									CD86
AHCY	RBL1									AHCY
UQCRB	DLGAP4									UQCRB
PPARA	NDC80									PPARA
SF3A1	AP4E1									SF3A1
USP32	RSBN1									USP32
SREK1	CXCL2									SREK1
OXSR1	COL4A4									OXSR1
FAAP24	OSTM1									FAAP24
ATXN3	PCNP									ATXN3
SDHAF2	MEF2C									SDHAF2
FAM9C	PTPRC									FAM9C
HYPK	CDC14B									HYPK
PRSS21	ZNF510									PRSS21
ELOB	LRP2									ELOB
GALNT13	ZNF506									GALNT13
GIN1	JMJD4									GIN1
HRH1	CADPS2									HRH1
ZNF286A	HSPB11									ZNF286A
FRMD6	PHLPP1									FRMD6
ATXN3L	ATP8B1									ATXN3L
CUBN	BZW1									CUBN
C9orf64	PGR									C9orf64
DHRS3	C1QTNF3									DHRS3
TRIM63	ME2									TRIM63
PLXNA3	C5orf22									PLXNA3
DUSP10	CCNT2									DUSP10
TMLHE	FAM135A									TMLHE
JAG2	COL19A1									JAG2
FAM181B	EPB41L3									FAM181B
SIX6	COBLL1									SIX6
IGSF9B	DLG3									IGSF9B
LRRFIP1	KCNK2									LRRFIP1
AKIP1	SERTAD4									AKIP1
VAMP8	TRAF5									VAMP8
CD82	GEMIN5									CD82
KRT32	NFE2L1									KRT32
ZNF579	SEMA5B									ZNF579
WNK1	GSK3B									WNK1
WDR26	ITGB5									WDR26
WASF3	ERC1									WASF3
VEGFB	XPO1									VEGFB
USP37	RNF13									USP37
TRAPPC10	PALB2									TRAPPC10
SYVN1	DOPEY1									SYVN1
SYT2	LYRM2									SYT2
SYNGR1	BCKDHB									SYNGR1
SVEP1	KAT6A									SVEP1
SLC4A1	ZCCHC6									SLC4A1
SLC35B3	ULK2									SLC35B3
SLC26A7	TNPO1									SLC26A7
SERPINC1	DIS3									SERPINC1
RIMS4	PIBF1									RIMS4
RGS17	TDRD3									RGS17
RBM27	PDS5B									RBM27
PTPRM	OXCT1									PTPRM
PRLR	CYLD									PRLR
PRKCB	ZNF324									PRKCB
PALM2-AKAP2	ZNF264									PALM2-AKAP2
P2RX7	FAT1									P2RX7
MAGT1	YTHDC1									MAGT1
KIN	CHMP2B									KIN
ITGA1	ZMPSTE24									ITGA1
HIVEP3	STARD7									HIVEP3
HHIP	REST									HHIP
GPC5	HAL									GPC5
GJD2	APLP2									GJD2
FOXO1	KIAA1467									FOXO1
STXBP2	WBP11									STXBP2
FBXO9	EIF3I									FBXO9
EXOC7	COL16A1									EXOC7
EXOC5	TXLNA									EXOC5
EEF1E1	NCOA1									EEF1E1
DHTKD1	AGBL5									DHTKD1
COL4A4	KIF3C									COL4A4
CDON	RAB10									CDON
CCDC93	HADHA									CCDC93
C1GALT1	MAPRE3									C1GALT1
C15orf61	CD59									C15orf61
BBX	BCORL1									BBX
AKAP2	ATRX									AKAP2
ACER3	TAF9									ACER3
EPPIN	MYNN									EPPIN
TBC1D15	SCAMP1									TBC1D15
EPHX2	PREP									EPHX2
UGT2B28	HACE1									UGT2B28
EPPIN-WFDC6	WDR47									EPPIN-WFDC6
DTHD1	WDFY1									DTHD1
C15orf40	SLC25A24									C15orf40
CD44	MAP3K4									CD44
SAMHD1	ABCB1									SAMHD1
ZBTB38	CPNE3									ZBTB38
RALGPS2	RRN3									RALGPS2
DIO2	CTTN									DIO2
CRY2	DDHD2									CRY2
CD84	EPS15									CD84
LPP	MGST2									LPP
TACR3	CHERP									TACR3
PNPLA3	ATG16L1									PNPLA3
SPAG9	POMGNT1									SPAG9
STAM	MAST2									STAM
GRIN2A	DNAJA1									GRIN2A
METTL15	B4GALT1									METTL15
B3GALNT1	CHMP5									B3GALNT1
CYYR1	NFX1									CYYR1
PIGG	DIMT1									PIGG
LHX5	IPO11									LHX5
ZG16	EPDR1									ZG16
SLC22A3	SNX10									SLC22A3
MRE11	SEPHS1									MRE11
N4BP2	ITPKC									N4BP2
TXNL1	CEACAM6									TXNL1
RGS6	RBM22									RGS6
C1orf210	TMED2									C1orf210
BTN3A2	ERO1LB									BTN3A2
EBF4	ZFAND6									EBF4
UCHL3	TXLNG									UCHL3
THBS2	HUWE1									THBS2
CDC42BPA	MYBPC2									CDC42BPA
FGF1	NOX4									FGF1
FZD2	ACOX3									FZD2
GALR1	PPP1R15A									GALR1
MAML1	SRRT									MAML1
STX6	NLK									STX6
C22orf24	ADAMTS2									C22orf24
POU2F2	ATXN7L3									POU2F2
CSRNP3	PSMC5									CSRNP3
RAPGEF6	UIMC1									RAPGEF6
RAD50	MMP2									RAD50
BAG2	MT3									BAG2
FGFR1OP	OGFOD1									FGFR1OP
TAL2	SH3BP2									TAL2
MUC17	NOP14									MUC17
BDKRB2	ADD1									BDKRB2
MT1A	L2HGDH									MT1A
LRP6	TXNDC16									LRP6
ABCG5	NID2									ABCG5
VGLL2	GMCL1									VGLL2
ZNF704	SF3B2									ZNF704
TMEM251	KLHL42									TMEM251
ADAMTS18	GNAS									ADAMTS18
FAM83D	DNM1L									FAM83D
PIK3CB	PTHLH									PIK3CB
RBM26	ERGIC2									RBM26
YWHAB	AURKA									YWHAB
SLC30A7	PIR									SLC30A7
CRTC2	AAMDC									CRTC2
ZCCHC3	RFX2									ZCCHC3
MIDN	METTL2A									MIDN
TNRC6B	ALG6									TNRC6B
RPRD2	CNOT3									RPRD2
DCAF7	PTPN4									DCAF7
ZBTB34	DDX18									ZBTB34
JUN	KHSRP									JUN
PEX11B	EDEM2									PEX11B
TMEM138	DNMT3B									TMEM138
CAPN15	TPX2									CAPN15
ZNF566	PDRG1									ZNF566
CENPQ	EPB41L1									CENPQ
CCND3	DOCK9									CCND3
MYH14	ANKRD10									MYH14
TJP3	TGDS									TJP3
TMPRSS5	DOCK3									TMPRSS5
FKBP5	C3orf18									FKBP5
ZNF134	KIF9									ZNF134
NRG4	ATRN									NRG4
SLC29A1	FKBP1A									SLC29A1
POLR2J3	C20orf194									POLR2J3
TBC1D25	ZNF343									TBC1D25
KIF2C	MAVS									KIF2C
SAMD10	LZTS3									SAMD10
MXRA7	XRN2									MXRA7
NOL10	KIZ									NOL10
ZNF34	TESC									ZNF34
UPK3BL1	RPL6									UPK3BL1
CES2	ESF1									CES2
CCL11	ANAPC5									CCL11
GNG3	SLC23A2									GNG3
ASB16	TMEM230									ASB16
PCYT1A	OAS1									PCYT1A
SH3RF1	GCN1L1									SH3RF1
IGFBP4	RPLP0									IGFBP4
RNF157	PXN									RNF157
UBE2S	TRMT6									UBE2S
SCO1	PEBP1									SCO1
SNAP23	ERP29									SNAP23
FAAH	FUS									FAAH
GCDH	FXYD5									GCDH
NTN1	ZNF302									NTN1
ZFHX3	GRAMD1A									ZFHX3
ZC3HAV1L	GANAB									ZC3HAV1L
WNT3	BIRC5									WNT3
TPM3	MLF2									TPM3
TOB2	DDX24									TOB2
THBS1	NECAP1									THBS1
SP2	DHX32									SP2
SLC2A4	RCOR1									SLC2A4
SLC29A2	GPATCH2L									SLC29A2
SH3TC2	LTBP4									SH3TC2
SDC4	BLVRB									SDC4
RNF111	SLC9A1									RNF111
RARA	SPTLC1									RARA
PNPLA6	PAPOLA									PNPLA6
PHB2	CCNK									PHB2
PGAM4	RGS1									PGAM4
PAX5	MRPS33									PAX5
NGFR	MAEA									NGFR
NACC1	ICAM1									NACC1
MLXIP	STRN4									MLXIP
MINK1	SI									MINK1
MAT2A	MUL1									MAT2A
LETMD1	TFAP4									LETMD1
KLF13	SPG21									KLF13
KHSRP	DNAJB11									KHSRP
ICOSLG	GNPTG									ICOSLG
HMGXB4	ZNF268									HMGXB4
HDLBP	GOLGA3									HDLBP
FAM210A	PABPC4									FAM210A
ENTPD7	USP48									ENTPD7
DDN	PDPR									DDN
CTDSP2	AARS									CTDSP2
CNBP	GLG1									CNBP
CALR	KIF4A									CALR
C19orf47	TNRC6A									C19orf47
C11orf84	PLEKHG2									C11orf84
ATXN7L3	NAT14									ATXN7L3
ASXL1	PITPNM2									ASXL1
APH1A	RBM27									APH1A
AK2	OSBPL8									AK2
AGO2	PUS7									AGO2
AEN	NRCAM									AEN
CHRDL1	LAMB1									CHRDL1
SLC26A9	DLD									SLC26A9
ALDH9A1	WDR7									ALDH9A1
SUGT1	TXNL1									SUGT1
SUMO1	CMTM6									SUMO1
AIP	ITGA6									AIP
GATA6	RAPGEF4									GATA6
ZNF710	ZAK									ZNF710
RAB7A	FH									RAB7A
HACE1	SEL1L3									HACE1
SIX3	CDV3									SIX3
ZNF70	ALKBH5									ZNF70
GLYR1	NLRP1									GLYR1
PARP11	SPAG7									PARP11
C10orf55	ORC6									C10orf55
CLASP1	ZFHX4									CLASP1
C20orf96	ESR1									C20orf96
CDK14	RGS17									CDK14
CLSTN1	ANGPT2									CLSTN1
IQSEC2	TMEM101									IQSEC2
GPR107	CCDC80									GPR107
MAT1A	PSME1									MAT1A
PAX2	PPP2R3C									PAX2
ST7L	MYH7									ST7L
REXO2	RNF31									REXO2
STARD3	G2E3									STARD3
ANKRD45	HECTD1									ANKRD45
GNB1L	SUPT16H									GNB1L
TUBB2A	TINF2									TUBB2A
KRT80	TRPM7									KRT80
ATP2A3	TYRO3									ATP2A3
RTKN	WDR76									RTKN
HOXB13	SNAP23									HOXB13
BARHL1	PHGDH									BARHL1
ACVR1B	COL9A3									ACVR1B
KCNA5	EZR									KCNA5
HOXB5	MYL6									HOXB5
NFIX	AGO1									NFIX
DUSP9	CLSPN									DUSP9
DUSP7	RFFL									DUSP7
CNOT6L	DPYSL2									CNOT6L
ARHGAP31	TGFB2									ARHGAP31
AKAP11	GPATCH2									AKAP11
UCP2	NUP50									UCP2
CFAP65	COMT									CFAP65
TAGLN	HDAC6									TAGLN
POFUT1	CDC6									POFUT1
MAG	UPRT									MAG
LONRF3	CDC23									LONRF3
GIGYF1	AAAS									GIGYF1
POLR2F	CBX5									POLR2F
BCL2L13	SUCO									BCL2L13
SEPT2	MSH2									SEPT2
NRF1	MAP3K1									NRF1
UBL4A	ARCN1									UBL4A
ACTR2	TMEM38B									ACTR2
DUSP28	PSMD5									DUSP28
TRIM44	PTGS1									TRIM44
TRIM67	NUP188									TRIM67
LY6H	CRAT									LY6H
ATP6V1B1	NANS									ATP6V1B1
TMEM184A	TBC1D2									TMEM184A
THRA	DFNB31									THRA
RPH3A	CWF19L1									RPH3A
OTUD7B	SEMA4G									OTUD7B
HES6	BTAF1									HES6
ITGA11	IKZF5									ITGA11
FAM198A	BLNK									FAM198A
ARSA	TDRD1									ARSA
SRP19	BAMBI									SRP19
OLFML2A	IL11									OLFML2A
PTDSS2	WAC									PTDSS2
C1QTNF6	NUBP2									C1QTNF6
GTF3C3	HIVEP1									GTF3C3
MORC4	FKBP5									MORC4
IPCEF1	SRPK1									IPCEF1
CYLD	BRPF3									CYLD
SLC29A4	MRPS18A									SLC29A4
DESI1	TMEM14A									DESI1
NKRF	HSP90AB1									NKRF
CIITA	CDC5L									CIITA
CDKAL1	ITPR3									CDKAL1
AGXT2	ENSG00000096467									AGXT2
BRIX1	ZNF184									BRIX1
NEK4	DSP									NEK4
IKBKG	SIRT1									IKBKG
MLLT1	HNRNPH3									MLLT1
IFNAR2	JAK2									IFNAR2
ANKFY1	ABL1									ANKFY1
STK35	ACOT7									STK35
ATP6V1A	SH3GLB1									ATP6V1A
TSPAN11	CDC7									TSPAN11
RRM2	SCD									RRM2
ADGRE5	ABLIM1									ADGRE5
ADGRF2	ERMP1									ADGRF2
ANKRD52	RAB18									ANKRD52
AP2M1	NRP1									AP2M1
ARHGAP39	PRTFDC1									ARHGAP39
BBS5	PALMD									BBS5
BCL2L1	PSMD8									BCL2L1
CBX2	FBXL19									CBX2
CDC37	HSD3B7									CDC37
CFL1	SETD1A									CFL1
CLUH	BCL7C									CLUH
DCAF11	CIRBP									DCAF11
DDA1	ATP5D									DDA1
DDR1	HNRNPM									DDR1
ELFN2	MARCH2									ELFN2
ELL	TIMM13									ELL
FAM129B	CDC34									FAM129B
FKBP8	MTAP									FKBP8
GIPC1	CEP170B									GIPC1
GTF3C1	POLR2E									GTF3C1
HGS	RASSF7									HGS
HPCAL1	GADD45B									HPCAL1
INAFM1	MKNK2									INAFM1
KANK2	TRMT2A									KANK2
LRRC59	RANBP1									LRRC59
LSM2	SNAP29									LSM2
MAP2K7	CRKL									MAP2K7
MEF2D	SMARCB1									MEF2D
MINOS1-NBL1	BCL2L13									MINOS1-NBL1
MSN	SF3A1									MSN
NACC2	SPECC1L									NACC2
NBL1	PPIL2									NBL1
NR1H2	PES1									NR1H2
NTSR1	MAPK1									NTSR1
OGDH	PPM1F									OGDH
PGAM1	TOP3B									PGAM1
PGAM5	CYTH4									PGAM5
PISD	MFNG									PISD
POLE3	CARD10									POLE3
PPP1R9B	SLC25A1									PPP1R9B
PTGES2	ADRBK2									PTGES2
PTPA	LGALS2									PTPA
RAB11B	GGA1									RAB11B
RALY	HIRA									RALY
RETREG2	SEZ6L									RETREG2
RNMT	PATZ1									RNMT
SCML2	TFIP11									SCML2
SEC16A	ANKRD54									SEC16A
SENP2	EIF3L									SENP2
SFN	NHP2L1									SFN
SFT2D2	SOX10									SFT2D2
SH3BP1	DEPDC5									SH3BP1
SLC6A17	TTC28									SLC6A17
SLC9A3R1	CENPM									SLC9A3R1
SNX11	DDX17									SNX11
SPEF1	TCF20									SPEF1
SPRY4	TOMM22									SPRY4
SRF	XBP1									SRF
SSU72	RTCB									SSU72
STX1A	JOSD1									STX1A
TMEM127	FBXO7									TMEM127
TRIR	GTPBP1									TRIR
UBE2D3	POLDIP3									UBE2D3
UNC93B1	TIMP3									UNC93B1
ZNF496	PPP6R2									ZNF496
ADGRL1	SBF1									ADGRL1
CXCL5	SUN2									CXCL5
GABARAP	CYB5R3									GABARAP
IER5	DNAL4									IER5
MRRF	LMF2									MRRF
NBPF11	RHBDD3									NBPF11
PPIL6	PACSIN2									PPIL6
RBSN	TTLL1									RBSN
SOAT1	AP1B1									SOAT1
TMEM216	HMOX1									TMEM216
CLIC4	MCM5									CLIC4
KLF10	TTLL12									KLF10
ESYT1	CBX7									ESYT1
CHERP	RPL3									CHERP
CDH1	RBFOX2									CDH1
PTENP1	MTMR3									PTENP1
HSP90AA1	PNPLA3									HSP90AA1
KCNH5	MYH9									KCNH5
TLX3	TXN2									TLX3
YIPF4	TNRC6B									YIPF4
HNRNPA2B1	SGSM3									HNRNPA2B1
CPOX	KIAA0930									CPOX
OTUD7A	NCF4									OTUD7A
MLLT10	CSF2RB									MLLT10
DAB2	SLC25A17									DAB2
TMC7	FAM118A									TMC7
TERF2IP	KCTD17									TERF2IP
YWHAZ	ST13									YWHAZ
ATP5S	IL2RB									ATP5S
SCIN	EP300									SCIN
BIRC5	RANGAP1									BIRC5
YOD1	ZC3H7B									YOD1
ARPP19	ACO2									ARPP19
ZNF333	TRMU									ZNF333
SCN9A	PMM1									SCN9A
C11orf44	DESI1									C11orf44
MOCOS	CERK									MOCOS
TMEM119	BRD1									TMEM119
RLIM	ZBED4									RLIM
DDX6	KHNYN									DDX6
ADSS	FKBP3									ADSS
BUB1	PRMT5									BUB1
SPRY1	COCH									SPRY1
ATP8B3	AP4S1									ATP8B3
CLN8	SOS2									CLN8
MFF	NIN									MFF
ZNF772	PYGL									ZNF772
PEG10	GNPNAT1									PEG10
FJX1	DDHD1									FJX1
EML4	CDKN3									EML4
EPB41L4B	CNIH1									EPB41L4B
SOCS7	ATP6V1D									SOCS7
RDH11	PSMA3									RDH11
PPP6C	VTI1B									PPP6C
GNPTAB	TIMM9									GNPTAB
CHMP2B	TMED8									CHMP2B
FCHSD2	AHSA1									FCHSD2
NPNT	DAAM1									NPNT
PLEKHG7	SPTLC2									PLEKHG7
SOX9	CHGA									SOX9
ATF7IP	DHRS7									ATF7IP
ALKBH4	PPM1A									ALKBH4
DFFA	CEP128									DFFA
CRLS1	ERH									CRLS1
PTBP3	HIF1A									PTBP3
SGSM1	KIAA0247									SGSM1
ADCYAP1	SRSF5									ADCYAP1
FLYWCH2	EIF5									FLYWCH2
YY1	DICER1									YY1
PITPNB	ZFYVE21									PITPNB
RNF115	MTHFD1									RNF115
ADCYAP1R1	TCL1A									ADCYAP1R1
OR51G1	ZC3H14									OR51G1
FAM151B	PCNX									FAM151B
TRAPPC8	BDKRB1									TRAPPC8
CSTF1	GSKIP									CSTF1
FBXO2	RPS6KA5									FBXO2
MAGEF1	SMEK1									MAGEF1
SLC39A9	PSMB5									SLC39A9
FNIP1	YY1									FNIP1
AGMAT	ACIN1									AGMAT
SNX3	TRIP11									SNX3
INSIG1	APEX1									INSIG1
CHST2	PABPN1									CHST2
CAMSAP1	ARHGAP5									CAMSAP1
ADAM17	DHRS2									ADAM17
ABCC1	CHD8									ABCC1
ELMO1	PCK2									ELMO1
COQ10B	DCAF11									COQ10B
SKA2	PSMA6									SKA2
UNC80	NFKBIA									UNC80
MUC21	PSME2									MUC21
RTL8C	BRMS1L									RTL8C
AAGAB	TM9SF1									AAGAB
ARL6IP1	SEC23A									ARL6IP1
CDK2AP1	GMPR2									CDK2AP1
EIF4EBP2	PNN									EIF4EBP2
EXPH5	RABGGTA									EXPH5
EXTL3	MMP9									EXTL3
FAM234B	TRPC4AP									FAM234B
HMGN2	PYGB									HMGN2
HNRNPC	ABHD12									HNRNPC
MAMLD1	PROCR									MAMLD1
QPCTL	NINL									QPCTL
DCP1A	UQCC1									DCP1A
MTMR9	ZMYND8									MTMR9
MEIS1	IFT52									MEIS1
TAB2	HNF4A									TAB2
MECP2	NDRG3									MECP2
SOCS1	C20orf24									SOCS1
MSH6	NFATC2									MSH6
MSH2	PABPC1L									MSH2
MLH1	STK4									MLH1
INPP5D	SALL4									INPP5D
DET1	ADNP									DET1
SMAD5	PFDN4									SMAD5
HIVEP2	DNAJC5									HIVEP2
ZNF652	CTSZ									ZNF652
ZIC3	PRPF6									ZIC3
JARID2	SLMO2									JARID2
APC	PSMA7									APC
WDFY1	TCFL5									WDFY1
VAMP3	DIDO1									VAMP3
UBE2J1	GID8									UBE2J1
TXNDC12	ARFGAP1									TXNDC12
TRIP13	EEF1A2									TRIP13
TRIM32	GMEB2									TRIM32
TRAM1	C20orf27									TRAM1
TNFRSF10A	RNF24									TNFRSF10A
TACSTD2	TRIB3									TACSTD2
SYPL1	CSNK2A1									SYPL1
SYNE2	CDS2									SYNE2
SNAP29	SEC23B									SNAP29
SMAD1	FERMT1									SMAD1
SLC30A1	MYL9									SLC30A1
SH3BP4	TM9SF4									SH3BP4
SDCBP	CRNKL1									SDCBP
SCAMP1	POFUT1									SCAMP1
RHEB	PAK7									RHEB
RCOR1	KIF3B									RCOR1
RCN2	NOP56									RCN2
RAI14	MAPRE1									RAI14
RAB6A	JAG1									RAB6A
RAB5C	CDK5RAP1									RAB5C
RAB34	TTI1									RAB34
RAB27B	E2F1									RAB27B
RAB23	RPRD1B									RAB23
PTPRJ	CHMP4B									PTPRJ
PRKCI	WFDC2									PRKCI
PRAF2	AHCY									PRAF2
PPP5C	PPP1R16B									PPP5C
PPL	FAM83D									PPL
POLE4	DHX35									POLE4
PODXL	DNTTIP1									PODXL
PKN2	MAP1LC3A									PKN2
PHC2	APMAP									PHC2
PDLIM5	ZNF516									PDLIM5
NT5E	ADNP2									NT5E
NARS	RBFA									NARS
MYO1E	USP14									MYO1E
MYO10	VAPA									MYO10
MSI2	LPIN2									MSI2
MPZL1	SMCHD1									MPZL1
MOSPD2	MYOM1									MOSPD2
MARC1	MYL12A									MARC1
METTL7A	CEP192									METTL7A
LY6K	RNMT									LY6K
LPL	SMAD7									LPL
UFL1	LIPG									UFL1
HSDL1	LAMA1									HSDL1
HSD17B12	RNF125									HSD17B12
GNA13	ANKRD12									GNA13
FMNL2	NOL4									FMNL2
FADS1	POLI									FADS1
DSG2	MIB1									DSG2
DPP7	RBBP8									DPP7
DNAJC19	RIOK3									DNAJC19
DNAJB1	PSMD10									DNAJB1
DHX40	STS									DHX40
CYP51A1	TBL1X									CYP51A1
CUL4B	PGRMC1									CUL4B
CTNNB1	POLA1									CTNNB1
CLDN1	MID1									CLDN1
CHAF1A	NKAP									CHAF1A
CEBPB	NXT2									CEBPB
CDK5RAP3	ALG13									CDK5RAP3
CBFB	PRPS2									CBFB
BRPF3	AMMECR1									BRPF3
BET1	XIAP									BET1
ATP6V1C1	STAG2									ATP6V1C1
ATG3	ATP11C									ATG3
ARL5B	PLS3									ARL5B
ARL10	NAA10									ARL10
ARID2	ZC3H12B									ARID2
ARFIP2	RBBP7									ARFIP2
ARFIP1	FMR1									ARFIP1
AMIGO2	PIM2									AMIGO2
TM6SF1	SLC35A2									TM6SF1
MATR3	EMD									MATR3
LDOC1	PGK1									LDOC1
JADE1	MAGT1									JADE1
RHOA	SMS									RHOA
AGTR1	UBL4A									AGTR1
FGF7	CD99L2									FGF7
IKBKE	EEA1									IKBKE
NFATC2IP	RP2									NFATC2IP
CUX1	JADE3									CUX1
BCAT1	CDK16									BCAT1
SPI1	HTATSF1									SPI1
CTLA4	CD40LG									CTLA4
EDN1	KLHL4									EDN1
FOXO3	PIN4									FOXO3
MAFB	MAGED2									MAFB
TSHZ3	RBM3									TSHZ3
RUNX2	SYTL4									RUNX2
IFNGR1	CENPI									IFNGR1
ZNF236	TAF7L									ZNF236
LAT2	PBDC1									LAT2
PAPOLA	ARMCX3									PAPOLA
EHD1	BEX4									EHD1
SERTAD2	HTR2A									SERTAD2
PELI1	NDFIP2									PELI1
KBTBD2	TNFSF13B									KBTBD2
HNRNPA3P1	FNDC3A									HNRNPA3P1
SLC39A10	CDADC1									SLC39A10
KRAS	CAB39L									KRAS
CAMTA1	KLF5									CAMTA1
NAMPT	STK24									NAMPT
ETS1	DNAJC3									ETS1
TLE4	UGGT2									TLE4
FAR1	ARHGEF7									FAR1
EDEM3	FGF9									EDEM3
TWF1	PARP4									TWF1
C3orf58	KPNA3									C3orf58
SLC25A40	FLT1									SLC25A40
PSMG1	KATNAL1									PSMG1
IKBIP	INTS6									IKBIP
VEZF1	TSC22D1									VEZF1
SACM1L	CLN5									SACM1L
ERMP1	MSLN									ERMP1
FLI1	MGRN1									FLI1
DOCK4	ZNF629									DOCK4
CYR61	CORO1A									CYR61
ICAM1	MAPK3									ICAM1
SELE	GDPD3									SELE
SMAD2	PHKB									SMAD2
MYB	LYRM1									MYB
SKI	NUP93									SKI
WTH3DI	CENPT									WTH3DI
RNF123	NFAT5									RNF123
CSF1R	LONP2									CSF1R
CKAP5	N4BP1									CKAP5
PKIA	ARL2BP									PKIA
CSNK1A1	ZNF423									CSNK1A1
GCSAM	CCL22									GCSAM
KDM3A	CTCF									KDM3A
IL13RA1	POLR2C									IL13RA1
FADD	CCDC113									FADD
BCL6	PSMD7									BCL6
MITF	SLC38A7									MITF
MAP3K10	COG4									MAP3K10
NOS3	SLC7A6									NOS3
UBR4	PLA2G15									UBR4
PAXX	ESRP2									PAXX
MECR	WDR59									MECR
LUC7L2	MON1B									LUC7L2
TCEA1	CMC2									TCEA1
ANAPC16	AXIN1									ANAPC16
C17orf80	HCFC1R1									C17orf80
SLC27A2	NPRL3									SLC27A2
EIF3G	MPG									EIF3G
EIF2B5	HSDL1									EIF2B5
UBA3	USP10									UBA3
EIF3E	TSC2									EIF3E
PCYOX1	NME4									PCYOX1
DYNC2H1	ABCC1									DYNC2H1
GLIPR2	FOXF1									GLIPR2
DNAAF5	SLC7A5									DNAAF5
UGT8	FBXO31									UGT8
HSPB11	RHBDL1									HSPB11
CCDC137	UBE2I									CCDC137
GLB1	EEF2K									GLB1
LRRC40	CAPN15									LRRC40
VBP1	PIEZO1									VBP1
MGST2	GSPT1									MGST2
GNB4	CLUAP1									GNB4
JUP	TCEB2									JUP
DNAJC2	CPPED1									DNAJC2
GOLPH3	USP31									GOLPH3
DRAP1	DNAJA3									DRAP1
NOB1	SALL1									NOB1
RAB14	RBL2									RAB14
YBX3	QPRT									YBX3
SLC39A14	XYLT1									SLC39A14
UBE2J2	MAZ									UBE2J2
EIF4A1	CDIPT									EIF4A1
CAB39L	IL21R									CAB39L
MYLK	SYT17									MYLK
EIF2B2	TMC5									EIF2B2
CNDP2	CCP110									CNDP2
RTN3	C16orf62									RTN3
TMBIM6	SLC6A2									TMBIM6
EIF4G2	KNOP1									EIF4G2
CDC42BPB	LACTB									CDC42BPB
MYD88	HERC1									MYD88
ADH5	MTFMT									ADH5
EIF3C	AP3B2									EIF3C
QRICH1	ACSBG1									QRICH1
CYFIP1	IGDCC4									CYFIP1
PSIP1	RAB11A									PSIP1
SIN3A	CD276									SIN3A
STK24	CEMIP									STK24
AGL	RPAP1									AGL
METAP2	EHD4									METAP2
SPIN1	TMEM87A									SPIN1
FAM98B	ZNF106									FAM98B
ERI1	CEP152									ERI1
COLGALT1	TJP1									COLGALT1
LNPK	DMXL2									LNPK
XPO1	EIF3J									XPO1
PALLD	SPG11									PALLD
RAP1B	RHOV									RAP1B
BAG5	VPS18									BAG5
LPGAT1	BLOC1S6									LPGAT1
GCFC2	MYEF2									GCFC2
EXOSC2	SGK3									EXOSC2
LNX2	PDGFRL									LNX2
ZNF248	ZDHHC2									ZNF248
CHD9	ZFAND1									CHD9
MEF2A	CA2									MEF2A
CARD11	FZD3									CARD11
PCDH9	RIPK2									PCDH9
ZNF561	NBN									ZNF561
CARHSP1	TRPA1									CARHSP1
C16orf62	IMPAD1									C16orf62
LIN7C	LAPTM4B									LIN7C
CBR4	UBE2W									CBR4
ECI1	POP1									ECI1
OSBPL10	NIPAL2									OSBPL10
EIF4E2	IKBKB									EIF4E2
TGM2	PLAT									TGM2
SLC9A3R2	JPH1									SLC9A3R2
CHAF1B	GDAP1									CHAF1B
PPFIBP1	RAB2A									PPFIBP1
UBXN1	EIF3E									UBXN1
ESRRA	EMC2									ESRRA
MIA2	NDRG1									MIA2
RBM42	ZC2HC1A									RBM42
NEU1	IL7									NEU1
UBE2D2	TRPS1									UBE2D2
OVCA2	SPAG1									OVCA2
EIF3CL	CHRAC1									EIF3CL
P3H3	NCALD									P3H3
FUBP1	SNX16									FUBP1
MPP2	UBR5									MPP2
KIAA0368	GSDMD									KIAA0368
NES	PYCRL									NES
KIF22	EEF1D									KIF22
PACSIN2	SQLE									PACSIN2
SLC25A19	INTS10									SLC25A19
IPO8	ERI1									IPO8
GPT2	SLC39A14									GPT2
OGFOD1	MTMR9									OGFOD1
TRMT1	LEPROTL1									TRMT1
MCAM	R3HCC1									MCAM
INA	GSR									INA
SNX6	TNFRSF10A									SNX6
PDAP1	UBXN8									PDAP1
PCNT	PPP2CB									PCNT
FIP1L1	MCM4									FIP1L1
MTAP	FGL1									MTAP
CEP55	BNIP3L									CEP55
AIFM1	NUCB1									AIFM1
PPM1G	GYS1									PPM1G
PAM16	HNRNPL									PAM16
PLK1	SARS2									PLK1
AURKB	SNRNP70									AURKB
NASP	CLPTM1									NASP
NUPL2	RELB									NUPL2
NCKAP1	PPP1R37									NCKAP1
EXOC2	FCGRT									EXOC2
SEC24B	PIH1D1									SEC24B
GRPEL1	ARHGEF18									GRPEL1
AP1G1	PEX11G									AP1G1
LUZP1	ERCC2									LUZP1
RPRD1A	DOT1L									RPRD1A
NAA25	PLEKHJ1									NAA25
RP2	SF3A2									RP2
NUP155	OAZ1									NUP155
OTULIN	TRMT1									OTULIN
TMX3	STX10									TMX3
NFYC	DMPK									NFYC
SUZ12	PTOV1									SUZ12
GLIPR1	AES									GLIPR1
GPM6B	SGTA									GPM6B
LRIF1	TIMM44									LRIF1
TAF5L	IL27RA									TAF5L
HERC4	ASF1B									HERC4
MORC3	TNNT1									MORC3
MBNL3	VRK3									MBNL3
UPF2	PPP6R1									UPF2
KRT6B	MED26									KRT6B
FLNA	AKAP8									FLNA
DAG1	ZNF419									DAG1
TIMM13	CCNE1									TIMM13
BUD31	URI1									BUD31
CUTA	ANKRD27									CUTA
STIM1	RPS16									STIM1
EOGT	FBL									EOGT
GEMIN5	DYRK1B									GEMIN5
PCCB	ENSG00000105216									PCCB
EIF3J	GPI									EIF3J
CHRAC1	AKT2									CHRAC1
PLAUR	PLD3									PLAUR
CISD2	PIAS4									CISD2
BCL7C	NUMBL									BCL7C
TICAM2	TBCB									TICAM2
KDM1A	FSD1									KDM1A
PSEN1	SLC1A5									PSEN1
STRN	APLP1									STRN
SMARCD2	HNRNPUL1									SMARCD2
RARS	FZR1									RARS
RBPJ	BBC3									RBPJ
LARS	DENND3									LARS
ALDH1A2	ATP5SL									ALDH1A2
CNOT10	PLIN3									CNOT10
TNKS1BP1	MYH14									TNKS1BP1
PUS7	RPS19									PUS7
RPL39	ETFB									RPL39
CTSA	BABAM1									CTSA
MBLAC2	CDC37									MBLAC2
GAR1	NAPA									GAR1
RAD1	MEGF8									RAD1
NOLC1	KDELR1									NOLC1
KDELC2	CARD8									KDELC2
HSPA4L	ZNF175									HSPA4L
PNPLA4	PLA2G4C									PNPLA4
GHITM	TMEM205									GHITM
FAM3C	LPPR2									FAM3C
PGRMC2	FAM83E									PGRMC2
RPAP1	BCAT2									RPAP1
NCAPG	PPP2R1A									NCAPG
PDE12	TNPO2									PDE12
TFCP2	GCDH									TFCP2
NKX3-1	RPL18A									NKX3-1
PRKAR2A	PIK3R2									PRKAR2A
ARL5A	COPE									ARL5A
TOMM34	ETV2									TOMM34
CFL2	ARMC6									CFL2
AIMP1	LSR									AIMP1
CDC73	KXD1									CDC73
TRIO	FKBP8									TRIO
PAXBP1	ZNF14									PAXBP1
TSPAN14	ERF									TSPAN14
INTS6	ATP13A1									INTS6
PRKAR1A	ETHE1									PRKAR1A
SSX2IP	SMG9									SSX2IP
FAM199X	AVL9									FAM199X
RAC1	CDK6									RAC1
SAP30L	PMPCB									SAP30L
MRPS27	DNAJC2									MRPS27
TNFAIP2	TFPI2									TNFAIP2
JUNB	BET1									JUNB
SPCS1	NAMPT									SPCS1
CTNNA1	TWISTNB									CTNNA1
ASNS	ITGB8									ASNS
H2AFY	HBP1									H2AFY
NR3C1	SP4									NR3C1
AXL	DNAH11									AXL
RING1	CBLL1									RING1
CLTA	MTPN									CLTA
COL4A2	PTN									COL4A2
CNNM3	DFNA5									CNNM3
CTNNBL1	ZC3HAV1									CTNNBL1
CNOT9	OGDH									CNOT9
ATL2	H2AFV									ATL2
CDK5	CAV2									CDK5
PPP2R2A	CAV1									PPP2R2A
THOC7	MET									THOC7
DNMT1	LMBR1									DNMT1
MRPL16	WNT2									MRPL16
RAB6C	DNAJB6									RAB6C
HAX1	LFNG									HAX1
ABHD16A	HOXA5									ABHD16A
ASB6	HOXA6									ASB6
GPAM	IQCE									GPAM
HDHD5	TSPAN12									HDHD5
WDR11	SSBP1									WDR11
NMD3	HOXA13									NMD3
IGF2R	HIBADH									IGF2R
ACOT7	TAX1BP1									ACOT7
RRAGA	CPVL									RRAGA
INTS7	GRB10									INTS7
YARS	ABHD11									YARS
FLNB	COBL									FLNB
CORO1B	FKBP14									CORO1B
SUPT5H	PLEKHA8									SUPT5H
DIAPH3	GARS									DIAPH3
FASTKD1	CRHR2									FASTKD1
NSA2	CASP2									NSA2
FMNL3	HSPB1									FMNL3
CHTOP	NPTX2									CHTOP
STRBP	PDAP1									STRBP
MARCKS	BUD31									MARCKS
POLR1B	PTCD1									POLR1B
FNDC3B	ZKSCAN1									FNDC3B
COPS3	EIF3B									COPS3
DEGS1	PTPRZ1									DEGS1
OXCT1	WASL									OXCT1
PDK1	TFR2									PDK1
EIF3A	PCOLCE									EIF3A
GMPS	RBM28									GMPS
OLR1	USP42									OLR1
SMAD4	IMPDH1									SMAD4
CD68	AGFG2									CD68
FLT1	SERPINE1									FLT1
CEP41	AP1S1									CEP41
CIAPIN1	C1GALT1									CIAPIN1
CCDC82	PLOD3									CCDC82
TRAK1	ZNHIT1									TRAK1
CYP2U1	CLDN15									CYP2U1
SLC35F2	GLCCI1									SLC35F2
ZNF493	PHF14									ZNF493
HAL	TMEM106B									HAL
IL17RB	EZH2									IL17RB
TBC1D14	CEP41									TBC1D14
ZNF254	MEST									ZNF254
GABARAPL1	ANKMY2									GABARAPL1
JCHAIN	POU6F2									JCHAIN
RAPGEF2	TSPAN13									RAPGEF2
WBP1L	AHR									WBP1L
PBRM1	CHCHD3									PBRM1
ABCC4	PSMA2									ABCC4
SPECC1	BLVRA									SPECC1
MAT2B	URGCP									MAT2B
TFPI	TMEM248									TFPI
EXOC3	RHEB									EXOC3
PFDN4	PRKAG2									PFDN4
HK2	YKT6									HK2
TYSND1	TBL2									TYSND1
C12orf10	CLIP2									C12orf10
CRAT	EIF4H									CRAT
PLEKHA5	LIMK1									PLEKHA5
PACSIN3	SLC1A1									PACSIN3
F5	LHX2									F5
CD81	FKTN									CD81
VAV2	FSD1L									VAV2
SLC7A1	CNTNAP3									SLC7A1
OBSCN	SPIN1									OBSCN
MAVS	TMEM245									MAVS
DMD	PRUNE2									DMD
CARS2	MEGF9									CARS2
SLC12A4	CORO2A									SLC12A4
MRPS34	TGFBR1									MRPS34
B4GALT1	C5									B4GALT1
KDELC1	TLE4									KDELC1
NCAPD2	PTGR1									NCAPD2
UBA2	AKNA									UBA2
ALDH5A1	DNM1									ALDH5A1
FUBP3	ENG									FUBP3
MYO6	CDC37L1									MYO6
NAA50	PLGRKT									NAA50
MARC2	TBC1D13									MARC2
RIOK2	RIC1									RIOK2
OSBPL9	KDM4C									OSBPL9
DDX10	DOCK8									DDX10
ATXN10	KANK1									ATXN10
RAB30	ELAVL2									RAB30
PHF6	NCS1									PHF6
ARL8B	TESK1									ARL8B
LEMD3	FUBP3									LEMD3
CPT1A	CREB3									CPT1A
TTC37	RGP1									TTC37
MAN1A2	MPDZ									MAN1A2
RICTOR	DDX58									RICTOR
IMPAD1	EDF1									IMPAD1
VPS4B	PIP5K1B									VPS4B
CLINT1	GLIS3									CLINT1
UBQLN2	BAG1									UBQLN2
RIF1	RAPGEF1									RIF1
PNPT1	NPDC1									PNPT1
MRPL18	SETX									MRPL18
MAP3K14	ABCA2									MAP3K14
ARMC2	UBE2R2									ARMC2
LCORL	ABHD17B									LCORL
APAF1	EXOSC3									APAF1
MPP5	ZFAND5									MPP5
RAB11FIP2	DVL1									RAB11FIP2
NOVA1	CCNJ									NOVA1
RBAK	GATA3									RBAK
ARL15	ATRNL1									ARL15
MYO1D	PHYH									MYO1D
CMSS1	DNMBP									CMSS1
MUS81	RAB11FIP2									MUS81
ITGB4	ERLIN1									ITGB4
DDB2	EIF3A									DDB2
CAT	DDX50									CAT
ATPAF1	MAPK8									ATPAF1
TPBG	SEC23IP									TPBG
INTS4	ATE1									INTS4
RBM22	PLEKHA1									RBM22
MTFMT	PALD1									MTFMT
WRB	UNC5B									WRB
DDRGK1	CDH23									DDRGK1
GMPPA	MICU1									GMPPA
EEF1A2	PPP3CB									EEF1A2
RDH13	CCSER2									RDH13
CLTC	ACTA2									CLTC
CARS	C10orf2									CARS
PTMS	LZTS2									PTMS
CSNK1A1L	SFXN3									CSNK1A1L
LUC7L3	KAZALD1									LUC7L3
TJP1	NPM3									TJP1
FDFT1	TNKS2									FDFT1
CDKN2A	GBF1									CDKN2A
AKR1C3	ARHGAP21									AKR1C3
PNPLA8	CPEB3									PNPLA8
S100A11	FBXL15									S100A11
IER3IP1	CUEDC2									IER3IP1
FSTL1	ANKRD26									FSTL1
SLC38A5	ACBD5									SLC38A5
ATP6V1H	LARP4B									ATP6V1H
ITGB5	GTPBP4									ITGB5
SRSF2	EDRF1									SRSF2
SLC7A11	BCCIP									SLC7A11
ANXA2	MTPAP									ANXA2
DDX17	SH3PXD2A									DDX17
RAB2A	PITRM1									RAB2A
FOXK1	MAP3K8									FOXK1
TMOD3	DKK1									TMOD3
PSME4	EBF3									PSME4
ZNF384	GLRX3									ZNF384
GNAS	FAM208B									GNAS
SNTB2	SMC3									SNTB2
TMTC3	SHOC2									TMTC3
ASPH	TFAM									ASPH
INTS8	CCDC6									INTS8
CPD	CUL2									CPD
EGFR	CCNY									EGFR
SRPK2	UBE2S									SRPK2
STAG2	RPL28									STAG2
IRF2BP2	ZMIZ1									IRF2BP2
TPRKB	DNAJC12									TPRKB
VPS36	PPIF									VPS36
VCAM1	PBLD									VCAM1
SMAD3	TSPAN14									SMAD3
TTF1	CYP2C18									TTF1
FAM91A1	NUFIP2									FAM91A1
CEP83	RPL19									CEP83
MARF1	FBXL20									MARF1
CDC40	UBTF									CDC40
DCUN1D2	PSMD3									DCUN1D2
KLHL5	CASC3									KLHL5
AGO4	SEPT4									AGO4
HBP1	MTMR4									HBP1
WWC1	TRIM37									WWC1
GOLT1B	DHX40									GOLT1B
PALD1	KPNB1									PALD1
DBN1	GOSR2									DBN1
HSD17B7	RPS6KB1									HSD17B7
NSUN5	CDK5RAP3									NSUN5
TPP2	CBX1									TPP2
UAP1	RECQL5									UAP1
OXNAD1	INTS2									OXNAD1
SSSCA1	CAMTA2									SSSCA1
PHGDH	MED13									PHGDH
CCND1	ENO3									CCND1
ALDH3A2	PFN1									ALDH3A2
CDK2	RASD1									CDK2
SGPL1	RAI1									SGPL1
TSPAN3	NUP88									TSPAN3
ANPEP	C1QBP									ANPEP
AGRN	BLMH									AGRN
GNL3L	CPD									GNL3L
VANGL1	CCDC47									VANGL1
RTFDC1	FTSJ3									RTFDC1
WNT5A	AKAP10									WNT5A
MEST	SMARCD2									MEST
TRIM24	SYNGR2									TRIM24
CDH6	B9D1									CDH6
MMS22L	UTP6									MMS22L
SKIV2L2	DDX5									SKIV2L2
CCR9	C17orf75									CCR9
DR1	CYTH1									DR1
RSF1	LGALS3BP									RSF1
ANTXR1	CCL2									ANTXR1
SEPT11	PEX12									SEPT11
HNRNPA3	KAT2A									HNRNPA3
CXCL8	RAB5C									CXCL8
ZNF83	CNTNAP1									ZNF83
PHF14	PPP1R9B									PHF14
TBC1D8B	COL1A1									TBC1D8B
INPP5F	VAT1									INPP5F
ARPC3	LRRC59									ARPC3
KRCC1	HDAC5									KRCC1
FAM177A1	ABCC3									FAM177A1
UBTD2	LUC7L3									UBTD2
PAK2	MPP2									PAK2
SLC33A1	SMURF2									SLC33A1
ZNF28	DUSP3									ZNF28
MCM8	HLF									MCM8
SMARCA4	SLC16A6									SMARCA4
TCF12	PRKAR1A									TCF12
UBQLN1	YWHAE									UBQLN1
MOV10	MMD									MOV10
FAM120A	DPH1									FAM120A
FAM96B	DHRS7B									FAM96B
FKBP3	WSB1									FKBP3
NEUROG1	SLC9A3R1									NEUROG1
EPRS	VTN									EPRS
CDH2	TNFAIP1									CDH2
CDH13	TMEM97									CDH13
ATP13A1	PMP22									ATP13A1
EIF3F	SUPT6H									EIF3F
NUP62	RAB34									NUP62
GCLC	PHF12									GCLC
LSM3	TMEM33									LSM3
HTRA1	GABRA4									HTRA1
CDK4	SLAIN2									CDK4
EPB41L2	OCIAD1									EPB41L2
COG2	USP46									COG2
CCT2	CHIC2									CCT2
NUCKS1	NMU									NUCKS1
INTS10	KIAA1211									INTS10
STX5	LAMTOR3									STX5
CIAO1	NFKB1									CIAO1
GLG1	MANBA									GLG1
TROVE2	UBE2D3									TROVE2
ARGLU1	ELF2									ARGLU1
CALU	TBC1D9									CALU
RAD23B	INPP4B									RAD23B
PYGL	GAB1									PYGL
KIF14	KLHL2									KIF14
POLR2C	CPE									POLR2C
TPD52	WFS1									TPD52
MTHFD2	GRPEL1									MTHFD2
RNF2	GAR1									RNF2
LTN1	CLCN3									LTN1
TMEM33	GALNT7									TMEM33
GSK3B	DHX15									GSK3B
ADAM10	TRIM2									ADAM10
ERBIN	FBXW7									ERBIN
CCL2	TBC1D19									CCL2
NFKB1	WHSC1									NFKB1
IL6	SH3D19									IL6
CD36	STIM2									CD36
RREB1	NKX3-2									RREB1
ZKSCAN5	MFSD10									ZKSCAN5
ZNF611	GLRB									ZNF611
ZNF273	RAPGEF2									ZNF273
PDCD4	SNX25									PDCD4
VPS18	UFSP2									VPS18
NSD3	KLF3									NSD3
MASTL	KLHL5									MASTL
MYBL1	NCAPG									MYBL1
GATM	UGDH									GATM
E2F2	CRYAB									E2F2
FAM135A	HTATIP2									FAM135A
C3orf18	CTSC									C3orf18
ARL6IP5	CCDC34									ARL6IP5
SHANK2	ELP4									SHANK2
PIK3R1	ZPR1									PIK3R1
VHL	MTCH2									VHL
[truncated: 10,698 more rows]

## Sheet: Validated 40s
mirTarbase (7 862)	Tarbase (12 785)									VALIDATED (14320)
CADM1	AF086511									CADM1
ARID1A	AK022044									ARID1A
IGF1R	AK026784									IGF1R
ZCCHC2	AK057704									ZCCHC2
SNRPB	ALK7									SNRPB
APP	ALP									APP
RBM27	BG547557									RBM27
DLC1	Bcl-2									DLC1
FNDC3A	C-Raf									FNDC3A
KPNA2	CD42a									KPNA2
SCAMP1	CD61									SCAMP1
RAD23B	CIQTNF5									RAD23B
SMC3	CSN1									SMC3
KAT7	CSN6									KAT7
SMARCA5	CSN8									SMARCA5
ANP32B	DNAPTP6									ANP32B
POU2F1	TSPAN6									POU2F1
ZFYVE21	DPM1									ZFYVE21
MT2A	C1orf112									MT2A
HMGXB4	FUCA2									HMGXB4
HMGB2	NFYA									HMGB2
CCNB1	STPG1									CCNB1
LYRM2	ENPP4									LYRM2
TP53INP1	SEMA3F									TP53INP1
GABRB3	CFTR									GABRB3
CES3	ANKIB1									CES3
MRPS21	CYP51A1									MRPS21
URM1	KRIT1									URM1
PCGF3	LAP3									PCGF3
MANBAL	CD99									MANBAL
HAT1	HS3ST1									HAT1
FHL2	MAD1L1									FHL2
CKS2	LASP1									CKS2
CAD	SNX11									CAD
ARL10	M6PR									ARL10
AGPAT5	DBNDD1									AGPAT5
RAB5C	ALS2									RAB5C
UBASH3B	CFLAR									UBASH3B
RTL8A	TFPI									RTL8A
SKIL	NDUFAF7									SKIL
MAP7	RBM5									MAP7
HMGA2	SLC7A2									HMGA2
FBXL3	ARF5									FBXL3
FKBP14	SARM1									FKBP14
CALM2	POLDIP2									CALM2
TMPRSS12	PLXND1									TMPRSS12
TOP1MT	AK2									TOP1MT
MYO10	FKBP4									MYO10
SCAMP2	KDM1A									SCAMP2
VEZF1	RBM6									VEZF1
PTP4A1	RECQL									PTP4A1
NCL	ARHGAP33									NCL
KLHL15	PDK4									KLHL15
INCENP	SLC25A13									INCENP
RPS3	ST7									RPS3
STARD8	CDC27									STARD8
USMG5	CALCR									USMG5
LMNB2	HCCS									LMNB2
CITED2	PRSS22									CITED2
ABI2	UPF1									ABI2
C17orf58	SKAP2									C17orf58
GPR141	SLC25A5									GPR141
TRA2B	CCDC109B									TRA2B
RBM23	POLR2J									RBM23
DOCK7	DHX33									DOCK7
SEL1L3	THSD7A									SEL1L3
PIAS1	LIG3									PIAS1
NDUFS1	RPAP3									NDUFS1
C16orf52	AC004381.6									C16orf52
ACSM2B	CIAPIN1									ACSM2B
DENND5B	SPPL2B									DENND5B
LHFPL6	PRKAR2B									LHFPL6
PTPRF	MSL3									PTPRF
JAG2	CREBBP									JAG2
RAB3IP	BZRAP1									RAB3IP
KCNB1	WDR54									KCNB1
EPHX4	CROT									EPHX4
GNAT1	ABCB4									GNAT1
OLR1	KMT2E									OLR1
ZMIZ1	RHBDD2									ZMIZ1
ZNF107	IBTK									ZNF107
ZNF117	ZNF195									ZNF117
WAC	MYCBP2									WAC
TMEM136	FBXL3									TMEM136
FYN	ITGA3									FYN
BACH2	ZFX									BACH2
RAPH1	LAMP2									RAPH1
BCL2L1	ITGA2B									BCL2L1
CLUH	GDE1									CLUH
DAZAP2	C19orf60									DAZAP2
HMGB1	KRT33A									HMGB1
ZNF704	MAP3K14									ZNF704
ABHD12	ABCC8									ABHD12
ERN1	TMEM132A									ERN1
NFIX	AP2B1									NFIX
PRRC2C	ZNF263									PRRC2C
ACSM2A	TNFRSF12A									ACSM2A
KLF7	MAP3K9									KLF7
SLC44A1	BAIAP2L1									SLC44A1
TSC22D2	KDM7A									TSC22D2
USP28	ETV1									USP28
ZNF286B	AGK									ZNF286B
MECR	ALDH3B1									MECR
HNRNPM	TTC22									HNRNPM
SHOC2	FARP2									SHOC2
LCOR	GGCT									LCOR
WEE1	DBF4									WEE1
WNK1	TBXA2R									WNK1
RNF11	IFRD1									RNF11
EIF4A2	COX10									EIF4A2
SEC24A	GTF2IRD1									SEC24A
PPIL4	PAF1									PPIL4
GSK3B	ARSD									GSK3B
LDLR	ADIPOR2									LDLR
MSMO1	UPP2									MSMO1
CREBRF	PRSS21									CREBRF
HBP1	PROM1									HBP1
TOR1AIP2	CCDC124									TOR1AIP2
RORA	PAFAH1B1									RORA
CREBZF	NOS2									CREBZF
SYF2	KIAA0100									SYF2
TES	GAS7									TES
ZNF181	TRAPPC6A									ZNF181
MRPL35	MATK									MRPL35
SRI	CD79B									SRI
IRF2BP2	ST7L									IRF2BP2
ARAP2	RPUSD1									ARAP2
MTFR1	RHBDF1									MTFR1
BTG1	LUC7L									BTG1
ACVR2B	CACNA2D2									ACVR2B
ASB11	PIGQ									ASB11
UBXN2B	CRAMP1L									UBXN2B
ARID1B	TEAD3									ARID1B
ZNF652	SELE									ZNF652
SENP1	DNAJC11									SENP1
ADH1B	MYLIP									ADH1B
PHF8	NOX1									PHF8
NRBF2	E2F2									NRBF2
MYADM	PSMB1									MYADM
FZD5	JARID2									FZD5
E2F8	CDK11A									E2F8
CREB1	NADK									CREB1
ZNF256	TFAP2B									ZNF256
ABCC4	DLEC1									ABCC4
OCIAD1	CYTH3									OCIAD1
PPP1R10	ADAM22									PPP1R10
ALG10B	SYPL1									ALG10B
PPIL3	CYB561									PPIL3
BRI3BP	SPAG9									BRI3BP
CDKN1B	CELSR3									CDKN1B
MGAT4C	AASS									MGAT4C
RBM12B	MPND									RBM12B
NCOA7	MGST1									NCOA7
GABRG1	NFIX									GABRG1
ZNF264	ST3GAL1									ZNF264
SLC16A14	IL32									SLC16A14
AASDHPPT	PKD1									AASDHPPT
ACP1	MAPK8IP2									ACP1
ZNF136	MED24									ZNF136
SLC35A5	RHOBTB2									SLC35A5
SIPA1L2	HEATR5B									SIPA1L2
PCTP	SEC62									PCTP
DSG2	RPS20									DSG2
NOLC1	CSDE1									NOLC1
PGGT1B	UBE3C									PGGT1B
DLX2	REV3L									DLX2
CSTF2	PAX7									CSTF2
KANSL1L	MASP2									KANSL1L
TTC33	POMT2									TTC33
MDM2	VTA1									MDM2
RPS16	MLXIPL									RPS16
CD99	BAZ1B									CD99
GPRIN3	SPRTN									GPRIN3
DUSP6	DYRK4									DUSP6
GREM1	ZNF207									GREM1
ZNF585A	UQCRC1									ZNF585A
POLA2	STARD3NL									POLA2
PAPOLG	CD9									PAPOLG
RUVBL2	HHATL									RUVBL2
PURA	NCAPD2									PURA
MSH6	IFFO1									MSH6
USF3	GIPR									USF3
BRPF3	NISCH									BRPF3
AFAP1	STAB1									AFAP1
PHKA1	FUZ									PHKA1
DIP2A	IDS									DIP2A
RS1	ZNF200									RS1
MYOM2	CD4									MYOM2
SFT2D3	LRRC23									SFT2D3
COPB2	HFE									COPB2
ALDH1A3	FYN									ALDH1A3
ZNF800	HIVEP2									ZNF800
TM4SF1	TCEB3									TM4SF1
SPAG9	LYPLA2									SPAG9
SEMA4D	MRC2									SEMA4D
RUFY2	NME2									RUFY2
MBNL1	SLC6A7									MBNL1
KLF10	BTBD7									KLF10
ITGA3	MKS1									ITGA3
ANAPC16	ABHD5									ANAPC16
ZNF546	AKAP8L									ZNF546
C1orf52	MBTD1									C1orf52
NDUFAF7	UTP18									NDUFAF7
MYBPC3	RNF216									MYBPC3
EN1	TTC19									EN1
HNRNPU	PTBP1									HNRNPU
SGMS1	SYT7									SGMS1
LUZP1	LARS2									LUZP1
SMAD2	PIK3C2A									SMAD2
CNKSR2	PLAUR									CNKSR2
LANCL3	ANLN									LANCL3
LEPROTL1	WIZ									LEPROTL1
HNRNPUL1	RABGAP1									HNRNPUL1
SGK1	QPCTL									SGK1
CBFB	PPP5C									CBFB
DNAJA2	CEP68									DNAJA2
E2F3	MAP4K3									E2F3
ZFP3	ZBTB32									ZFP3
ABCB5	TYROBP									ABCB5
NUDT3	TMEM159									NUDT3
CEPT1	BRCA1									CEPT1
ZNF701	CD22									ZNF701
TIMM8B	SEMA3B									TIMM8B
CNBP	MBTPS2									CNBP
ZNF525	PRICKLE3									ZNF525
CNIH4	EXTL3									CNIH4
EIF2A	NR1H4									EIF2A
PHKB	ELOVL5									PHKB
CASTOR2	ALOX5									CASTOR2
CMSS1	CALCOCO1									CMSS1
TMC7	UBR7									TMC7
NAPEPLD	MAP4K5									NAPEPLD
TMEM251	EHD3									TMEM251
LRRC57	PSMC4									LRRC57
C16orf87	MAN2B2									C16orf87
SEMA5A	CLDN11									SEMA5A
KATNAL1	SLC25A39									KATNAL1
TPT1	MVP									TPT1
TRIM13	NUB1									TRIM13
NPY4R	PGM3									NPY4R
AGO1	CLK1									AGO1
SRSF11	RNF14									SRSF11
ENTPD7	DNASE1L1									ENTPD7
STX16	HEBP1									STX16
THYN1	GPRC5A									THYN1
TASP1	TACC3									TASP1
SRSF7	UFL1									SRSF7
SLFN5	POLA2									SLFN5
CDCP1	CAPN1									CDCP1
STOM	MDH1									STOM
FAM161B	SLC30A9									FAM161B
NUP205	COX15									NUP205
OSMR	CCDC88C									OSMR
MRPL3	YAF2									MRPL3
ASPA	ZMYND11									ASPA
ERP44	DPEP1									ERP44
EMX1	BID									EMX1
RRP8	MATR3									RRP8
ARFGEF3	NPC1L1									ARFGEF3
STRIP2	XYLT2									STRIP2
PACSIN1	RGPD5									PACSIN1
DUSP4	NUDCD3									DUSP4
GABRB1	ISL1									GABRB1
CKS1B	CHDH									CKS1B
ZNHIT3	GLT8D1									ZNHIT3
ACTBL2	ATP2C1									ACTBL2
SOX3	SLC38A5									SOX3
PRAMEF7	RALBP1									PRAMEF7
PRAMEF8	RUFY3									PRAMEF8
BCL2L13	WWTR1									BCL2L13
POFUT2	AGPS									POFUT2
SYT9	CXorf56									SYT9
ZHX3	ATP1A2									ZHX3
TENM4	TTC27									TENM4
PAX8	VSIG2									PAX8
NECTIN3	PHLDB1									NECTIN3
PGM2L1	CYP24A1									PGM2L1
PPTC7	PRDM11									PPTC7
ZNF576	SYT13									ZNF576
OXGR1	SNAI2									OXGR1
SLC25A12	CD74									SLC25A12
XPO4	ZRANB1									XPO4
SYPL1	NCDN									SYPL1
HIST1H3J	GPR124									HIST1H3J
PKNOX1	ZFP64									PKNOX1
PPP1CB	MNAT1									PPP1CB
ZFP36L1	SAMD4A									ZFP36L1
GTF2E2	RUNX3									GTF2E2
MED19	MRE11A									MED19
LNPK	PLEKHB1									LNPK
LRIG3	SERPINB1									LRIG3
CNN3	SLC7A9									CNN3
TRIM4	SPAST									TRIM4
PURG	NRXN3									PURG
ZNF616	OSBPL5									ZNF616
FOXO3	AQR									FOXO3
SON	CPS1									SON
HIVEP3	FHL1									HIVEP3
TAZ	NLRP2									TAZ
RAP2A	RNF10									RAP2A
AREL1	ZDHHC6									AREL1
LEAP2	GRAMD1B									LEAP2
PLCXD3	RNH1									PLCXD3
ZBTB25	NDUFS1									ZBTB25
DHCR24	RB1CC1									DHCR24
CXCL3	ERP44									CXCL3
VLDLR	ALAS1									VLDLR
BMPR2	BIRC3									BMPR2
CCDC18	AKAP11									CCDC18
NGRN	SNAPC1									NGRN
IL1RAPL1	STRAP									IL1RAPL1
CXCL8	ABCC2									CXCL8
BLCAP	PLEKHO1									BLCAP
CAPNS1	GCLM									CAPNS1
GNG5	UBR2									GNG5
PRR13	EHD2									PRR13
CNRIP1	DEPDC1									CNRIP1
HOMER2	CCDC28A									HOMER2
NAT9	RRAGD									NAT9
IDH3B	HSF2									IDH3B
NFAT5	PHF20									NFAT5
CD274	HSD17B6									CD274
DNAJC5G	NCAPH2									DNAJC5G
ZMYM2	TOMM34									ZMYM2
LIFR	SEC63									LIFR
CEBPD	KPNA6									CEBPD
HIST1H2BK	VIM									HIST1H2BK
MTRF1L	FAS									MTRF1L
ZBTB39	RNASET2									ZBTB39
SLC22A23	CD44									SLC22A23
EREG	AGPAT4									EREG
PROX2	SLAMF7									PROX2
LSAMP	BTN3A1									LSAMP
ISY1-RAB43	PRKCH									ISY1-RAB43
KANK4	INSRR									KANK4
CCDC140	IFNGR1									CCDC140
GLO1	B4GALT7									GLO1
SIKE1	TNFRSF1B									SIKE1
XIAP	VEZT									XIAP
CSRP3	POU2F2									CSRP3
PAPLN	TBPL1									PAPLN
ZNF664	ARNTL2									ZNF664
TMEM105	BCLAF1									TMEM105
NODAL	SLC39A9									NODAL
TNFSF15	TFB1M									TNFSF15
PRR15	RABEP1									PRR15
APOH	HMGB3									APOH
TNPO1	NUP160									TNPO1
PTPRT	BAK1									PTPRT
CSNK2A1	IKZF2									CSNK2A1
ACAP2	GRN									ACAP2
ZNF490	FAM13B									ZNF490
EDARADD	CENPQ									EDARADD
FPR1	SARS									FPR1
IMMP2L	RANBP3									IMMP2L
TRIM10	ARID4A									TRIM10
HORMAD2	TSSC1									HORMAD2
PTGDR2	PNPLA6									PTGDR2
SLC27A4	ALG1									SLC27A4
TBCA	ZCCHC8									TBCA
GPR180	ABCF2									GPR180
ARL3	CHPF2									ARL3
MICB	LRRC7									MICB
PER2	FUT8									PER2
ALDOA	UBA6									ALDOA
BCLAF3	GAB2									BCLAF3
ENAH	ATP6V0A1									ENAH
RETSAT	PIAS1									RETSAT
RAB3C	SLC4A7									RAB3C
PEBP1	APBA2									PEBP1
TRMT5	MAP2K3									TRMT5
CYB561D1	TMSB10									CYB561D1
TMEM67	ASTE1									TMEM67
SLITRK4	RNF19A									SLITRK4
GJB1	PEX3									GJB1
SNED1	GABARAPL2									SNED1
MTMR7	MYOC									MTMR7
FAM163A	FAM136A									FAM163A
TMEM151A	VCL									TMEM151A
ZNF585B	DEPDC1B									ZNF585B
CD109	DAPK2									CD109
PDE3A	NSMAF									PDE3A
PIP5K1C	ADSS									PIP5K1C
COLEC10	TIMP2									COLEC10
MC2R	RFC1									MC2R
GPR146	TBC1D23									GPR146
SNAP25	CUL3									SNAP25
PDCD10	MYOM2									PDCD10
CBX6	CYP46A1									CBX6
PLCG1	ZZZ3									PLCG1
TRAF7	SLC18A1									TRAF7
RPL13A	USP2									RPL13A
NFATC3	FLT4									NFATC3
PSMB5	NSUN2									PSMB5
GPD1	MFAP3									GPD1
CCNE1	MRI1									CCNE1
CDK2	HOXC8									CDK2
DICER1	PI4K2B									DICER1
CAV1	BOD1L1									CAV1
KLF4	MAT2B									KLF4
DAPK1	TLL1									DAPK1
PTEN	EDC4									PTEN
CYP2C8	TRIO									CYP2C8
TIMP3	VCAN									TIMP3
ID2	CLEC16A									ID2
SCAF1	CDH1									SCAF1
NSF	SKIV2L2									NSF
ARF6	FAM65A									ARF6
MEX3C	RAI14									MEX3C
MTF1	SOX30									MTF1
ING1	PNKP									ING1
ZBTB8A	PHLPP2									ZBTB8A
SPATS2	SPDL1									SPATS2
EDC3	STAU2									EDC3
SYS1	PQLC2									SYS1
ZNF606	RTN4R									ZNF606
ADGRL1	PHF23									ADGRL1
FLCN	CDH10									FLCN
SLC52A2	INPP4A									SLC52A2
IVNS1ABP	RAB27B									IVNS1ABP
OIP5	PSMA4									OIP5
CEP55	LSG1									CEP55
TMEM100	TNC									TMEM100
SLC39A10	FAM65C									SLC39A10
RPS6KB1	TDP1									RPS6KB1
BFAR	AIFM2									BFAR
NIN	C2orf83									NIN
STK40	SPATA7									STK40
ZRANB1	MED17									ZRANB1
ENPP4	RETSAT									ENPP4
KLHL18	CAPG									KLHL18
C20orf27	AP2S1									C20orf27
KCNG3	TG									KCNG3
MAP3K7	ADAM28									MAP3K7
CAAP1	BARX2									CAAP1
ATG9A	DCUN1D1									ATG9A
KIF5B	JADE2									KIF5B
SMAD7	ZIC2									SMAD7
FAM171A1	LCP2									FAM171A1
ZNRF3	ADRB1									ZNRF3
CDC25A	CUL7									CDC25A
SDCBP	CTNNA1									SDCBP
LATS1	PHKA2									LATS1
GATAD2A	CNTLN									GATAD2A
IGSF3	EPHA3									IGSF3
ABL2	HSPA5									ABL2
PRDM4	DSG2									PRDM4
GOPC	GEMIN8									GOPC
HNRNPA2B1	OFD1									HNRNPA2B1
RIMS3	MAGEC2									RIMS3
UBN2	PREX2									UBN2
AVL9	WDR37									AVL9
NDEL1	YTHDC2									NDEL1
SUN2	CTPS2									SUN2
SALL1	ATP6V1H									SALL1
ZNRF2	POLR2B									ZNRF2
DNAJB4	FAM214A									DNAJB4
YTHDC1	ARAP2									YTHDC1
N4BP1	TPR									N4BP1
ATP13A3	KIAA0556									ATP13A3
ZHX1	XK									ZHX1
ZBTB34	ANO2									ZBTB34
INSIG1	C12orf4									INSIG1
SRSF1	SCML1									SRSF1
IFT74	WWC3									IFT74
MIS18BP1	FAM184B									MIS18BP1
RIF1	MAP4									RIF1
LARP4B	GOPC									LARP4B
STAMBPL1	USP28									STAMBPL1
PHC3	HDAC9									PHC3
BCKDK	TSPAN17									BCKDK
C11orf58	NOP16									C11orf58
YAF2	RRM2B									YAF2
LAMP2	ZNF800									LAMP2
FAM98A	SNX29									FAM98A
FMC1	LMO3									FMC1
NUFIP2	MRPS10									NUFIP2
USP42	RSF1									USP42
ARL4C	VPS13D									ARL4C
FURIN	CELF2									FURIN
FAM122B	FAM120A									FAM122B
SLC25A39	KITLG									SLC25A39
TLE4	ERCC8									TLE4
CDV3	ADAMTS6									CDV3
AEBP2	H6PD									AEBP2
YIF1B	VAMP3									YIF1B
FAM122A	TNFRSF9									FAM122A
FAM89A	EPN3									FAM89A
HOXA3	LTBP1									HOXA3
ITM2C	RCN1									ITM2C
SVIP	ELN									SVIP
DMTF1	RFC2									DMTF1
HIST2H2BE	ARID1B									HIST2H2BE
HOXC10	CLPTM1L									HOXC10
VEZT	NEDD4L									VEZT
GLRX	PPP1R3F									GLRX
SIRT4	HEXB									SIRT4
RECK	PTCD2									RECK
ATP5G3	KIAA2022									ATP5G3
SLC6A9	JKAMP									SLC6A9
PRKAR2A	DKK3									PRKAR2A
MYO5A	NFE2L3									MYO5A
AADAT	MCUR1									AADAT
PPP1R12C	LIMA1									PPP1R12C
RPRD1B	SLC4A8									RPRD1B
PDE4D	LAMC3									PDE4D
ABCF2	MAPK9									ABCF2
ANKFY1	COL23A1									ANKFY1
GABARAPL1	BCAR1									GABARAPL1
AP2A1	FAM160A2									AP2A1
PPP6R3	HERPUD1									PPP6R3
G3BP2	HOMER3									G3BP2
SAV1	RAD51									SAV1
PPP1R11	POLQ									PPP1R11
RAB1B	PIK3CB									RAB1B
KPNA1	THOC3									KPNA1
SLC35B2	HEBP2									SLC35B2
SMARCE1	MPHOSPH9									SMARCE1
CYB561A3	PLEKHA5									CYB561A3
CARD10	SIKE1									CARD10
PLPBP	RRP12									PLPBP
TMCC1	FNIP2									TMCC1
CLIP1	MSMO1									CLIP1
SNX16	TTC17									SNX16
CUL4A	ALX4									CUL4A
ATG14	FOXN3									ATG14
DYRK2	AKR7A2									DYRK2
ZNF622	MRTO4									ZNF622
PIP4P1	USE1									PIP4P1
RNMT	NRIP2									RNMT
MTHFR	AP5M1									MTHFR
CDK17	TRAPPC3									CDK17
PRKAB2	THRAP3									PRKAB2
POLD3	LY75									POLD3
RIC1	ARID4B									RIC1
ITGA2	OPN3									ITGA2
XPO7	KIF1B									XPO7
KCNC4	FOXC1									KCNC4
RUNX1T1	SYNE2									RUNX1T1
TNRC6B	PLEKHH1									TNRC6B
UBE2Q1	ATP9A									UBE2Q1
HELZ	CHRDL2									HELZ
PLSCR4	FAM168A									PLSCR4
PLAG1	RELT									PLAG1
CPEB2	GALC									CPEB2
NUP50	NOP58									NUP50
WNT3A	SZRD1									WNT3A
GGA3	KCNH2									GGA3
PAG1	CUL1									PAG1
CCT3	FAM114A2									CCT3
JAKMIP2	CYFIP2									JAKMIP2
AXIN2	TAB2									AXIN2
ASH1L	GINM1									ASH1L
TLK1	EIF2AK2									TLK1
DESI1	USP36									DESI1
FGF2	KMT2C									FGF2
PAGR1	PUM2									PAGR1
DIEXF	MRPL43									DIEXF
RAD51	ITIH1									RAD51
IFNGR2	C4orf27									IFNGR2
HOXD13	ZFR									HOXD13
MAP4	ZNF280C									MAP4
EXD2	RC3H2									EXD2
RAB23	DCBLD2									RAB23
TWNK	SOAT1									TWNK
GNB1	PKP2									GNB1
SLC35A4	MSH4									SLC35A4
FEM1C	PRDM1									FEM1C
MED13	PITHD1									MED13
SF3A1	MTA3									SF3A1
CALU	USP13									CALU
BCL2	ATP11B									BCL2
OSBPL3	LAMC2									OSBPL3
MLLT6	CDK14									MLLT6
EPC1	SEC61A1									EPC1
CAMSAP1	PPP1R12A									CAMSAP1
GTPBP1	RASGRF1									GTPBP1
CNNM2	CAMK2B									CNNM2
CDADC1	POLR3E									CDADC1
RSL1D1	ATP2B4									RSL1D1
ALG2	ZC3H11A									ALG2
ARL8A	RIOK2									ARL8A
SF3A3	YIPF1									SF3A3
SOWAHC	NDC1									SOWAHC
CYP26B1	UNKL									CYP26B1
PNPLA6	TBXAS1									PNPLA6
CPSF7	PARP12									CPSF7
UBE2R2	ALDH18A1									UBE2R2
CKAP5	TARBP1									CKAP5
ZFHX3	GATB									ZFHX3
DNAJC9	MXD1									DNAJC9
CAMKK2	CDK17									CAMKK2
RNF144B	SLC2A3									RNF144B
EFNB2	CTDP1									EFNB2
CA12	STYK1									CA12
RFK	WNK1									RFK
FKBP1A	CCAR1									FKBP1A
TMEM43	OGFR									TMEM43
GNS	GNA15									GNS
IPPK	CREB3L3									IPPK
GOLT1B	PIGV									GOLT1B
NUMB	PTPRU									NUMB
SPRED1	SNRNP40									SPRED1
TFAP2A	COL11A1									TFAP2A
PTPN3	QSER1									PTPN3
RNF217	MPC1									RNF217
SETD1B	BCAT1									SETD1B
HAUS3	HDAC7									HAUS3
STK38	LZTS1									STK38
SLC9A6	PRDM6									SLC9A6
TMEM255A	SPAG4									TMEM255A
MYO5B	NCKAP1									MYO5B
EN2	MRPS35									EN2
SH3BP5	GUCY1B3									SH3BP5
STK33	SFSWAP									STK33
NAA15	TNK2									NAA15
CDCA4	MON2									CDCA4
MIB1	GPBP1									MIB1
PAQR3	DGAT2									PAQR3
C2orf42	ZNF112									C2orf42
C1orf21	CS									C1orf21
TBC1D12	ELMO2									TBC1D12
CFAP45	WAPAL									CFAP45
USP15	VMP1									USP15
MTMR4	APPBP2									MTMR4
E2F7	POLD1									E2F7
CDC37L1	EIF4B									CDC37L1
UBFD1	SLC6A16									UBFD1
EXOC5	SPHK2									EXOC5
TPD52	RPL18									TPD52
ZYX	CA11									ZYX
SPATS2L	ISOC2									SPATS2L
CAPZA2	U2AF2									CAPZA2
C16orf72	EPN1									C16orf72
SYNJ1	MED29									SYNJ1
GCC1	AHRR									GCC1
PHF19	GSC2									PHF19
PDK4	ZNF275									PDK4
VPS4A	MTMR1									VPS4A
KIF5A	GPC1									KIF5A
FBXW7	RNF4									FBXW7
AGFG1	CASP8									AGFG1
CDK6	TM7SF3									CDK6
YWHAH	WISP2									YWHAH
PPP6C	DMRT3									PPP6C
TK1	ST3GAL6									TK1
RPN1	NGFR									RPN1
POMGNT1	TAF2									POMGNT1
MYB	HIPK2									MYB
SNCG	TNPO3									SNCG
OPRM1	RFXANK									OPRM1
PLEKHA1	CTSA									PLEKHA1
ZDHHC16	SUGP2									ZDHHC16
TARBP2	SLC12A2									TARBP2
MTFR1L	SNX24									MTFR1L
FCF1	EYA2									FCF1
ARIH1	CNN2									ARIH1
SNTB2	ABCA7									SNTB2
UBR3	BTBD1									UBR3
B3GNT2	FAR2									B3GNT2
ACTR2	BCAS1									ACTR2
SLAIN2	POU1F1									SLAIN2
PLEKHF2	SBNO2									PLEKHF2
OGT	PMS1									OGT
FGFRL1	HMG20B									FGFRL1
SLC30A7	CALCRL									SLC30A7
PAFAH1B2	TAF11									PAFAH1B2
HIC2	ANKS1A									HIC2
CAB39	AP3D1									CAB39
FZD6	ZNF76									FZD6
ZNF449	UHRF1BP1									ZNF449
CDC42SE2	GNAI3									CDC42SE2
NUCKS1	IPO5									NUCKS1
PPP2R5C	OAT									PPP2R5C
FAM103A1	WDR3									FAM103A1
SLCO3A1	PKN2									SLCO3A1
MTMR3	TRAM2									MTMR3
RAB10	NTN1									RAB10
PIK3R1	MCM10									PIK3R1
VCAN	DGKA									VCAN
ALDH3B1	ERBB3									ALDH3B1
EFTUD2	ANKRD44									EFTUD2
IDH3A	KARS									IDH3A
DOCK11	ADAT1									DOCK11
ZBTB38	PDIA5									ZBTB38
TBPL1	TBC1D22B									TBPL1
STX6	NDUFB4									STX6
RNF168	SPEN									RNF168
REL	MYLK									REL
RAD21	ZC3H15									RAD21
MT1E	MAP2K4									MT1E
JOSD1	TMEM206									JOSD1
GOLGA8B	SNAP91									GOLGA8B
MPLKIP	SLK									MPLKIP
SEMA6A	CYB5R4									SEMA6A
CD180	COL17A1									CD180
RPSAP58	GSTO2									RPSAP58
ORC4	SEC61A2									ORC4
ODF2L	TLE2									ODF2L
DNAJA1	ASB1									DNAJA1
L2HGDH	FAM107B									L2HGDH
SREK1	TBC1D1									SREK1
RBBP6	CDK13									RBBP6
CSNK1G3	MTHFD2									CSNK1G3
ATG12	SLC9A7									ATG12
RCC1	FOXJ2									RCC1
MRPL51	YBX1									MRPL51
PRR14L	PDE4A									PRR14L
PPIG	PPP2R5A									PPIG
PDZD8	ELAVL1									PDZD8
KIF23	TIE1									KIF23
GPCPD1	DIP2B									GPCPD1
ELK4	SMARCD1									ELK4
DHX33	NFYC									DHX33
ZNF273	ZMYND12									ZNF273
MCM7	SLC9A3									MCM7
TRIQK	NGEF									TRIQK
PPP2CA	ASPM									PPP2CA
PAWR	CD84									PAWR
AGO2	ELOVL1									AGO2
TRIM35	MPPED2									TRIM35
NNT	ZBTB11									NNT
SLC2A3	ATXN3									SLC2A3
PPIL1	GOLGA5									PPIL1
PER1	FGFR2									PER1
MYBPC1	LRRC40									MYBPC1
EI24	ISOC1									EI24
MPDU1	EML1									MPDU1
ENPP2	THUMPD1									ENPP2
DST	MSANTD3									DST
FOXC1	KIF26A									FOXC1
BAZ2A	ATG2B									BAZ2A
GSG1	ARFGEF1									GSG1
LRIF1	ZFAT									LRIF1
TMEM170A	MYO9A									TMEM170A
CCDC83	DDX3Y									CCDC83
LIN7C	PFKP									LIN7C
DECR1	IDI1									DECR1
PURB	SP100									PURB
PNISR	KLF6									PNISR
NFIA	PPAP2A									NFIA
HCFC2	NEO1									HCFC2
EML4	TRAM1									EML4
EIF1AX	PHKA1									EIF1AX
AMOT	TNFRSF1A									AMOT
HDDC2	STOML1									HDDC2
ENTPD1	PKM									ENTPD1
FAM229B	DHX29									FAM229B
ZNF100	DNTTIP2									ZNF100
DMPK	TP53BP1									DMPK
SSU72	RRP15									SSU72
DNAJC10	RHOA									DNAJC10
ZBTB10	DHX8									ZBTB10
YRDC	PRKCZ									YRDC
YIPF6	ZFY									YIPF6
UBE2B	IARS2									UBE2B
TM7SF3	SYT1									TM7SF3
TJP1	NAV3									TJP1
TBRG1	IDH3G									TBRG1
TAF13	ROGDI									TAF13
RRAGC	ROCK1									RRAGC
RACGAP1	CBFB									RACGAP1
OTUD7B	HYAL2									OTUD7B
LUC7L	HDAC4									LUC7L
DUSP14	FGFR3									DUSP14
ARGLU1	IFI35									ARGLU1
AGO3	COASY									AGO3
TWF1	PLEKHH3									TWF1
CDK1	MEF2A									CDK1
ZNF680	TFE3									ZNF680
SLC28A1	TBC1D25									SLC28A1
DEPDC1B	ACSL4									DEPDC1B
CCNT1	INPP5A									CCNT1
TGFBR3	GRIPAP1									TGFBR3
POLDIP2	PRR11									POLDIP2
LBR	REEP1									LBR
GNG12	ATP11A									GNG12
CRKL	POLR1A									CRKL
CPEB3	LAPTM4A									CPEB3
PPP1R16B	IP6K2									PPP1R16B
TTLL5	KIF2A									TTLL5
HPRT1	RASGRP2									HPRT1
NUS1	PSME4									NUS1
C9orf62	IFT80									C9orf62
NACC2	ERLEC1									NACC2
GPRC5A	PPP2R5B									GPRC5A
TULP4	PYGM									TULP4
BTLA	PAGE1									BTLA
FAM9C	PITX1									FAM9C
KDELR1	TRPC7									KDELR1
FAM49A	MAST4									FAM49A
GLP2R	GPR116									GLP2R
RPS24	SDK2									RPS24
CKMT1A	NUP133									CKMT1A
ZCCHC14	NUCKS1									ZCCHC14
ADORA3	VPS35									ADORA3
CYSLTR2	DNAJA2									CYSLTR2
SYNRG	BCL3									SYNRG
SERPINB5	ABCC9									SERPINB5
MEF2D	GAL									MEF2D
SFRP4	CLEC2D									SFRP4
OLFM4	RORA									OLFM4
PIEZO1	DRD4									PIEZO1
MYCN	TGFBR3									MYCN
ADAM10	KIAA1107									ADAM10
RUNX2	ATP1B3									RUNX2
DVL1	NEDD4									DVL1
BNIP3	PIGB									BNIP3
CACNA1C	MAPK6									CACNA1C
C16orf58	GNB5									C16orf58
GNAI3	UFD1L									GNAI3
LASP1	LRP6									LASP1
NACC1	PHRF1									NACC1
NRBP1	IKBKAP									NRBP1
PEA15	NUCB2									PEA15
XPC	PFN2									XPC
ZNF623	PTPN3									ZNF623
MDM4	SPTB									MDM4
ZNF284	DAPP1									ZNF284
ATXN7L3B	FGF10									ATXN7L3B
MAZ	SLC44A1									MAZ
IER5	TMEM260									IER5
CCND2	EXOC5									CCND2
CARM1	FGF22									CARM1
TET3	FSTL3									TET3
ARL5B	DGCR2									ARL5B
BTF3L4	RNF126									BTF3L4
RPRD2	MNT									RPRD2
ZFP91	ZXDC									ZFP91
PTMA	JMJD6									PTMA
ATP6V1F	WIPI1									ATP6V1F
RAB6B	GBA2									RAB6B
OCA2	NDST1									OCA2
ZNF491	ASNS									ZNF491
MYH14	CNGB1									MYH14
TJP3	ST6GALNAC2									TJP3
FKBP5	PABPC1									FKBP5
SORCS2	CFAP20									SORCS2
ZNF467	CSNK2A2									ZNF467
HOXC4	CAMK2A									HOXC4
PLEKHG2	TCOF1									PLEKHG2
PRR12	CDC42									PRR12
HLA-A	OSBPL3									HLA-A
ZNF134	RAD18									ZNF134
PPARA	ATP2B1									PPARA
SLC29A1	TRPM5									SLC29A1
POLR2J3	NCK2									POLR2J3
TBC1D25	MAP4K4									TBC1D25
TTLL9	MGAT4A									TTLL9
TMEM254	RPL31									TMEM254
SAMD10	WDR1									SAMD10
TTF2	SNX13									TTF2
TMEM63A	RPS6KA2									TMEM63A
ZNF460	ING3									ZNF460
LRP10	VASH1									LRP10
REG4	LMCD1									REG4
NOL10	WBSCR22									NOL10
UPK3BL1	SEL1L									UPK3BL1
KLHL25	TRIP13									KLHL25
KCTD2	ATP6AP1									KCTD2
NLGN2	TCF3									NLGN2
PCSK9	TRIB2									PCSK9
VPS37C	DAZAP1									VPS37C
HHIP	MBD3									HHIP
IGFBP4	PRLH									IGFBP4
RNF157	HLTF									RNF157
UBE2S	FAM50A									UBE2S
ACTR3B	CPSF1									ACTR3B
F2RL3	CYBRD1									F2RL3
GCDH	PDCD2									GCDH
ZNF740	SLC6A15									ZNF740
UBE2V1	RDH11									UBE2V1
TP53	PRKACA									TP53
TNPO2	LPHN1									TNPO2
TMEM189-UBE2V1	ACTN1									TMEM189-UBE2V1
TMEM189	ZFYVE26									TMEM189
SMG1	EPN2									SMG1
SLC7A5	PTPN18									SLC7A5
SCD	LIMS2									SCD
RARA	LNX1									RARA
PSMF1	ALDH3A2									PSMF1
PSME3	TFRC									PSME3
PKM	SREBF1									PKM
NOVA2	AFF4									NOVA2
SNU13	UBE2D1									SNU13
NFIC	MPP5									NFIC
MTSS1L	RHOBTB1									MTSS1L
MAVS	SMC1A									MAVS
KIAA0895L	HSD17B10									KIAA0895L
KHSRP	MARK2									KHSRP
HDLBP	HMMR									HDLBP
GATAD2B	CHFR									GATAD2B
EPHB2	TRHDE									EPHB2
EMP1	P4HA2									EMP1
CTDSP2	NFATC3									CTDSP2
CANX	TRNT1									CANX
BCL9L	ACADVL									BCL9L
TRAF6	FBXW11									TRAF6
CHRDL1	ACAP1									CHRDL1
NAV2	EVC									NAV2
CASKIN1	DERL2									CASKIN1
SUMO1	SIDT1									SUMO1
AIP	NDE1									AIP
GATA6	MRVI1									GATA6
ZNF710	TMEM38A									ZNF710
RAB7A	AP1M1									RAB7A
ZNF70	PVR									ZNF70
SHISA6	XRCC1									SHISA6
GP5	SCARB1									GP5
ZNF619	CYP2W1									ZNF619
GLYR1	MCM2									GLYR1
MGAT5B	PANX2									MGAT5B
PARP11	TP63									PARP11
DPF1	PDE8A									DPF1
TSPYL4	CLCN4									TSPYL4
C10orf55	NLE1									C10orf55
NCOR2	SDHA									NCOR2
C20orf96	SMARCE1									C20orf96
CDK14	GSDMB									CDK14
CLSTN1	KDM5A									CLSTN1
FBXO44	ADAM11									FBXO44
GPR107	PPP2R3A									GPR107
MAT1A	FERMT2									MAT1A
DNLZ	ABCB11									DNLZ
CD3E	PTGS2									CD3E
HAND2	IGF2BP2									HAND2
ASTN2	MAP3K13									ASTN2
FBXO40	ST6GAL1									FBXO40
STARD3	FRY									STARD3
PPFIA3	PICALM									PPFIA3
ATP2A3	NSF									ATP2A3
FN3K	GLI2									FN3K
ADD2	CLASP1									ADD2
KCNA5	MRPS34									KCNA5
HOXB5	NOTCH3									HOXB5
YAE1D1	CLNS1A									YAE1D1
CCL22	PPP2R2C									CCL22
AQP2	TEAD2									AQP2
ZBTB7B	EED									ZBTB7B
PHF12	TSG101									PHF12
PDE4A	C17orf85									PDE4A
MKNK2	ATP2A3									MKNK2
KIAA0513	CA12									KIAA0513
HAP1	MGLL									HAP1
EPB41L1	NTN4									EPB41L1
CNOT6L	BCS1L									CNOT6L
ATG13	NUAK1									ATG13
ARHGAP31	DPP8									ARHGAP31
AKAP11	ZNF532									AKAP11
TAGLN	SCARF1									TAGLN
DYRK1B	LMAN1									DYRK1B
CSNK1G2	PTPLAD1									CSNK1G2
PLCG2	IPCEF1									PLCG2
LONRF3	ZZEF1									LONRF3
GIGYF1	ENO1									GIGYF1
POLR2F	C19orf10									POLR2F
TUBB2A	TUBE1									TUBB2A
STMN1	WSCD2									STMN1
PARVG	KCNQ2									PARVG
TMEM167A	TIPIN									TMEM167A
NRF1	EIF4G3									NRF1
CPM	NUP37									CPM
UBL4A	GTSE1									UBL4A
WBP2	SEMA3C									WBP2
VSTM5	ACAT1									VSTM5
ZBTB49	CELSR1									ZBTB49
PODXL	WNT8B									PODXL
EDA2R	ZNF638									EDA2R
RTN3	SLC25A40									RTN3
SESN3	TIMM21									SESN3
TRIM67	ADD2									TRIM67
LRRC3C	FGF4									LRRC3C
GPR173	VPS9D1									GPR173
SLC27A1	ZNF37A									SLC27A1
ARPC3	MARK3									ARPC3
DENND4B	SLC25A3									DENND4B
HES6	FNDC3B									HES6
CLDND1	FOSL2									CLDND1
KCNQ5	CACNG4									KCNQ5
CD40LG	FRYL									CD40LG
SRCIN1	TMEM131									SRCIN1
ATIC	FSCN1									ATIC
MRM3	ACTB									MRM3
HBS1L	MOCOS									HBS1L
MLLT1	WDR62									MLLT1
SRCAP	DLG1									SRCAP
SYT15	RAB7A									SYT15
CD200R1	BCAP29									CD200R1
ING5	KIFAP3									ING5
STK35	MKRN2									STK35
SLC2A8	MCM6									SLC2A8
SOWAHA	REXO2									SOWAHA
PTGS1	RBM7									PTGS1
MON1B	RBMS2									MON1B
ADGRF2	BAZ2A									ADGRF2
ANKRD52	PTPN23									ANKRD52
AP2M1	MLH1									AP2M1
ARHGAP39	UNG									ARHGAP39
ASNA1	FMO4									ASNA1
BICDL1	KLHL20									BICDL1
CAMTA2	SLC46A1									CAMTA2
CAPN1	PLXNA2									CAPN1
CBX2	SPAG5									CBX2
COL1A1	ANKRD13A									COL1A1
DCXR	TPD52									DCXR
DMTN	ACACB									DMTN
DOT1L	TRAF4									DOT1L
E2F4	PAG1									E2F4
ELFN2	GPATCH1									ELFN2
FAM83H	ICAM3									FAM83H
FGFR1	NT5C2									FGFR1
GABRQ	MCAM									GABRQ
GTF3C1	GPC4									GTF3C1
H1F0	MBNL3									H1F0
HIGD2A	CAMSAP3									HIGD2A
HLA-C	RAP1GAP									HLA-C
HPCAL1	XAB2									HPCAL1
INTS3	ARHGEF1									INTS3
IP6K1	STXBP2									IP6K1
KRT80	MAP2K7									KRT80
MINOS1-NBL1	NMRK2									MINOS1-NBL1
MLEC	DGKD									MLEC
MLF2	CTTNBP2									MLF2
NBL1	ACTL6B									NBL1
NCLN	TOP2B									NCLN
NFE2L1	TM9SF3									NFE2L1
NKD1	UBE2T									NKD1
NPTXR	PPP1R12B									NPTXR
NR1H2	DNAJC10									NR1H2
NTSR1	GTF3C1									NTSR1
PEX26	USP33									PEX26
PLXNA1	PAK3									PLXNA1
PNPLA2	CAPN6									PNPLA2
PPP1R13L	SNRPA									PPP1R13L
PPP1R9B	SPAG6									PPP1R9B
PPP2R2A	DYNC1I2									PPP2R2A
PTMS	LRCH4									PTMS
REPIN1	FAM76B									REPIN1
RNF187	SIRT6									RNF187
RNF40	POLD3									RNF40
S100A16	ACTN2									S100A16
SEC16A	CAPZB									SEC16A
SENP2	GPR137B									SENP2
SFN	JADE1									SFN
SFT2D2	UBE2A									SFT2D2
SH3BP1	FGFR1									SH3BP1
SLC9A3R1	FBLN1									SLC9A3R1
SNX11	CST7									SNX11
SPATA2	MAP2									SPATA2
SPEF1	PIAS2									SPEF1
SPRY4	AMPH									SPRY4
STX1A	ARAF									STX1A
TGFBR3L	MCCC1									TGFBR3L
TMEM246	LAMP3									TMEM246
TMEM51	FAP									TMEM51
TRAPPC10	NEBL									TRAPPC10
TRIR	UBE2K									TRIR
TUBB	PIK3C3									TUBB
UBE2D3	N4BP2									UBE2D3
UBR4	TULP3									UBR4
UNC93B1	SYNJ2									UNC93B1
BMP8A	ADCY2									BMP8A
ERGIC1	PPP2R5C									ERGIC1
MORC4	RBFOX1									MORC4
PHB2	GNB1									PHB2
PPIA	HOXA9									PPIA
SERPINA1	EDN1									SERPINA1
TMEM184B	MLLT10									TMEM184B
ADCY5	FGF20									ADCY5
PRNP	P2RY10									PRNP
S1PR1	ITM2A									S1PR1
TACSTD2	NRD1									TACSTD2
NR3C1	VDAC3									NR3C1
SOD2	PCM1									SOD2
ZNF682	TNRC6C									ZNF682
WDR12	CBFA2T2									WDR12
CDNF	BRINP1									CDNF
COX20	ITCH									COX20
ART4	TP53INP2									ART4
SGPL1	SDF4									SGPL1
BIK	MYH7B									BIK
MTFP1	BPIFB2									MTFP1
BGLAP	TP73									BGLAP
FRZB	TOLLIP									FRZB
MAP2K7	UBE2D4									MAP2K7
ITGA9	RUNX1T1									ITGA9
CKAP4	FKBP7									CKAP4
H6PD	SLC1A3									H6PD
SLC38A2	XRCC5									SLC38A2
FAM83G	LXN									FAM83G
CACNA2D3	MKNK1									CACNA2D3
LHFPL3	TNS1									LHFPL3
FITM2	REXO1									FITM2
C6orf120	SAR1A									C6orf120
HIST1H2AG	CDC14A									HIST1H2AG
KCTD15	RAPGEF3									KCTD15
KCNMB1	SENP1									KCNMB1
ESYT2	DUSP13									ESYT2
ZNF425	CIC									ZNF425
OPHN1	FDFT1									OPHN1
SPANXN5	PAFAH1B3									SPANXN5
SPANXN1	KIF22									SPANXN1
MGAT5	SCGN									MGAT5
CMKLR1	PGM1									CMKLR1
OR6A2	DNM2									OR6A2
ITPRIPL1	EPB41L2									ITPRIPL1
DENND6A	RIMS1									DENND6A
TIAF1	STX7									TIAF1
MYO18A	KEAP1									MYO18A
PLAGL2	PTPRH									PLAGL2
ACACA	DCT									ACACA
P2RY6	SLC35C2									P2RY6
RNF165	CRYBG3									RNF165
ATAD2B	EPHA6									ATAD2B
CDC40	SCTR									CDC40
E2F6	RFX3									E2F6
FBRS	RIF1									FBRS
LHFPL2	RAB21									LHFPL2
BCL10	SMARCA2									BCL10
CYCS	SESN1									CYCS
ZNF784	PIH1D3									ZNF784
CNNM4	COL5A3									CNNM4
TMEM126B	SRCAP									TMEM126B
MCC	KIAA0020									MCC
TNFAIP2	CPB2									TNFAIP2
GPS1	CHRNA3									GPS1
GSR	KCNN2									GSR
NRL	CNOT4									NRL
SMOC1	PSEN1									SMOC1
FBXL19	CPOX									FBXL19
NOM1	CLDND1									NOM1
PLGRKT	HSP90AA1									PLGRKT
KCNN1	RBL1									KCNN1
APOBEC3D	DLGAP4									APOBEC3D
SNRPD3	NDC80									SNRPD3
WAPL	AP4E1									WAPL
KIAA1549	RSBN1									KIAA1549
GID8	MAGI3									GID8
AKIRIN1	CXCL2									AKIRIN1
CNKSR3	AFP									CNKSR3
DNAJC28	OSTM1									DNAJC28
SAMD5	CDH7									SAMD5
CRK	PCNP									CRK
F2	EXD2									F2
MED12L	ARG2									MED12L
DGKE	MEF2C									DGKE
GRWD1	PKP1									GRWD1
MRPS14	UBA5									MRPS14
AGMAT	ZNF510									AGMAT
NRIP3	LRP2									NRIP3
JAKMIP3	ZNF506									JAKMIP3
TMEM109	JMJD4									TMEM109
VSIG10	KIAA0141									VSIG10
MAFK	CADPS2									MAFK
C21orf62	PCDHB4									C21orf62
MAPKBP1	HSPB11									MAPKBP1
SPATA21	PHLPP1									SPATA21
TTC4	ATP8B1									TTC4
DZIP1L	SMARCD3									DZIP1L
SLC25A45	WDR70									SLC25A45
ZNF566	FYB									ZNF566
CXorf38	PGR									CXorf38
POFUT1	C1QTNF3									POFUT1
NXPE2	C5orf22									NXPE2
XRCC2	CCNT2									XRCC2
PDE4C	FAM135A									PDE4C
CWF19L1	EPB41L3									CWF19L1
PACS1	COBLL1									PACS1
KCNK6	DLG3									KCNK6
RAB11FIP1	SERTAD4									RAB11FIP1
FAM212B	TRAF5									FAM212B
FADS1	MRPL22									FADS1
ETF1	GEMIN5									ETF1
A2ML1	NFE2L1									A2ML1
FAM177A1	GSK3B									FAM177A1
ZNF487	ITGB5									ZNF487
RPL34	ERC1									RPL34
MRPL36	XPO1									MRPL36
MSANTD3	PALB2									MSANTD3
ZNF829	DOPEY1									ZNF829
C6orf132	LYRM2									C6orf132
RNF14	KAT6A									RNF14
APCDD1	ZCCHC6									APCDD1
MYO1F	ULK2									MYO1F
LRRC8B	TNPO1									LRRC8B
SOX7	PLOD1									SOX7
TMOD2	P2RX5									TMOD2
SUGT1	DIS3									SUGT1
NYAP2	PIBF1									NYAP2
NKAP	PDS5B									NKAP
CRCP	OXCT1									CRCP
IFNAR1	CYLD									IFNAR1
KLHL7	ZNF324									KLHL7
POLR3K	ZNF416									POLR3K
IFNE	ZNF586									IFNE
ZBTB20	ZNF446									ZBTB20
ZNF207	ZNF264									ZNF207
ZNF99	RPS5									ZNF99
KRT74	FAT1									KRT74
ERAP2	YTHDC1									ERAP2
WIPF3	CHMP2B									WIPF3
NFKBID	SMAP2									NFKBID
ZNF286A	ZMPSTE24									ZNF286A
HES2	STARD7									HES2
PCDH11X	NOA1									PCDH11X
ZNF446	REST									ZNF446
CMBL	SSH1									CMBL
BBS5	GSTP1									BBS5
TRIM65	APLP2									TRIM65
SLC10A7	KIAA1467									SLC10A7
KLB	WBP11									KLB
CCDC134	EIF3I									CCDC134
RTN2	COL16A1									RTN2
ZNF516	TXLNA									ZNF516
ZKSCAN4	NCOA1									ZKSCAN4
ZKSCAN1	AGBL5									ZKSCAN1
ZBTB16	EFR3B									ZBTB16
TRIM66	KIF3C									TRIM66
SRGAP1	RAB10									SRGAP1
SLC4A1	GCKR									SLC4A1
SERPINC1	HADHA									SERPINC1
RNF115	MAPRE3									RNF115
PCDH11Y	CAD									PCDH11Y
NDST1	CD59									NDST1
TLNRD1	CD82									TLNRD1
LSM10	BCORL1									LSM10
IKZF2	ATRX									IKZF2
DIAPH1	TAF9									DIAPH1
CSRP1	MYNN									CSRP1
CISD3	MECOM									CISD3
CCDC171	SCAMP1									CCDC171
BRD4	PREP									BRD4
EPHX2	HACE1									EPHX2
ATM	SEH1L									ATM
CCRL2	WDR47									CCRL2
CXorf56	WDFY1									CXorf56
HINT1	SLC25A24									HINT1
GALM	MAP3K4									GALM
C3	ABCB1									C3
SCRG1	CPNE3									SCRG1
RNF170	CTTN									RNF170
CDC42BPG	WNT11									CDC42BPG
C17orf75	DDHD2									C17orf75
BHLHE22	TTC39A									BHLHE22
ABLIM1	EPS15									ABLIM1
FAM120AOS	ORC1									FAM120AOS
QRSL1	CHERP									QRSL1
ZNF554	ATG16L1									ZNF554
ZNF431	POMGNT1									ZNF431
PBOV1	RAD54L									PBOV1
VSIG1	MAST2									VSIG1
TIMM29	DNAJA1									TIMM29
ALG1	B4GALT1									ALG1
MICA	CHMP5									MICA
UGGT1	NFX1									UGGT1
MED28	AQP6									MED28
LAX1	DIMT1									LAX1
LACTB	IPO11									LACTB
APOL1	FOLH1									APOL1
IPP	EIF2AK1									IPP
KCND3	EPDR1									KCND3
CDKN2AIPNL	SNX10									CDKN2AIPNL
FAM71F2	SEPHS1									FAM71F2
SKIDA1	MRPL28									SKIDA1
TRUB2	HBQ1									TRUB2
GM2A	ITPKC									GM2A
TMEM201	CEACAM6									TMEM201
HLCS	FAT2									HLCS
MBOAT2	RBM22									MBOAT2
SHROOM4	TMED2									SHROOM4
CPLX2	ERO1LB									CPLX2
ZNF486	ZFAND6									ZNF486
HLA-B	HSD17B2									HLA-B
MTMR6	TXLNG									MTMR6
CBL	PPEF1									CBL
ALDH1L2	HUWE1									ALDH1L2
RIMKLA	ZW10									RIMKLA
METTL21A	ALG9									METTL21A
PDS5A	MYBPC2									PDS5A
LMTK2	MTMR2									LMTK2
PTK6	PPP1R15A									PTK6
PARVB	HSD17B14									PARVB
IER3	ACHE									IER3
KMT2D	FTL									KMT2D
ZNF669	SRRT									ZNF669
C9orf3	BAX									C9orf3
CLDN16	NLK									CLDN16
GOLGA2	PIGS									GOLGA2
GRM6	ADAMTS2									GRM6
RABL3	TMPRSS11E									RABL3
SPPL2A	ATXN7L3									SPPL2A
TIGAR	PGS1									TIGAR
TTC9C	PSMC5									TTC9C
ZNF101	MMP2									ZNF101
NKX6-3	GNAO1									NKX6-3
USH1G	OGFOD1									USH1G
RUNX3	SH3BP2									RUNX3
PPARG	NOP14									PPARG
CSF1	ADD1									CSF1
UVRAG	L2HGDH									UVRAG
ZEB1	C14orf166									ZEB1
SNX12	NID2									SNX12
ZNF202	GMCL1									ZNF202
SMCR8	SF3B2									SMCR8
GAS1	KLHL42									GAS1
UQCRQ	GNAS									UQCRQ
BNIP2	DNM1L									BNIP2
LPGAT1	PTHLH									LPGAT1
GNB5	PHACTR3									GNB5
TMEM168	ERGIC2									TMEM168
RAB5B	TFAP2C									RAB5B
FAM129A	AURKA									FAM129A
THOP1	PIR									THOP1
ZNF417	METTL2A									ZNF417
EPHA4	SULT2B1									EPHA4
HOXC8	ALG6									HOXC8
GPR137C	CNOT3									GPR137C
ZNF567	PTPN4									ZNF567
KCTD20	DDX18									KCTD20
HHEX	KHSRP									HHEX
BRWD1	GNA11									BRWD1
SIX4	EDEM2									SIX4
ARHGAP12	DNMT3B									ARHGAP12
HCCS	TPX2									HCCS
SESTD1	PDRG1									SESTD1
SPOPL	EPB41L1									SPOPL
RAB34	DOCK9									RAB34
DYNLL2	ANKRD10									DYNLL2
RPA2	TGDS									RPA2
TGFBR2	DOCK3									TGFBR2
SLAIN1	C3orf18									SLAIN1
SECISBP2L	COQ9									SECISBP2L
TRIP10	KIF9									TRIP10
CRY2	ARHGAP28									CRY2
WDR33	CRLS1									WDR33
STRBP	PPP1R13B									STRBP
POGK	ATRN									POGK
LRP8	SMOX									LRP8
GRAMD1A	FKBP1A									GRAMD1A
EGLN3	NSFL1C									EGLN3
FOXJ3	C20orf194									FOXJ3
TNKS1BP1	ZNF343									TNKS1BP1
TOLLIP	EBF4									TOLLIP
HSP90B1	CPXM1									HSP90B1
MIDN	MAVS									MIDN
TRPC3	LZTS3									TRPC3
TAX1BP1	XRN2									TAX1BP1
BTG3	KIZ									BTG3
LIMA1	DYNLL1									LIMA1
C3orf38	SNX5									C3orf38
NR2C2AP	RPL6									NR2C2AP
ASB6	SIRPG									ASB6
KCTD10	MAPKAPK5									KCTD10
SGTB	ESF1									SGTB
CSNK1G1	RBBP9									CSNK1G1
FAM210A	ANAPC5									FAM210A
POGZ	SLC23A2									POGZ
ADARB1	SLC8B1									ADARB1
ICMT	TMEM230									ICMT
RB1	KDM2B									RB1
AHR	LHX5									AHR
C12orf65	TASP1									C12orf65
ARCN1	GCN1L1									ARCN1
UBXN2A	RPLP0									UBXN2A
HARS	PXN									HARS
EGR2	KIF16B									EGR2
SFXN5	TRMT6									SFXN5
SLC5A3	CHGB									SLC5A3
DUSP8	PEBP1									DUSP8
TMEM127	BRAP									TMEM127
KMT5B	ERP29									KMT5B
SMAD4	FUS									SMAD4
TNFRSF21	FXYD5									TNFRSF21
NFIB	ZNF302									NFIB
COX10	GRAMD1A									COX10
PDRG1	FXYD3									PDRG1
DDX5	CDIP1									DDX5
PSMD9	GANAB									PSMD9
RASSF8	BIRC5									RASSF8
PBXIP1	LAG3									PBXIP1
RASSF1	MLF2									RASSF1
SLC35D1	OTUB2									SLC35D1
HOXA5	DDX24									HOXA5
MAPRE3	ZBTB25									MAPRE3
MAN1C1	NECAP1									MAN1C1
NAA30	ARHGAP4									NAA30
PPP6R2	DHX32									PPP6R2
SNAPIN	RCOR1									SNAPIN
OTUD4	GPATCH2L									OTUD4
SEC23B	LTBP4									SEC23B
PPP1R15B	BLVRB									PPP1R15B
ARID4B	SLC9A1									ARID4B
RAP2C	SPTLC1									RAP2C
ARRDC3	PAPOLA									ARRDC3
TMEM9B	CCNK									TMEM9B
PRKAA1	PCBP4									PRKAA1
MB21D2	RGS1									MB21D2
MID1IP1	YPEL3									MID1IP1
PDZD11	NDUFB2									PDZD11
BAHD1	NUDC									BAHD1
PAPD4	MAEA									PAPD4
ZBTB4	ICAM1									ZBTB4
TRIM2	STRN4									TRIM2
MPHOSPH9	MUL1									MPHOSPH9
C16orf70	TFAP4									C16orf70
ARL6IP1	SPG21									ARL6IP1
ATP6V1C1	DNAJB11									ATP6V1C1
ENPP5	CHRD									ENPP5
PTPRG	FLT3LG									PTPRG
CDK19	RAB11FIP3									CDK19
FBXO28	ZNF268									FBXO28
SYBU	GOLGA3									SYBU
VCPKMT	PABPC4									VCPKMT
FBXL5	CD209									FBXL5
SLC10A3	CERS4									SLC10A3
GPATCH8	USP48									GPATCH8
ATE1	EFNB1									ATE1
ADAR	PDPR									ADAR
ATMIN	AARS									ATMIN
GLE1	GLG1									GLE1
ANKRD29	KIF4A									ANKRD29
STK11	TNRC6A									STK11
MKRN2	PLEKHG2									MKRN2
GPATCH2	DLL3									GPATCH2
STYX	NAT14									STYX
PAPOLA	EXOC1									PAPOLA
NCKAP5	RBM27									NCKAP5
MSANTD4	POU4F3									MSANTD4
ARL1	OSBPL8									ARL1
CAPZB	NLRC4									CAPZB
PDE3B	PUS7									PDE3B
PTER	NRCAM									PTER
ASF1A	LAMB1									ASF1A
KLF9	DLD									KLF9
KLHL28	WDR7									KLHL28
GFOD1	TXNL1									GFOD1
SLMAP	IL5RA									SLMAP
SH3PXD2A	CMTM6									SH3PXD2A
SMYD2	ITGA6									SMYD2
SOCS4	RAPGEF4									SOCS4
TSG101	SMPX									TSG101
DCAF8	FH									DCAF8
EFCAB14	SEL1L3									EFCAB14
EZH1	CDV3									EZH1
DSTYK	ALKBH5									DSTYK
KLF11	NLRP1									KLF11
KBTBD2	PITPNM3									KBTBD2
PPP1R9A	SPAG7									PPP1R9A
KANSL1	ORC6									KANSL1
CD2AP	ZFHX4									CD2AP
MPP5	CPA1									MPP5
CPPED1	ZC3HC1									CPPED1
E2F1	ESR1									E2F1
RDH11	RGS17									RDH11
PXYLP1	ANGPT2									PXYLP1
SERINC3	TMEM101									SERINC3
BTBD10	CD200									BTBD10
GRB10	CCDC80									GRB10
IER3IP1	PSME1									IER3IP1
FAT3	PPP2R3C									FAT3
KLHL21	HAUS4									KLHL21
HIF1AN	MYH7									HIF1AN
PRUNE2	CEBPE									PRUNE2
ZNF217	SLC7A8									ZNF217
TRIM59	OSGEP									TRIM59
HEG1	SLC22A17									HEG1
IKZF4	RNF31									IKZF4
MREG	SCFD1									MREG
SPART	G2E3									SPART
CNOT4	HECTD1									CNOT4
F3	HNRNPC									F3
ARHGAP1	SUPT16H									ARHGAP1
SRSF2	TOX4									SRSF2
HABP4	GEMIN2									HABP4
TOM1L2	TINF2									TOM1L2
RSRP1	TBL1Y									RSRP1
RNF145	SEMA6A									RNF145
RNF41	TRPM7									RNF41
RAB12	TYRO3									RAB12
FYCO1	WDR76									FYCO1
PTPN4	SNAP23									PTPN4
CNOT6	TBX15									CNOT6
BTBD3	PHGDH									BTBD3
BMT2	COL9A3									BMT2
PSAP	EZR									PSAP
MTMR9	MYL6									MTMR9
HIVEP2	AGO1									HIVEP2
TCF4	CLSPN									TCF4
PHF3	UNC13D									PHF3
JARID2	MFSD11									JARID2
ACVR1	DPYSL2									ACVR1
RAB5A	TGFB2									RAB5A
DDX6	GPATCH2									DDX6
PGRMC1	NUP50									PGRMC1
MAN1A2	CDC45									MAN1A2
CD164	COMT									CD164
CNOT1	ECHDC1									CNOT1
CASP2	LRRFIP2									CASP2
CLIC4	SEC22C									CLIC4
RGMB	XYLB									RGMB
STAT3	HDAC6									STAT3
ZDHHC14	KRT31									ZDHHC14
PDGFRA	CDC6									PDGFRA
ITGB1	UPRT									ITGB1
OTUD3	CDC23									OTUD3
ZBTB18	AAAS									ZBTB18
CMPK1	CBX5									CMPK1
ZFYVE9	SUCO									ZFYVE9
NPTX1	MSH2									NPTX1
CCDC137	MAP3K1									CCDC137
NABP1	DHPS									NABP1
CBY1	ARCN1									CBY1
ARHGEF26	EPB41L4B									ARHGEF26
USP13	TMEM38B									USP13
UBE2D2	PTGS1									UBE2D2
ERBIN	NUP188									ERBIN
JMY	SH2D3C									JMY
QKI	NANS									QKI
SOX4	TBC1D2									SOX4
PNRC1	SEMA4G									PNRC1
POP7	BTAF1									POP7
VPS37A	IKZF5									VPS37A
ATP6V1B2	BLNK									ATP6V1B2
MIGA2	SORBS1									MIGA2
FMR1	CRTAC1									FMR1
MASTL	BAMBI									MASTL
TXNIP	IL11									TXNIP
TNRC6A	WAC									TNRC6A
LMLN	CREM									LMLN
SAMD8	NUBP2									SAMD8
C11orf57	TPSD1									C11orf57
TROVE2	SMIM24									TROVE2
TMOD3	HIVEP1									TMOD3
TAOK1	CRISP3									TAOK1
CLCN3	FKBP5									CLCN3
MTPN	SRPK1									MTPN
CCT6A	BRPF3									CCT6A
DPYSL2	MRPS18A									DPYSL2
PRRG4	TMEM14A									PRRG4
SALL3	EFHC1									SALL3
LCLAT1	NCR2									LCLAT1
EDN1	HSP90AB1									EDN1
ZNF317	MLN									ZNF317
PPP1R14C	CDC5L									PPP1R14C
CHIC1	ITPR3									CHIC1
ZNF711	DSP									ZNF711
IGFBP5	SIRT1									IGFBP5
CCNA2	HNRNPH3									CCNA2
PPARGC1A	IFT74									PPARGC1A
WNK3	ABL1									WNK3
UQCRB	SH3GLB1									UQCRB
MRPL52	CDC7									MRPL52
TPP1	SYDE2									TPP1
TNFRSF10B	PCSK5									TNFRSF10B
G6PC	SCD									G6PC
YY1	TMED1									YY1
RPS27A	ABLIM1									RPS27A
UBB	ERMP1									UBB
THRA	RAB18									THRA
SNTB1	NRP1									SNTB1
RAB14	PRTFDC1									RAB14
PXK	TSPAN15									PXK
PPP6R1	H2AFY2									PPP6R1
MAP3K9	MYO9B									MAP3K9
KIF13A	KCNK6									KIF13A
HSPA8	PSMD8									HSPA8
GMFB	FBXL19									GMFB
EOGT	SETD1A									EOGT
ELL2	BCL7C									ELL2
DLG5	EFNA2									DLG5
CAPRIN2	CIRBP									CAPRIN2
ANKRD50	ATP5D									ANKRD50
ZFYVE26	C19orf26									ZFYVE26
KLF6	IGFALS									KLF6
FOXQ1	HNRNPM									FOXQ1
OSBP	NDUFB7									OSBP
ZNF24	TECR									ZNF24
SIK1	TIMM13									SIK1
MMGT1	CDC34									MMGT1
SNX5	MTAP									SNX5
ZNF12	MISP									ZNF12
KIAA1191	CEP170B									KIAA1191
ZMAT3	POLR2E									ZMAT3
TRIM37	POLRMT									TRIM37
STARD13	HCN2									STARD13
POC1B-GALNT4	CDHR5									POC1B-GALNT4
MAPK1	IZUMO4									MAPK1
GALNT4	GADD45B									GALNT4
ESR1	PALM									ESR1
CAMSAP2	MKNK2									CAMSAP2
ZNF154	TRMT2A									ZNF154
SLC46A1	RANBP1									SLC46A1
PARP1	ZDHHC8									PARP1
ATP6V0D1	KLHL22									ATP6V0D1
POLR1B	MED15									POLR1B
LZIC	SNAP29									LZIC
ZNF354B	CRKL									ZNF354B
RAN	LZTR1									RAN
NIPA1	CECR2									NIPA1
KLHL36	SMARCB1									KLHL36
RFT1	SLC7A4									RFT1
VPS37B	BCL2L13									VPS37B
RBM20	DDT									RBM20
UBBP4	GSTT2									UBBP4
NCAPD2	OSM									NCAPD2
RRAGD	CABIN1									RRAGD
CEP170	SF3A1									CEP170
CLEC12B	GGT5									CLEC12B
HADHB	RNF215									HADHB
RAG1	SEC14L2									RAG1
PEX13	SPECC1L									PEX13
TRIM71	PPIL2									TRIM71
SLC12A7	YPEL1									SLC12A7
RFX7	SNRPD3									RFX7
PIGA	MAPK1									PIGA
LEFTY1	GGT1									LEFTY1
KREMEN1	PPM1F									KREMEN1
CUL3	TOP3B									CUL3
ADARB2	CRYBB3									ADARB2
RBM43	MFNG									RBM43
RPF2	CARD10									RPF2
IPMK	SLC25A1									IPMK
ZNF224	ADRBK2									ZNF224
MFF	LGALS2									MFF
TMEM30A	GGA1									TMEM30A
SATB2	HIRA									SATB2
RPS6KA5	SH3BP1									RPS6KA5
RLIM	SEZ6L									RLIM
SFTPA1	LGALS1									SFTPA1
MBNL3	HPS4									MBNL3
CERCAM	PIK3IP1									CERCAM
CHEK2	SRRD									CHEK2
BMP3	PATZ1									BMP3
ACSL4	TRIOBP									ACSL4
ACBD5	TFIP11									ACBD5
ASB16	EIF3L									ASB16
DAD1	NHP2L1									DAD1
ZNF620	SOX10									ZNF620
ZIC5	DEPDC5									ZIC5
WIPF2	SLC16A8									WIPF2
WASL	CENPM									WASL
TSPAN3	SEPT3									TSPAN3
TCF7L2	KDELR3									TCF7L2
LIPA	DDX17									LIPA
HOXD11	TCF20									HOXD11
HOXB3	CBY1									HOXB3
GNPTAB	TOMM22									GNPTAB
DYNC1LI2	XBP1									DYNC1LI2
DEPDC1	RTCB									DEPDC1
CFL2	JOSD1									CFL2
AKIRIN2	FBXO7									AKIRIN2
CDK2AP2	GTPBP1									CDK2AP2
ZNF678	POLDIP3									ZNF678
MYLIP	TIMP3									MYLIP
FGFR1OP	PPP6R2									FGFR1OP
DCUN1D3	SBF1									DCUN1D3
ABCD2	SUN2									ABCD2
NF2	CYB5R3									NF2
ODF4	DNAL4									ODF4
NAA50	MIOX									NAA50
FIG4	LMF2									FIG4
CYB5D1	RHBDD3									CYB5D1
F2RL1	PACSIN2									F2RL1
CINP	AP1B1									CINP
ADM2	HMGXB4									ADM2
RFC2	TOM1									RFC2
WDR31	NEFH									WDR31
GPR82	CHKB									GPR82
POLR2D	HMOX1									POLR2D
NARS	MCAT									NARS
TERF2	THOC5									TERF2
NIP7	MCM5									NIP7
SMTNL2	TSPO									SMTNL2
CYP20A1	RASD2									CYP20A1
ATF7IP	TTLL12									ATF7IP
RPS15A	CBX7									RPS15A
PDP2	PDGFB									PDP2
DUSP18	CABP7									DUSP18
CXorf21	RPL3									CXorf21
MYH11	RBFOX2									MYH11
PLA2G12A	ASCC2									PLA2G12A
CDK4	MTMR3									CDK4
ROMO1	MIEF1									ROMO1
LILRA2	APOL4									LILRA2
USP32	PNPLA5									USP32
PTGR2	MYH9									PTGR2
SLC35E3	CACNA1I									SLC35E3
TMCO1	TXN2									TMCO1
SLC35E2B	FOXRED2									SLC35E2B
ACP6	EIF3D									ACP6
FAM217B	TNRC6B									FAM217B
IL23R	SGSM3									IL23R
PIGG	IFT27									PIGG
S1PR2	PVALB									S1PR2
ARL17B	KIAA0930									ARL17B
OMD	SLC25A17									OMD
MED18	UPK3A									MED18
CCR6	FAM118A									CCR6
C16orf45	ST13									C16orf45
SSTR2	IL2RB									SSTR2
SLC31A1	EP300									SLC31A1
C4orf36	RANGAP1									C4orf36
FLYWCH2	ZC3H7B									FLYWCH2
SLC38A9	PHF5A									SLC38A9
PLEKHS1	ACO2									PLEKHS1
GP2	TRMU									GP2
IRF1	DESI1									IRF1
ANKRD9	CERK									ANKRD9
PRR23A	BRD1									PRR23A
PRPF4	ZBED4									PRPF4
ZNF529	MLC1									ZNF529
TMEM2	HDAC10									TMEM2
RUNDC1	ABHD4									RUNDC1
THAP6	KHNYN									THAP6
MOCS2	FKBP3									MOCS2
C3orf18	SDR39U1									C3orf18
KBTBD6	CTSG									KBTBD6
IFNLR1	GZMH									IFNLR1
RFXAP	GZMB									RFXAP
KLRD1	RBM23									KLRD1
MED8	PRMT5									MED8
IGF2R	POLE2									IGF2R
TMTC1	SOS2									TMTC1
DTX4	CDKL1									DTX4
FKTN	NIN									FKTN
RNF125	PYGL									RNF125
FAM114A1	TRIM9									FAM114A1
CHERP	PSMC6									CHERP
MMP2	GNPNAT1									MMP2
DLL1	DDHD1									DLL1
NKD2	CDKN3									NKD2
CYLD	CNIH1									CYLD
IGF1	PLEK2									IGF1
CYP2C9	PSMA3									CYP2C9
CCDC6	VTI1B									CCDC6
UCP1	TIMM9									UCP1
SNAI3	GSTZ1									SNAI3
MST1	KIAA0586									MST1
ERBB2	TMED8									ERBB2
DCBLD2	SAMD15									DCBLD2
FXR1	AHSA1									FXR1
UBC	DAAM1									UBC
ZBTB7A	SPTLC2									ZBTB7A
ABCG8	RIN3									ABCG8
ARSA	LGMN									ARSA
ATP6V0E1	ALKBH1									ATP6V0E1
GPR161	SNW1									GPR161
GPR75	CHGA									GPR75
GRSF1	ITPK1									GRSF1
IFITM1	DHRS7									IFITM1
MAPKAPK5	PPM1A									MAPKAPK5
ORC1	SIX4									ORC1
PRPF38A	ASB2									PRPF38A
QSOX1	CEP128									QSOX1
SIGLEC9	ERH									SIGLEC9
TIMM50	HIF1A									TIMM50
FUT11	KIAA0247									FUT11
RNF149	SRSF5									RNF149
KRAS	EIF5									KRAS
MYO6	DICER1									MYO6
DNMT3A	ZFYVE21									DNMT3A
FNDC3B	MTHFD1									FNDC3B
MAPK7	TCL1A									MAPK7
COX2	ZC3H14									COX2
HRAS	TELO2									HRAS
FSCN1	PCNX									FSCN1
HK2	GSKIP									HK2
SERPINE1	VRK1									SERPINE1
FHIT	PSMC1									FHIT
MACC1	PAPLN									MACC1
PTGS2	RPS6KA5									PTGS2
JAG1	SMEK1									JAG1
AKT1	PSMB5									AKT1
MMP13	YY1									MMP13
SDC1	ACIN1									SDC1
RREB1	CCNB1IP1									RREB1
CD44	TRIP11									CD44
KLF5	APEX1									KLF5
BRAF	PABPN1									BRAF
CHST10	EFS									CHST10
COL5A1	ARHGAP5									COL5A1
SMAD3	CINP									SMAD3
CTNND1	DHRS2									CTNND1
COL5A2	SRP54									COL5A2
ERBB3	CPNE6									ERBB3
RAB22A	CHD8									RAB22A
CALM3	PCK2									CALM3
PRRC2B	KIAA0391									PRRC2B
ORAI2	PSMA6									ORAI2
TNF	NFKBIA									TNF
NR2C2	EMC9									NR2C2
IL13RA1	PSME2									IL13RA1
COL3A1	BRMS1L									COL3A1
LIMK1	TM9SF1									LIMK1
HNF4A	SEC23A									HNF4A
CASP5	GMPR2									CASP5
LRIT3	PNN									LRIT3
PAPPA	PLTP									PAPPA
VOPP1	PCIF1									VOPP1
C1orf61	GSS									C1orf61
PGLS	MMP9									PGLS
YARS	TRPC4AP									YARS
HAAO	PYGB									HAAO
SYT7	PROCR									SYT7
ZC3HAV1L	GINS1									ZC3HAV1L
UCK2	NINL									UCK2
TAF1D	CD40									TAF1D
SLC2A14	UQCC1									SLC2A14
SLC25A25	ZMYND8									SLC25A25
RER1	SGK2									RER1
PPP2R5E	IFT52									PPP2R5E
NCKAP1	MYBL2									NCKAP1
KLK10	HNF4A									KLK10
GXYLT1	NDRG3									GXYLT1
CSRNP2	C20orf24									CSRNP2
BBC3	RIMS4									BBC3
TFPI	STK4									TFPI
GLRA3	SALL4									GLRA3
PLEKHM3	ADNP									PLEKHM3
ZNF607	PFDN4									ZNF607
ENO4	CSTF1									ENO4
DBT	BMP7									DBT
ADAMTS4	RAE1									ADAMTS4
OR7D2	TPD52L2									OR7D2
SPTLC2	DNAJC5									SPTLC2
PHAX	NELFCD									PHAX
RPS27	CTSZ									RPS27
YWHAB	PRPF6									YWHAB
GGA2	SLMO2									GGA2
ZBTB44	PSMA7									ZBTB44
STOX2	SLCO4A1									STOX2
NFYB	MRGBP									NFYB
COMMD2	TCFL5									COMMD2
CENPP	DIDO1									CENPP
ZNF277	GID8									ZNF277
SLC30A9	BIRC7									SLC30A9
OAS3	ARFGAP1									OAS3
GALNT6	AVP									GALNT6
TTC38	CHRNA4									TTC38
LRAT	EEF1A2									LRAT
ADH5	C20orf27									ADH5
SLC25A33	SPEF1									SLC25A33
FAXC	CDC25B									FAXC
NUBPL	RNF24									NUBPL
SCN2B	ARFRP1									SCN2B
CERS4	SEL1L2									CERS4
HYPK	TRIB3									HYPK
TIMM8A	RASSF2									TIMM8A
CREG2	CSNK2A1									CREG2
C2orf15	SLC52A3									C2orf15
SKAP2	RSPO4									SKAP2
ELP2	CDS2									ELP2
ZNF573	PROKR2									ZNF573
ZNF429	HM13									ZNF429
IKZF3	SNPH									IKZF3
KIAA0930	SIRPB1									KIAA0930
SLC25A16	SEC23B									SLC25A16
GTF2H5	FERMT1									GTF2H5
UBE2V2	PDYN									UBE2V2
LRRC2	CCM2L									LRRC2
C1orf50	PLCB4									C1orf50
THAP1	MYL9									THAP1
SLC35F6	HCK									SLC35F6
ZNF440	CRNKL1									ZNF440
DCTN6	POFUT1									DCTN6
MYCBP	SAMHD1									MYCBP
NPR1	PAK7									NPR1
FGD6	KIF3B									FGD6
FSD2	NOP56									FSD2
IL10RB	MANBAL									IL10RB
MYPN	MAPRE1									MYPN
RPS19	JAG1									RPS19
RAB33B	CDK5RAP1									RAB33B
MIER3	SNTA1									MIER3
ACOT9	OXT									ACOT9
GJD2	TTI1									GJD2
RRP7A	E2F1									RRP7A
GLUL	RPRD1B									GLUL
PNPO	CHMP4B									PNPO
ABAT	CST9L									ABAT
CTGF	CST3									CTGF
NFATC1	ASIP									NFATC1
OSBPL8	CST4									OSBPL8
BAG3	WFDC2									BAG3
DTNB	AHCY									DTNB
AKT2	PPP1R16B									AKT2
TLR2	FAM83D									TLR2
MMP9	DNTTIP1									MMP9
NFKB2	MAP1LC3A									NFKB2
MMP14	TNNC2									MMP14
ITGB4	ACOT8									ITGB4
FAM83F	APMAP									FAM83F
AGAP1	CELF4									AGAP1
BRD2	ZNF516									BRD2
CDC25B	ADNP2									CDC25B
CLEC17A	RBFA									CLEC17A
CTXN1	USP14									CTXN1
FAM102A	VAPA									FAM102A
OAZ1	METTL4									OAZ1
PLCD3	LPIN2									PLCD3
RCOR1	SMCHD1									RCOR1
SMARCD2	MYOM1									SMARCD2
TMEM214	MYL12A									TMEM214
TTYH3	ST8SIA5									TTYH3
TULP3	CEP192									TULP3
DNTTIP2	RNMT									DNTTIP2
PDGFB	SMAD7									PDGFB
TERT	ANKRD12									TERT
TMEM33	NOL4									TMEM33
AKR7A2	POLI									AKR7A2
ANKS4B	MIB1									ANKS4B
APOL6	RBBP8									APOL6
CCDC170	RIOK3									CCDC170
COX6B1	PSMD10									COX6B1
ELMOD1	ATG4A									ELMOD1
EPB42	STS									EPB42
FAM241A	TBL1X									FAM241A
GLB1L	GPR143									GLB1L
GMEB1	PGRMC1									GMEB1
HIST1H2BG	POLA1									HIST1H2BG
HOOK3	MID1									HOOK3
KCNJ3	NXT2									KCNJ3
LILRB1	GUCY2F									LILRB1
MAGT1	ALG13									MAGT1
MCOLN2	PRPS2									MCOLN2
METAP1	AMMECR1									METAP1
MTA3	WDR13									MTA3
NOS1	SUV39H1									NOS1
NUCB1	SRPX									NUCB1
OSTF1	XIAP									OSTF1
POLR3A	STAG2									POLR3A
SNX2	ATP11C									SNX2
SP110	SYP									SP110
STAR	PLS3									STAR
SWSAP1	NAA10									SWSAP1
TECPR1	ELF4									TECPR1
TRMT2B	SMARCA1									TRMT2B
ZBTB37	ZC3H12B									ZBTB37
ZNF426	RBBP7									ZNF426
ZNF708	FMR1									ZNF708
ZNF878	SCML2									ZNF878
AIRE	SLC35A2									AIRE
ABRACL	PQBP1									ABRACL
NTRK2	PCSK1N									NTRK2
TBC1D8	EMD									TBC1D8
ZSCAN16	RAB40AL									ZSCAN16
GNL1	PGK1									GNL1
CDC5L	GATA1									CDC5L
CCND1	MAGT1									CCND1
JMJD1C	SMS									JMJD1C
GUCY1A2	PHEX									GUCY1A2
SLC13A4	UBL4A									SLC13A4
TMEM106B	CD99L2									TMEM106B
BUB1	EEA1									BUB1
ZFP36L2	JADE3									ZFP36L2
TRIM23	CDK16									TRIM23
CDC23	USP11									CDC23
ANGPTL3	HTATSF1									ANGPTL3
SIGLEC14	TIMP1									SIGLEC14
PPIP5K2	KLHL4									PPIP5K2
POTED	MAGED2									POTED
C8orf37	RBM3									C8orf37
AAK1	SYTL4									AAK1
PRKAG1	ZDHHC15									PRKAG1
GK5	CENPI									GK5
GGCX	PBDC1									GGCX
PDIA6	GLA									PDIA6
TMCC2	ARMCX3									TMCC2
PALM2-AKAP2	KIAA0226L									PALM2-AKAP2
AKAP2	FGF14									AKAP2
TPM1	HTR2A									TPM1
MYO1B	NDFIP2									MYO1B
POLL	FNDC3A									POLL
MTDH	CDADC1									MTDH
CADM3	CAB39L									CADM3
MMP16	KLF5									MMP16
PLCE1	STK24									PLCE1
GEM	ACP5									GEM
POLE3	DNAJC3									POLE3
CLSTN2	UGGT2									CLSTN2
ACER3	ARHGEF7									ACER3
ACTN4	FGF9									ACTN4
SSFA2	PARP4									SSFA2
HIST1H2AI	SLC25A15									HIST1H2AI
HIST1H3H	KPNA3									HIST1H3H
ZNF544	FLT1									ZNF544
HIST2H3A	RGCC									HIST2H3A
HIST2H3C	VWA8									HIST2H3C
HIST2H2AA3	DGKH									HIST2H2AA3
HIST2H2AA4	KATNAL1									HIST2H2AA4
HIST1H1E	INTS6									HIST1H1E
HNRNPA0	TSC22D1									HNRNPA0
HIST1H3C	OLFM4									HIST1H3C
HIST1H2BE	MSLN									HIST1H2BE
HIST1H2BH	MGRN1									HIST1H2BH
SIX1	ZNF629									SIX1
HLA-DOA	HSF4									HLA-DOA
NHLH2	CORO1A									NHLH2
EEF2	MAPK3									EEF2
[truncated: 12,321 more rows]

## Sheet: Validated 30s
mirTarbase (7 443)	Tarbase (7 873)										VALIDATED (10812)
AFF4	CSN1										AFF4
BRIX1	CSN6										BRIX1
MMS22L	CSN8										MMS22L
PLAG1	TSPAN6										PLAG1
BHLHB9	DPM1										BHLHB9
BEX4	GCLC										BEX4
PIP4P1	NFYA										PIP4P1
TAOK1	ENPP4										TAOK1
CHEK1	CFTR										CHEK1
IL21R	ANKIB1										IL21R
NCOA3	KRIT1										NCOA3
CPEB2	LASP1										CPEB2
TNPO1	SNX11										TNPO1
CASD1	M6PR										CASD1
ACSL4	DBNDD1										ACSL4
NCBP3	ALS2										NCBP3
B4GALT6	CFLAR										B4GALT6
SNRK	TFPI										SNRK
HNRNPA0	NDUFAF7										HNRNPA0
C5orf24	MTMR7										C5orf24
ZNF350	SLC7A2										ZNF350
MMADHC	POLDIP2										MMADHC
PSMA7	PLXND1										PSMA7
MFF	AK2										MFF
VANGL1	KDM1A										VANGL1
SF3B3	RECQL										SF3B3
PTP4A1	PDK4										PTP4A1
PPP1CC	SLC25A13										PPP1CC
H3F3B	CDC27										H3F3B
G3BP1	HCCS										G3BP1
IGF1R	PRSS22										IGF1R
MORF4L2	DHX33										MORF4L2
MEF2D	CIAPIN1										MEF2D
RPAP2	PRKAR2B										RPAP2
SLC25A12	CREBBP										SLC25A12
COPS8	BZRAP1										COPS8
TUBA1B	KMT2E										TUBA1B
VAMP4	IBTK										VAMP4
PLEKHA3	ZNF195										PLEKHA3
MON1B	MYCBP2										MON1B
RTL6	FBXL3										RTL6
PCLAF	PDK2										PCLAF
ZNF850	LAMP2										ZNF850
CREB1	GDE1										CREB1
ENTHD1	TMEM98										ENTHD1
CDKL1	MAP3K14										CDKL1
CERCAM	ABCC8										CERCAM
KCNK1	DLX6										KCNK1
INTU	MAP3K9										INTU
COL8A1	ETV1										COL8A1
STARD8	PHTF2										STARD8
USP8	FARP2										USP8
PIK3R1	GGCT										PIK3R1
NDST1	DBF4										NDST1
KPNA4	COX10										KPNA4
KLHL23	VPS41										KLHL23
RBM20	ELAC2										RBM20
HOXC11	SCIN										HOXC11
LRRC63	ADIPOR2										LRRC63
SLC35E3	PAFAH1B1										SLC35E3
WDR72	KIAA0100										WDR72
CCT4	GAS7										CCT4
TECRL	LUC7L										TECRL
AJAP1	CRAMP1L										AJAP1
CALHM5	SELE										CALHM5
PIK3CG	DNAJC11										PIK3CG
VENTX	MYLIP										VENTX
SCIN	E2F2										SCIN
NDRG4	PSMB1										NDRG4
CD180	JARID2										CD180
UCHL3	NADK										UCHL3
PURG	CYTH3										PURG
PDCD10	ADAM22										PDCD10
NR2C2	SYPL1										NR2C2
LONRF3	SPAG9										LONRF3
CHRM3	CELSR3										CHRM3
BRMS1L	AASS										BRMS1L
BACH1	PKD1										BACH1
ANKRD44	SEC62										ANKRD44
AMMECR1	RPS20										AMMECR1
NSFL1C	CSDE1										NSFL1C
PPIL3	UBE3C										PPIL3
SLC2A9	REV3L										SLC2A9
CYTIP	POMT2										CYTIP
ART4	VTA1										ART4
ZNF827	BAZ1B										ZNF827
TRPC5	RANBP9										TRPC5
FGF2	ZNF207										FGF2
BMP2K	NCAPD2										BMP2K
DNTTIP2	IDS										DNTTIP2
LILRB2	ZNF200										LILRB2
ZC3H6	CD4										ZC3H6
NLRP8	FYN										NLRP8
MGAT4C	HIVEP2										MGAT4C
PELP1	TCEB3										PELP1
ZMYM2	LYPLA2										ZMYM2
EGR3	CLCN6										EGR3
CSRNP3	BTBD7										CSRNP3
IRS1	ABHD5										IRS1
GTF2H1	RNF216										GTF2H1
SLC6A6	TTC19										SLC6A6
HSBP1	PTBP1										HSBP1
SNCB	SYT7										SNCB
HDGFL3	PIK3C2A										HDGFL3
ZNF551	ANLN										ZNF551
DGKH	DCN										DGKH
PIAS1	QPCTL										PIAS1
CCND1	CEP68										CCND1
ASH1L	MAP4K3										ASH1L
RHCG	ZBTB32										RHCG
CLEC12A	TMEM159										CLEC12A
TMEM106C	SEMA3B										TMEM106C
PLCXD1	MBTPS2										PLCXD1
OPN5	EXTL3										OPN5
TRIM59	ELOVL5										TRIM59
RASSF6	ALOX5										RASSF6
KYNU	UBR7										KYNU
SART3	EHD3										SART3
ZNF562	PSMC4										ZNF562
YY1	CLDN11										YY1
VKORC1L1	SLC25A39										VKORC1L1
TRAF5	PGM3										TRAF5
TIMM10	GPRC5A										TIMM10
SYNCRIP	ACPP										SYNCRIP
RGMB	MDH1										RGMB
MPP6	COX15										MPP6
HHIP	YAF2										HHIP
BLOC1S4	ZMYND11										BLOC1S4
BAG4	MATR3										BAG4
ARF6	XYLT2										ARF6
ZNF749	ATP2C1										ZNF749
XIAP	RALBP1										XIAP
WDR45B	RUFY3										WDR45B
PURA	SYT13										PURA
PTMA	SNAI2										PTMA
EIF1AX	CD74										EIF1AX
LYN	ZRANB1										LYN
PHAX	ZFP64										PHAX
C9orf78	MNAT1										C9orf78
HNRNPA1L2	RUNX3										HNRNPA1L2
HNRNPA1	SPAST										HNRNPA1
CPSF6	NRXN3										CPSF6
NOTCH2NL	CPS1										NOTCH2NL
SYT2	FHL1										SYT2
RNF152	RNF10										RNF152
FIG4	ZDHHC6										FIG4
TNIP3	GRAMD1B										TNIP3
REEP3	NDUFS1										REEP3
MCTS1	RB1CC1										MCTS1
PCK1	ERP44										PCK1
KIF5C	ALAS1										KIF5C
FLT1	BIRC3										FLT1
MED28	AKAP11										MED28
FGF9	SNAPC1										FGF9
MATN1	DERA										MATN1
UGT8	STRAP										UGT8
NFAT5	PLEKHO1										NFAT5
ZNF610	GCLM										ZNF610
ZNF415	UBR2										ZNF415
SOD2	DEPDC1										SOD2
PLRG1	CCDC28A										PLRG1
FAM198A	RRAGD										FAM198A
SEL1L3	PHF20										SEL1L3
SLC23A3	SEC63										SLC23A3
MED24	KPNA6										MED24
KRTAP4-9	VIM										KRTAP4-9
PLXDC2	FAS										PLXDC2
PRRG3	CD44										PRRG3
ARNT	BTN3A1										ARNT
COL9A1	VEZT										COL9A1
MRRF	TBPL1										MRRF
STARD7	ARNTL2										STARD7
CA8	BCLAF1										CA8
USF3	SLC39A9										USF3
DDB1	RABEP1										DDB1
CLEC4D	HMGB3										CLEC4D
AQP3	NUP160										AQP3
NACC1	IKZF2										NACC1
PLA2G7	FAM13B										PLA2G7
ICAM1	CENPQ										ICAM1
NNT	ARID4A										NNT
RAB3GAP1	PNPLA6										RAB3GAP1
SLC5A7	ABCF2										SLC5A7
ZNF280B	CHPF2										ZNF280B
TMOD2	UBA6										TMOD2
SLITRK4	PIAS1										SLITRK4
RUNX1	SLC4A7										RUNX1
PLXNA4	APBA2										PLXNA4
TSPAN1	MAP2K3										TSPAN1
MAPKAPK2	ASTE1										MAPKAPK2
IGF2BP1	RNF19A										IGF2BP1
GCK	DEPDC1B										GCK
GEMIN6	ADSS										GEMIN6
CRIM1	TIMP2										CRIM1
IKBKG	TBC1D23										IKBKG
LANCL3	CUL3										LANCL3
SGPL1	CYP46A1										SGPL1
TUBD1	ZZZ3										TUBD1
LARP4B	MFAP3										LARP4B
ADCYAP1R1	HOXC8										ADCYAP1R1
STK36	MAT2B										STK36
C1orf216	TRIO										C1orf216
SLCO1B3	VCAN										SLCO1B3
TBRG4	CDH1										TBRG4
HLF	ZFYVE16										HLF
SLC22A4	RAI14										SLC22A4
SLC7A11	PHLPP2										SLC7A11
SLC44A1	STAU2										SLC44A1
SEMA4C	PQLC2										SEMA4C
RTF1	PSMA4										RTF1
PLCE1	TDP1										PLCE1
PARD3B	MED17										PARD3B
B4GALT5	AP2S1										B4GALT5
ATXN3	BARX2										ATXN3
ADO	DCUN1D1										ADO
SYTL4	ZIC2										SYTL4
C16orf52	ADRB1										C16orf52
AKAIN1	CUL7										AKAIN1
MAPKAPK5	CTNNA1										MAPKAPK5
PTDSS1	HSPA5										PTDSS1
TANK	DSG2										TANK
ATP2A2	PREX2										ATP2A2
NMRK1	WDR37										NMRK1
CLSTN3	YTHDC2										CLSTN3
SPOCK2	CTPS2										SPOCK2
SGIP1	ATP6V1H										SGIP1
CTTNBP2NL	POLR2B										CTTNBP2NL
ATXN7L3B	FAM214A										ATXN7L3B
AP5M1	ARAP2										AP5M1
SH3TC2	TPR										SH3TC2
LILRB1	XK										LILRB1
WDR3	ANO2										WDR3
TIGIT	C12orf4										TIGIT
GDNF	SCML1										GDNF
ZNF730	MAP4										ZNF730
ATG10	GOPC										ATG10
FOXL1	USP28										FOXL1
BMP10	TSPAN17										BMP10
STAT5B	RRM2B										STAT5B
NPTXR	ZNF800										NPTXR
FSIP2	TNFRSF17										FSIP2
RSF1	MRPS10										RSF1
C3orf33	VPS13D										C3orf33
CCDC149	FAM120A										CCDC149
ZFP1	ADAMTS6										ZFP1
GLI2	VAMP3										GLI2
C1orf50	UTS2										C1orf50
ZDHHC24	LTBP1										ZDHHC24
AGAP1	ARID1B										AGAP1
FHOD1	NEDD4L										FHOD1
UBE2H	JKAMP										UBE2H
SLC30A4	DKK3										SLC30A4
RAP2B	MCUR1										RAP2B
PTP4A2	SLC4A8										PTP4A2
LRP8	LAMC3										LRP8
KLF7	HERPUD1										KLF7
KCNA4	POLQ										KCNA4
ACOT2	PIK3CB										ACOT2
PHKA1	MPHOSPH9										PHKA1
JPH2	SIKE1										JPH2
DENND2C	RRP12										DENND2C
LSM14A	FNIP2										LSM14A
PCDH7	MSMO1										PCDH7
STX16	TTC17										STX16
ITGBL1	MRTO4										ITGBL1
TGFBR1	NNAT										TGFBR1
SOS1	AP5M1										SOS1
CEP135	KCNQ1										CEP135
CNTNAP5	TRAPPC3										CNTNAP5
WDR17	LY75										WDR17
STAM	ARID4B										STAM
SIK3	OPN3										SIK3
NBPF10	HHAT										NBPF10
MVB12B	KIF1B										MVB12B
SVIP	FOXC1										SVIP
WDTC1	SYNE2										WDTC1
CHAF1B	PLEKHH1										CHAF1B
ADAMTS9	ATP9A										ADAMTS9
FAM47E-STBD1	RELT										FAM47E-STBD1
ZNF264	SZRD1										ZNF264
ZBED3	KCNH2										ZBED3
UNK	CUL1										UNK
RSBN1L	FAM114A2										RSBN1L
PAPPA	TAB2										PAPPA
C18orf32	USP36										C18orf32
ZNF343	KMT2C										ZNF343
UBN2	PUM2										UBN2
PPARGC1A	ZFR										PPARGC1A
YRDC	ZNF280C										YRDC
FOXL2NB	RC3H2										FOXL2NB
KCNJ12	DCBLD2										KCNJ12
RORA	SOAT1										RORA
BTBD9	PKP2										BTBD9
LCOR	GDI2										LCOR
KIF14	PRDM1										KIF14
CDC37	ATG5										CDC37
KLHL42	PITHD1										KLHL42
PBX3	MTA3										PBX3
TRIP10	ATP11B										TRIP10
C19orf54	LAMC2										C19orf54
UBR3	CDK14										UBR3
BVES	SEC61A1										BVES
DIXDC1	PPP1R12A										DIXDC1
ENAH	ATP2B4										ENAH
FBXO28	ZC3H11A										FBXO28
CCDC127	YIPF1										CCDC127
ZFYVE9	NDC1										ZFYVE9
TRAFD1	PARP12										TRAFD1
HIST2H4B	MXD1										HIST2H4B
PRKCD	SLC2A3										PRKCD
CEP152	CTDP1										CEP152
TLE1	WNK1										TLE1
DCAF12	CCAR1										DCAF12
UBA52	PTPRU										UBA52
PRR12	QSER1										PRR12
ATP6	MPC1										ATP6
CHRNA5	ACAA1										CHRNA5
RPL9	BCAT1										RPL9
TRPC1	NCKAP1										TRPC1
TUFM	MRPS35										TUFM
GTF3C4	SFSWAP										GTF3C4
ESPL1	TNK2										ESPL1
FKBP4	MON2										FKBP4
GNL3	CDH3										GNL3
ZNF235	GPBP1										ZNF235
VIRMA	CS										VIRMA
HIST2H2AA3	LTK										HIST2H2AA3
PABPC4	WAPAL										PABPC4
RHBDF2	VMP1										RHBDF2
CTSZ	APPBP2										CTSZ
IMPDH2	EIF4B										IMPDH2
PTPRK	SPHK2										PTPRK
HNRNPL	RPL18										HNRNPL
CNOT1	U2AF2										CNOT1
FAM53B	MTMR1										FAM53B
SLC1A4	RNF4										SLC1A4
ELF4	LIMCH1										ELF4
HIST1H2BJ	DMRT3										HIST1H2BJ
CORO1A	ST3GAL6										CORO1A
GATAD2A	NGFR										GATAD2A
PPP1R15B	HIPK2										PPP1R15B
SSR3	TNPO3										SSR3
GRPEL2	CTSA										GRPEL2
ATP2B1	SLC12A2										ATP2B1
BCOR	SNX24										BCOR
CPSF4	EYA2										CPSF4
NPRL3	DDX20										NPRL3
SMARCA4	BTBD1										SMARCA4
VPS72	HMG20B										VPS72
PANK2	ANKS1A										PANK2
KIF2A	ZNF76										KIF2A
NOLC1	GNAI3										NOLC1
NXF1	IPO5										NXF1
NECTIN1	OAT										NECTIN1
YWHAZ	WDR3										YWHAZ
PRPSAP1	PKN2										PRPSAP1
TCP1	TRAM2										TCP1
EEF2	NTN1										EEF2
KHSRP	MCM10										KHSRP
WDR4	ANKRD44										WDR4
TMPO	KARS										TMPO
PA2G4	ADAT1										PA2G4
CHD7	TBC1D22B										CHD7
SIPA1L3	NDUFB4										SIPA1L3
CUEDC2	SPEN										CUEDC2
CBX6	ZC3H15										CBX6
HSPA8	MAP2K4										HSPA8
EIF3C	SLK										EIF3C
MSH6	CYB5R4										MSH6
PSMF1	ASB1										PSMF1
VDAC1	ME1										VDAC1
CTNNA1	CDK13										CTNNA1
YIPF6	MTHFD2										YIPF6
SLC30A1	SLC9A7										SLC30A1
TMUB1	YBX1										TMUB1
SEC24C	PPP2R5A										SEC24C
BRD2	ELAVL1										BRD2
PTBP1	DIP2B										PTBP1
KIAA1109	SMARCD1										KIAA1109
RPL15	NFYC										RPL15
GNAS	ASPM										GNAS
CHD4	ELOVL1										CHD4
EBNA1BP2	MPPED2										EBNA1BP2
AP3M1	ZBTB11										AP3M1
SYPL2	ATXN3										SYPL2
XRCC6	LRRC40										XRCC6
DAZAP1	EML1										DAZAP1
RPN2	THUMPD1										RPN2
CDC7	ARFGEF1										CDC7
SVIL	MYO9A										SVIL
ENO1	DDX3Y										ENO1
PPIL1	IDI1										PPIL1
ZBTB4	KLF6										ZBTB4
ABT1	NEO1										ABT1
PRR3	TRAM1										PRR3
EIF2B3	PHKA1										EIF2B3
TJP1	EVI5										TJP1
RBM10	DNTTIP2										RBM10
MRFAP1	METTL22										MRFAP1
DPH7	TP53BP1										DPH7
TROAP	RRP15										TROAP
HDAC1	DHX8										HDAC1
FOXO4	ZFY										FOXO4
HNRNPU	IARS2										HNRNPU
MRPL21	SYT1										MRPL21
EP300	IDH3G										EP300
RASAL3	ROGDI										RASAL3
TPST2	ROCK1										TPST2
UBC	CBFB										UBC
CCND3	MEF2A										CCND3
INTS1	TBC1D25										INTS1
EXOC2	ACSL4										EXOC2
SYPL1	INPP5A										SYPL1
PAFAH1B2	PRR11										PAFAH1B2
CHAMP1	ATP11A										CHAMP1
SERBP1	POLR1A										SERBP1
RAPGEF1	LAPTM4A										RAPGEF1
HELLS	KIF2A										HELLS
HSPA4	MAST4										HSPA4
FAM13A	GPR116										FAM13A
SALL2	NUP133										SALL2
MORF4L1	NUCKS1										MORF4L1
PCNA	DNAJA2										PCNA
RNF25	BCL3										RNF25
RPSA	CLEC2D										RPSA
PHGDH	RORA										PHGDH
SUPT20H	TGFBR3										SUPT20H
GOSR1	ATP1B3										GOSR1
RPL37A	MAPK6										RPL37A
RPS3	GNB5										RPS3
ANP32A	RAB27A										ANP32A
CNOT10	SLC44A1										CNOT10
BACH2	SMG6										BACH2
MSTO1	EXOC5										MSTO1
YBX1	FGF22										YBX1
MAP1A	MNT										MAP1A
SERINC3	WIPI1										SERINC3
DIDO1	ASNS										DIDO1
PARP1	PABPC1										PARP1
HGSNAT	CSNK2A2										HGSNAT
HNRNPAB	CAMK2A										HNRNPAB
RANBP10	ATP2B1										RANBP10
RPS15	MGAT4A										RPS15
RPL23	RPL31										RPL23
COCH	SNX13										COCH
CDC34	RPS6KA2										CDC34
ATP5B	VASH1										ATP5B
RPA1	WBSCR22										RPA1
ST14	SEL1L										ST14
ZC3H3	TRIB2										ZC3H3
PRDX2	DAZAP1										PRDX2
TPI1	MBD3										TPI1
MCM2	CYBRD1										MCM2
RALGDS	PDCD2										RALGDS
POLR2A	RDH11										POLR2A
ATP13A2	ACTN1										ATP13A2
HEATR6	ZFYVE26										HEATR6
MCM10	EPN2										MCM10
UQCRFS1	TFRC										UQCRFS1
TONSL	AFF4										TONSL
KPNB1	UBE2D1										KPNB1
MANBAL	MPP5										MANBAL
ZNF146	SMC1A										ZNF146
MED13L	MARK2										MED13L
ISLR2	TRHDE										ISLR2
HMGN4	P4HA2										HMGN4
HERPUD1	NFATC3										HERPUD1
RPL3	FBXW11										RPL3
CBFB	DERL2										CBFB
NCAPD2	NDE1										NCAPD2
DHODH	TMEM38A										DHODH
RTL8A	AP1M1										RTL8A
CACFD1	PVR										CACFD1
FAM107B	XRCC1										FAM107B
HDLBP	MCM2										HDLBP
EIF3B	TP63										EIF3B
ATP7B	KDM5A										ATP7B
SAR1A	PPP2R3A										SAR1A
GAPDH	FERMT2										GAPDH
RPS17	PTGS2										RPS17
RPL13	IGF2BP2										RPL13
TNPO2	FRY										TNPO2
HOOK3	PICALM										HOOK3
ABCD1	NSF										ABCD1
HOXC13	GLI2										HOXC13
GIGYF1	CLASP1										GIGYF1
UBB	CLNS1A										UBB
SF3B2	C17orf85										SF3B2
PRPF8	CA12										PRPF8
RPS12	NTN4										RPS12
NKX2-5	NUAK1										NKX2-5
RAPGEF2	DPP8										RAPGEF2
PRDX4	ZNF532										PRDX4
HSPA1B	LMAN1										HSPA1B
FLNA	PTPLAD1										FLNA
TMEM132A	ENO1										TMEM132A
ZCCHC12	C19orf10										ZCCHC12
CSNK2A1	TUBE1										CSNK2A1
TPRN	KCNQ2										TPRN
BTN3A2	SRI										BTN3A2
BTN3A3	EIF4G3										BTN3A3
NUDT9	ZNF638										NUDT9
GART	TIMM21										GART
PLXNB2	MARK3										PLXNB2
RPL36	SLC25A3										RPL36
MUT	FNDC3B										MUT
PRKAB2	FOSL2										PRKAB2
CD2BP2	FRYL										CD2BP2
SPCS3	ACTB										SPCS3
FUBP1	RAB7A										FUBP1
CCT8	BCAP29										CCT8
PFDN2	KIFAP3										PFDN2
DGKE	MCM6										DGKE
SHPK	RBM7										SHPK
BSDC1	RBMS2										BSDC1
IARS	BAZ2A										IARS
DPH2	PTPN23										DPH2
PITPNA	MLH1										PITPNA
NACA	UNG										NACA
CCAR2	KLHL20										CCAR2
FASN	SLC46A1										FASN
DVL3	TPD52										DVL3
AARS	ACACB										AARS
STK40	TRAF4										STK40
DDX19A	PAG1										DDX19A
COG4	NT5C2										COG4
RPL36AL	MBNL3										RPL36AL
CLSPN	TM9SF3										CLSPN
DLST	UBE2T										DLST
MAD2L1BP	PPP1R12B										MAD2L1BP
POMK	IL4R										POMK
CLPP	USP33										CLPP
KLHL22	SNRPA										KLHL22
WSB2	LRCH4										WSB2
CCDC180	POLD3										CCDC180
CDK20	JADE1										CDK20
SART1	UBE2A										SART1
RPA3	FGFR1										RPA3
ARHGAP22	ITGA8										ARHGAP22
BUB3	AMPH										BUB3
ST3GAL2	UBE2K										ST3GAL2
ZNF609	N4BP2										ZNF609
DNAJC9	SYNJ2										DNAJC9
MORC2	PPP2R5C										MORC2
BICD2	GNB1										BICD2
EPHA7	HOXA9										EPHA7
RHBDL3	EDN1										RHBDL3
GLA	MLLT10										GLA
ZFYVE16	PCM1										ZFYVE16
NUBP1	TNRC6C										NUBP1
SDE2	TP53INP2										SDE2
COA7	UBE2D4										COA7
CWC22	RUNX1T1										CWC22
KAT2A	THOC1										KAT2A
THOC5	SLC1A3										THOC5
GADD45A	XRCC5										GADD45A
BAG6	TNS1										BAG6
MYO19	REXO1										MYO19
DESI1	RAPGEF3										DESI1
COMMD2	CIC										COMMD2
VPS4A	FDFT1										VPS4A
WDR1	DNM2										WDR1
CTDSP2	EPB41L2										CTDSP2
ACTN1	CRYBG3										ACTN1
PCCB	RFX3										PCCB
KMT2D	RAB21										KMT2D
WDR5	SLC4A4										WDR5
ATP5E	SESN1										ATP5E
PRRC2A	PIH1D3										PRRC2A
RARA	SRCAP										RARA
SNRNP70	CNOT4										SNRNP70
ELOVL6	PSEN1										ELOVL6
ARRB2	CLDND1										ARRB2
SPAG7	MOK										SPAG7
HECTD3	HSP90AA1										HECTD3
POLR3H	RBL1										POLR3H
MCM3AP	DLGAP4										MCM3AP
UHRF1	AP4E1										UHRF1
TIMM50	RSBN1										TIMM50
MRPL23	CXCL2										MRPL23
EXOC8	COL4A4										EXOC8
ERLIN1	OSTM1										ERLIN1
E2F4	CDH7										E2F4
LAMP1	ARG2										LAMP1
HEATR1	PKP1										HEATR1
TAGLN2	ZNF510										TAGLN2
HIST2H2BF	JMJD4										HIST2H2BF
NDUFA10	DUSP12										NDUFA10
EDF1	KIAA0141										EDF1
HSP90AB1	PHLPP1										HSP90AB1
PPP5C	ATP8B1										PPP5C
LUZP1	IL12RB2										LUZP1
COL6A1	PGR										COL6A1
RPL7A	C5orf22										RPL7A
PIP5K1A	CCNT2										PIP5K1A
COX1	FAM135A										COX1
PUM2	SERTAD4										PUM2
PIM3	MRPL22										PIM3
EFCAB14	GEMIN5										EFCAB14
TPT1	NFE2L1										TPT1
ZC3HAV1	GSK3B										ZC3HAV1
RECQL4	ERC1										RECQL4
DENR	XPO1										DENR
HSPA9	PALB2										HSPA9
BIRC6	KAT6A										BIRC6
DNM1	ULK2										DNM1
DNM1L	TNPO1										DNM1L
ALKBH5	P2RX5										ALKBH5
ACADVL	RRAGB										ACADVL
ZNF33A	CYLD										ZNF33A
NBPF15	ZNF264										NBPF15
MRPL46	FAT1										MRPL46
LRRC42	YTHDC1										LRRC42
DBN1	REST										DBN1
AFF1	SSH1										AFF1
PPP6R3	APLP2										PPP6R3
NOMO3	KIAA1467										NOMO3
APOPT1	WBP11										APOPT1
DNAJA2	EIF3I										DNAJA2
RNF149	TXLNA										RNF149
HK1	NCOA1										HK1
CHMP2A	EFR3B										CHMP2A
SLC25A1	RAB10										SLC25A1
MLH3	MAPRE3										MLH3
APBA2	CD59										APBA2
MRPL54	PREP										MRPL54
EDC3	HACE1										EDC3
CDC42EP1	SEH1L										CDC42EP1
PKN3	WDR47										PKN3
YIPF3	WDFY1										YIPF3
VIM	SLC25A24										VIM
GPSM1	MAP3K4										GPSM1
POLG	CPNE3										POLG
ALDH2	RRN3										ALDH2
CHD8	CTTN										CHD8
DDX23	DDHD2										DDX23
ESRRA	EPS15										ESRRA
ZNF837	CHERP										ZNF837
PDCD5	ATG16L1										PDCD5
NCLN	RAD54L										NCLN
CUL4A	DNAJA1										CUL4A
NCL	B4GALT1										NCL
XYLT2	NFX1										XYLT2
SPEN	DIMT1										SPEN
PLBD2	EIF2AK1										PLBD2
MOGS	EPDR1										MOGS
MDH2	MRPL28										MDH2
ZDHHC7	ERO1LB										ZDHHC7
HEXA	ZFAND6										HEXA
SEPHS2	TXLNG										SEPHS2
C12orf57	HUWE1										C12orf57
DIAPH1	NOX4										DIAPH1
FNBP1	MTMR2										FNBP1
HDGF	PPP1R15A										HDGF
MBOAT7	BAX										MBOAT7
FRAT2	NLK										FRAT2
HIST1H4B	PIGS										HIST1H4B
CAMLG	PGS1										CAMLG
SUPT6H	UIMC1										SUPT6H
HLA-B	C14orf166										HLA-B
ALDH1A2	SF3B2										ALDH1A2
JUP	KLHL42										JUP
UQCR11	GNAS										UQCR11
IRF2BP2	DNM1L										IRF2BP2
THG1L	ERGIC2										THG1L
NBR1	AURKA										NBR1
USP28	METTL2A										USP28
PWWP2A	PTPN4										PWWP2A
RPP30	KHSRP										RPP30
FOXO3	GNA11										FOXO3
CDKN2A	PDRG1										CDKN2A
TMEM126B	DOCK9										TMEM126B
PGM2L1	COQ9										PGM2L1
FURIN	ARHGAP28										FURIN
TIMELESS	CRLS1										TIMELESS
ELAC2	FKBP1A										ELAC2
BTG3	C20orf194										BTG3
VPS18	ZNF343										VPS18
HACD3	MAVS										HACD3
PSMD2	LZTS3										PSMD2
PFKP	SNX5										PFKP
SF3A1	RPL6										SF3A1
PQBP1	ESF1										PQBP1
SMG1	RBBP9										SMG1
NMT1	ANAPC5										NMT1
HNRNPC	SLC23A2										HNRNPC
RFX3	KDM2B										RFX3
HNRNPM	KIF16B										HNRNPM
LSM12	GRAMD1A										LSM12
SUPT16H	CDIP1										SUPT16H
PPP4C	GANAB										PPP4C
TMED2	DDX24										TMED2
IFRD2	NECAP1										IFRD2
CDK6	RCOR1										CDK6
KHDRBS1	PAPOLA										KHDRBS1
TPR	ICAM1										TPR
ALDOA	FETUB										ALDOA
IPO13	DNAJB11										IPO13
LARP1	LEPREL1										LARP1
GTF3C1	RAB11FIP3										GTF3C1
SMDT1	ZNF268										SMDT1
ITGA7	GOLGA3										ITGA7
SOCS7	PABPC4										SOCS7
SMC1A	USP48										SMC1A
RAVER2	PDPR										RAVER2
TBP	AARS										TBP
CLCC1	GLG1										CLCC1
GLUL	TNRC6A										GLUL
PCNT	NAT14										PCNT
CBS	PITPNM2										CBS
EIF3M	RBM27										EIF3M
TOMM7	POU4F3										TOMM7
BCAT2	OSBPL8										BCAT2
CANX	PUS7										CANX
NPTX1	NRCAM										NPTX1
RPL21	LAMB1										RPL21
LRRC8D	DLD										LRRC8D
HMGCR	WDR7										HMGCR
EPDR1	TXNL1										EPDR1
ACTN4	ITGA6										ACTN4
RPL29	FH										RPL29
YDJC	SEL1L3										YDJC
MAU2	CDV3										MAU2
DNAAF5	PITPNM3										DNAAF5
NMNAT2	ORC6										NMNAT2
DYNC1H1	ZFHX4										DYNC1H1
SFPQ	RGS17										SFPQ
UBE2F	TMEM101										UBE2F
PPP2R5D	SLC22A17										PPP2R5D
FOXK1	G2E3										FOXK1
IMMT	HECTD1										IMMT
RTCA	SUPT16H										RTCA
EEF1A1	TINF2										EEF1A1
STOML2	TRPM7										STOML2
MED8	TYRO3										MED8
FBN2	WDR76										FBN2
EHMT1	SNAP23										EHMT1
EWSR1	PHGDH										EWSR1
PROSER1	EZR										PROSER1
MTHFD1L	AGO1										MTHFD1L
SLC7A2	CLSPN										SLC7A2
AP3D1	MFSD11										AP3D1
UNKL	DPYSL2										UNKL
LRRC41	ECHDC1										LRRC41
RPL7	CDC6										RPL7
YTHDF2	UPRT										YTHDF2
PHTF1	CDC23										PHTF1
MTSS1L	CBX5										MTSS1L
TECR	SUCO										TECR
MSN	MSH2										MSN
CCDC142	MAP3K1										CCDC142
PCBP2	ARCN1										PCBP2
MRPS15	TMEM38B										MRPS15
ARF1	NANS										ARF1
PSMD13	TBC1D2										PSMD13
SEPHS1	BTAF1										SEPHS1
PEX14	IKZF5										PEX14
FYCO1	CYP26A1										FYCO1
ZER1	TDRD1										ZER1
SDHC	BAMBI										SDHC
SLC16A1	WAC										SLC16A1
APEH	CREM										APEH
PDXDC1	HIVEP1										PDXDC1
HNRNPF	SRPK1										HNRNPF
THOP1	TMEM14A										THOP1
HDAC7	CDC5L										HDAC7
ANKRD36B	ZNF184										ANKRD36B
NUP62	DSP										NUP62
SCARB1	SIRT1										SCARB1
BAG5	HNRNPH3										BAG5
MEGF8	ABL1										MEGF8
TEDC2	CDC7										TEDC2
ZFYVE27	SYDE2										ZFYVE27
WTIP	PCSK5										WTIP
LRP12	SCD										LRP12
CCNF	ABLIM1										CCNF
EIF3D	ERMP1										EIF3D
SEMA3E	RAB18										SEMA3E
RNF19A	NRP1										RNF19A
MXI1	H2AFY2										MXI1
ENTPD6	MYO9B										ENTPD6
TAF15	FBXL19										TAF15
NR1I2	SETD1A										NR1I2
KLHL8	HNRNPM										KLHL8
TOMM40	MARCH2										TOMM40
CAPN15	CDC34										CAPN15
ARPC5L	CEP170B										ARPC5L
PSMD8	HCN2										PSMD8
USP36	GADD45B										USP36
PDCD7	MKNK2										PDCD7
NDUFAB1	ARVCF										NDUFAB1
TACO1	MED15										TACO1
TRAPPC10	CRKL										TRAPPC10
FKBP15	LZTR1										FKBP15
KPNA6	CECR2										KPNA6
CCDC137	SMARCB1										CCDC137
TRAP1	BCL2L13										TRAP1
PCNX3	YPEL1										PCNX3
KIAA0100	MAPK1										KIAA0100
HADHA	PRODH										HADHA
ILF3	PPM1F										ILF3
RBAK	ADRBK2										RBAK
ACAD9	HIRA										ACAD9
NOP2	LGALS1										NOP2
CNP	PIK3IP1										CNP
DCTPP1	SRRD										DCTPP1
ITPRIPL2	TRIOBP										ITPRIPL2
PAPD4	TFIP11										PAPD4
LONRF2	NHP2L1										LONRF2
WDR6	DDX17										WDR6
PRRC2B	TCF20										PRRC2B
UBA6	CBY1										UBA6
RAD51D	XBP1										RAD51D
CDH2	RTCB										CDH2
UBXN1	TIMP3										UBXN1
RTEL1	SBF1										RTEL1
EXOC7	SUN2										EXOC7
PDRG1	AP1B1										PDRG1
NSD1	HMGXB4										NSD1
HIST2H2BE	TOM1										HIST2H2BE
CARD19	NEFH										CARD19
GDE1	BIK										GDE1
SIRPA	HMOX1										SIRPA
PTPN21	MCAT										PTPN21
KMT2C	THOC5										KMT2C
WNK1	PDGFB										WNK1
NR1H2	RBFOX2										NR1H2
SHMT2	MIEF1										SHMT2
MAGOH	MYH9										MAGOH
ATRX	EIF3D										ATRX
TBC1D31	TNRC6B										TBC1D31
SARAF	FAM118A										SARAF
CLTC	EP300										CLTC
REXO4	ZC3H7B										REXO4
HNRNPR	CERK										HNRNPR
PDCD11	BRD1										PDCD11
RAD23A	ZBED4										RAD23A
SYVN1	KHNYN										SYVN1
IMPDH1	SOS2										IMPDH1
UVRAG	NIN										UVRAG
SF3A3	GNPNAT1										SF3A3
TUBB	DDHD1										TUBB
PRDM16	CNIH1										PRDM16
MRPS18B	PSMA3										MRPS18B
PRICKLE4	VTI1B										PRICKLE4
TMEM115	TMED8										TMEM115
FREM2	SAMD15										FREM2
CDC6	DAAM1										CDC6
RALGAPB	SPTLC2										RALGAPB
SALL3	CHGA										SALL3
ALYREF	ITPK1										ALYREF
PRELID3A	DHRS7										PRELID3A
P4HB	PPM1A										P4HB
RPS2	SIX4										RPS2
SDK1	ERH										SDK1
SRCAP	HIF1A										SRCAP
PPP1CB	KIAA0247										PPP1CB
AKTIP	EIF5										AKTIP
MAZ	DICER1										MAZ
LMNA	ZFYVE21										LMNA
ASB3	ZC3H14										ASB3
H2AFV	PCNX										H2AFV
POLR1A	VRK1										POLR1A
REEP4	RPS6KA5										REEP4
CCT7	SMEK1										CCT7
LMTK2	YY1										LMTK2
CTNND1	APEX1										CTNND1
PSAP	ARHGAP5										PSAP
ANO6	SRP54										ANO6
ASB8	DCAF11										ASB8
SMC3	BRMS1L										SMC3
H2AFY	SEC23A										H2AFY
ASB6	ABHD12										ASB6
PNMA2	ZMYND8										PNMA2
CCND2	NDRG3										CCND2
ATXN7L3	STK4										ATXN7L3
EIF4A1	SALL4										EIF4A1
PPIF	ADNP										PPIF
DNM2	RAE1										DNM2
LRPAP1	TPD52L2										LRPAP1
PRR14L	DNAJC5										PRR14L
DDX11	NELFCD										DDX11
STK35	SLMO2										STK35
ABCF1	PSMA7										ABCF1
TM9SF1	MRGBP										TM9SF1
NTRK3	DIDO1										NTRK3
GANAB	CDC25B										GANAB
LDHB	RNF24										LDHB
UBN1	TRIB3										UBN1
CELSR1	CSNK2A1										CELSR1
DDX42	SLC52A3										DDX42
FBXL19	CDS2										FBXL19
KIRREL1	PROKR2										KIRREL1
DLG3	SIRPB1										DLG3
PTGFRN	SEC23B										PTGFRN
C11orf57	PLCB4										C11orf57
NUDT16	MYL9										NUDT16
TAF6	TM9SF4										TAF6
TPM3	CRNKL1										TPM3
PAF1	POFUT1										PAF1
EZH1	PAK7										EZH1
PLEC	KIF3B										PLEC
BCKDK	NOP56										BCKDK
U2AF2	TTI1										U2AF2
TUBB2B	E2F1										TUBB2B
HNRNPK	RPRD1B										HNRNPK
THRAP3	CHMP4B										THRAP3
IRS4	CST9L										IRS4
TNRC18	SLC32A1										TNRC18
SMARCC2	AHCY										SMARCC2
HIST1H2BD	FAM83D										HIST1H2BD
CPT1C	TNNC2										CPT1C
RAB5B	ACOT8										RAB5B
OGFR	ZNF516										OGFR
FOXN4	CDH20										FOXN4
CCHCR1	ADNP2										CCHCR1
SF3B1	RBFA										SF3B1
RNF185	VAPA										RNF185
FAM109A	SMCHD1										FAM109A
KLHL11	MYOM1										KLHL11
PEF1	RNMT										PEF1
MATR3	SMAD7										MATR3
NUP50	RNF125										NUP50
SOX8	ANKRD12										SOX8
RPL5	MIB1										RPL5
EMD	RBBP8										EMD
TRIP12	RIOK3										TRIP12
TIAM1	CSTF2										TIAM1
TCOF1	PSMD10										TCOF1
HIST2H2AB	STS										HIST2H2AB
SEPT2	GPR143										2002-09-01
SPTBN1	PGRMC1										SPTBN1
TM9SF2	POLA1										TM9SF2
SLCO4C1	MID1										SLCO4C1
HIST4H4	ATP1B4										HIST4H4
ITGA8	MOSPD1										ITGA8
TMEM33	AMMECR1										TMEM33
CTCF	XIAP										CTCF
GINS2	STAG2										GINS2
ZZEF1	ATP11C										ZZEF1
CERK	PLP2										CERK
MTG1	ELF4										MTG1
FN1	SMARCA1										FN1
CEP250	RBBP7										CEP250
PDS5A	FMR1										PDS5A
AGO1	SLC35A2										2001-08-01
AP2B1	PCSK1N										AP2B1
MIER3	PGK1										MIER3
SGMS2	MAGT1										SGMS2
RAN	SMS										RAN
NRDC	EEA1										NRDC
DEDD	RP2										DEDD
MYH14	JADE3										MYH14
RALBP1	CDK16										RALBP1
SAE1	USP11										SAE1
HIPK2	GABRE										HIPK2
NOC2L	PIN4										NOC2L
SSR2	ZDHHC15										SSR2
HIST1H2BG	ARMCX3										HIST1H2BG
CTC1	NDFIP2										CTC1
RPL7L1	FNDC3A										RPL7L1
WWP2	KLF5										WWP2
IRF2BPL	STK24										IRF2BPL
PRNP	DNAJC3										PRNP
SMOX	ARHGEF7										SMOX
HNRNPA2B1	SUPT20H										HNRNPA2B1
ACOX1	FLT1										ACOX1
SMARCA2	DGKH										SMARCA2
TRIR	KATNAL1										TRIR
MACF1	TSC22D1										MACF1
LAMTOR2	ZNF629										LAMTOR2
CHERP	CORO1A										CHERP
TBCB	MT4										TBCB
PLXNA1	NUP93										PLXNA1
CLN6	NFAT5										CLN6
USP7	LONP2										USP7
WIPI2	N4BP1										WIPI2
ADAMTS1	ARL2BP										ADAMTS1
MTA2	CCL17										MTA2
TYMS	CTCF										TYMS
NSD2	MMP15										NSD2
KRBA1	SLC38A7										KRBA1
SEC61A1	SLC7A6										SEC61A1
RRP1B	FA2H										RRP1B
ARHGAP19	WDR59										ARHGAP19
UBE2G2	MON1B										UBE2G2
AKAP8L	CMC2										AKAP8L
TMCO4	MLYCD										TMCO4
DRG1	HSDL1										DRG1
SEMA7A	USP10										SEMA7A
DXO	NME4										DXO
AKAP11	SLC7A5										AKAP11
GALK1	UBE2I										GALK1
RPL31	EEF2K										RPL31
PHKG2	PIEZO1										PHKG2
DST	GSPT1										DST
PVR	CLUAP1										PVR
FLCN	UBFD1										FLCN
UBA1	USP31										UBA1
PSMB7	HMOX2										PSMB7
RCC2	DNAJA3										RCC2
PLEKHB2	SALL1										PLEKHB2
HMGXB3	RBL2										HMGXB3
PFDN6	MAZ										PFDN6
MYO1D	BCKDK										MYO1D
MRPL38	IL21R										MRPL38
TLE3	CCP110										TLE3
CYC1	C16orf62										CYC1
TUT1	CSK										TUT1
SEC16A	HERC1										SEC16A
MARS	IGDCC4										MARS
MBD1	RAB11A										MBD1
FAM120A	RPAP1										FAM120A
UBE2C	HOMER2										UBE2C
NRIP1	EHD4										NRIP1
PODXL2	TMEM87A										PODXL2
SOCS4	ZNF106										SOCS4
FBXL14	GABPB1										FBXL14
PDGFC	TJP1										PDGFC
DPM3	BMF										DPM3
LIG1	SCG3										LIG1
SRRM2	RHOV										SRRM2
SLK	BLOC1S6										SLK
IREB2	MYEF2										IREB2
MARCKSL1	SGK3										MARCKSL1
EIF4G1	ZDHHC2										EIF4G1
SLC38A7	BRF2										SLC38A7
MAGED1	TRIM35										MAGED1
KIAA1191	CA2										KIAA1191
NONO	FZD3										NONO
EZR	RIPK2										EZR
OGG1	NBN										OGG1
CD99	DECR1										CD99
FSTL1	LAPTM4B										FSTL1
RADIL	UBE2W										RADIL
CHD5	IKBKB										CHD5
RBM8A	PLAT										RBM8A
MAP7D1	DKK4										MAP7D1
ZNF263	RAB2A										ZNF263
PKD1	EIF3E										PKD1
ABCC1	EMC2										ABCC1
HCFC1	ESRP1										HCFC1
CKAP4	ARMC1										CKAP4
DPP3	TRPS1										DPP3
GOLGA2	NCALD										GOLGA2
CTPS1	SNX16										CTPS1
EHMT2	UBR5										EHMT2
GRK3	EEF1D										GRK3
HIPK1	SQLE										HIPK1
RNPS1	MTMR9										RNPS1
HS6ST1	LEPROTL1										HS6ST1
PGAM4	UBXN8										PGAM4
PGAM1	PPP2CB										PGAM1
ADCK2	ARHGEF10										ADCK2
TUBA1A	MCM4										TUBA1A
CHST15	KCTD9										CHST15
SIL1	KCNN4										SIL1
LENG8	GYS1										LENG8
PPP1R14B	HNRNPL										PPP1R14B
NCOR1	TUBB4A										NCOR1
PPP1R10	SARS2										PPP1R10
WBP1L	CLPTM1										WBP1L
WDR33	PPP1R37										WDR33
HIST2H3A	SF3A2										HIST2H3A
SCARA3	LYL1										SCARA3
UGGT1	OAZ1										UGGT1
SSH1	DMPK										SSH1
PLOD2	NOVA2										PLOD2
RAB23	ASF1B										RAB23
MAP3K2	PPP6R1										MAP3K2
POLR2B	AKAP8										POLR2B
BCLAF1	FBL										BCLAF1
EBP	DYRK1B										EBP
VARS	GPI										VARS
APBA3	PLD3										APBA3
FAM98A	PRX										FAM98A
TCERG1	ZFR2										TCERG1
JARID2	SLC1A5										JARID2
HYOU1	PRKD2										HYOU1
PTPRU	HNRNPUL1										PTPRU
IL6ST	BABAM1										IL6ST
RBM15B	TYK2										RBM15B
WDR62	CDC37										WDR62
OSBPL11	RABAC1										OSBPL11
ASNS	MEGF8										ASNS
DDIT4	KDELR1										DDIT4
KIFC2	CARD8										KIFC2
TUSC2	PLA2G4C										TUSC2
ALDOC	TMEM205										ALDOC
NRBP1	FGF21										NRBP1
MPP2	BCAT2										MPP2
ATN1	PPP2R1A										ATN1
PIN4	TNPO2										PIN4
THUMPD3	MAST1										THUMPD3
SHKBP1	PRPF31										SHKBP1
NUPR1	JAK3										NUPR1
TATDN2	PIK3R2										TATDN2
ATPIF1	ELL										ATPIF1
ABLIM1	CRTC1										ABLIM1
C17orf51	ZNF574										C17orf51
GGA3	SIPA1L3										GGA3
PABPN1	SMG9										PABPN1
CIC	AVL9										CIC
NEK9	CFAP69										NEK9
MCL1	GTPBP10										MCL1
HRAS	CDK6										HRAS
ZNF687	PMPCB										ZNF687
IDH3B	BET1										IDH3B
LRBA	NAMPT										LRBA
KDM4B	TWISTNB										KDM4B
CAMSAP3	PIK3CG										CAMSAP3
ALDH1B1	PON2										ALDH1B1
ZNF711	ITGB8										ZNF711
NAF1	HBP1										NAF1
H1F0	SP4										H1F0
HLA-A	CBLL1										HLA-A
EPN2	MTPN										EPN2
EP400	ZC3HAV1										EP400
GADD45GIP1	TTC26										GADD45GIP1
HOXC4	OGDH										HOXC4
SUV39H1	H2AFV										SUV39H1
CIZ1	CAV2										CIZ1
ANKRD11	MET										ANKRD11
NDUFS1	LMBR1										NDUFS1
ILF2	HOXA1										ILF2
MOV10	HOXA3										MOV10
SNRPD1	LFNG										SNRPD1
NAT8L	HOXA5										NAT8L
KDELR1	TAX1BP1										KDELR1
MID1IP1	GRB10										MID1IP1
GNPTAB	PLEKHA8										GNPTAB
RAB11FIP1	GARS										RAB11FIP1
MYO9A	CHCHD2										MYO9A
DLAT	HSPB1										DLAT
OGFOD1	ZKSCAN1										OGFOD1
NIP7	WASL										NIP7
LRRC37A2	RBM28										LRRC37A2
LDLRAP1	USP42										LDLRAP1
STAT1	IMPDH1										STAT1
RRP1	AGFG2										RRP1
CDCA4	SERPINE1										CDCA4
TMSB10	C1GALT1										TMSB10
DNAJC10	ZNHIT1										DNAJC10
MKI67	GLCCI1										MKI67
MDC1	NRF1										MDC1
COL4A2	TMEM106B										COL4A2
ZNF784	ANKMY2										ZNF784
DDX55	TSPAN13										DDX55
DAP3	AHR										DAP3
RGMA	CHCHD3										RGMA
MRPS12	PSMA2										MRPS12
FUS	URGCP										FUS
TCF3	TMEM248										TCF3
SLC4A2	POLD2										SLC4A2
USP19	BCL7B										USP19
MAGEF1	YKT6										MAGEF1
SYK	EIF4H										SYK
GDF11	LIMK1										GDF11
MFSD9	SLC1A1										MFSD9
CD300E	FKTN										CD300E
PLEKHG5	SPIN1										PLEKHG5
HELZ2	TMEM245										HELZ2
FAM135B	PRUNE2										FAM135B
ZNF566	MEGF9										ZNF566
CYP20A1	TGFBR1										CYP20A1
SECTM1	TLE4										SECTM1
UNC13A	TBC1D13										UNC13A
GTF2F1	RIC1										GTF2F1
KLHL15	NCS1										KLHL15
MXRA7	MPDZ										MXRA7
ACTB	RAPGEF1										ACTB
USP48	NPDC1										USP48
MYOCD	APBA1										MYOCD
MYBPC3	SETX										MYBPC3
KDM2A	ABCA2										KDM2A
KCNB1	UBE2R2										KCNB1
MLLT10	ABHD17B										MLLT10
BAMBI	ZFAND5										BAMBI
TSNAX	CCNJ										TSNAX
DYRK2	GATA3										DYRK2
TNRC6A	ATRNL1										TNRC6A
PNPO	HPS1										PNPO
ZCCHC3	RASSF4										ZCCHC3
SQSTM1	RAB11FIP2										SQSTM1
FXN	ERLIN1										FXN
TMBIM6	EIF3A										TMBIM6
CSDE1	TRDMT1										CSDE1
ARL8A	MAPK8										ARL8A
ABHD17C	SEC23IP										ABHD17C
RNF138	PLEKHA1										RNF138
TDG	PALD1										TDG
RAB8B	UNC5B										RAB8B
EIF4H	MICU1										EIF4H
SOX11	CCSER2										SOX11
ZNF268	ACTA2										ZNF268
ELOA	LIPA										ELOA
BIRC5	C10orf2										BIRC5
MRPL19	TNKS2										MRPL19
VEGFA	GBF1										VEGFA
TFDP1	CPEB3										TFDP1
ADAM9	ACBD5										ADAM9
CIT	LARP4B										CIT
CLIC5	GTPBP4										CLIC5
TACR3	EDRF1										TACR3
NUDT21	BCCIP										NUDT21
LLPH	NEURL1										LLPH
ALX1	SH3PXD2A										ALX1
ZNF654	MAP3K8										ZNF654
RAD50	DKK1										RAD50
EPB41L4B	GLRX3										EPB41L4B
XPOT	FAM208B										XPOT
USP12P1	XPNPEP1										USP12P1
TTC39C	SMC3										TTC39C
TBC1D2B	SHOC2										TBC1D2B
SPOPL	CCDC6										SPOPL
NAPG	CUL2										NAPG
GOLGA8A	CCNY										GOLGA8A
FABP3	UBE2S										FABP3
EDEM3	PPIF										EDEM3
CAND1	TSPAN14										CAND1
CALR	TBC1D12										CALR
BLCAP	NUFIP2										BLCAP
COL12A1	CSF3										COL12A1
WDR82P1	RNF43										WDR82P1
MRVI1	MTMR4										MRVI1
UGCG	TRIM37										UGCG
DPY19L1	KPNB1										DPY19L1
TUBB2A	PNPO										TUBB2A
THBS1	CBX1										THBS1
SLC5A6	RECQL5										SLC5A6
RNF44	MED13										RNF44
OVOL1	HOXB6										OVOL1
IGSF3	PFN1										IGSF3
E2F6	RNF167										E2F6
CELF1	NUP88										CELF1
COIL	C1QBP										COIL
ETV6	CPD										ETV6
LRP6	CCDC47										LRP6
SLC39A10	MED31										SLC39A10
HOXA10	DRG2										HOXA10
MOAP1	AKAP10										MOAP1
ADAMTS4	SMARCD2										ADAMTS4
TYW5	DDX5										TYW5
TOGARAM2	CYTH1										TOGARAM2
TUBGCP4	PSMD11										TUBGCP4
CENPK	LGALS3BP										CENPK
C4orf17	CCL7										C4orf17
MYBPC1	KAT2A										MYBPC1
PATE2	RAB5C										PATE2
NKIRAS2	CNTNAP1										NKIRAS2
CLDN11	EZH1										CLDN11
WASL	COL1A1										WASL
SRPK1	VAT1										SRPK1
LIFR	LRRC59										LIFR
INIP	LUC7L3										INIP
CCSER2	SMURF2										CCSER2
C5orf42	EFTUD2										C5orf42
YY2	SLC16A6										YY2
LIN7C	PRKAR1A										LIN7C
ZNF367	FAM20A										ZNF367
TWF1	YWHAE										TWF1
SNX5	MMD										SNX5
RAP2C	MAP2K6										RAP2C
MOB1A	WSB1										MOB1A
CREBBP	SLC9A3R1										CREBBP
CCDC6	TNFAIP1										CCDC6
ABHD2	PMP22										ABHD2
ECHDC1	RAB34										ECHDC1
ACTA1	TMEM33										ACTA1
AKAP8	GABRA4										AKAP8
TMEM167A	SLAIN2										TMEM167A
ZNF680	OCIAD1										ZNF680
OSBPL3	NFKB1										OSBPL3
PAWR	UBE2D3										PAWR
IGFBP5	TBC1D9										IGFBP5
ID4	ZNF330										ID4
QRFPR	GAB1										QRFPR
SETD6	KLHL2										SETD6
SLFN11	GRPEL1										SLFN11
TRA2B	GAR1										TRA2B
RHOA	CLCN3										RHOA
ZNF662	GALNT7										ZNF662
DDX21	TRIM2										DDX21
RABGEF1	FBXW7										RABGEF1
TPGS2	WHSC1										TPGS2
ARPC1B	SH3D19										ARPC1B
SKIL	STIM2										SKIL
GTF2I	RAPGEF2										GTF2I
MAP3K1	SNX25										MAP3K1
CSE1L	KLF3										CSE1L
CPA4	KLHL5										CPA4
HEXIM1	NCAPG										HEXIM1
CAPZA1	CTSC										CAPZA1
MAPK6	MTCH2										MAPK6
DYRK3	FNBP4										DYRK3
ZBTB8A	SC5D										ZBTB8A
GPBP1	B3GAT1										GPBP1
CD209	HSPA8										CD209
ARPP19	DCPS										ARPP19
CLEC2D	SUV420H1										CLEC2D
EIF2AK2	FOXRED1										EIF2AK2
GPRC5A	PPP6R3										GPRC5A
HMGA2	CCND1										HMGA2
RTL10	HPX										RTL10
TJAP1	TRIM3										TJAP1
WNT16	CHORDC1										WNT16
MDM4	PANX1										MDM4
NBPF11	ARHGEF17										NBPF11
TMED4	RNF141										TMED4
EID1	EIF4G2										EID1
TP53INP1	BIRC2										TP53INP1
RUNX3	UBE4A										RUNX3
PPARG	DDX6										PPARG
CSF1	CBL										CSF1
ZEB1	HIPK3										ZEB1
DICER1	FBXO3										DICER1
SNX12	PDHX										SNX12
ZNF202	SLC1A2										ZNF202
PDZD8	MADD										PDZD8
KATNAL1	CARS										KATNAL1
SMCR8	CD81										SMCR8
HNRNPUL1	NUP98										HNRNPUL1
GAS1	CHKA										GAS1
UQCRQ	HPS5										UQCRQ
BNIP2	GTF2H1										BNIP2
GOPC	LEPREL2										GOPC
LPGAT1	CD69										LPGAT1
GNB5	PRDM4										GNB5
TMEM168	CORO1C										TMEM168
FAM129A	CAPRIN2										FAM129A
SUN2	SLC11A2										SUN2
ZNF417	MLEC										ZNF417
NACC2	MVK										NACC2
EPHA4	CSRNP2										EPHA4
HOXC8	ATP5B										HOXC8
NIN	PTGES3										NIN
GPR137C	BCL7A										GPR137C
ZNF567	MYF5										ZNF567
KCTD20	METAP2										KCTD20
HHEX	ELK3										HHEX
BRWD1	FOXM1										BRWD1
SIX4	DUSP16										SIX4
ARHGAP12	CREBL2										ARHGAP12
HCCS	CDKN1B										HCCS
SESTD1	NAA25										SESTD1
RAB34	OAS3										RAB34
DYNLL2	OAS2										DYNLL2
RPA2	DDX55										RPA2
NDEL1	SLC38A1										NDEL1
TGFBR2	C12orf49										TGFBR2
SLAIN1	FZD10										SLAIN1
SECISBP2L	RFC5										SECISBP2L
CRY2	COPZ1										CRY2
STRBP	TBC1D30										STRBP
POGK	CAND1										POGK
RAB1B	RAB5B										RAB1B
GRAMD1A	CPSF6										GRAMD1A
RPRD1B	KRR1										RPRD1B
EGLN3	CHD4										EGLN3
FOXJ3	GNPTAB										FOXJ3
TNKS1BP1	PTPN6										TNKS1BP1
TOLLIP	SUDS3										TOLLIP
HSP90B1	GOLT1B										HSP90B1
MIDN	CMAS										MIDN
TRPC3	HCFC2										TRPC3
TAX1BP1	C2CD5										TAX1BP1
NR3C1	FGFR1OP2										NR3C1
LIMA1	COL12A1										LIMA1
C3orf38	FRK										C3orf38
NR2C2AP	TMEM14C										NR2C2AP
KCTD10	GCNT2										KCTD10
SGTB	ASF1A										SGTB
CSNK1G1	RNGTT										CSNK1G1
FAM210A	SERINC1										FAM210A
POGZ	HDDC2										POGZ
ADARB1	HINT3										ADARB1
ICMT	NCOA7										ICMT
RB1	FAM65B										RB1
AHR	SASH1										AHR
C12orf65	FBXO5										C12orf65
ARCN1	PPARD										ARCN1
UBXN2A	RHAG										UBXN2A
HARS	KCTD20										HARS
EGR2	STK38										EGR2
SFXN5	SOD2										SFXN5
SLC5A3	MCM3										SLC5A3
DUSP8	ICK										DUSP8
TMEM127	CD83										TMEM127
KMT5B	MDN1										KMT5B
SMAD4	BMP5										SMAD4
TNFRSF21	CAP2										TNFRSF21
NFIB	ZNF451										NFIB
MAP7	RAB23										MAP7
COX10	GPR63										COX10
DDX5	KHDRBS2										DDX5
PSMD9	CCNC										PSMD9
RASSF8	E2F3										RASSF8
PBXIP1	PTP4A1										PBXIP1
RASSF1	SIM1										RASSF1
SLC35D1	ASCC3										SLC35D1
HOXA5	BVES										HOXA5
MAPRE3	MED23										MAPRE3
ANKFY1	WASF1										ANKFY1
MAN1C1	AIM1										MAN1C1
NAA30	ACOT13										NAA30
PPP6R2	SMAP1										PPP6R2
SNAPIN	C6orf62										SNAPIN
OTUD4	GMNN										OTUD4
SEC23B	EYA4										SEC23B
ARID4B	SOBP										ARID4B
ARRDC3	SNX3										ARRDC3
CLIP1	HBS1L										CLIP1
TMEM9B	TRIM38										TMEM9B
PRKAA1	ZBTB24										PRKAA1
MB21D2	PERP										MB21D2
SON	KIAA1244										SON
PDZD11	SLC16A10										PDZD11
BAHD1	GPR126										BAHD1
MBNL1	PHACTR2										MBNL1
ZCCHC14	EPM2A										ZCCHC14
TRIM2	SLC39A7										TRIM2
MPHOSPH9	PHF1										MPHOSPH9
C16orf70	QKI										C16orf70
ARL6IP1	TFEB										ARL6IP1
LDLR	TBP										LDLR
ATP6V1C1	PPP2R5D										ATP6V1C1
ENPP5	PTK7										ENPP5
PTPRG	DNPH1										PTPRG
CDK19	DUSP22										CDK19
SYBU	COX7A2										SYBU
VCPKMT	TMEM30A										VCPKMT
FBXL5	PRPF4B										FBXL5
SLC10A3	SLC29A1										SLC10A3
GPATCH8	BTN2A1										GPATCH8
ATE1	FAM46A										ATE1
ADAR	ENPP5										ADAR
ATMIN	ERBB2IP										ATMIN
GLE1	MAN2A1										GLE1
ANKRD29	PAPD7										ANKRD29
STK11	HMGCS1										STK11
MKRN2	NME5										MKRN2
GPATCH2	KIF20A										GPATCH2
STYX	NNT										STYX
TMEM109	MRPS30										TMEM109
PAPOLA	MRPS27										PAPOLA
NCKAP5	HBEGF										NCKAP5
MSANTD4	LOX										MSANTD4
CKAP5	APBB3										CKAP5
VLDLR	SPARC										VLDLR
ARL1	HMGCR										ARL1
CAPZB	COL4A3BP										CAPZB
PDE3B	FAF2										PDE3B
PTER	HAND1										PTER
ASF1A	HAVCR1										ASF1A
KLF9	THG1L										KLF9
KLHL28	CLINT1										KLHL28
SCAMP2	CNOT6										SCAMP2
GFOD1	CCNG1										GFOD1
SLMAP	POLR3G										SLMAP
SH3PXD2A	DROSHA										SH3PXD2A
SMYD2	LMNB1										SMYD2
TSG101	ARRDC3										TSG101
DCAF8	SUB1										DCAF8
LBR	TARS										LBR
SRSF7	LNPEP										SRSF7
TES	PDE4D										TES
DSTYK	BRIX1										DSTYK
SH3BP5	PRLR										SH3BP5
KLF11	SLC12A7										KLF11
KBTBD2	RAD50										KBTBD2
PPP1R9A	GNPDA1										PPP1R9A
KANSL1	NUP155										KANSL1
CD2AP	PPP2CA										CD2AP
WEE1	NR3C1										WEE1
MPP5	LIFR										MPP5
CPPED1	TRIM23										CPPED1
E2F1	SEC24A										E2F1
RDH11	RARS										RDH11
PXYLP1	H2AFY										PXYLP1
BTBD10	DPYSL3										BTBD10
SGMS1	SMAD5										SGMS1
GRB10	CSNK1A1										GRB10
IER3IP1	HMGXB3										IER3IP1
EPC1	ATP6V0E1										EPC1
KIAA1549	STC2										KIAA1549
FAT3	CPEB4										FAT3
KLHL21	SMC4										KLHL21
HIF1AN	ACTR8										HIF1AN
PRUNE2	BCL6										PRUNE2
ZNF217	KPNA1										ZNF217
SPATA2	PCCB										SPATA2
HEG1	ARMC8										HEG1
IKZF4	CEP70										IKZF4
MREG	SLC25A36										MREG
SPART	XRN1										SPART
CNOT4	KAT2B										CNOT4
F3	BCHE										F3
ARHGAP1	PDCD10										ARHGAP1
SRSF2	WNT5A										SRSF2
HABP4	FGF12										HABP4
MTMR4	PRKAR2A										MTMR4
TOM1L2	USP4										TOM1L2
ANKRD52	ECT2										ANKRD52
RSRP1	GNAI2										RSRP1
RNF145	TFG										RNF145
RNF41	TUSC2										RNF41
RAB12	FXR1										RAB12
PTPN4	BBX										PTPN4
CNOT6	GNB4										CNOT6
BTBD3	IQCG										BTBD3
BMT2	SNX4										BMT2
MTMR9	FRMD4B										MTMR9
HIVEP2	SLC41A3										HIVEP2
TCF4	PLXNA1										TCF4
PHF3	PODXL2										PHF3
ACVR1	MRPL3										ACVR1
RAB5A	PLSCR4										RAB5A
DDX6	ACVR2B										DDX6
PGRMC1	WDR48										PGRMC1
MAN1A2	PEX5L										MAN1A2
CD164	ABCC5										CD164
CASP2	ARHGEF26										CASP2
CLIC4	KLHL24										CLIC4
STAT3	DNAH1										STAT3
ZDHHC14	SSR3										ZDHHC14
PDGFRA	ZBTB47										PDGFRA
PTEN	NKTR										PTEN
ITGB1	FOXP1										ITGB1
CEP55	EIF4G1										CEP55
OTUD3	INO80D										OTUD3
MLEC	MOB1A										MLEC
ZBTB18	RTKN										ZBTB18
SMOC1	TTL										SMOC1
CMPK1	PIKFYVE										CMPK1
NABP1	NCL										NABP1
CBY1	ACTR1B										CBY1
ARHGEF26	ACTR3										ARHGEF26
USP13	STEAP3										USP13
UBE2D2	SF3B6										UBE2D2
ERBIN	DNAJC27										ERBIN
JMY	GPD2										JMY
QKI	CENPA										QKI
SOX4	ACVR1										SOX4
ENPP4	TANC1										ENPP4
PNRC1	SLC30A3										PNRC1
POP7	MPV17										POP7
HBP1	GTF3C2										HBP1
VPS37A	NRBP1										VPS37A
ATP6V1B2	PSMD14										ATP6V1B2
MIGA2	SNX17										MIGA2
HPRT1	GPR75-ASB3										HPRT1
FMR1	PPM1G										FMR1
FZD6	IFIH1										FZD6
MASTL	GCA										MASTL
TXNIP	SPTBN1										TXNIP
BTF3L4	RTN4										BTF3L4
LMLN	HTRA2										LMLN
MSMO1	GALNT3										MSMO1
SAMD8	POLE4										SAMD8
RPRD2	CCDC88A										RPRD2
TROVE2	MRPL19										TROVE2
TMOD3	LANCL1										TMOD3
CLCN3	WDR75										CLCN3
NUS1	EFEMP1										NUS1
MTPN	FN1										MTPN
CCT6A	GLS										CCT6A
DPYSL2	PAPOLG										DPYSL2
PRRG4	ELMOD3										PRRG4
LCLAT1	IGFBP5										LCLAT1
EDN1	USP34										EDN1
ZBTB7B	CCT4										ZBTB7B
SLC38A2	EHBP1										SLC38A2
ZNF317	COQ10B										ZNF317
TNRC6B	SF3B1										TNRC6B
PPP1R14C	ST3GAL5										PPP1R14C
PLEKHF2	MOB4										PLEKHF2
CHIC1	HSPE1										CHIC1
CDADC1	CHMP3										CDADC1
CCNA2	ZNF142										CCNA2
WNK3	IL1R1										WNK3
UQCRB	IL1RL1										UQCRB
MRPL52	SLC9A2										MRPL52
TPP1	FHL2										TPP1
TNFRSF10B	HDLBP										TNFRSF10B
G6PC	STK25										G6PC
ZNF800	ID2										ZNF800
RPS27A	ODC1										RPS27A
THRA	BIRC6										THRA
STX6	NOL10										STX6
SNTB1	PLEKHB2										SNTB1
RAB14	GORASP2										RAB14
PXK	STRN										PXK
PPP6R1	CEBPZ										PPP6R1
MAP3K9	PRKD3										MAP3K9
KIF13A	SLC25A12										KIF13A
GMFB	DLX2										GMFB
EOGT	DARS										EOGT
ELL2	SRSF7										ELL2
DLG5	SDC1										DLG5
CAPRIN2	SLC1A4										CAPRIN2
ANKRD50	SOS1										ANKRD50
ZFYVE26	WIPF1										ZFYVE26
KLF6	ORC2										KLF6
FOXQ1	ATF2										FOXQ1
OSBP	AAK1										OSBP
ZNF24	TRAK2										ZNF24
SIK1	C2orf42										SIK1
MMGT1	TIA1										MMGT1
ZNF12	PCYOX1										ZNF12
ZMAT3	ARID3A										ZMAT3
TRIM37	NFE2L2										TRIM37
STARD13	MSH6										STARD13
POC1B-GALNT4	PLEKHA3										POC1B-GALNT4
NRBF2	EPHA4										NRBF2
MAPK1	FARSB										MAPK1
GALNT4	ALMS1										GALNT4
ESR1	BCL9										ESR1
CAMSAP2	DHCR24										CAMSAP2
ZNF154	MARK1										ZNF154
SLC46A1	TMEM59										SLC46A1
ATP6V0D1	LRRC42										ATP6V0D1
UBE2D3	ICMT										UBE2D3
POLR1B	CHD5										POLR1B
PHF12	ERRFI1										PHF12
LZIC	KCNC4										LZIC
CALM2	EDEM3										CALM2
ZNF354B	ATP5F1										ZNF354B
NIPA1	RAP1A										NIPA1
KLHL36	HDAC1										KLHL36
RFT1	CAPZA1										RFT1
VPS37B	S100PBP										VPS37B
UBBP4	SCAMP3										UBBP4
RRAGD	ASH1L										RRAGD
PPIG	SFPQ										PPIG
CEP170	ARHGEF2										CEP170
CLEC12B	MEF2D										CLEC12B
HADHB	DOCK7										HADHB
RAG1	FBXO6										RAG1
PEX13	C1orf21										PEX13
TRIM71	SMG7										TRIM71
SLC12A7	NCF2										SLC12A7
RFX7	SLC35D1										RFX7
PIGA	PRDM2										PIGA
LEFTY1	RGS2										LEFTY1
KREMEN1	TROVE2										KREMEN1
CUL3	UCHL5										CUL3
COX20	SRSF11										COX20
ADARB2	PLEKHM2										ADARB2
RBM43	CRYZ										RBM43
RPF2	PHTF1										RPF2
IPMK	TTF2										IPMK
TRIM4	ADPRHL2										TRIM4
ZNF224	RRAGC										ZNF224
TMEM30A	NID1										TMEM30A
SATB2	LGALS8										SATB2
RPS6KA5	MTR										RPS6KA5
RLIM	RLF										RLIM
SFTPA1	ETV3										SFTPA1
MBNL3	ST6GALNAC5										MBNL3
DAPK1	SLAMF1										DAPK1
CHEK2	LPHN2										CHEK2
BMP3	RPF1										BMP3
ACBD5	KDM5B										ACBD5
MAVS	UAP1										MAVS
ASB16	CTBS										ASB16
DAD1	RGS4										DAD1
ZNF620	KLHL12										ZNF620
ZIC5	SSX2IP										ZIC5
WIPF2	RBBP5										WIPF2
TSPAN3	GBP3										TSPAN3
TCF7L2	RAB29										TCF7L2
MCC	ENSG00000117289										MCC
LIPA	CR2										LIPA
HOXD11	CD46										HOXD11
HOXB3	PRPF3										HOXB3
DYNC1LI2	APH1A										DYNC1LI2
DEPDC1	SLC2A1										DEPDC1
CFL2	CDC20										CFL2
AKIRIN2	PTCH2										AKIRIN2
ZNF107	AKR1A1										ZNF107
CDK2AP2	PRDX1										CDK2AP2
ZNF678	PIK3R3										ZNF678
RNF11	SLC19A2										RNF11
RACGAP1	TMED5										RACGAP1
MYLIP	DR1										MYLIP
FGFR1OP	CNN3										FGFR1OP
DLC1	PRRC2C										DLC1
DCUN1D3	F3										DCUN1D3
ABCD2	ABCD3										ABCD2
NF2	VAMP4										NF2
ODF4	DPH5										ODF4
NAA50	PTBP2										NAA50
CYB5D1	PRDX6										CYB5D1
F2RL1	DARS2										F2RL1
CINP	DIEXF										CINP
ADM2	RSRP1										ADM2
RFC2	RCOR3										RFC2
WDR31	STMN1										WDR31
GPR82	PROX1										GPR82
NOM1	ARID1A										NOM1
POLR2D	CENPF										POLR2D
NARS	RPA2										NARS
TERF2	STX12										TERF2
SMTNL2	ESYT2										SMTNL2
PSMB5	MESDC2										PSMB5
NKAP	RCN2										NKAP
ATF7IP	MUC5B										ATF7IP
RPS15A	STAG1										RPS15A
PDP2	KMT2A										PDP2
DUSP18	IFT46										DUSP18
CXorf21	KIF14										CXorf21
MYH11	CAMSAP2										MYH11
PLA2G12A	ATF6										PLA2G12A
CDK4	MREG										CDK4
ROMO1	FASTKD2										ROMO1
LILRA2	CREB1										LILRA2
USP32	KLF7										USP32
PTGR2	B4GALT6										PTGR2
TMCO1	ATP10B										TMCO1
SLC35E2B	USP35										SLC35E2B
ACP6	ELOVL4										ACP6
FAM217B	CASP8AP2										FAM217B
IL23R	HMGN3										IL23R
PIGG	CNR1										PIGG
RBM27	ANKRD13C										RBM27
AGO3	SGIP1										2003-08-01
S1PR2	PHF3										S1PR2
ARL17B	PLAGL1										ARL17B
OMD	FBXO30										OMD
MED18	TNFAIP3										MED18
CCR6	MYB										CCR6
C16orf45	SGK1										C16orf45
SSTR2	CTGF										SSTR2
SLC31A1	FBXL5										SLC31A1
RBM23	MED28										RBM23
NFE2L1	SLC16A7										NFE2L1
C4orf36	ZNF430										C4orf36
FLYWCH2	FOXO3										FLYWCH2
SLC38A9	RPN2										SLC38A9
PLEKHS1	FAM47E-STBD1										PLEKHS1
GP2	CCNI										GP2
IRF1	RAB3GAP2										IRF1
ANKRD9	CCND2										ANKRD9
FAM120AOS	SATB2										FAM120AOS
PRR23A	UBE2B										PRR23A
SNTB2	KLF9										SNTB2
ZNF431	TJP2										ZNF431
PRPF4	CPSF3										PRPF4
ZNF529	SENP5										ZNF529
TMEM2	CCDC92										TMEM2
RUNDC1	C1orf198										RUNDC1
BTG1	HEATR1										BTG1
THAP6	PTBP3										THAP6
MOCS2	CTNNAL1										MOCS2
C3orf18	FAM206A										C3orf18
KBTBD6	SET										KBTBD6
IFNLR1	RAB14										IFNLR1
RFXAP	CNTRL										RFXAP
KLRD1	TRIM32										KLRD1
IGF2R	FBXW2										IGF2R
TMTC1	PHF19										TMTC1
DTX4	NEK6										DTX4
FKTN	PPP6C										FKTN
RNF125	RBM18										RNF125
FAM114A1	MAPKAP1										FAM114A1
MMP2	VPS4B										MMP2
DLL1	ONECUT2										DLL1
NKD2	YLPM1										NKD2
CYLD	CCDC176										CYLD
IGF1	NEK9										IGF1
CYP2C9	ACYP1										CYP2C9
PPARA	IRF2BPL										PPARA
UCP1	AREL1										UCP1
SCD	ABCD4										SCD
SNAI3	DLST										SNAI3
MST1	RBM25										MST1
SAV1	SUPT7L										SAV1
ERBB2	KLHL29										ERBB2
DCBLD2	DNMT3A										DCBLD2
EREG	TMEM214										EREG
FXR1	ATAD2B										FXR1
ZBTB7A	YPEL5										ZBTB7A
ABCG8	YIPF4										ABCG8
ARSA	LGALSL										ARSA
ATP6V0E1	BCL11A										ATP6V0E1
GPR161	CRIPT										GPR161
GPR75	EPCAM										GPR75
GRSF1	SLC17A5										GRSF1
IFITM1	FAM178A										IFITM1
ORC1	IDE										ORC1
PRPF38A	IFIT3										PRPF38A
QSOX1	IFIT2										QSOX1
SIGLEC9	GPAM										SIGLEC9
FUT11	PYROXD2										FUT11
SIRT1	C10orf88										SIRT1
CDKN1A	HELLS										CDKN1A
ARHGAP32	AVPI1										ARHGAP32
HBEGF	WDR11										HBEGF
RASA1	GOT1										RASA1
CRK	GNA13										CRK
TLN2	KANSL1										TLN2
ARL6IP6	HOXB3										ARL6IP6
COX8C	DUSP1										COX8C
CDH3	PANK3										CDH3
LOXL1	INSL4										LOXL1
TNFRSF17	CD274										TNFRSF17
ADH1A	GRIA2										ADH1A
KCTD4	NUP43										KCTD4
PLPBP	LRP11										PLPBP
WNT3A	PCMT1										WNT3A
KCNJ9	MSANTD2										KCNJ9
SMCHD1	ARR3										SMCHD1
KIR3DL1	PDZD11										KIR3DL1
PLSCR1	SLC10A7										PLSCR1
CSTF2T	NUDCD1										CSTF2T
NR1D2	MASTL										NR1D2
RTEL1-TNFRSF6B	PLXDC2										RTEL1-TNFRSF6B
MUC17	EPC1										MUC17
CA1	MTRF1										CA1
S100A1	DNAJC15										S100A1
FKBP10	PROSER1										FKBP10
PLA2G4C	ELF1										PLA2G4C
GSTCD	HSPH1										GSTCD
LIG4	TGFBI										LIG4
POLK	FAM53C										POLK
STMN1	SIL1										STMN1
DMGDH	PAIP2										DMGDH
TRIM36	KDM3B										TRIM36
ANKRD28	EGR1										ANKRD28
GCNT1	SERP1										GCNT1
KBTBD3	ZFP30										KBTBD3
SYT14	TMPO										SYT14
MAP1B	ARL1										MAP1B
YKT6	GLT8D2										YKT6
CD55	SOCS2										CD55
AASDHPPT	NFYB										AASDHPPT
UBE2W	APAF1										UBE2W
NIPSNAP2	DUSP4										NIPSNAP2
TMEM47	UBIAD1										TMEM47
ZNF652	TARDBP										ZNF652
FAM199X	COPS5										FAM199X
FAM81A	RDH10										FAM81A
FRY	COIL										FRY
PTGS2	TRIM25										PTGS2
OSBPL8	KIAA0922										OSBPL8
CTDSPL2	PAPD5										CTDSPL2
MEF2A	ADCY7										MEF2A
PSMD12	PSPC1										PSMD12
SPAST	ZNF211										SPAST
PRSS22	RNF2										PRSS22
SH3BGRL	TRMT1L										SH3BGRL
KRT6C	DPPA4										KRT6C
CST9L	NAA50										CST9L
EBPL	CD80										EBPL
SYNE3	KIF18A										SYNE3
FAM221B	CRY2										FAM221B
GATA3	DEPDC7										GATA3
EMILIN3	ZMYM2										EMILIN3
ARL13B	TNFSF10										ARL13B
CYP26A1	ZNF639										CYP26A1
SAMSN1	PIK3CA										SAMSN1
GNL3L	PDS5A										GNL3L
ETNK2	LRIF1										ETNK2
DEPDC7	GPSM2										DEPDC7
FGF22	ACVR2A										FGF22
FUT1	POLK										FUT1
KRTAP4-11	GTF3A										KRTAP4-11
CR2	FYTTD1										CR2
MMP13	MTERF4										MMP13
SYNDIG1L	OCRL										SYNDIG1L
TFPI	MRPS2										TFPI
RNF128	COPA										RNF128
SFXN2	RBBP6										SFXN2
PSMA2	ZC3H7A										PSMA2
FABP7	SERAC1										FABP7
CNTNAP1	FAM35A										CNTNAP1
FBN3	FAM213A										FBN3
KIR3DL2	ZNF644										KIR3DL2
LFNG	BBS9										LFNG
B3GAT1	ZMIZ2										B3GAT1
ARR3	HERPUD2										ARR3
GK	CBX3										GK
SMN1	HNRNPA2B1										SMN1
ALK	NXPH1										ALK
PRX	FAM126A										PRX
CYP2E1	INHBA										CYP2E1
ADAMTSL1	FKBP9										ADAMTSL1
NCS1	ARL4A										NCS1
CFTR	KIAA1549										CFTR
OAS2	CALD1										OAS2
C8orf33	PLAU										C8orf33
FAT4	SRGN										FAT4
ADGRF4	CHST3										ADGRF4
ZDHHC2	BICC1										ZDHHC2
INTS8	P4HA1										INTS8
IMPA1	SLC25A16										IMPA1
VPS13D	VPS26A										VPS13D
DOCK10	RBM19										DOCK10
LCA5	CIT										LCA5
ARL14EP	MED13L										ARL14EP
MTMR10	RNF11										MTMR10
TRIM23	RASSF8										TRIM23
CHL1	BHLHE41										CHL1
NDUFB10	ITPR2										NDUFB10
NBN	NECAB1										NBN
GJE1	C19orf43										GJE1
SNX7	CD97										SNX7
EYA4	GIPC1										EYA4
CASP7	SPRYD7										CASP7
ECT2	EBPL										ECT2
EXOC5	ATP7B										EXOC5
STAU1	ZC3H13										STAU1
RTN4	CENPK										RTN4
MDFIC	OPTN										MDFIC
ZNF236	ITIH5										ZNF236
SDF2	ORMDL2										SDF2
SPRED1	NR4A1										SPRED1
CMTM3	CDK2										CMTM3
MAP3K3	LRP1										MAP3K3
ACTR2	ATG101										ACTR2
NAP1L1	IKZF4										NAP1L1
LGR4	SMUG1										LGR4
ZNF148	TUBA1B										ZNF148
TBC1D9	ATPAF1										TBC1D9
VDAC2	STIL										VDAC2
CC2D1B	IL13RA2										CC2D1B
MUC13	AMD1										MUC13
TSPAN6	USP45										TSPAN6
CALU	FAM199X										CALU
CCNB1	ACVR1C										CCNB1
PARP10	BAZ2B										PARP10
FOXO1	LPGAT1										FOXO1
RACK1	G0S2										RACK1
CSTF3	KCNJ2										CSTF3
ANXA2	RAP2C										ANXA2
NCKAP1	PLA2G12A										NCKAP1
RPS5	PFKFB2										RPS5
IRAK1	C4BPB										IRAK1
PDLIM7	AGO2										PDLIM7
BDNF	ACSL3										BDNF
JPT1	PREX1										JPT1
SOX5	SLC12A5										SOX5
RRS1	SDC4										RRS1
EIF2S3	NCOA3										EIF2S3
TNRC6C	PIGT										TNRC6C
ARID2	VAPB										ARID2
IRAK4	ATP5E										IRAK4
STAG1	CHD6										STAG1
KDM5C	PLCG1										KDM5C
C6orf106	GTSF1L										C6orf106
PFAS	ARFGEF2										PFAS
VMP1	ZNFX1										VMP1
EML4	CSE1L										EML4
CHAC1	TMEM189-UBE2V1										CHAC1
PLAGL2	RAB22A										PLAGL2
BMPER	STAU1										BMPER
PRDM15	CDH26										PRDM15
ELOC	MOCS3										ELOC
HS3ST3B1	STX16										HS3ST3B1
CRTC1	PMEPA1										CRTC1
AMD1	RNF114										AMD1
CCDC169	STAMBP										CCDC169
PARP11	ATP8A1										PARP11
TWISTNB	USP22										TWISTNB
RAB18	ZNF45										RAB18
TSPAN12	LYPD3										TSPAN12
KPNA1	USP9X										KPNA1
TRUB1	MRS2										TRUB1
OCLN	WRNIP1										OCLN
GNB1	SNRPC										GNB1
PRAMEF1	AARS2										PRAMEF1
ZNF724	CDKN1A										ZNF724
ALKBH4	SOX4										ALKBH4
OLFML2A	GLO1										OLFML2A
CD226	CPNE5										CD226
SLC25A32	RREB1										SLC25A32
PHF20L1	SLC35B3										PHF20L1
DCAF17	ATXN1										DCAF17
GID4	NUP153										GID4
CALN1	DEK										CALN1
APBA1	CRISP1										APBA1
EGFR	LRRFIP1										EGFR
RAF1	CXCL6										RAF1
SPRY1	AHNAK										SPRY1
MMP9	SH3TC1										MMP9
YY1AP1	CNOT1										YY1AP1
AGO2	C16orf70										2002-08-01
SOX6	GOT2										SOX6
GDF5	DOK4										GDF5
PIK3R3	RAP2A										PIK3R3
SMAD2	EFNB2										SMAD2
SLC2A1	IRF1										SLC2A1
DAZAP2	NDUFA1										DAZAP2
SETD5	PTGER2										SETD5
GMNN	MRPS7										GMNN
MTO1	GGA3										MTO1
SLC10A7	GTF3C4										SLC10A7
LATS2	PPP1R12C										LATS2
ARID1A	INSIG2										ARID1A
[truncated: 8,813 more rows]

## Sheet: Validated 20s
mirTarbase (3 040)	Tarbase (11 922)									VALIDATED (12536)
ACAP2	Bcl-2									Bcl-2
ALDOA	CIQTNF5									CIQTNF5
APOH	TSPAN6									TSPAN6
ARL3	DPM1									DPM1
BMPR2	C1orf112									C1orf112
CCDC140	FUCA2									FUCA2
CCDC18	STPG1									STPG1
CD109	ENPP4									ENPP4
CD274	CFTR									CFTR
CEBPD	ANKIB1									ANKIB1
COLEC10	CYP51A1									CYP51A1
CSNK2A1	KRIT1									KRIT1
CSRP3	LAP3									LAP3
CXorf23	SNX11									SNX11
CYB561D1	M6PR									M6PR
DNAJC5G	DBNDD1									DBNDD1
EDARADD	ALS2									ALS2
ENAH	CFLAR									CFLAR
EREG	RBM5									RBM5
FAM163A	MTMR7									MTMR7
FPR1	SLC7A2									SLC7A2
GJB1	ARF5									ARF5
GLO1	SARM1									SARM1
GPR146	POLDIP2									POLDIP2
GPR180	AK2									AK2
HIST1H2BK	KDM1A									KDM1A
HOMER2	RBM6									RBM6
HORMAD2	PDK4									PDK4
IDH3B	CDC27									CDC27
IMMP2L	HCCS									HCCS
ISY1-RAB43	UPF1									UPF1
KANK4	SKAP2									SKAP2
LIFR	CCDC109B									CCDC109B
LSAMP	DHX33									DHX33
MC2R	THSD7A									THSD7A
MICB	LIG3									LIG3
MTMR7	RPAP3									RPAP3
MTRF1L	AC004381.6									AC004381.6
NAT9	CIAPIN1									CIAPIN1
NFAT5	SPPL2B									SPPL2B
NODAL	PRKAR2B									PRKAR2B
PAPLN	CREBBP									CREBBP
PDE3A	GCFC2									GCFC2
PEBP1	WDR54									WDR54
PER2	CROT									CROT
PIP5K1C	ABCB4									ABCB4
PROX2	KMT2E									KMT2E
PRR15	RHBDD2									RHBDD2
PTGDR2	IBTK									IBTK
PTPRT	MYCBP2									MYCBP2
RAB3C	FBXL3									FBXL3
RETSAT	PDK2									PDK2
SIKE1	ITGA3									ITGA3
SLC22A23	ZFX									ZFX
SLC27A4	LAMP2									LAMP2
SLITRK4	GDE1									GDE1
SNAP25	MAP3K14									MAP3K14
SNED1	ABCC8									ABCC8
SPHK1	TMEM132A									TMEM132A
STAT1	AP2B1									AP2B1
TAZ	ZNF263									ZNF263
TBCA	TNFRSF12A									TNFRSF12A
TMEM105	MAP3K9									MAP3K9
TMEM151A	RALA									RALA
TMEM67	BAIAP2L1									BAIAP2L1
TNFSF15	ETV1									ETV1
TNPO1	ALDH3B1									ALDH3B1
TRIM10	PHTF2									PHTF2
TRMT5	FARP2									FARP2
XIAP	GGCT									GGCT
ZBTB39	DBF4									DBF4
ZFP36L1	IFRD1									IFRD1
ZMYM2	COX10									COX10
ZNF490	VPS41									VPS41
ZNF585B	ARSD									ARSD
ZNF664	ADIPOR2									ADIPOR2
CTTN	PAFAH1B1									PAFAH1B1
FBXL20	NOS2									NOS2
MAPK9	KIAA0100									KIAA0100
CABP4	GAS7									GAS7
GPIHBP1	LUC7L									LUC7L
PAGR1	PIGQ									PIGQ
CCPG1	CRAMP1L									CRAMP1L
HSPA6	FMO3									FMO3
WASL	MYLIP									MYLIP
SFMBT2	E2F2									E2F2
STAT3	PSMB1									PSMB1
ATXN1L	JARID2									JARID2
ZMAT3	NADK									NADK
ZNF486	CYTH3									CYTH3
PLSCR4	SYPL1									SYPL1
PARVB	CYB561									CYB561
ANKRD50	SPAG9									SPAG9
ABCF1	SS18L2									SS18L2
SLC30A5	MGST1									MGST1
PLS1	NFIX									NFIX
SPTLC1	ST3GAL1									ST3GAL1
SURF4	PKD1									PKD1
PPP3CB	MED24									MED24
C9orf78	HEATR5B									HEATR5B
PLXNA4	RPS20									RPS20
METTL16	CSDE1									CSDE1
BTBD9	UBE3C									UBE3C
ESD	REV3L									REV3L
RDX	POMT2									POMT2
DUSP6	VTA1									VTA1
HUNK	MLXIPL									MLXIPL
AGO3	BAZ1B									BAZ1B
USH1G	RANBP9									RANBP9
RGS9BP	SPRTN									SPRTN
TMEM134	ZNF207									ZNF207
KLK2	UQCRC1									UQCRC1
HTR1F	STARD3NL									STARD3NL
TNS3	CD9									CD9
FADS6	NCAPD2									NCAPD2
TMEM169	FUZ									FUZ
ZDHHC21	IDS									IDS
TP63	HFE									HFE
ABI2	FYN									FYN
LINC00598	HIVEP2									HIVEP2
STON2	TCEB3									TCEB3
STK40	LYPLA2									LYPLA2
MRPL51	MRC2									MRC2
UEVLD	BTBD7									BTBD7
RPL7L1	ABHD5									ABHD5
FLG2	AKAP8L									AKAP8L
FAM213A	MBTD1									MBTD1
KIAA0907	UTP18									UTP18
TES	RNF216									RNF216
SOS1	TTC19									TTC19
RNF38	PTBP1									PTBP1
RNF216	PIK3C2A									PIK3C2A
GPR155	PLAUR									PLAUR
ANKRD36	ANLN									ANLN
THAP6	WIZ									WIZ
RHOJ	RABGAP1									RABGAP1
GPR132	DCN									DCN
SLFN5	PPP5C									PPP5C
RASSF2	CEP68									CEP68
TLR4	MAP4K3									MAP4K3
ICE2	TMEM159									TMEM159
FAM200B	BRCA1									BRCA1
SYNRG	EXTL3									EXTL3
KLC4	NR1H4									NR1H4
FUT7	ELOVL5									ELOVL5
TRAP1	KDM5D									KDM5D
RFWD2	UBR7									UBR7
STIP1	MAP4K5									MAP4K5
C16orf62	EHD3									EHD3
THOC2	PSMC4									PSMC4
BAZ2A	CLDN11									CLDN11
HPS4	SLC25A39									SLC25A39
GNB2L1	PGM3									PGM3
PSMD1	DNASE1L1									DNASE1L1
BAMBI	GPRC5A									GPRC5A
TBX1	TACC3									TACC3
EZR	UFL1									UFL1
USP9X	POLA2									POLA2
TAF3	CAPN1									CAPN1
CSK	MDH1									MDH1
TPR	SLC30A9									SLC30A9
TUBB	ZMYND11									ZMYND11
MCM6	MATR3									MATR3
RPL35	XYLT2									XYLT2
HIST1H1E	CHDH									CHDH
ZMIZ1	ATP2C1									ATP2C1
ATIC	IGF1									IGF1
PRRC2A	RUFY3									RUFY3
PCBP1	CNTN1									CNTN1
MAZ	WWTR1									WWTR1
GRHPR	AGPS									AGPS
MKNK2	PHLDB1									PHLDB1
GPI	SYT13									SYT13
RPL27A	SNAI2									SNAI2
RPL4	ZRANB1									ZRANB1
RPLP1	ZFP64									ZFP64
DHX8	SAMD4A									SAMD4A
TSPAN9	RUNX3									RUNX3
C6orf62	MRE11A									MRE11A
KHSRP	SERPINB1									SERPINB1
USP5	SPAST									SPAST
RPL19	NRXN3									NRXN3
ND5	OSBPL5									OSBPL5
HIST2H2BF	AQR									AQR
ACTG1	CPS1									CPS1
SRSF4	FHL1									FHL1
POLR2I	GABRA1									GABRA1
ZCCHC14	ZDHHC6									ZDHHC6
EIF1	GRAMD1B									GRAMD1B
ZSWIM6	RNH1									RNH1
BCL2L2-PABPN1	NDUFS1									NDUFS1
TCEAL1	RB1CC1									RB1CC1
KANSL1	ERP44									ERP44
UTP15	ALAS1									ALAS1
G3BP1	BIRC3									BIRC3
FAM83C	AKAP11									AKAP11
FANCA	GLRX2									GLRX2
MDM4	SNAPC1									SNAPC1
SUMO2	STRAP									STRAP
DUSP22	ABCC2									ABCC2
COX6B1	GCLM									GCLM
METTL21A	EHD2									EHD2
ADAMTS1	DEPDC1									DEPDC1
CDYL	CCDC28A									CCDC28A
CDR1-AS	RRAGD									RRAGD
CHD9	PHF20									PHF20
PVR	NCAPH2									NCAPH2
LRRC1	TOMM34									TOMM34
CALU	KPNA6									KPNA6
GAGE1	VIM									VIM
CAPZA1	FAS									FAS
TOMM20	CD44									CD44
AP3D1	BTN3A1									BTN3A1
POC1A	PRKCH									PRKCH
FSTL4	IFNGR1									IFNGR1
METTL1	TNFRSF1B									TNFRSF1B
EFNB1	VEZT									VEZT
XKR4	POU2F2									POU2F2
TWIST1	TBPL1									TBPL1
SOX4	ARNTL2									ARNTL2
PDPR	BCLAF1									BCLAF1
NRAS	SLC39A9									SLC39A9
KLHDC3	TFB1M									TFB1M
FAM217B	RABEP1									RABEP1
CCNF	HMGB3									HMGB3
CCND1	NUP160									NUP160
CALM3	IKZF2									IKZF2
BCL9L	GRN									GRN
AGO2	FAM13B									FAM13B
POGZ	CENPQ									CENPQ
H3F3A	SARS									SARS
RAB11FIP4	ARID4A									ARID4A
SYNPO2L	TSSC1									TSSC1
C11orf74	ABCF2									ABCF2
C6orf132	CHPF2									CHPF2
YARS	LRRC7									LRRC7
YOD1	UBA6									UBA6
ARGLU1	PIAS1									PIAS1
CDK2AP2	SLC4A7									SLC4A7
TBC1D4	APBA2									APBA2
SLC28A1	MAP2K3									MAP2K3
H3F3B	TMSB10									TMSB10
MEIS3P1	RNF19A									RNF19A
CCDC85C	PEX3									PEX3
PLEKHA2	GABARAPL2									GABARAPL2
COL22A1	VCL									VCL
ICA1L	DEPDC1B									DEPDC1B
SEC14L4	NSMAF									NSMAF
CCDC69	ADSS									ADSS
WDR92	TIMP2									TIMP2
MSRB3	TBC1D23									TBC1D23
HM13	CUL3									CUL3
BLOC1S6	ZZZ3									ZZZ3
SH3D19	CASR									CASR
RALGPS2	FBXO42									FBXO42
KIF1C	MFAP3									MFAP3
MTRNR2L5	MRI1									MRI1
C20orf144	PI4K2B									PI4K2B
SLC35F6	BOD1L1									BOD1L1
KIR3DX1	MAT2B									MAT2B
ABHD15	TRIO									TRIO
C9orf3	VCAN									VCAN
GINM1	CDH1									CDH1
SLC35F5	SKIV2L2									SKIV2L2
IRGQ	RAI14									RAI14
HFE	PNKP									PNKP
ZNF786	PHLPP2									PHLPP2
UBN2	SPDL1									SPDL1
PPP1R3B	STAU2									STAU2
HRH4	PHF23									PHF23
LRRD1	CDH10									CDH10
ISG20L2	INPP4A									INPP4A
C19orf52	RAB27B									RAB27B
MRPL10	PSMA4									PSMA4
KDELR1	LSG1									LSG1
ZSCAN2	TNC									TNC
F2R	MED17									MED17
SMG1	AP2S1									AP2S1
QRFPR	DCUN1D1									DCUN1D1
PSMB2	ZIC2									ZIC2
ZNF669	LCP2									LCP2
SYNDIG1L	ADRB1									ADRB1
KIAA1586	CUL7									CUL7
CLDN7	CTNNA1									CTNNA1
FAM169B	PHKA2									PHKA2
GSG1L	CNTLN									CNTLN
SH3TC2	HSPA5									HSPA5
HOXD10	GEMIN8									GEMIN8
FOXL2NB	PREX2									PREX2
ZNF610	CTPS2									CTPS2
CASP16	POLR2B									POLR2B
TDRKH	FAM214A									FAM214A
TCF21	ARAP2									ARAP2
VAV3	TPR									TPR
SERTAD3	C12orf4									C12orf4
FBXO6	SCML1									SCML1
FOS	MAP4									MAP4
RBM4B	GOPC									GOPC
LRRC27	USP28									USP28
F8A2	HDAC9									HDAC9
F8A3	TSPAN17									TSPAN17
KCTD21	RRM2B									RRM2B
C1orf35	ZNF800									ZNF800
MLH1	LMO3									LMO3
QSOX1	RSF1									RSF1
TXK	VPS13D									VPS13D
C14orf142	CELF2									CELF2
FUT9	FAM120A									FAM120A
PLEKHA3	KITLG									KITLG
SETD5	VAMP3									VAMP3
SLC27A1	PER3									PER3
SHMT1	TNFRSF9									TNFRSF9
MMAB	LTBP1									LTBP1
GBX2	RFC2									RFC2
SHB	CLPTM1L									CLPTM1L
POLR3A	NEDD4L									NEDD4L
WDR53	KIAA2022									KIAA2022
SPIB	JKAMP									JKAMP
HS3ST1	NFE2L3									NFE2L3
C1orf87	LIMA1									LIMA1
ATCAY	TNIP3									TNIP3
TCN2	MAPK9									MAPK9
GCNT1	BCAR1									BCAR1
MELK	FAM160A2									FAM160A2
ZNF430	HERPUD1									HERPUD1
GTF2H2C	RAD51									RAD51
MEAF6	POLQ									POLQ
LOH12CR1	PIK3CB									PIK3CB
CACNG8	HEBP2									HEBP2
ZBTB43	MPHOSPH9									MPHOSPH9
RAB11FIP1	PLEKHA5									PLEKHA5
SPCS1	RRP12									RRP12
APOPT1	FNIP2									FNIP2
LACTB	MSMO1									MSMO1
PALD1	TTC17									TTC17
WDR12	FSTL4									FSTL4
ZNF699	USE1									USE1
TMOD3	THRAP3									THRAP3
SMURF2	LY75									LY75
METTL14	ARID4B									ARID4B
MAPK14	OPN3									OPN3
CHCHD5	KIF1B									KIF1B
NWD1	SYNE2									SYNE2
GTPBP10	PLEKHH1									PLEKHH1
GDPD1	ATP9A									ATP9A
CYP20A1	FAM168A									FAM168A
STOML1	NOP58									NOP58
DCUN1D2	SZRD1									SZRD1
NPHP1	CUL1									CUL1
CYTIP	TAB2									TAB2
LIPG	GINM1									GINM1
GBP4	EIF2AK2									EIF2AK2
MFSD2A	USP36									USP36
GNE	KMT2C									KMT2C
IRF1	CCDC85A									CCDC85A
SRCAP	PUM2									PUM2
RRP36	C4orf27									C4orf27
SLC1A5	ZFR									ZFR
RPL24	ZNF280C									ZNF280C
CD96	TRAF1									TRAF1
ESR2	RC3H2									RC3H2
MICA	DCBLD2									DCBLD2
OCIAD1	SOAT1									SOAT1
TLR7	PKP2									PKP2
CEP104	GDI2									GDI2
GPR137B	PRDM1									PRDM1
DNAJB13	ATP11B									ATP11B
MYO1F	LAMC2									LAMC2
MRI1	SEC61A1									SEC61A1
DCTN5	PPP1R12A									PPP1R12A
ASB16	ATP2B4									ATP2B4
MSH3	ZC3H11A									ZC3H11A
BHMT2	NDC1									NDC1
PTGIS	UNKL									UNKL
VPS53	TBXAS1									TBXAS1
TIMM10	ALDH18A1									ALDH18A1
LRIF1	TARBP1									TARBP1
HOOK3	GATB									GATB
GEMIN8	MXD1									MXD1
DNAJB4	CDK17									CDK17
CRISPLD2	DNAJC25									DNAJC25
CAPZA2	SLC2A3									SLC2A3
ZBTB25	CTDP1									CTDP1
ZNF665	WNK1									WNK1
MBD1	CCAR1									CCAR1
IRAK4	OGFR									OGFR
KIAA1841	PIGV									PIGV
ZNF682	RIMBP2									RIMBP2
IPP	COL11A1									COL11A1
RFK	QSER1									QSER1
LY6G5B	BCAT1									BCAT1
METTL8	HDAC7									HDAC7
THEM4	NCKAP1									NCKAP1
TECPR2	MRPS35									MRPS35
COX19	GUCY1B3									GUCY1B3
PRIM1	TNK2									TNK2
KIAA0930	GPBP1									GPBP1
ZNF347	ELMO2									ELMO2
SLC25A33	WAPAL									WAPAL
GNB5	VMP1									VMP1
SPEM1	APPBP2									APPBP2
PAPD5	POLD1									POLD1
MYPN	EIF4B									EIF4B
MRPL37	SPHK2									SPHK2
HAS2	ISOC2									ISOC2
DNAL1	U2AF2									U2AF2
CDKN2AIPNL	EPN1									EPN1
C4orf29	AHRR									AHRR
ATP1B3	GPC1									GPC1
ENTPD4	RNF4									RNF4
FAHD1	TM7SF3									TM7SF3
ZBED1	DMRT3									DMRT3
NAT14	ST3GAL6									ST3GAL6
PAOX	CDON									CDON
ZNF454	TAF2									TAF2
PPP1R12C	HIPK2									HIPK2
TBL3	TNPO3									TNPO3
RBM41	CTSA									CTSA
ACOX1	SUGP2									SUGP2
HAUS2	SLC12A2									SLC12A2
RITA1	CNN2									CNN2
C11orf98	BTBD1									BTBD1
TKFC	TAF11									TAF11
BCL7A	ANKS1A									ANKS1A
GOLGA4	AP3D1									AP3D1
POP7	UHRF1BP1									UHRF1BP1
IKZF2	GNAI3									GNAI3
MPRIP	OAT									OAT
LRRC55	WDR3									WDR3
TPM4	PKN2									PKN2
NDRG1	TRAM2									TRAM2
CLCN6	NTN1									NTN1
ZNF507	MCM10									MCM10
ZNF131	ERBB3									ERBB3
STAU1	ANKRD44									ANKRD44
DNAJB9	KARS									KARS
C8orf4	PDIA5									PDIA5
CALM2	TBC1D22B									TBC1D22B
CTC1	SPEN									SPEN
PRDX3	ZC3H15									ZC3H15
ATXN1	TMEM206									TMEM206
PER1	SNAP91									SNAP91
HIST1H3E	SLK									SLK
HTR7	TLE2									TLE2
P2RY1	ASB1									ASB1
VPS4A	FAM107B									FAM107B
TXLNG	CDK13									CDK13
RORA	MTHFD2									MTHFD2
CLOCK	FOXJ2									FOXJ2
BRI3BP	PPP2R5A									PPP2R5A
ADD2	ELAVL1									ELAVL1
TAOK1	TIE1									TIE1
EPM2AIP1	DIP2B									DIP2B
MESDC2	SMARCD1									SMARCD1
USP48	KDM4A									KDM4A
KIAA0895	NFYC									NFYC
IMPG1	ASPM									ASPM
AKR7A2	CD84									CD84
RBMXL1	ZBTB11									ZBTB11
FUT11	ATXN3									ATXN3
ACSBG1	GOLGA5									GOLGA5
ATP5E	FGFR2									FGFR2
COL27A1	ISOC1									ISOC1
TTF2	THUMPD1									THUMPD1
S100A7A	MSANTD3									MSANTD3
RGS5	ATG2B									ATG2B
EMP2	ARFGEF1									ARFGEF1
SRCIN1	FECH									FECH
ULK2	MYO9A									MYO9A
ARL2BP	DDX3Y									DDX3Y
TRPM7	PFKP									PFKP
SSR2	IDI1									IDI1
RPP25	SP100									SP100
RFWD3	KLF6									KLF6
PCDHB11	PPAP2A									PPAP2A
MPPE1	NEO1									NEO1
TOP2B	TRAM1									TRAM1
PYGO1	PHKA1									PHKA1
CDC73	TNFRSF1A									TNFRSF1A
NAPA	EVI5									EVI5
CREB1	STOML1									STOML1
ERN1	PKM									PKM
ABCC1	DHX29									DHX29
HIST1H4H	DNTTIP2									DNTTIP2
HIST1H2AG	TP53BP1									TP53BP1
SLC2A1	RHOA									RHOA
PFKFB3	ZFY									ZFY
ARHGEF2	IARS2									IARS2
HMOX1	NAV3									NAV3
ORMDL1	ROCK1									ROCK1
GOLGA8A	CBFB									CBFB
FAM83G	HYAL2									HYAL2
SLC12A7	RASSF1									RASSF1
CHRNB2	FGFR3									FGFR3
GOLGA8B	IFI35									IFI35
UNK	HEATR6									HEATR6
SPHAR	MEF2A									MEF2A
KCNK6	OTUD5									OTUD5
RAB4A	TBC1D25									TBC1D25
C6orf47	ACSL4									ACSL4
ETV5	INPP5A									INPP5A
ZNF148	PRR11									PRR11
LIMD1	REEP1									REEP1
GTPBP2	ATP11A									ATP11A
VWA5A	LAPTM4A									LAPTM4A
IQSEC3	KIF2A									KIF2A
ARL6IP1	PSME4									PSME4
Txlna	IFT80									IFT80
LENG9	ERLEC1									ERLEC1
SLX4	PPP2R5B									PPP2R5B
SCO1	PITX1									PITX1
PPM1F	MAST4									MAST4
OLFML2A	GPR116									GPR116
FAM83F	NUCKS1									NUCKS1
SPINT3	VPS35									VPS35
ANGEL1	BCL3									BCL3
AZF1	GAL									GAL
OSCAR	CLEC2D									CLEC2D
HNRNPA1L2	RORA									RORA
HNRNPA1	TGFBR3									TGFBR3
VANGL2	KIAA1107									KIAA1107
FAM212B	ATP1B3									ATP1B3
NDUFV3	NEDD4									NEDD4
SCAMP2	PIGB									PIGB
EHHADH	MAPK6									MAPK6
PSMF1	GNB5									GNB5
TYR	LRP6									LRP6
CPT1C	IKBKAP									IKBKAP
ASS1	PFN2									PFN2
AP1B1	DAPP1									DAPP1
CCT6A	SLC44A1									SLC44A1
PTAFR	EXOC5									EXOC5
TMEM263	FSTL3									FSTL3
MCM2	DGCR2									DGCR2
C1orf112	RNF126									RNF126
TAF1D	MNT									MNT
BRAP	WIPI1									WIPI1
NEDD4L	NDST1									NDST1
CHD3	ASNS									ASNS
GOLGA5	ST6GALNAC2									ST6GALNAC2
NUDT21	PABPC1									PABPC1
HNRNPA2B1	CSNK2A2									CSNK2A2
BCL2L2	CAMK2A									CAMK2A
BRD7	TCOF1									TCOF1
YBX1	CDC42									CDC42
PTP4A2	OSBPL3									OSBPL3
POLR2F	RAD18									RAD18
AKT2	ATP2B1									ATP2B1
CAPRIN1	NCK2									NCK2
SHISA5	MAP4K4									MAP4K4
TMPO	MGAT4A									MGAT4A
SIGMAR1	WDR1									WDR1
SMU1	SNX13									SNX13
HYOU1	RPS6KA2									RPS6KA2
RPS16	ING3									ING3
HCFC1	VASH1									VASH1
RPS10	WBSCR22									WBSCR22
ILF3	SEL1L									SEL1L
IPO5	TRIP13									TRIP13
OVCH2	TCF3									TCF3
HOXA3	TRIB2									TRIB2
TBC1D25	DAZAP1									DAZAP1
YKT6	MBD3									MBD3
TNFAIP1	HLTF									HLTF
DCTN1	CPSF1									CPSF1
GANAB	CYBRD1									CYBRD1
RPS6KB2	SLC6A15									SLC6A15
RPS6KA3	RDH11									RDH11
TNKS1BP1	PRKACA									PRKACA
DLX2	LPHN1									LPHN1
ADCY3	ACTN1									ACTN1
CTSA	ZFYVE26									ZFYVE26
CHD8	PTPN18									PTPN18
MYH9	TFRC									TFRC
PPP6R1	SREBF1									SREBF1
RNF20	AFF4									AFF4
NTN1	UBE2D1									UBE2D1
MED29	MPP5									MPP5
FUS	RHOBTB1									RHOBTB1
PAF1	SMC1A									SMC1A
HK1	HSD17B10									HSD17B10
AGAP4	MARK2									MARK2
MKI67	HMMR									HMMR
RPL3	NFATC3									NFATC3
PRKAR1A	TRNT1									TRNT1
COPG1	ACADVL									ACADVL
RPS9	EVC									EVC
RTKN	MRVI1									MRVI1
MTUS1	AP1M1									AP1M1
BMS1	SCARB1									SCARB1
VCP	MCM2									MCM2
TTYH3	TP63									TP63
RRP1B	KDM5A									KDM5A
ZNF549	FERMT2									FERMT2
ZNF792	PTGS2									PTGS2
CRTAP	MAP3K13									MAP3K13
GTF3C1	ST6GAL1									ST6GAL1
DHTKD1	TBX21									TBX21
CRYZ	FRY									FRY
PNP	PICALM									PICALM
UST	NSF									NSF
DAP3	GLI2									GLI2
TIMM13	CLASP1									CLASP1
CAND1	NOTCH3									NOTCH3
HSPA1B	TEAD2									TEAD2
RNPS1	EED									EED
NDUFS5	TSG101									TSG101
KPNB1	ATP2A3									ATP2A3
AAAS	CA12									CA12
C20orf96	MGLL									MGLL
DPP3	NTN4									NTN4
WIZ	NUAK1									NUAK1
UQCRC1	DPP8									DPP8
CECR2	LMAN1									LMAN1
IFNGR2	PTPLAD1									PTPLAD1
XRCC6	IPCEF1									IPCEF1
DDX6	ENO1									ENO1
ANKRD24	C19orf10									C19orf10
KIF5B	TXK									TXK
CDK2	KCNQ2									KCNQ2
LUZP1	TIPIN									TIPIN
TOMM40L	EIF4G3									EIF4G3
ZMAT4	NUP37									NUP37
EMB	GTSE1									GTSE1
SFPQ	SEMA3C									SEMA3C
ZNF322P1	ACAT1									ACAT1
UBE2QL1	CELSR1									CELSR1
APPL1	ZNF638									ZNF638
MCM9	SLC25A40									SLC25A40
TXNDC16	ADD2									ADD2
ZNF281	VPS9D1									VPS9D1
UFD1L	ZNF37A									ZNF37A
CPM	MARK3									MARK3
IGF2R	SLC25A3									SLC25A3
NFASC	FNDC3B									FNDC3B
SP1	FOSL2									FOSL2
ASF1B	FRYL									FRYL
MACC1	FSCN1									FSCN1
ADPRHL2	ACTB									ACTB
MYBPC1	MOCOS									MOCOS
NCOR2	WDR62									WDR62
DPYSL5	DLG1									DLG1
EMC1	RAB7A									RAB7A
DDX3X	BCAP29									BCAP29
CDC5L	KIFAP3									KIFAP3
OGDHL	MCM6									MCM6
POLD3	REXO2									REXO2
PDS5A	RBM7									RBM7
COPB1	BAZ2A									BAZ2A
BRAT1	PTPN23									PTPN23
NOTCH2	MLH1									MLH1
RPL8	UNG									UNG
HBS1L	KLHL20									KLHL20
MFSD6	SLC46A1									SLC46A1
SSH2	PLXNA2									PLXNA2
PTPN11	SPAG5									SPAG5
ALDH1B1	ANKRD13A									ANKRD13A
TTC3	TPD52									TPD52
EP300	TRAF4									TRAF4
PCDHGB4	PAG1									PAG1
CDC37L1	GPC4									GPC4
HELZ	MBNL3									MBNL3
JMY	CAMSAP3									CAMSAP3
MEIS3	RAP1GAP									RAP1GAP
SMG5	ARHGEF1									ARHGEF1
FAM72A	MAP2K7									MAP2K7
CGNL1	CTTNBP2									CTTNBP2
HNRNPR	TOP2B									TOP2B
WEE1	TM9SF3									TM9SF3
HSPA8	UBE2T									UBE2T
CHD1	PPP1R12B									PPP1R12B
FASN	DNAJC10									DNAJC10
PDHA1	GTF3C1									GTF3C1
DZIP3	IL4R									IL4R
CSE1L	USP33									USP33
VCL	PAK3									PAK3
RNF10	CAPN6									CAPN6
AAMP	FAM76B									FAM76B
SMIM12	POLD3									POLD3
RPL36AL	CAPZB									CAPZB
MID1	GPR137B									GPR137B
MTPN	JADE1									JADE1
ND6	UBE2A									UBE2A
PSD3	FGFR1									FGFR1
TMEM167A	FBLN1									FBLN1
SECISBP2	ITGA8									ITGA8
PTMA	CST7									CST7
ARRDC3	MAP2									MAP2
ANKRD28	PIAS2									PIAS2
KDM5A	ARAF									ARAF
TFRC	MCCC1									MCCC1
OTUD4	NEBL									NEBL
TMCO1	UBE2K									UBE2K
ZIC5	N4BP2									N4BP2
SCOC	SYNJ2									SYNJ2
COA4	ADCY2									ADCY2
TFDP2	PPP2R5C									PPP2R5C
TMEM196	GNB1									GNB1
ATXN7	HOXA9									HOXA9
HLA-DOA	EDN1									EDN1
FIZ1	MLLT10									MLLT10
PIK3C2B	FGF20									FGF20
PATL1	ITM2A									ITM2A
ALG9	NRD1									NRD1
UBBP4	PCM1									PCM1
ZC3H11A	TNRC6C									TNRC6C
XPO4	BRINP1									BRINP1
RIMS3	TP53INP2									TP53INP2
DEK	UBE2D4									UBE2D4
ZNF793	RUNX1T1									RUNX1T1
ARID3A	FKBP7									FKBP7
NSFL1C	SLC1A3									SLC1A3
SYNPO	XRCC5									XRCC5
TIMM17A	MKNK1									MKNK1
IGF1	TNS1									TNS1
NUP37	REXO1									REXO1
PLP1	SAR1A									SAR1A
TRIM8	CDC14A									CDC14A
PPP2CB	RAPGEF3									RAPGEF3
MAP3K5	CIC									CIC
KIAA1161	FDFT1									FDFT1
EIF2S1	PAFAH1B3									PAFAH1B3
PRR14L	KIF22									KIF22
TNS1	PGM1									PGM1
ADPRH	DNM2									DNM2
EMX2	EPB41L2									EPB41L2
PLCL1	STX7									STX7
ZNF557	KEAP1									KEAP1
ATP9A	SLC35C2									SLC35C2
WDR59	CRYBG3									CRYBG3
MYOCD	EPHA6									EPHA6
GOSR2	RFX3									RFX3
ZFX	RIF1									RIF1
YY2	RAB21									RAB21
QPRT	SESN1									SESN1
GK5	SRCAP									SRCAP
FAM53B	KCNN2									KCNN2
ENTPD5	CNOT4									CNOT4
PLEKHA6	CLDND1									CLDND1
MLXIPL	HSP90AA1									HSP90AA1
NAV2	RBL1									RBL1
ASCL1	DLGAP4									DLGAP4
CERS4	NDC80									NDC80
RWDD1	AP4E1									AP4E1
C17orf105	RSBN1									RSBN1
CST3	CXCL2									CXCL2
AGPAT1	TCF7									TCF7
SHOX	OSTM1									OSTM1
ATP6AP1L	CDH7									CDH7
QRSL1	PCNP									PCNP
CFHR5	MEF2C									MEF2C
NLRP9	STK17B									STK17B
ZNF283	ZNF510									ZNF510
EGFLAM	LRP2									LRP2
CD55	ZNF506									ZNF506
RFT1	PHLPP1									PHLPP1
CCL16	STRADB									STRADB
ATG10	ME2									ME2
MUT	C5orf22									C5orf22
SULT1C4	CCNT2									CCNT2
TGFBR3	FAM135A									FAM135A
STAT5A	EPB41L3									EPB41L3
SPRY3	COBLL1									COBLL1
SH3PXD2A	DLG3									DLG3
PRRG4	SERTAD4									SERTAD4
PROM1	TRAF5									TRAF5
PLSCR1	GEMIN5									GEMIN5
PGM2L1	NFE2L1									NFE2L1
PDGFA	GSK3B									GSK3B
ONECUT3	ITGB5									ITGB5
NLGN4X	ERC1									ERC1
KMT2A	XPO1									XPO1
KLHL28	RNF13									RNF13
KCNJ6	DOPEY1									DOPEY1
FBXL16	LYRM2									LYRM2
ELAVL3	KAT6A									KAT6A
DNAH10OS	ZCCHC6									ZCCHC6
DIAPH1	ULK2									ULK2
CDK12	TNPO1									TNPO1
CCDC171	PLOD1									PLOD1
CALCOCO2	ITGAE									ITGAE
RANGAP1	DIS3									DIS3
SCYL3	PDS5B									PDS5B
OLIG3	OXCT1									OXCT1
ZNF85	CYLD									CYLD
NRN1	ZNF586									ZNF586
TMEM109	ZNF264									ZNF264
HIP1	RPS5									RPS5
PITPNM3	FAT1									FAT1
LHX9	YTHDC1									YTHDC1
AS3MT	CHMP2B									CHMP2B
NFKBID	SMAP2									SMAP2
SLC5A12	STARD7									STARD7
PSMB5	REST									REST
GDAP1L1	SSH1									SSH1
FSIP2	GSTP1									GSTP1
TRABD2A	APLP2									APLP2
RCAN1	KIAA1467									KIAA1467
CBLN2	WBP11									WBP11
TBXA2R	EIF3I									EIF3I
FAM26E	TXLNA									TXLNA
CD86	EFR3B									EFR3B
AHCY	KIF3C									KIF3C
UQCRB	RAB10									RAB10
PPARA	HADHA									HADHA
SF3A1	MAPRE3									MAPRE3
USP32	CAD									CAD
SREK1	CD59									CD59
OXSR1	CD82									CD82
C19orf40	ATRX									ATRX
RSL1D1	TAF9									TAF9
ATXN3	SCAMP1									SCAMP1
SDHAF2	PREP									PREP
FAM9C	HACE1									HACE1
HYPK	WDR47									WDR47
PRSS21	WDFY1									WDFY1
TCEB2	SLC25A24									SLC25A24
GALNT13	MAP3K4									MAP3K4
GIN1	ABCB1									ABCB1
HRH1	CPNE3									CPNE3
ZNF286A	WNT11									WNT11
FRMD6	MTIF2									MTIF2
ATXN3L	DDHD2									DDHD2
CUBN	EPS15									EPS15
C9orf64	ORC1									ORC1
DHRS3	CHERP									CHERP
SPIN3	ATG16L1									ATG16L1
TRIM63	USP40									USP40
PLXNA3	POMGNT1									POMGNT1
DUSP10	RAD54L									RAD54L
TMLHE	MAST2									MAST2
JAG2	DNAJA1									DNAJA1
FAM181B	B4GALT1									B4GALT1
SIX6	CHMP5									CHMP5
IGSF9B	NFX1									NFX1
LRRFIP1	DIMT1									DIMT1
AKIP1	IPO11									IPO11
VAMP8	EIF2AK1									EIF2AK1
CD82	EPDR1									EPDR1
KRT32	MRPL28									MRPL28
ZNF579	CEACAM6									CEACAM6
WNK1	RBM22									RBM22
WDR26	TMED2									TMED2
WASF3	ZFAND6									ZFAND6
VEGFB	TXLNG									TXLNG
USP37	HUWE1									HUWE1
TRAPPC10	MYBPC2									MYBPC2
SYVN1	MTMR2									MTMR2
SYT2	PPP1R15A									PPP1R15A
SYNGR1	FTL									FTL
SVEP1	SRRT									SRRT
SLC4A1	BAX									BAX
SLC35B3	PIGS									PIGS
SLC30A3	ATXN7L3									ATXN7L3
SLC26A7	MMP2									MMP2
SERPINC1	GNAO1									GNAO1
RIMS4	OGFOD1									OGFOD1
RGS17	SH3BP2									SH3BP2
RBM27	ADD1									ADD1
RAB1A	L2HGDH									L2HGDH
PTPRM	NID2									NID2
PRLR	SF3B2									SF3B2
PRKCB	KLHL42									KLHL42
POLR3D	DNM1L									DNM1L
PALM2-AKAP2	PTHLH									PTHLH
P2RX7	ERGIC2									ERGIC2
MAGT1	TFAP2C									TFAP2C
KIN	AURKA									AURKA
ITGA1	METTL2A									METTL2A
HIVEP3	ALG6									ALG6
HHIP	CNOT3									CNOT3
GPC5	PTPN4									PTPN4
GJD2	DDX18									DDX18
FOXO1	KHSRP									KHSRP
STXBP2	GNA11									GNA11
FBXO9	EDEM2									EDEM2
EXOC7	TPX2									TPX2
EXOC5	PDRG1									PDRG1
EEF1E1	ANKRD10									ANKRD10
COL4A4	TGDS									TGDS
CDON	COQ9									COQ9
CCDC93	CRLS1									CRLS1
C1GALT1	PPP1R13B									PPP1R13B
C15orf61	ATRN									ATRN
BBX	FKBP1A									FKBP1A
AKAP2	C20orf194									C20orf194
ACER3	ZNF343									ZNF343
EPPIN	MAVS									MAVS
TBC1D15	XRN2									XRN2
EPHX2	SNX5									SNX5
UGT2B28	SIRPG									SIRPG
EPPIN-WFDC6	ESF1									ESF1
DTHD1	RBBP9									RBBP9
C15orf40	SLC23A2									SLC23A2
CD44	GCN1L1									GCN1L1
SAMHD1	RPLP0									RPLP0
ZBTB38	PXN									PXN
HCFC2	KIF16B									KIF16B
DIO2	TRMT6									TRMT6
CRY2	CHGB									CHGB
CD84	PEBP1									PEBP1
CD200	ERP29									ERP29
LPP	FUS									FUS
TACR3	IGBP1									IGBP1
PNPLA3	ZNF302									ZNF302
SPAG9	GRAMD1A									GRAMD1A
DHCR24	GANAB									GANAB
STAM	BIRC5									BIRC5
GRIN2A	MLF2									MLF2
METTL15	DDX24									DDX24
B3GALNT1	ZBTB25									ZBTB25
CYYR1	NECAP1									NECAP1
PIGG	ARHGAP4									ARHGAP4
LHX5	DHX32									DHX32
ENPP5	RCOR1									RCOR1
ZG16	GPATCH2L									GPATCH2L
SLC22A3	LTBP4									LTBP4
MRE11A	SLC9A1									SLC9A1
N4BP2	SPTLC1									SPTLC1
TXNL1	PAPOLA									PAPOLA
RGS6	RGS1									RGS1
ZBTB8B	YPEL3									YPEL3
C1orf210	MAEA									MAEA
BTN3A2	ICAM1									ICAM1
EBF4	STRN4									STRN4
UCHL3	TFAP4									TFAP4
THBS2	SPG21									SPG21
CDC42BPA	DNAJB11									DNAJB11
FGF1	RAB11FIP3									RAB11FIP3
FZD2	ZNF268									ZNF268
GALR1	GOLGA3									GOLGA3
MAML1	PABPC4									PABPC4
STX6	PDPR									PDPR
C22orf24	AARS									AARS
POU2F2	GLG1									GLG1
CSRNP3	KIF4A									KIF4A
RAPGEF6	TNRC6A									TNRC6A
RAD50	PLEKHG2									PLEKHG2
BAG2	DLL3									DLL3
FGFR1OP	PITPNM2									PITPNM2
TAL2	RBM27									RBM27
MUC17	OSBPL8									OSBPL8
BDKRB2	PUS7									PUS7
MT1A	SLC26A4									SLC26A4
LRP6	SLC26A3									SLC26A3
ABCG5	DLD									DLD
MTURN	WDR7									WDR7
NEMP1	IL5RA									IL5RA
ADGRG1	CMTM6									CMTM6
ARPIN	ITGA6									ITGA6
FAAP24	ZAK									ZAK
COX2	SMPX									SMPX
AASDHPPT	FH									FH
GLCE	SEL1L3									SEL1L3
RAB12	CDV3									CDV3
ZNF460	ALKBH5									ALKBH5
SEPT2	NLRP1									NLRP1
GINS4	PITPNM3									PITPNM3
TAX1BP1	ORC6									ORC6
REEP3	ZFHX4									ZFHX4
MAT2A	ZC3HC1									ZC3HC1
MTFR1	ESR1									ESR1
HAS3	RGS17									RGS17
PHGDH	ANGPT2									ANGPT2
ZBTB18	TMEM101									TMEM101
TFDP1	CD200									CD200
GLRX5	CCDC80									CCDC80
THRA	PPP2R3C									PPP2R3C
MYLIP	HAUS4									HAUS4
C4ORF32	OSGEP									OSGEP
CNBP	RNF31									RNF31
ZNF138	SCFD1									SCFD1
CDKL1	G2E3									G2E3
TSPAN6	HECTD1									HECTD1
TRUB2	HNRNPC									HNRNPC
ZDHHC6	SUPT16H									SUPT16H
PIGO	TOX4									TOX4
TNFSF14	GEMIN2									GEMIN2
BCL7B	SEMA6A									SEMA6A
ZBTB5	TRPM7									TRPM7
WSB1	TYRO3									TYRO3
VMA21	WDR76									WDR76
TNRC6A	SNAP23									SNAP23
TMEM43	PHGDH									PHGDH
SLC36A1	EZR									EZR
SEC22C	MYL6									MYL6
RAD21	AGO1									AGO1
PGAM4	CLSPN									CLSPN
PAQR5	MFSD11									MFSD11
OTUB1	DPYSL2									DPYSL2
NETO2	TGFB2									TGFB2
MEMO1	NUP50									NUP50
GID4	CDC45									CDC45
FHL2	COMT									COMT
ANKRD11	ECHDC1									ECHDC1
MGRN1	SEC22C									SEC22C
LAPTM4A	XYLB									XYLB
ADCY9	CDC6									CDC6
ZNF736	UPRT									UPRT
PRMT3	CDC23									CDC23
OSBPL10	CBX5									CBX5
ZNF485	SUCO									SUCO
CIRH1A	MSH2									MSH2
ZNF117	MAP3K1									MAP3K1
TBPL1	ARCN1									ARCN1
POFUT1	EPB41L4B									EPB41L4B
MSANTD4	PSMD5									PSMD5
MRPL17	NUP188									NUP188
G3BP2	CRAT									CRAT
DYRK1A	SH2D3C									SH2D3C
C7orf60	NANS									NANS
BNIP2	TBC1D2									TBC1D2
TOMM70A	CWF19L1									CWF19L1
PPWD1	IKZF5									IKZF5
GTF2F1	SORBS1									SORBS1
TNPO3	BAMBI									BAMBI
ZNF321P	IL11									IL11
ELF4	WAC									WAC
LEAP2	CREM									CREM
RPP14	HIVEP1									HIVEP1
MCAM	FKBP5									FKBP5
KPNA4	SRPK1									SRPK1
FBXO27	BRPF3									BRPF3
ENPP6	TMEM14A									TMEM14A
ZNF772	HSP90AB1									HSP90AB1
NAGK	CDC5L									CDC5L
TRAF3IP2	ITPR3									ITPR3
YWHAB	DSP									DSP
YIPF4	SIRT1									SIRT1
PLEKHB2	HNRNPH3									HNRNPH3
LEFTY1	JAK2									JAK2
HSPA4L	ABL1									ABL1
RBM43	SH3GLB1									SH3GLB1
C15orf48	CDC7									CDC7
SLC25A46	PCSK5									PCSK5
ERC1	SCD									SCD
FICD	TMED1									TMED1
AP1S1	ABLIM1									ABLIM1
MYH2	ERMP1									ERMP1
ZNF805	RAB18									RAB18
EPHA4	NRP1									NRP1
ADH4	PRTFDC1									PRTFDC1
ENOX2	MYO9B									MYO9B
SULT1B1	FBXL19									FBXL19
ZNF620	SETD1A									SETD1A
RNF146	CIRBP									CIRBP
PPIC	HNRNPM									HNRNPM
ASB6	TECR									TECR
ST3GAL5	TIMM13									TIMM13
ORC4	CEP170B									CEP170B
FAM229B	GADD45B									GADD45B
DEPDC1B	PALM									PALM
SESN3	MKNK2									MKNK2
KBTBD2	RANBP1									RANBP1
CRKL	ZDHHC8									ZDHHC8
PKNOX1	KLHL22									KLHL22
TTLL5	MED15									MED15
ZNF264	CRKL									CRKL
IDS	LZTR1									LZTR1
POM121L7	CECR2									CECR2
HEBP2	BCL2L13									BCL2L13
ABL2	SF3A1									SF3A1
LIMS1	SPECC1L									SPECC1L
RHBDL2	PPIL2									PPIL2
PHLDA3	SNRPD3									SNRPD3
ANG	MAPK1									MAPK1
SNX22	PPM1F									PPM1F
ZFP14	CYTH4									CYTH4
BTLA	MFNG									MFNG
CCS	CARD10									CARD10
MTO1	ADRBK2									ADRBK2
HLA-E	HIRA									HIRA
AFF2	SEZ6L									SEZ6L
TIAL1	LGALS1									LGALS1
AGMO	PATZ1									PATZ1
YME1L1	TFIP11									TFIP11
WBSCR27	SOX10									SOX10
ORAI2	CENPM									CENPM
DGKE	SEPT3									SEPT3
AGAP9	KDELR3									KDELR3
AKR7L	DDX17									DDX17
OPTN	TCF20									TCF20
CHDH	CBY1									CBY1
CEP89	XBP1									XBP1
ACAA2	RTCB									RTCB
TSHZ2	JOSD1									JOSD1
THAP2	FBXO7									FBXO7
TAS2R5	POLDIP3									POLDIP3
KAT7	PPP6R2									PPP6R2
TRAF3IP1	SUN2									SUN2
KCNE4	CYB5R3									CYB5R3
UNC13A	RHBDD3									RHBDD3
ARHGEF5	PACSIN2									PACSIN2
XPNPEP3	AP1B1									AP1B1
YTHDC1	HMGXB4									HMGXB4
ZNF621	HMOX1									HMOX1
ZMAT2	MCM5									MCM5
TSPAN14	TSPO									TSPO
CENPM	RASD2									RASD2
IL2RA	TTLL12									TTLL12
CLK4	RPL3									RPL3
YIPF5	RBFOX2									RBFOX2
ZNF573	ASCC2									ASCC2
GRK4	MTMR3									MTMR3
PGBD5	MIEF1									MIEF1
RBMS2	MYH9									MYH9
SGOL1	TXN2									TXN2
KIAA1919	FOXRED2									FOXRED2
DENND2C	EIF3D									EIF3D
LRCH3	TNRC6B									TNRC6B
FMN1	SGSM3									SGSM3
SLC16A5	SLC25A17									SLC25A17
IBA57	ST13									ST13
OLA1	IL2RB									IL2RB
PLXDC2	EP300									EP300
MOCOS	RANGAP1									RANGAP1
PTPLAD2	ZC3H7B									ZC3H7B
ADCY2	DESI1									DESI1
SEC23B	CERK									CERK
NFX1	BRD1									BRD1
DNPEP	ZBED4									ZBED4
TEP1	ABHD4									ABHD4
TMEM40	KHNYN									KHNYN
RPS6KA5	SDR39U1									SDR39U1
PXMP4	RBM23									RBM23
PEX26	AP4S1									AP4S1
BSN	POLE2									POLE2
LIN52	CDKL1									CDKL1
PGBD4	NIN									NIN
MTAP	PSMC6									PSMC6
MCM8	GNPNAT1									GNPNAT1
LRRC3C	DDHD1									DDHD1
JPH2	CDKN3									CDKN3
ZNF74	CNIH1									CNIH1
MKLN1	PLEK2									PLEK2
IYD	VTI1B									VTI1B
TIGD6	TMED8									TMED8
ZYG11B	AHSA1									AHSA1
PTCD3	SPTLC2									SPTLC2
TDRD1	SNW1									SNW1
ELK1	CHGA									CHGA
ESF1	ITPK1									ITPK1
WDR17	DHRS7									DHRS7
TMEM168	PPM1A									PPM1A
TCEANC2	SIX4									SIX4
SLC16A10	CEP128									CEP128
SBNO1	HIF1A									HIF1A
RNF170	KIAA0247									KIAA0247
RBM23	EIF5									EIF5
RBL1	DICER1									DICER1
RAB10	MTHFD1									MTHFD1
MPLKIP	ZC3H14									ZC3H14
MAPK1	PCNX									PCNX
LRIG2	BDKRB1									BDKRB1
LRAT	VRK1									VRK1
GMEB1	PSMC1									PSMC1
ESYT2	RPS6KA5									RPS6KA5
C17orf85	SMEK1									SMEK1
ALG14	PSMB5									PSMB5
CNDP1	YY1									YY1
BROX	ACIN1									ACIN1
TECPR1	CCNB1IP1									CCNB1IP1
VEZT	TRIP11									TRIP11
ERGIC1	APEX1									APEX1
COMMD9	PABPN1									PABPN1
ZNF841	ARHGAP5									ARHGAP5
ANGEL2	CINP									CINP
HEYL	DHRS2									DHRS2
DCAF7	SRP54									SRP54
SIK2	CHD8									CHD8
NKPD1	KIAA0391									KIAA0391
ZSCAN29	PSMA6									PSMA6
KRBA2	NFKBIA									NFKBIA
ZNF655	EMC9									EMC9
TMEM56	TM9SF1									TM9SF1
INO80	SEC23A									SEC23A
RNF19B	PNN									PNN
KDELC2	RABGGTA									RABGGTA
F2	PCIF1									PCIF1
KCMF1	GSS									GSS
MYCBP	MMP9									MMP9
PEX2	TRPC4AP									TRPC4AP
MOGAT1	GINS1									GINS1
WWC1	NINL									NINL
RDH10	UQCC1									UQCC1
RAP2B	ZMYND8									ZMYND8
C9orf69	MYBL2									MYBL2
GSTM3	HNF4A									HNF4A
PLEKHM3	NDRG3									NDRG3
VSIG1	STK4									STK4
ARIH2OS	ADNP									ADNP
ST3GAL2	PFDN4									PFDN4
PROSER2	CSTF1									CSTF1
ALG1	BMP7									BMP7
UGGT1	RAE1									RAE1
GNB4	TPD52L2									TPD52L2
FITM2	DNAJC5									DNAJC5
RSPH3	CTSZ									CTSZ
RNF222	PRPF6									PRPF6
SAR1A	SLMO2									SLMO2
TMEM180	PSMA7									PSMA7
KIAA1143	SLCO4A1									SLCO4A1
KCNA7	MRGBP									MRGBP
C3orf62	TCFL5									TCFL5
SCD	DIDO1									DIDO1
MRPS25	GID8									GID8
LYRM4	SLC17A9									SLC17A9
KLF10	EEF1A2									EEF1A2
AFF1	C20orf27									C20orf27
ACOT9	CDC25B									CDC25B
SYT15	RNF24									RNF24
MAFF	CSNK2A1									CSNK2A1
ST3GAL1	CDS2									CDS2
FANCC	SEC23B									SEC23B
XPO5	TM9SF4									TM9SF4
ACTR5	CRNKL1									CRNKL1
GLG1	POFUT1									POFUT1
SPECC1	KIF3B									KIF3B
ESCO1	NOP56									NOP56
DUSP3	MANBAL									MANBAL
MED7	MAPRE1									MAPRE1
TP53	JAG1									JAG1
HMGA2	CDK5RAP1									CDK5RAP1
P3H4	TTI1									TTI1
C21orf62-AS1	E2F1									E2F1
HACD4	RPRD1B									RPRD1B
RSRP1	AHCY									AHCY
BNIP3	FAM83D									FAM83D
KLF5	ACOT8									ACOT8
SOX2	ADNP2									ADNP2
KLF4	RBFA									RBFA
MUC1	USP14									USP14
MYO6	VAPA									VAPA
CDKN1A	MYOM1									MYOM1
YES1	MYL12A									MYL12A
CBFB	RNMT									RNMT
PPP3CA	SMAD7									SMAD7
CLINT1	ANKRD12									ANKRD12
IRS1	MIB1									MIB1
PARP8	RBBP8									RBBP8
FGF2	RIOK3									RIOK3
MMP13	PSMD10									PSMD10
HOXA9	TBL1X									TBL1X
EGFR	PGRMC1									PGRMC1
MAP3K3	POLA1									POLA1
FSCN1	MID1									MID1
MYC	ALG13									ALG13
FLI1	PRPS2									PRPS2
DFFA	AMMECR1									AMMECR1
IFNB1	SUV39H1									SUV39H1
TIRAP	SRPX									SRPX
POU5F1	XIAP									XIAP
IGF1R	STAG2									STAG2
KRT7	ATP11C									ATP11C
PPM1D	PLS3									PLS3
MYRF	RBBP7									RBBP7
CPEB4	FMR1									FMR1
FZD7	PIM2									PIM2
ROBO2	SCML2									SCML2
SRGAP1	EMD									EMD
EIF4E	TAZ									TAZ
CDK4	PGK1									PGK1
VEGFA	PHEX									PHEX
SERPINE1	EEA1									EEA1
IRS2	RP2									RP2
ITGB8	CDK16									CDK16
SWAP70	USP11									USP11
ESR1	HTATSF1									HTATSF1
NUDT1	TIMP1									TIMP1
JAG1	KLHL4									KLHL4
NEDD9	PORCN									PORCN
PAK4	MAGED2									MAGED2
DDX17	CENPI									CENPI
ERG	PBDC1									PBDC1
ILK	GLA									GLA
CTGF	ARMCX3									ARMCX3
SOCS7	KIAA0226L									KIAA0226L
MDM2	HTR2A									HTR2A
ADAM17	NDFIP2									NDFIP2
CDH2	FNDC3A									FNDC3A
HDAC2	CDADC1									CDADC1
FBXO28	KLF5									KLF5
USP46	STK24									STK24
ACBD3	DNAJC3									DNAJC3
CCNA2	ARHGEF7									ARHGEF7
C11orf58	FGF9									FGF9
CCDC25	SLC25A15									SLC25A15
RASA1	FLT1									FLT1
F11R	RGCC									RGCC
ARL6IP5	DGKH									DGKH
AKR1B10	KATNAL1									KATNAL1
C11orf65	TSC22D1									TSC22D1
HLTF	CLN5									CLN5
GMFB	ZNF629									ZNF629
SERINC5	CORO1A									CORO1A
MEST	MAPK3									MAPK3
ALPPL2	PHKB									PHKB
NDRG2	NFAT5									NFAT5
DTD1	LONP2									LONP2
TPM3	N4BP1									N4BP1
MAP2K6	CTCF									CTCF
CEP19	ACD									ACD
TPRG1	POLR2C									POLR2C
GOLM1	CYB5B									CYB5B
CCDC43	CCDC113									CCDC113
MMP1	PSMD7									PSMD7
TMEM9B	SETD6									SETD6
MMP12	SLC38A7									SLC38A7
MTMR14	HAS3									HAS3
ALDH3A1	TANGO6									TANGO6
NDUFA4	COG4									COG4
FAM3C	SLC7A6									SLC7A6
LYPLA2	PLA2G15									PLA2G15
FAM45A	ESRP2									ESRP2
PIGF	MON1B									MON1B
AP1G1	AXIN1									AXIN1
PHF17	NPRL3									NPRL3
NIPSNAP1	HSDL1									HSDL1
KREMEN1	NAGPA									NAGPA
MMP14	USP10									USP10
ABRACL	NME4									NME4
MIXL1	FOXF1									FOXF1
PODXL	SLC7A5									SLC7A5
APH1A	FBXO31									FBXO31
ABHD17C	UBE2I									UBE2I
NANOG	CAPN15									CAPN15
MYO5A	PIEZO1									PIEZO1
EPAS1	GSPT1									GSPT1
ETS1	CLUAP1									CLUAP1
RREB1	TCEB2									TCEB2
COL5A1	GGA2									GGA2
BRAF	USP31									USP31
ACTB	DNAJA3									DNAJA3
SOX9	SALL1									SALL1
SOX11	TOX3									TOX3
SMAD3	RBL2									RBL2
SMAD5	QPRT									QPRT
TGFBR2	XYLT1									XYLT1
SMAD4	MAZ									MAZ
MAP2K4	CDIPT									CDIPT
PDGFD	BCKDK									BCKDK
CTNND1	IL21R									IL21R
P4HA1	CCP110									CCP110
MAP4K2	RNF40									RNF40
MAP3K11	AAGAB									AAGAB
ERBB4	CSK									CSK
TNFSF13	HERC1									HERC1
CDK6	ACSBG1									ACSBG1
ZFYVE9	IGDCC4									IGDCC4
NUFIP2	RAB11A									RAB11A
HIST1H2AH	CD276									CD276
ARF6	CEMIP									CEMIP
PLAGL2	RPAP1									RPAP1
NR1D2	TMEM87A									TMEM87A
ADD3	CEP152									CEP152
PADI1	TGM5									TGM5
PHACTR2	GABPB1									GABPB1
SNX24	TJP1									TJP1
KIF21A	BMF									BMF
SAMD5	EIF3J									EIF3J
AIM1	RHOV									RHOV
DDC	VPS18									VPS18
ANGPT2	OIP5									OIP5
ROCK1	BLOC1S6									BLOC1S6
E2F3	MYEF2									MYEF2
RPS6KB1	PDGFRL									PDGFRL
CD28	ZDHHC2									ZDHHC2
NFATC1	TRIM35									TRIM35
SP7	CA2									CA2
HDAC11	FZD3									FZD3
CFTR	EYA1									EYA1
AAED1	NBN									NBN
ZNF426	CPQ									CPQ
UBR7	IMPAD1									IMPAD1
SNTB1	LAPTM4B									LAPTM4B
SESN2	UBE2W									UBE2W
REL	NIPAL2									NIPAL2
PSAT1	PLAT									PLAT
FZD6	JPH1									JPH1
VGLL4	STK3									STK3
IVNS1ABP	RAB2A									RAB2A
DNAJC28	EIF3E									EIF3E
EID2B	EMC2									EMC2
PRDM2	WISP1									WISP1
AGPS	NDRG1									NDRG1
CYP2C19	ARMC1									ARMC1
ZNF100	TRPS1									TRPS1
ZNF678	SPAG1									SPAG1
CCDC80	CHRAC1									CHRAC1
BTG1	NCALD									NCALD
ZFAND3	SNX16									SNX16
UBXN2A	UBR5									UBR5
NUP43	EEF1D									EEF1D
LMNB2	SQLE									SQLE
IGFBP5	ERI1									ERI1
C1orf27	SLC39A14									SLC39A14
AGTRAP	MTMR9									MTMR9
TNR	GSR									GSR
SRPX2	PPP2CB									PPP2CB
SLC22A9	TUSC3									TUSC3
RRAGC	KLHDC4									KLHDC4
RAB3IP	MCM4									MCM4
ZNF445	BNIP3L									BNIP3L
PANK1	KCNN4									KCNN4
AQR	GYS1									GYS1
SMIM17	ECH1									ECH1
NDUFS2	HNRNPL									HNRNPL
MUC4	TUBB4A									TUBB4A
ZNF660	SARS2									SARS2
UNC5D	CLPTM1									CLPTM1
THSD7A	FCGRT									FCGRT
SLC26A2	ARHGEF18									ARHGEF18
HBEGF	ERCC2									ERCC2
CTNNBIP1	DOT1L									DOT1L
CLSTN2	SLC17A7									SLC17A7
ZNF451	RNASEH2A									RNASEH2A
MAP1LC3B	SF3A2									SF3A2
TGFBI	OAZ1									OAZ1
RBM18	DMPK									DMPK
MUC19	PTOV1									PTOV1
PNMA3	NOVA2									NOVA2
CRAMP1L	SGTA									SGTA
SPTBN1	KIR3DX1									KIR3DX1
SENP1	LILRB1									LILRB1
NAIP	CCDC61									CCDC61
DANCR	ASF1B									ASF1B
TBX15	VRK3									VRK3
CD36	PPP6R1									PPP6R1
WNT2B	AKAP8									AKAP8
MYCN	ILVBL									ILVBL
SRGAP2	SYDE1									SYDE1
FGF10	CASP14									CASP14
TM9SF4	POP4									POP4
SDHC	CCNE1									CCNE1
DNMT3a	URI1									URI1
SCHLAP1	RPS16									RPS16
EZH2	TIMM50									TIMM50
TOP2A	DYRK1B									DYRK1B
SPOP	GPI									GPI
NKX2-1-AS1	AKT2									AKT2
CP	PLD3									PLD3
NOTCH1	PIAS4									PIAS4
RECK	ZFR2									ZFR2
MLEC	SLC1A5									SLC1A5
CXCR4	APLP1									APLP1
KIT	HNRNPUL1									HNRNPUL1
CFH	BBC3									BBC3
IRAK2	TGFB1									TGFB1
TLR2	DENND3									DENND3
FADD	MYH14									MYH14
TRAF6	MRPL4									MRPL4
IRAK1	RPS19									RPS19
BRCA2	NKG7									NKG7
BRCA1	CDC37									CDC37
FAF1	NAPA									NAPA
BRMS1	PTPRS									PTPRS
PA2G4	KDELR1									KDELR1
IL8	CYTH2									CYTH2
NFKB1	CARD8									CARD8
MTA2	LIG1									LIG1
CD40LG	RAB3D									RAB3D
FAS	DBP									DBP
CDKN3	TMEM205									TMEM205
KIF22	RASIP1									RASIP1
WASF2	BCAT2									BCAT2
NFIX	PPP2R1A									PPP2R1A
IRF7	TNPO2									TNPO2
RAD54L	WDR83OS									WDR83OS
PPP1R1C	GCDH									GCDH
TRIM14	PRPF31									PRPF31
TMSB15A	PIK3R2									PIK3R2
ITGB2	ISYNA1									ISYNA1
SNTG2	ELL									ELL
RSAD2	TMEM147									TMEM147
TIMELESS	USF2									USF2
PEX11G	KXD1									KXD1
PLEKHA4	FKBP8									FKBP8
BGLAP	ERF									ERF
SYT12	ATP13A1									ATP13A1
LMO2	SIPA1L3									SIPA1L3
CD83	ZNF85									ZNF85
IFIT1	SMG9									SMG9
IFITM1	AVL9									AVL9
ISG15	CDK6									CDK6
UHRF1	PMPCB									PMPCB
IFITM3	TFPI2									TFPI2
RGS13	NAMPT									NAMPT
CCL8	TWISTNB									TWISTNB
MTUS2	PIK3CG									PIK3CG
BLMH	PON2									PON2
MCPH1	ITGB8									ITGB8
NMI	HBP1									HBP1
HSPA1A	SP4									SP4
TRIM22	WDR91									WDR91
ITGBL1	DNAH11									DNAH11
SPATS2L	MTPN									MTPN
POLE2	MPP6									MPP6
IFI44	ZC3HAV1									ZC3HAV1
OASL	TTC26									TTC26
LTB	OGDH									OGDH
PBLD	TFEC									TFEC
IFI44L	H2AFV									H2AFV
PDIK1L	CAV2									CAV2
MR1	CAV1									CAV1
IFI27	MET									MET
TBP	LMBR1									LMBR1
ELL3	DNAJB6									DNAJB6
METTL7A	HOXA3									HOXA3
MCM10	HOXA5									HOXA5
LINC00304	HOXA6									HOXA6
SDCBP2	IQCE									IQCE
BCL2A1	TSPAN12									TSPAN12
COL13A1	HOXA13									HOXA13
IRF5	HIBADH									HIBADH
MX2	TAX1BP1									TAX1BP1
VWCE	CHN2									CHN2
EPSTI1	COBL									COBL
OSBPL1A	FKBP14									FKBP14
IFIT5	PLEKHA8									PLEKHA8
C1orf21	STX1A									STX1A
GIMAP4	GARS									GARS
CCR9	EPHB6									EPHB6
SAMD9L	CASP2									CASP2
IFIT3	CHCHD2									CHCHD2
CD80	NPTX2									NPTX2
SPP1	PDAP1									PDAP1
SLPI	ZKSCAN1									ZKSCAN1
L1CAM	EIF3B									EIF3B
MSC	SNX8									SNX8
SMN1	PTPRZ1									PTPRZ1
CARD10	TAF6									TAF6
COPS8	WASL									WASL
ELAVL1	AIMP2									AIMP2
NUMB	RBM28									RBM28
ICAM1	USP42									USP42
SMAD2	IMPDH1									IMPDH1
KCTD15	SERPINE1									SERPINE1
ARL8A	AP1S1									AP1S1
SQSTM1	C1GALT1									C1GALT1
PMAIP1	PLOD3									PLOD3
PTGS2	ZNHIT1									ZNHIT1
CCL5	GLCCI1									GLCCI1
S100A12	TMEM106B									TMEM106B
CCDC6	CEP41									CEP41
IL1RAP	MEST									MEST
IL1RL2	ANKMY2									ANKMY2
ROBO1	TSPAN13									TSPAN13
PTGES2	AHR									AHR
CNOT6L	CHCHD3									CHCHD3
CXCL12	GLI3									GLI3
PRKCE	PSMA2									PSMA2
RAC1	COA1									COA1
LAMC2	URGCP									URGCP
DUSP1	TMEM248									TMEM248
RNF11	PRKAG2									PRKAG2
SERPINA4	MYL7									MYL7
ST6GAL2	BCL7B									BCL7B
SFRP1	YKT6									YKT6
MKRN2	EIF4H									EIF4H
PARD6B	LIMK1									LIMK1
ACTBL2	SLC1A1									SLC1A1
LIMD2	FSD1L									FSD1L
TMPRSS5	SPIN1									SPIN1
HAAO	NMRK1									NMRK1
TMEM214	TMEM245									TMEM245
SRPRB	PRUNE2									PRUNE2
SHCBP1	MEGF9									MEGF9
RHOBTB3	TRIM14									TRIM14
RAB2B	TGFBR1									TGFBR1
PPP1R11	SEC61B									SEC61B
NACC1	C5									C5
ATG9A	TLE4									TLE4
GXYLT2	AMBP									AMBP
MICAL2	ENG									ENG
COPA	CDC37L1									CDC37L1
GRAP2	TBC1D13									TBC1D13
CD300LB	RIC1									RIC1
MBD4	KDM4C									KDM4C
TMEM136	ELAVL2									ELAVL2
ZNF292	CA9									CA9
PLEKHG5	FUBP3									FUBP3
CCDC83	RGP1									RGP1
DECR1	MPDZ									MPDZ
TMEM101	EDF1									EDF1
ZNF260	PIP5K1B									PIP5K1B
AKAP8	BAG1									BAG1
RUFY2	RAPGEF1									RAPGEF1
C16orf52	NPDC1									NPDC1
ATP13A3	SETX									SETX
SERTAD2	SH3GL2									SH3GL2
LBR	ABCA2									ABCA2
FANCF	UBE2R2									UBE2R2
LSM4	ABHD17B									ABHD17B
BTN2A2	EXOSC3									EXOSC3
SERBP1	ZFAND5									ZFAND5
GPM6B	PDLIM1									PDLIM1
ELP2	CCNJ									CCNJ
ZNF629	ATRNL1									ATRNL1
MDN1	RAB11FIP2									RAB11FIP2
POU3F1	CXCL12									CXCL12
TLL1	ERLIN1									ERLIN1
ZNF738	EIF3A									EIF3A
UMPS	MAPK8									MAPK8
MRPS30	SEC23IP									SEC23IP
ALG10B	PLEKHA1									PLEKHA1
PACS2	UNC5B									UNC5B
EDEM3	SPOCK2									SPOCK2
AVL9	MICU1									MICU1
CYBRD1	PPP3CB									PPP3CB
MYLK	CCSER2									CCSER2
DGCR6L	MINPP1									MINPP1
CASP7	LIPA									LIPA
BCLAF1	C10orf2									C10orf2
IL6	LZTS2									LZTS2
ADIPOQ	SFXN3									SFXN3
TIGAR	KAZALD1									KAZALD1
RARB	NPM3									NPM3
HNRNPD	TNKS2									TNKS2
GLS	GBF1									GBF1
GLS2	ARHGAP21									ARHGAP21
TAB2	CPEB3									CPEB3
MYD88	SUFU									SUFU
MALAT1	ANKRD26									ANKRD26
RHPN2	ACBD5									ACBD5
ADGRL2	LARP4B									LARP4B
ANOS1	GTPBP4									GTPBP4
DICER1	BCCIP									BCCIP
WAC	SH3PXD2A									SH3PXD2A
GALNT7	DKK1									DKK1
RAB5B	FAM208B									FAM208B
CCND2	SHOC2									SHOC2
ULK3	TFAM									TFAM
SESN1	CCDC6									CCDC6
SAR1B	CUL2									CUL2
RPS4X	CCNY									CCNY
PER3	UBE2S									UBE2S
PCNX2	RPL28									RPL28
PCGF5	ZMIZ1									ZMIZ1
MYO9B	DNAJC12									DNAJC12
ACSL1	PPIF									PPIF
SLC25A28	PBLD									PBLD
ASH1L	TSPAN14									TSPAN14
KIAA1191	NUFIP2									NUFIP2
MMS22L	GIT1									GIT1
MYL12A	RPL19									RPL19
ZXDB	FBXL20									FBXL20
ZC3HAV1L	UBTF									UBTF
TMEM50B	CSF3									CSF3
SLC25A36	PSMD3									PSMD3
PPP1CC	CASC3									CASC3
VSIG2	RNF43									RNF43
C11orf57	ASPA									ASPA
ANKEF1	RAD51C									RAD51C
CLDND1	SEPT4									SEPT4
TET3	MTMR4									MTMR4
ATG7	TRIM37									TRIM37
GATA6	P2RX1									P2RX1
PLEKHF2	DHX40									DHX40
NRBF2	TUBD1									TUBD1
PPP2R2A	KPNB1									KPNB1
ZFP30	RPS6KB1									RPS6KB1
FZD9	TRIM16L									TRIM16L
CIT	CBX1									CBX1
PLA2G4D	INTS2									INTS2
SLAIN2	CAMTA2									CAMTA2
AURKA	MED13									MED13
FAM126A	ENO3									ENO3
C8orf33	PFN1									PFN1
ATG2B	RAI1									RAI1
OTUD7B	C1QBP									C1QBP
ZNF267	BLMH									BLMH
ZXDA	CPD									CPD
MTRNR2L9	CCDC47									CCDC47
CBX3	DRG2									DRG2
TMEM79	FTSJ3									FTSJ3
TAF1B	AKAP10									AKAP10
LZIC	ALDH3A1									ALDH3A1
LMNB1	SMARCD2									SMARCD2
SNRK	B9D1									B9D1
WNT5A	UTP6									UTP6
E2F5	DDX5									DDX5
ZEB2	CYTH1									CYTH1
INPPL1	PSMD11									PSMD11
NFATC2	LGALS3BP									LGALS3BP
SOX7	CCL2									CCL2
BCL2	PEX12									PEX12
TJP3	RAB5C									RAB5C
TNPO2	EZH1									EZH1
SLC7A5	PPP1R9B									PPP1R9B
RAI1	COL1A1									COL1A1
POM121C	VAT1									VAT1
NFIC	LRRC59									LRRC59
FN3K	LUC7L3									LUC7L3
GPRIN1	MPP2									MPP2
DESI1	SMURF2									SMURF2
SELENOS	DUSP3									DUSP3
LRRC8A	HLF									HLF
CSF1	SLC16A6									SLC16A6
OPRD1	PRKAR1A									PRKAR1A
TNFRSF13C	FAM20A									FAM20A
TACO1	YWHAE									YWHAE
GNL3L	MMD									MMD
SND1	DPH1									DPH1
GAS1	MAP2K6									MAP2K6
ZFPM2	WSB1									WSB1
PDGFB	TNFAIP1									TNFAIP1
PLPP3	TMEM97									TMEM97
AKT1	CDR2L									CDR2L
BIN3	PMP22									PMP22
PPP1R13L	ALDOC									ALDOC
TNFAIP2	SUPT6H									SUPT6H
PKM	RAB34									RAB34
ARHGDIA	PHF12									PHF12
BCL2L1	TMEM33									TMEM33
CARM1	SLAIN2									SLAIN2
CBX8	OCIAD1									OCIAD1
CEP170B	USP46									USP46
IFFO2	SULT1E1									SULT1E1
KLC2	CHIC2									CHIC2
PTPA	LAMTOR3									LAMTOR3
SURF6	NFKB1									NFKB1
ZSCAN25	UBE2D3									UBE2D3
PEAK3	TBC1D9									TBC1D9
TPP1	INPP4B									INPP4B
IKBKB	GAB1									GAB1
CCNL1	KLHL2									KLHL2
LIF	CPE									CPE
JUNB	WFS1									WFS1
MED6	CLCN3									CLCN3
MECP2	AADAT									AADAT
ETS2	GALNT7									GALNT7
DDR1	DHX15									DHX15
EDN1	SEPSECS									SEPSECS
HIF1A	TRIM2									TRIM2
SMARCA2	FBXW7									FBXW7
TMEM54	NEIL3									NEIL3
SULT1E1	WHSC1									WHSC1
GPR78	SH3D19									SH3D19
ERBB2	STIM2									STIM2
UNG	MFSD10									MFSD10
CAV1	RAPGEF2									RAPGEF2
SIRT1	KLF3									KLF3
HSPA5	KLHL5									KLHL5
ATF6	NCAPG									NCAPG
KL	PPARGC1A									PPARGC1A
APOE	CTSC									CTSC
DNAJA4	CCDC34									CCDC34
ERBB3	B3GAT1									B3GAT1
CDH1	HSPA8									HSPA8
ZNF544	VWA5A									VWA5A
ZNF844	LPXN									LPXN
PANK3	DTX4									DTX4
COL19A1	ATG2A									ATG2A
LIN7A	OSBP									OSBP
ARHGAP12	DCPS									DCPS
CTSC	SUV420H1									SUV420H1
RND1	FOXRED1									FOXRED1
NECTIN1	PPP6R3									PPP6R3
DRAM1	CCND1									CCND1
BECN1	CCDC86									CCDC86
MAFB	PRPF19									PRPF19
ACVR1B	TMEM109									TMEM109
SNAI1	CHORDC1									CHORDC1
GSK3B	PANX1									PANX1
FZD4	ARHGEF17									ARHGEF17
WNT2	CEP164									CEP164
PSG11	RNF141									RNF141
PSG3	EIF4G2									EIF4G2
PIN1	GALNT18									GALNT18
C1orf226	BIRC2									BIRC2
PLEKHG2	UBE4A									UBE4A
PDE11A	ENSG00000110347									ENSG00000110347
SLC38A2	DDX6									DDX6
RER1	CBL									CBL
PLXND1	PVRL1									PVRL1
MAP3K9	HIPK3									HIPK3
COX15	KIAA1549L									KIAA1549L
TSC22D1	FBXO3									FBXO3
CEP120	PDHX									PDHX
RCC1	SLC1A2									SLC1A2
DYNAP	MDK									MDK
PAX8	MADD									MADD
EXTL3	NAA40									NAA40
ZNF440	CD81									CD81
ZNF791	SLC35F2									SLC35F2
ZNF394	C11orf58									C11orf58
TUBG1	AIP									AIP
NAA15	NUP98									NUP98
DDX19B	NDUFS8									NDUFS8
RIC8A	TCIRG1									TCIRG1
C3orf36	EXPH5									EXPH5
SNRNP48	GTF2H1									GTF2H1
PSAPL1	PSMD9									PSMD9
AKAP17A	LEPREL2									LEPREL2
PLGRKT	PPFIBP1									PPFIBP1
SLC8A1	PRPF40B									PRPF40B
CSGALNACT1	PRDM4									PRDM4
SERPINH1	CORO1C									CORO1C
TMOD2	TSPAN11									TSPAN11
ZNF525	KCTD10									KCTD10
ZNF195	SLC11A2									SLC11A2
ZNF415	MLEC									MLEC
ZNF468	MVK									MVK
ZNF611	CSRNP2									CSRNP2
ZNF215	CAMKK2									CAMKK2
ZNF286B	ATP5B									ATP5B
ZFP1	PTGES3									PTGES3
ZNF846	BCL7A									BCL7A
ZNF625	RSRC2									RSRC2
ZNF584	LIN7A									LIN7A
PLPP4	KRT18									KRT18
A2ML1	METAP2									METAP2
RNF115	LTA4H									LTA4H
CHRFAM7A	ELK3									ELK3
CRIPT	WNT5B									WNT5B
POLA2	FOXM1									FOXM1
CDK9	PARP11									PARP11
PTCD2	ARPC3									ARPC3
TBC1D21	GPN3									GPN3
CENPO	VPS29									VPS29
CHCHD4	RAD51AP1									RAD51AP1
LAX1	SH2B3									SH2B3
HK2	AKAP3									AKAP3
KRAS	DUSP16									DUSP16
CCR7	CREBL2									CREBL2
PDE4D	ALDH2									ALDH2
TGFB2	CDKN1B									CDKN1B
PIK3CD	GPRC5D									GPRC5D
SETD2	NAA25									NAA25
LDLR	LTBR									LTBR
CLTC	OAS3									OAS3
RAB21	OAS2									OAS2
OSCP1	MGP									MGP
PIAS3	ARHGDIB									ARHGDIB
PSMD9	GTF2H3									GTF2H3
CDKN1C	EIF2B1									EIF2B1
ITGA3	SLC38A1									SLC38A1
MAP4K3	C12orf49									C12orf49
TGFBR1	FZD10									FZD10
C16orf58	RFC5									RFC5
DDI2	CAND1									CAND1
GM2A	RAB5B									RAB5B
NAB2	NUP107									NUP107
VASP	CNOT2									CNOT2
ZBTB37	TIMELESS									TIMELESS
ZDHHC9	CPSF6									CPSF6
DDHD1	KRR1									KRR1
XRRA1	MRPL51									MRPL51
TGIF1	NOP2									NOP2
KIAA0391	CHD4									CHD4
TUBGCP4	UHRF1BP1L									UHRF1BP1L
TRIM4	COPS7A									COPS7A
SAMD12	ING4									ING4
BTF3L4	CDCA3									CDCA3
ARF1	USP5									USP5
ITIH5	ENO2									ENO2
PAK6	ATN1									ATN1
AKIRIN1	C12orf57									C12orf57
SIX1	NT5DC3									NT5DC3
NNT	NANOG									NANOG
NEURL1B	SUDS3									SUDS3
ZNF175	GOLT1B									GOLT1B
KLF13	LDHB									LDHB
CACNG2	CMAS									CMAS
NAV1	HCFC2									HCFC2
C1orf50	ST8SIA1									ST8SIA1
PDPK1	C2CD5									C2CD5
HNRNPU	RAB35									RAB35
SH3GLB1	SRSF9									SRSF9
UGT2B4	COL12A1									COL12A1
PSME3	BTN3A3									BTN3A3
FAM71F2	TDP2									TDP2
SPDYE1	FRK									FRK
PPP1CB	DSE									DSE
DNAJC9	RWDD1									RWDD1
SEC62	PAK1IP1									PAK1IP1
PDE1B	SMIM8									SMIM8
CASTOR2	NEDD9									NEDD9
FOXK1	GABRR2									GABRR2
TRAF7	SERINC1									SERINC1
VGLL2	HDDC2									HDDC2
BARHL1	HINT3									HINT3
PIK3CB	FAM65B									FAM65B
SEZ6	SASH1									SASH1
IGF2BP1	UST									UST
UBE2B	FBXO5									FBXO5
PHAX	PPARD									PPARD
M6PR	FANCE									FANCE
GGA3	MAPK14									MAPK14
SEMA4C	KCTD20									KCTD20
MON1B	STK38									STK38
HNRNPF	SRSF3									SRSF3
VDR	SOD2									SOD2
ISCA2	MRPL18									MRPL18
CCR2	MCM3									MCM3
FOSL2	RNF8									RNF8
C18orf32	PHACTR1									PHACTR1
RPS26	ICK									ICK
YEATS4	CD83									CD83
CTBS	MDN1									MDN1
ZNF556	BMP5									BMP5
STRIP2	BACH2									BACH2
STK4	CAP2									CAP2
SRP19	TREML2									TREML2
SHROOM3	ZNF451									ZNF451
ZBTB3	GPR63									GPR63
METTL27	FBXL4									FBXL4
EMC2	PRDM13									PRDM13
PDE6B	E2F3									E2F3
SVIP	PTP4A1									PTP4A1
SORD	ASCC3									ASCC3
PRICKLE1	BVES									BVES
MOB1A	MED23									MED23
DTD2	WASF1									WASF1
SPC24	ALDH5A1									ALDH5A1
DENND6B	AIM1									AIM1
CBS	C6orf62									C6orf62
HSPA14	GMNN									GMNN
PTDSS2	SOBP									SOBP
POPDC2	HBS1L									HBS1L
ZFP62	TRIM38									TRIM38
TMEM185B	ZBTB24									ZBTB24
SNAPC3	PERP									PERP
PDP2	KIAA1244									KIAA1244
PCBD2	HECA									HECA
MED28	PHACTR2									PHACTR2
HSPA2	SLC39A7									SLC39A7
FRRS1	PHF1									PHF1
LINC00346	QKI									QKI
ZNF8	PDE10A									PDE10A
TMEM192	MDFI									MDFI
PAFAH1B2	CCND3									CCND3
ACOT2	FAM120B									FAM120B
NECAB3	TBP									TBP
CPE	GLTSCR1L									GLTSCR1L
ARSK	PPP2R5D									PPP2R5D
SMARCC2	PTK7									PTK7
SYNJ2	SRF									SRF
GALNT2	CUL9									CUL9
PDE12	EXOC2									EXOC2
EHD2	COX7A2									COX7A2
GPC4	TMEM30A									TMEM30A
GJD3	SENP6									SENP6
RD3	VEGFA									VEGFA
ZNF770	TTK									TTK
TMEM216	SLC29A1									SLC29A1
ELP6	BTN2A1									BTN2A1
HAUS5	LAMA4									LAMA4
WDR55	FAM46A									FAM46A
TTC28	CLIC5									CLIC5
SLC38A7	FBRSL1									FBRSL1
RAET1E	ENPP5									ENPP5
TAF8	ERBB2IP									ERBB2IP
CEP57L1	MAN2A1									MAN2A1
C1orf106	HMGCS1									HMGCS1
STX4	BRD8									BRD8
NICN1	KIF20A									KIF20A
ZNF716	NNT									NNT
NCKIPSD	HSPA9									HSPA9
TOX4	PFDN1									PFDN1
KLHL21	HBEGF									HBEGF
FBXO36	LOX									LOX
PPTC7	APBB3									APBB3
PLEKHH1	SPARC									SPARC
LIPC	HMGCR									HMGCR
VPS8	FAF2									FAF2
AKAP5	PCDHB3									PCDHB3
RBBP9	ITK									ITK
NUDCD2	ARSB									ARSB
ANAPC16	CLINT1									CLINT1
CAPN7	CNOT6									CNOT6
ZNF284	TTC1									TTC1
GREB1	RASGRF2									RASGRF2
NMNAT1	GABRG2									GABRG2
HECTD3	CCNG1									CCNG1
GLRX2	DROSHA									DROSHA
TBL2	CDH6									CDH6
MED16	LMNB1									LMNB1
COL8A1	ARRDC3									ARRDC3
EMC3	SUB1									SUB1
NCBP3	NPR3									NPR3
CYP51A1	FAM172A									FAM172A
SCUBE3	TARS									TARS
NDUFA7	IRX4									IRX4
BLOC1S3	LNPEP									LNPEP
STX16	PDE4D									PDE4D
NUDT7	RAD1									RAD1
MANSC1	BRIX1									BRIX1
ZNF154	SLC12A7									SLC12A7
RAD51	RAD50									RAD50
ZNF681	GNPDA1									GNPDA1
NCMAP	SKP1									SKP1
EXOSC2	NUP155									NUP155
PIGP	PPP2CA									PPP2CA
NT5C2	FGF1									FGF1
ZNF17	NR3C1									NR3C1
PDE6A	C5orf15									C5orf15
SPAST	PPWD1									PPWD1
SIT1	LIFR									LIFR
[truncated: 10,537 more rows]
