# Supplementary material for: Mesenchymal Stem Cells from Familial Alzheimer’s Patients Express MicroRNA Differently
Source: Int J Mol Sci. 2024 Jan 27;25(3):1580. doi: 10.3390/ijms25031580 (PMC10855944; doi:10.3390/ijms25031580)
Supplement: Supplementary file 1 [file ijms-25-01580-s001.zip › Supplementary Table S7. Predicted and validated target genes that coincide with the altered transcripts in MSCs of A431E(PSEN1) mutation carriers.xlsx]

## Sheet: 50S
Predicted 50s (4330)	Validated 50s (12697)	A431E(PSEN1) 50s (1581)								P+A+V (315)	P+A (47)	A+V (884)	A (335)
ABAT	HOMER2	AADAC								ABCB1	ANOS1	C1orf112	ABCC9
ABCA4	NAT9	AARS								ABLIM1	BCHE	KDM7A	ACKR1
ABCB1	IDH3B	ABCA6								ADRB2	CYP4F3	MGST1	ACYP2
ABCC2	NFAT5	ABCA8								ALAD	DAZ2	IL32	ADAM21
ABCC8	CD274	ABCA9								BARD1	DAZ4	NCAPD2	ADAMTSL4
ABCD1	DNAJC5G	ABCB1								BLM	DCX	ANLN	ADGRA2
ABLIM1	ZMYM2	ABCC3								BRCA2	GABRA3	BRCA1	ADGRB3
ACADM	LIFR	ABCC9								CACNA2D1	GSTM5	UBR7	ADGRL4
ACADVL	CEBPD	ABHD4								CD36	LYST	CLDN11	ADHFE1
ACAT1	HIST1H2BK	ABI3BP								CD55	NOMO3	GPRC5A	AGAP11
ACE	MTRF1L	ABLIM1								CDKN1A	TM6SF2	POLA2	AKR7A3
ACHE	ZBTB39	ACER2								COL3A1	TRIM6-TRIM34	BIRC3	ALDH1A2-AS1
ACP7	SLC22A23	ACKR1								COL5A1	ACER2	RRAGD	ALPK2
ACSL6	EREG	ACTA2								CSF1	PTCHD4	CENPQ	ALS2CL
ACVRL1	PROX2	ACTBL2								CTDSPL	SAMD3	SPDL1	AMY1A
ADA	LSAMP	ACYP1								CYP1B1	NEK10	RAB27B	AMY1B
ADGRL1	ISY1-RAB43	ACYP2								CYP51A1	AJAP1	DSG2	AMY1C
ADH1A	KANK4	ADAM19								DIO2	ASAH2B	ARAP2	ANGPTL1
ADH1B	CCDC140	ADAM21								DNM1	CCDC150	RRM2B	ANKRD2
ADH1C	GLO1	ADAM23								EPSTI1	AADAC	SNX29	ANP32A-IT1
ADH4	SIKE1	ADAMTS12								ESR1	ANKRD66	RFC2	ANXA8
ADH5	ZFP36L1	ADAMTS2								FANCA	ASAH1	POLQ	ANXA8L1
ADH6	XIAP	ADAMTS5								GJA1	C2orf74	SYNE2	APOD
ADH7	CSRP3	ADAMTSL4								GLRB	CADM3	USP13	AQP7
ADORA1	PAPLN	ADCY3								GRIN2A	CBWD6	LAMC2	ARHGDIG
ADORA2B	ZNF664	ADCY9								GSTM2	CHFR	NDC1	ASPN
ADRA1A	TMEM105	ADGRA2								GSTM4	CPED1	MXD1	ASTN2
ADRA1B	NODAL	ADGRB3								HMGCR	CTAGE9	VMP1	ATHL1
ADRA1D	TAZ	ADGRL4								HNRNPD	CTF1	SPA17	B4GALNT1
ADRA2A	TNFSF15	ADHFE1								HPRT1	FAM72B	GLP2R	BAGE2
ADRA2B	PRR15	ADIRF								HTR1D	H2BC18	MCM10	BEX2
ADRB1	APOH	ADRB2								IFRD1	LACC1	ME1	BORCS6
ADRB2	TNPO1	AGAP11								IGF2R	LSMEM1	ASPM	C10orf113
ADRB3	PTPRT	AIM1								IGFBP3	MPC2	IDI1	C14orf180
ADSL	CSNK2A1	AIMP2								IGFBP5	MROH9	TRAM1	C14orf39
AFAP1L2	ACAP2	AJAP1								IL11	MYH2	PRR11	C15orf54
AFTPH	ZNF490	AKR1B10								IL1A	PMFBP1	GNB5	C18orf42
AGA	EDARADD	AKR7A3								IL1R1	PTGER3	ASNS	C1orf233
AGL	FPR1	AKTIP								IL6	SHOX2	RAD18	C2orf81
AGMO	IMMP2L	ALAD								ITGA4	SLC38A4	TRIP13	C4orf22
AGT	TRIM10	ALDH1A2-AS1								ITIH5	SLC46A3	ATP6AP1	C7orf31
AGTR1	HORMAD2	ALDH1L2								JAG1	SSC5D	CA12	C7orf69
AGTR2	PTGDR2	ALDH7A1								KIT	TMEM217	NTN4	C9orf106
AGXT	SLC27A4	ALG1								KITLG	TMEM236	NUAK1	C9orf24
AHCY	TBCA	ALOX5AP								L1CAM	TRAPPC3L	ZNF532	CALB2
AIRE	GPR180	ALPK2								LAMA2	TUFT1	GTSE1	CAMK1G
AK1	ARL3	ALS2CL								LDLR	ZNF841	SEMA3C	CAPG
AK4	MICB	ALX1								MAOA		SLC25A40	CBWD7
AKAP14	PER2	ALX4								MCTP1		MOCOS	CCDC122
ALAD	ALDOA	AMIGO2								MFAP3L		MCM6	CCDC148
ALB	BCLAF3	AMOT								MGP		UBE2T	CCDC190
ALDH1A1	ENAH	AMY1A								MSH2		FGFR1	CCL3L1
ALDH1A3	RETSAT	AMY1B								MXRA7		FBLN1	CCL3L3
ALDH1B1	RAB3C	AMY1C								NAGA		LAMP3	CD177
ALDH2	PEBP1	ANGPTL1								NEU1		FAP	CDC42EP5
ALDH3A1	TRMT5	ANK2								NPR3		EDN1	CDR1
ALDH3A2	CYB561D1	ANKRD1								NR3C2		KIF22	CDRT1
ALDH3B1	TMEM67	ANKRD2								OXCT1		RBL1	CFAP70
ALDH9A1	SLITRK4	ANKRD28								PKP2		NDC80	CGB
ALDOB	GJB1	ANKRD29								PKP4		COBLL1	CGB8
ALG11	SNED1	ANKRD66								PLAT		SERTAD4	CHADL
ALG8	MTMR7	ANKRD9								PLOD2		NFE2L1	CLCA2
ALKAL2	BMPR2	ANLN								PPIC		EPDR1	CLEC11A
ALOX12	FAM163A	ANO4								PROS1		ADAMTS2	COL11A1
ALOX5	CCDC18	ANOS1								PSRC1		NOP14	COX7A1
ALPL	TMEM151A	ANP32A-IT1								PTEN		PTHLH	CPO
AMPD3	ZNF585B	ANP32E								PTGIS		AURKA	CSPG4
AMT	CD109	ANPEP								PTGS1		TPX2	CST8
ANK1	PDE3A	ANXA3								PTGS2		AARS	CTSO
ANKRD34B	PIP5K1C	ANXA8								SELE		KIF4A	CUTC
ANO7	COLEC10	ANXA8L1								SGCD		SEL1L3	CYB5R1
ANOS1	MC2R	AOX1								SIAH1		ORC6	CYTOR
ANXA1	GPR146	APCDD1								SLC7A2		CCDC80	DAW1
ANXA13	SNAP25	APOD								SMC4		PSME1	DAZ1
ANXA2	PDCD10	APOLD1								TAGLN		G2E3	DAZ3
AP3S1	CBX6	AQP7								TEK		WDR76	DBF4
APC	PLCG1	ARAP2								TGFBI		CLSPN	DDX11L1
APOA4	TRAF7	AREG								THBD		CDC6	DDX11L10
APOB	RPL13A	ARFGEF3								TPM1		TBC1D2	DEFB114
APOBEC3F	NFATC3	ARGLU1								TPP1		BAMBI	DNAH5
APOC2	PSMB5	ARHGAP11A								TRIM6		HIVEP1	DNALI1
APOH	CTTN	ARHGAP11B								TWIST1		ITPR3	DNAPTP3
APP	FBXL20	ARHGDIG								VDR		ZNF184	DOK5
AQP2	MAPK9	ARHGEF39								WDHD1		SCD	DPP4
AR	CABP4	ARHGEF6								WNK3		PALMD	DPY19L3-DT
ARG1	GPIHBP1	ARL6IP1								YPEL2		PACSIN2	DRP2
ARHGAP17	PAGR1	ARPIN								ZNF280D		HMOX1	DSCAM
ARHGEF35	CCPG1	ARRB2								ZNF429		MCM5	DSCR4
ARHGEF37	HSPA6	ASAH1								ZWINT		RPL3	DYDC2
ARL6IP4	WASL	ASAH2B								AKTIP		BRD1	ELAC1
ARMCX6	SFMBT2	ASF1B								BIRC5		CEP128	EOLA2-DT
ARMH4	STAT3	ASNS								CENPP		PROCR	ERVH-7
ARSA	ATXN1L	ASPM								ESCO2		FERMT1	ERVK-7
ARSB	ZMAT3	ASPN								EXOC6		MYL9	F8A1
ASL	ZNF486	ASS1								HACD4		E2F1	FAM155A-IT1
ASPA	PLSCR4	ASTN2								HAUS8		FAM83D	FAM196B
ATE1	PARVB	ATAD2								HERPUD1		POLA1	FAM205A
ATM	ANKRD50	ATAD5								INPP5D		MAGED2	FAM66A
ATN1	ABCF1	ATHL1								MDK		CENPI	FAM66B
ATP1A1	SLC30A5	ATP6AP1								MSMO1		PARP4	FAM72C
ATP1A2	PLS1	ATP8A1								OPA3		LONP2	FAM72D
ATP1A4	SPTLC1	ATXN3								PHF19		SLC7A5	FAM95A
ATP2B1	SURF4	AURKA								SLC3A2		XYLT1	FBLN2
ATP2B2	PPP3CB	AURKB								SPIN4		CCP110	FBXO27
ATP2B3	C9orf78	B4GALNT1								TMEM30B		IGDCC4	FLG
ATP2B4	PLXNA4	BACH2								USP1		CEP152	FMO3
ATP2C1	METTL16	BAGE2								ZNF763		PDGFRL	FOLR3
ATP4A	BTBD9	BAHCC1								CELF2		FZD3	FOXD4
ATP5F1A	ESD	BAMBI								CHN1		NIPAL2	FOXP1-IT1
ATP5F1C	RDX	BARD1								FANCB		SPAG1	FSBP
ATP5MC3	DUSP6	BCHE								FANCD2		SQLE	FUOM
ATP7A	HUNK	BDNF								FBLIM1		MCM4	GABRE
ATP7B	AGO3	BEX2								FBXO43		ASF1B	GAGE10
ATP8B2	USH1G	BEX4								GPHN		TNNT1	GAGE12J
ATRX	RGS9BP	BHLHE40								IFIT3		FBL	GAGE13
ATXN1	TMEM134	BHMT2								KYNU		DENND3	GAGE2C
ATXN7	KLK2	BIRC3								LRRC17		ZNF175	GAGE8
AVPR1A	HTR1F	BIRC5								MYADM		NAMPT	GALNT14
AVPR1B	TNS3	BLM								OAS1		ITGB8	GH2
AWAT2	FADS6	BMP2								OAS2		PTN	GIMD1
B4GALT2	TMEM169	BMP4								PLEKHG1		H2AFV	GLTSCR2
BARD1	ZDHHC21	BMP6								RRM1		FKBP14	GLYATL2
BCAP29	TP63	BMPER								RUNX3		GARS	GNLY
BCHE	ABI2	BNC1								SC5D		PCOLCE	GPAT2
BCKDHB	LINC00598	BORA								SH3KBP1		EZH2	GPR1
BCL2	STON2	BORCS6								TMPO		MEST	GPR4
BDKRB2	STK40	BPGM								ALDH1L2		TSPAN13	GPR45
BICD1	MRPL51	BRCA1								CENPA		SLC1A1	GPR65
BICD2	UEVLD	BRCA2								CYFIP2		CNTNAP3	GSAP
BLM	RPL7L1	BRD1								DCLK2		PRUNE2	H2BC15
BLMH	FLG2	BRI3								EFEMP1		C5	HACD1
BLOC1S2	FAM213A	BRIP1								ENPP2		CDC37L1	HCG8
BLVRB	KIAA0907	BST2								EXOSC9		ACTA2	HECW2-AS1
BMF	TES	BUB1								GLIS3		DKK1	HIST1H2AD
BPY2B	SOS1	BUB1B								GLUL		SMC3	HIST1H2AI
BPY2C	RNF38	BVES								GPR155		UBE2S	HIST1H2AM
BRCA2	RNF216	C10orf113								HEY1		ABCC3	HIST1H3A
BRPF1	GPR155	C14orf180								INCENP		SLC16A6	HIST1H4K
BRWD1	ANKRD36	C14orf39								KCNIP3		MANBA	HIST2H3C
BTBD7	THAP6	C15orf48								KREMEN1		CPE	HORMAD1
BTD	RHOJ	C15orf54								MAP2		TBC1D19	HRAT17
BTK	GPR132	C18orf42								NLRP1		WHSC1	HSD17B11
BUB3	SLFN5	C18orf54								NRCAM		NCAPG	HSPA7
C10orf90	STUB1	C19orf66								OLAH		CRYAB	HSPB6
C11orf49	PPP2R1A	C1orf112								PRPS2		CCDC34	HTR3D
C16orf87	CYP2C8	C1orf233								RRM2		KIAA1549L	HVCN1
C18orf25	KDM6B	C1orf54								SCN2A		KRT18	IFNE
C1QB	ZNF101	C1QTNF2								SERPINB7		FOXM1	IGHG1
C2CD4B	MON1B	C2orf74								SIRPA		TIMELESS	IGHV1OR21-1
C4BPA	ZBTB37	C2orf81								SKA1		HINT3	IGHV2-70
C4orf3	MIS18BP1	C3								STEAP2		MCM3	IGHV3-20
C4orf46	RNF11	C4orf22								TRIM16L		BACH2	IGHV3-35
C6	PHF12	C4orf26								ZNF704		E2F3	IGHV3-53
C7	CREBRF	C4orf27								DIAPH3		BVES	IGKC
C8A	HMGA1	C5								NUPR1		AIM1	IGKV1-17
C8orf48	ERN1	C5orf28								PSAP		GMNN	IGSF23
CA2	ZDHHC6	C5orf34								SLC6A4		TTK	IL6-AS1
CACNA1A	IDH3A	C5orf46								SMC2		SLC29A1	IQCF1
CACNA1B	FEM1A	C7orf31								SSTR1		KIF20A	ITGB1BP2
CACNA1C	VGLL4	C7orf69								STIL		SPARC	ITGB3BP
CACNA1D	UBE2G1	C8orf4								TNFRSF1B		LMNB1	KCTD4
CACNA1E	TNFAIP1	C8orf46								TOP2A		NUP155	KIR2DL5A
CACNA1I	PLXND1	C9orf106								TUBB2A		STC2	KIR2DL5B
CACNA1S	PDPR	C9orf24								UHRF1		CPEB4	KIR2DS2
CACNA2D1	NR6A1	CA12								BEX4		KAT2B	KISS1
CACNA2D2	ARL5C	CA5B								DACT1		HES1	KLF17
CACNB1	SETD1B	CABYR								DNA2		ECT2	KRT34
CACNB2	NPY4R	CACHD1								GJC1		ADAM23	KRTAP1-5
CACNB3	FAM98A	CACNA2D1								KIAA1191		TP53I3	KRTAP19-2
CACNB4	ATG12	CACNG8								MBOAT1		IFIH1	KRTAP27-1
CACYBP	ZNF442	CADM1								MYBL1		CLIP4	KRTAP5-11
CADPS2	SMARCE1	CADM3								PEAR1		RTN4	KRTAP9-3
CALCB	SESN2	CALB2								VCAM1		GLS	LCE2A
CALHM1	GPCPD1	CALD1								ACYP1		PECR	LCE3B
CAPN3	CRKL	CAMK1D								ADCY9		IL18R1	LCMT2
CAPNS1	MPDU1	CAMK1G								AMIGO2		TRAK2	LMOD1
CAPRIN2	ENPP2	CAPG								AMOT		EPAS1	LOC105379426
CASR	CAPN1	CASC5								ANK2		MSH6	LOC647264
CBY1	ZBTB24	CBWD6								ANP32E		PRRX1	LRRC34
CC2D2B	SRSF9	CBWD7								ANPEP		DHCR24	LRRK1
CCDC73	G3BP1	CCDC122								AOX1		PAPPA2	LY6E-DT
CCR5	SLC25A45	CCDC144A								APOLD1		GADD45A	MAB21L1
CCT3	PLIN5	CCDC148								ATP8A1		TTF2	MFAP4
CCT6A	CRK	CCDC15								ATXN3		SSX2IP	MGAM
CD14	TMEM170A	CCDC150								BDNF		GBP3	MILR1
CD200	RAB1A	CCDC18								CADM1		CDC20	MMP12
CD247	NUMB	CCDC190								CCDC77		SLC19A2	MMP25
CD36	EIF1AX	CCDC34								CCDC81		F3	MMP3
CD3E	PICALM	CCDC77								CCDC88A		NEK2	MNS1
CD3G	HOXA13	CCDC80								CDK6		CENPF	MSC
CD4	DICER1	CCDC81								CDKN3		KIF14	MSH5
CD40LG	POLDIP2	CCDC88A								CEP55		CTGF	MSH5-SAPCD1
CD44	SF1	CCL11								CEP78		CCND2	MTSS1
CD53	LSM14A	CCL3L1								CHAC1		SLC17A5	MXRA5
CD55	DNASE1L3	CCL3L3								CHRDL1		HELLS	MYH4
CD59	TMEM132C	CCNA2								CKAP2		LRP11	N4BP2L2-IT2
CD79B	EHD3	CCNB1								CLGN		PCDHB8	NAG20
CDK4	GGA2	CCNB2								CPA4		PCDHB14	NALCN
CDKL4	TMEM109	CCND2								DAZAP2		MASTL	NAMA
CDKN1A	SNX9	CCNE2								DEK		PLXDC2	NEAT1
CDKN1C	JPH2	CCNF								DEPDC1		EGR1	NGF
CEPT1	BDP1	CCP110								DEPDC1B		TNFRSF10B	NOMO1
CFAP58	CEP89	CD163L1								DHCR7		TRIM25	NOMO2
CFH	LY6G6E	CD177								DLG1		NCAPH	NPIPB15
CFTR	KDELR1	CD24								DLGAP5		PYROXD1	NT5M
CGGBP1	PANK3	CD36								DNAJA4		KIF18A	NXF3
CHAC2	ZNF483	CD55								DNMT1		GPSM2	OLFML1
CHD3	SLC6A4	CDA								DYNC1I1		SERAC1	OR11H1
CHEK2	MRS2	CDC20								EIF2AK2		INHBA	OR2AK2
CHM	LAX1	CDC25A								EML4		CALD1	OR2L3
CHMP3	ZMIZ2	CDC25B								ENTPD1		CDKN2C	OR2L5
CHRM1	MIS18A	CDC25C								ERLIN1		CDK2	OR2M7
CHRM2	VPS8	CDC37L1								ESM1		CKS2	OR4C12
CHRM3	UBE2H	CDC42EP4								EZR		CSE1L	OR4C13
CHRNA1	PIKFYVE	CDC42EP5								FAM111B		TRERF1	OR4C15
CHRNA2	GCC1	CDC45								FAM13B		HIST1H1A	OR51A4
CHRNA3	DRAXIN	CDC6								FAM72A		EREG	OR5M1
CHRNA4	IBA57	CDCA2								FANCI		DOK4	OR5P2
CHRNA5	GLUL	CDCA3								FBLN7		EFNB2	OR6N2
CHRNA7	SLC30A3	CDCA4								FBXO5		BMP4	OR8H2
CHRNB1	KIAA1549	CDCA7								FLT1		HS3ST3B1	OVOL2
CHRNB2	TECPR1	CDCA8								FNDC3B		SLC2A4RG	PARM1
CHRNB3	GSTO2	CDCP1								GEN1		RPL23	PCDH10-DT
CHRNB4	STX16	CDH10								GFRA1		C3	PCDHB10
CHRND	IL6R	CDH13								HHAT		MCM8	PGM5
CHRNE	MTA1	CDH2								HIPK2		ID1	PIFO
CIITA	TMED10	CDK1								HMGB2		IFI6	PLPPR4
CISD2	XPO5	CDK2								HMGCS1		HELB	POTEB3
CKAP5	OTOF	CDK6								HMMR		KLF2	PPIAL4E
CLCN5	NOA1	CDKN1A								HYLS1		PKMYT1	PPP1R9A-AS1
CLDN18	DCC	CDKN2C								ITGAV		HIP1	PPP4R4
CLDN20	SYNRG	CDKN3								ITPR1		ZFP36	PRKAR1B
CLEC2D	NLRC5	CDR1								KCNQ5		SDF2L1	PROM2
CLEC6A	C16orf58	CDRT1								KLRD1		KRT17	PSG1
CLN3	COL1A1	CDT1								KNSTRN		DNAJB9	PSG8-AS1
CLSTN1	CRP	CEBPG								LIFR		SNRPN	PXDC1
CNGA1	GPATCH3	CELF2								LRP12		PALLD	PXMP2
CNOT4	HDAC5	CENPA								LRRC15		MIS18BP1	PYROXD2
CNTF	LASP1	CENPE								LRRC32		ARHGEF6	RAD54B
COA5	NCS1	CENPF								LRRN3		SAT1	RAET1E
COL10A1	NOC2L	CENPH								LY6K		CNN1	RASGRF2
COL1A1	NRBP1	CENPI								LYN		BST2	RESP18
COL1A2	NUP98	CENPJ								MFAP2		PGPEP1	REXO5
COL3A1	PEA15	CENPK								MFAP3		JUND	RFPL4AL1
COL4A3	PPP2R5D	CENPN								MKI67		SESN2	RIPK3
COL4A4	SBNO1	CENPO								MORC4		C19orf66	RMDN2
COL4A5	SELENON	CENPP								MORN4		SYNE1	RPL29
COL5A1	WBP2	CENPQ								MTFR2		MAP1B	RUNX1-IT1
COL5A2	XPC	CENPU								MXD3		TIMM10B	RWDD2A
COL7A1	ZNF623	CENPW								MYOCD		FIGNL1	S100A5
COMP	ATOH8	CEP126								NCOA7		XAF1	SEC14L2
COMT	LRPAP1	CEP128								NEDD4L		NES	SECTM1
COP1	POFUT2	CEP152								NEMP1		NASP	SELENOM
CP	PPIA	CEP55								NFIA		TPT1	SERPINA9
CPLX2	TMEM184B	CEP78								NOX4		RFC3	SERPINB10
CPM	TOR4A	CFAP70								NRG1		TMTC1	SGCA
CPOX	PRDM11	CGB								NRGN		CCNB1	SIM2
CPT2	UQCRFS1	CGB8								P3H2		BHLHE40	SIPA1L3
CR1	MAP3K21	CHAC1								PARP9		TSPAN2	SLC10A5
CR2	NHLRC3	CHADL								PHKA1		PTPN22	SLC4A11
CRH	HIVEP1	CHAF1A								PIP5K1A		SORT1	SLF1
CRP	TAOK1	CHAF1B								PLA2G4C		SPOCD1	SLITRK1
CRX	DNAJB4	CHD7								POC1A		YARS	SLITRK5
CSDE1	BZW1	CHFR								POSTN		CDCA8	SMIM10L2B
CSF1	ASB1	CHMP4C								PRICKLE1		FADS2	SND1-IT1
CSF2RB	PLEKHA1	CHN1								PSIP1		PDGFRA	SPACA5
CSF3	TBX18	CHRDL1								PTPN18		COL4A2	SPATC1
CSF3R	PRKAA2	CHRFAM7A								PTPRB		ARGLU1	SPRR2A
CST3	TBXA2R	CIT								PTPRJ		PSAT1	SPX
CST9	ATXN1	CKAP2								PVR		ADAM19	SSX1
CSTB	POLR3E	CKAP2L								RACGAP1		TES	STARD5
CT45A5	PARP15	CKS1B								RAD51		TROAP	STAT4
CTAGE15	FGF5	CKS2								RAD51AP1		ESPL1	STXBP5-AS1
CTDSPL	XKR9	CLCA2								RAD54L		DYSF	SYTL3
CTSA	DCTN5	CLDN1								RASGRP1		DRAM1	TAS2R19
CTSK	TMEM229B	CLDN11								RFC5		SLC41A2	TAS2R20
CUL4A	TMEM106B	CLEC11A								ROR1		BORA	TAS2R3
CXCL12	C8orf37	CLGN								RPL22L1		LCP1	TCEB3CL2
CXCL8	RPL5	CLIP4								RUSC2		IGF2BP3	TCP10L
CXCR1	RAB11FIP4	CLMP								SALL1		BRIP1	TCTEX1D1
CXCR4	PPIL1	CLN8								SAMD4A		NIPSNAP3A	TGFB2-OT1
CYB5R3	GPR137C	CLSPN								SCG5		GABBR2	THNSL2
CYBB	C11orf74	CLSTN2								SERPINB2		ARHGEF39	TMEM191C
CYP11B1	C4orf36	CMPK2								SERPINE2		GMPR	TMEM200A
CYP11B2	CCDC43	CNN1								SERPINI1		HMGA1	TMEM40
CYP17A1	KLRD1	CNTN3								SKA2		TCF19	TMOD1
CYP19A1	TOGARAM2	CNTNAP3								SKIL		IER3	TMPRSS6
CYP1A1	SULT1B1	CNTNAP3B								SLC25A4		NRM	TMSB4Y
CYP1A2	SPC25	COBLL1								SLC39A8		PI15	TNP2
CYP1B1	RBM28	COL11A1								SLC6A15		DDX60	TPH1
CYP21A2	SNRPD3	COL3A1								SLFN11		NUSAP1	TPT1-AS1
CYP24A1	TP53INP1	COL4A1								SPRYD7		KIF23	TRAC
CYP27B1	PTAR1	COL4A2								SQSTM1		CASC5	TRAJ17
CYP27C1	FGF2	COL5A1								ST6GALNAC3		TTLL7	TRAJ4
CYP2B6	ANGPTL3	COL8A1								STMN1		RABGGTB	TRAJ5
CYP2C18	GNAT1	COLEC12								SULF1		IFI44L	TRAJ59
CYP2C19	UBE3A	COQ2								SULF2		IFI44	TRAV20
CYP2C9	HCFC2	COTL1								SYNPO2		ADCY3	TRAV9-2
CYP2J2	ARL13B	COX7A1								SYT1		CENPO	TRBV24-1
CYP3A5	ZNF766	CPA4								SYT14		LOXL4	TRDJ4
CYP3A7	SLC7A2	CPE								TANC1		HERC5	TRDV2
CYP4A11	FOXG1	CPEB4								TBC1D8		PCDH10	TREM1
CYP4B1	TXNRD1	CPED1								TBCEL		ZGRF1	TRIM34
CYP4F3	SAMD14	CPO								TGFB2		FGF2	TRIM40
CYP51A1	SHISA9	CRISPLD2								TLCD2		ANXA3	TRIML2
CYP7A1	MYBPC1	CRYAB								TMEM170B		CENPE	TRPV4
DAZ2	TRIM21	CSE1L								TP53INP1		GABARAPL1	TSPAN32
DAZ4	FAM241A	CSF1								VCAN		WARS	TSPYL2
DBH	NR2E1	CSGALNACT2								VWA5A		TICRR	TTC36
DBX2	ZSCAN2	CSPG4								WBP1L		TGFB1I1	TUBE1
DCK	MPEG1	CSRNP3								ZNF415		CDH13	UBA7
DCX	DCAF10	CST8								ZNF610		GATA6	UBE3D
DDB2	C7orf65	CTAGE5								ZNF732		ARRB2	USP17L11
DDC	RNF14	CTAGE9								ZNF844		IFITM3	USP17L17
DDI1	APCDD1	CTCFL								ZSCAN31		CACNG8	USP17L18
DENND6B	F2	CTDSPL										RPS11	USP17L19
DEPDC5	CRCP	CTF1										RPL13A	USP17L20
DERL3	RRP36	CTGF										EFHD2	USP17L22
DHFR	EXOC6	CTPS1										PLK4	USP17L24
DIO1	TRAPPC4	CTSO										HSPG2	USP17L25
DIO2	MCM4	CTTNBP2										CYR61	USP17L26
DIPK1A	SORCS2	CUTC										KIF2C	USP17L27
DLD	NAGK	CXCL10										NUF2	USP17L28
DLGAP1	NANOS1	CXCL5										TOR1AIP1	USP17L29
DMAC2L	SRD5A1	CXCL6										HMCN1	USP17L30
DMD	DSG3	CYB5R1										PARP1	USP17L5
DNAJB12	SOGA3	CYB5R2										LBR	USP6
DNM1	RPAP2	CYFIP2										OSR1	UTS2R
DNM2	KIAA0408	CYP1B1										GALM	VAT1L
DPP10	KCNH6	CYP4F3										CDCA7	VIT
DPYD	VSTM4	CYP51A1										COL8A1	WDR63
DRD1	ACSL6	CYR61										LPP	XRCC6BP1
DRD2	INO80	CYTOR										EPHA5	ZNF727
DRD5	GRK3	DACT1										CCNA2	ZNF883
DSP	UGDH	DACT2										USP53	ZSWIM3
DUSP13	PURB	DAPK1										MYO10
DYRK3	DCAF17	DAPK3										SKP2
EBF3	RS1	DAW1										HAPLN1
ECHDC1	SMNDC1	DAZ1										HIST1H2BA
EDA	FAM102B	DAZ2										MMS22L
EDNRB	CCDC71L	DAZ3										FAXC
EGR2	TMED7	DAZ4										EGFR
ELN	ZNF799	DAZAP2										NCAPG2
EML1	NINJ1	DBF4										PRPS1
ENAH	C5orf22	DCLK2										ZNF185
ENG	TAF2	DCLRE1B										NFIB
EPHA8	ZNF470	DCX										HAUS6
EPO	PSME3	DDIAS										LCN2
EPOR	METTL8	DDIT3										ADIRF
EPSTI1	E2F3	DDX11L1										ANKRD1
ERBB2	CAPZA1	DDX11L10										TAF5
ERBB3	CDC14B	DDX60										CTAGE5
ERBIN	FOXL2NB	DEFB114										SLC7A11
ERCC3	NSD2	DEK										NEK7
ERCC6	TTC9C	DENND3										SCLT1
ERCC8	HAUS3	DEPDC1										NCAPD3
ERICH3	TMEM233	DEPDC1B										TEX9
ERLIN2	DDX1	DGAT2										ZNF827
ERV3-1	ZNF432	DGKI										CENPJ
ESR1	TMEM41A	DHCR24										C5orf28
ETFA	HNRNPAB	DHCR7										PDK1
ETFRF1	SCD	DHRS11										ZFP36L2
ETV3L	ARHGEF26	DHRS13										UTRN
EVI2A	PSAT1	DIAPH3										BMP6
EXOSC3	BACH1	DIO2										RASSF3
EXT1	IKZF2	DKK1										HNRNPU
EXT2	SLC31A1	DLG1										LURAP1L
EYA1	L2HGDH	DLGAP5										CEBPG
F11	ZNF618	DLL1										ABI3BP
F13A1	UNC13A	DNA2										PITPNC1
F5	SLC7A5	DNAH10OS										UCHL1
F7	REL	DNAH5										ADAMTS5
F8	NUFIP2	DNAJA4										HSPA13
F9	GNPNAT1	DNAJB9										ANKRD9
FABP2	CNNM4	DNALI1										SH3RF2
FAM13C	AUTS8	DNAPTP3										ATAD2
FAM149A	BTG2	DNER										SASS6
FANCA	SLC1A5	DNM1										MX1
FANCC	ARL6IP6	DNMT1										DGKI
FARP1	GABRB1	DOK4										HIST1H2BD
FAS	C3orf38	DOK5										HIST1H4H
FASLG	TNK2	DONSON										PPP1R9A
FAT3	RSL1D1	DPP4										CDA
FBN1	HLA-DOB	DPY19L3-DT										CACHD1
FBXO47	KIFC1	DPYSL4										SV2A
FCGR1A	BRD7	DRAM1										RCAN1
FCGR2B	RPS27	DRP2										MORC3
FCGR3A	ICMT	DSCAM										CHAF1B
FCRLB	SLC25A42	DSCC1										TMEM69
FECH	AMDHD2	DSCR4										LRRC3
FGA	GPR182	DSG2										ZDHHC12
FGF1	TMED3	DTL										LY6E
FGFR2	TNFSF14	DTX3L										RECQL4
FGFR3	CMTM6	DYDC2										FAM171A2
FGFRL1	VPS4A	DYNC1I1										SPC24
FGG	UNC119B	DYNLL2										PAQR4
FKBP1A	SKIDA1	DYRK4										PEA15
FNIP1	PALM2	DYSF										CLDN1
FOLR2	MCFD2	E2F1										IGFBP7
FPR2	BCAS4	E2F3										PTX3
FRG2	ZC3H12C	E2F8										CDCP1
FSD2	TIMM8A	ECH1										DTX3L
FSHB	TOMM20	ECT2										RFC4
FSHR	OSBPL1A	EDIL3										SFMBT1
FTL	LCLAT1	EDN1										MFI2
FUT1	PRDM4	EEF2										CDC25A
FUT2	KRBOX4	EFEMP1										MAD2L1
FUT3	PRNP	EFHD2										FAM198B
FUT6	KIF3A	EFNB2										HHIP
FXN	ZNF367	EGFR										EDIL3
FYB2	MKNK2	EGR1										STARD4
GABRA1	KIF21A	EHD3										GRIK2
GABRA2	TRPM3	EIF2AK2										DACT2
GABRA3	WBP11	ELAC1										BMPER
GABRA4	VIPR1	EMB										CHMP4C
GABRA5	PPP1R3D	EMC9										BRI3
GABRA6	LMAN1	EME1										ZNF367
GABRB1	ZNF507	EML4										MELK
GABRB2	ZNF500	EMP2										PGM2L1
GABRB3	LHFPL2	ENC1										SKA3
GABRG2	DNAH10OS	ENPP2										KIAA1462
GAD1	CISD1	ENPP4										TAF1D
GAD2	GSTCD	ENPP5										RAB8B
GALC	GAN	ENTPD1										CYB5R2
GALE	TAF8	ENTPD7										CENPN
GALK2	PI4K2B	EOLA2-DT										MCM7
GALT	SLC2A9	EPAS1										CHRFAM7A
GAMT	NNT	EPDR1										NNMT
GART	POLR3G	EPGN										KIAA0101
GATA3	ZCCHC24	EPHA5										C18orf54
GBA	HEBP2	EPHB4										PLK1
GBE1	CLUAP1	EPPK1										NAB2
GCDH	SPAG16	EPSTI1										STX3
GCH1	KANSL3	ERCC6L										EVA1C
GCK	EZH2	EREG										PRRX2
GDF5	AMER3	ERLIN1										CDT1
GDF6	CCDC174	ERN1										DHRS13
GDNF	TXNRD3NB	ERVH-7										EEF2
GEMIN2	C2orf48	ERVK-7										CHAF1A
GEMIN7	ANGPTL7	ESCO2										IGFBP6
GGA1	ATF6B	ESM1										TK1
GGCX	SPIN3	ESPL1										FTH1
GHR	ADK	ESR1										SCARA3
GHRHR	MGST3	EVA1C										PBK
GIPR	SLC35E4	EXO1										KIF5C
GJA1	FAM109B	EXOC6										HIST1H1E
GJB1	CAPN13	EXOSC6										RFWD3
GK	ORMDL2	EXOSC9										VAMP5
GLB1	ZNF207	EZH2										CA5B
GLE1	WDFY2	EZR										CXCL10
GLI3	TMEM181	F10										BUB1
GLRB	RCAN3	F2RL1										MT1E
GM2A	RABIF	F2RL2										PCDH7
GMPR2	PURA	F3										TM4SF1
GNAS	POLR3D	F8A1										OTUD7A
GNAT1	NDNF	FADS2										NLGN2
GNRH1	MTA3	FADS3										TMEM154
GNRHR	TLNRD1	FAM109B										CDK1
GOLGA6L1	MCU	FAM111B										ZNF804A
GOLGA7	LMX1B	FAM13B										MGMT
GOSR1	KLF7	FAM155A-IT1										METTL7B
GP1BA	GAPVD1	FAM171A2										ARL6IP1
GP2	RIPOR2	FAM174A										CDH2
GP9	ERGIC1	FAM180A										CDCA4
GPATCH8	ENPP5	FAM196B										USP32
GPD2	ELAVL3	FAM198B										PKIA
GPI	CNNM2	FAM205A										SHCBP1
GPM6B	CD200	FAM20C										CHD7
GPNMB	CAPN7	FAM219A										PDE7B
GPR139	ABHD2	FAM66A										LPAR3
GPR179	EMC7	FAM66B										ENC1
GPX8	IP6K1	FAM72A										TCEA2
GRB10	KIAA1551	FAM72B										CTPS1
GRIA1	ORAI2	FAM72C										OR10H2
GRIA2	TXK	FAM72D										FOXB1
GRIA3	NSUN4	FAM83D										C5orf34
GRIA4	RAB19	FAM95A										BPGM
GRIK1	SLC27A1	FANCA										RARG
GRIK3	TSC22D2	FANCB										COQ2
GRIN1	TEF	FANCD2										PARP14
GRIN2A	STK38	FANCG										OLR1
GRIN2B	MRPL37	FANCI										RNF26
GRIN2C	SELENOI	FAP										HEG1
GRIN2D	AIFM2	FAXC										RNF213
GRINA	TFDP2	FBL										FAM174A
GRK6	TRUB2	FBLIM1										GLIS1
GRM3	PIGR	FBLN1										EXO1
GRM4	PPP1R12C	FBLN2										ZWILCH
GRM5	SORBS3	FBLN7										IL20RB
GRM6	RNF150	FBXO27										UBE2C
GRM7	ESM1	FBXO43										DDIT3
GRM8	GATAD2B	FBXO5										CCNE2
GSR	PXMP4	FCN2										RMI2
GSTM1	MAFK	FEN1										PLA2G16
GSTM2	LRSAM1	FERMT1										LMNB2
GSTM3	GTPBP4	FGF11										TYMS
GSTM4	PRKAB1	FGF2										C8orf4
GSTM5	PRKRIP1	FGF5										POLE
GTDC1	FCMR	FGFR1										TALDO1
GTF2IRD2B	GPAT4	FIBIN										PAWR
GUCY1A1	DHCR24	FIGNL1										GSG2
GUCY1A2	STUM	FKBP14										LCORL
GUCY1B1	CCDC152	FLG										CSRNP3
HADHA	MN1	FLRT2										C5orf46
HADHB	LMNB2	FLRT3										AURKB
HBA1	COL4A3BP	FLT1										TMEM107
HDGFL2	NUDT9	FMO3										CDC42EP4
HEXA	CACNA1A	FMOD										TSHZ1
HEXB	EN2	FNDC3B										HIST1H2BC
HFE	H6PD	FOLR3										RTKN2
HGF	SLC38A2	FOXB1										CLN8
HK1	FAM83G	FOXD4										PAPPA
HK2	CACNA2D3	FOXM1										SPATA13
HLCS	LHFPL3	FOXP1-IT1										CAMK1D
HMBS	FITM2	FRRS1L										NOG
HMCES	C6orf120	FSBP										KCTD16
HMGCL	HIST1H2AG	FSTL3										LIN9
HMGCR	KCTD15	FTH1										IQGAP3
HMGXB4	KCNMB1	FUOM										SCFD2
HNF1A	ESYT2	FZD3										PCDH9
HNF1B	ZNF425	G2E3										HIST2H2AB
HNF4A	OPHN1	GABARAPL1										HIST1H1B
HNRNPD	SPANXN5	GABBR2										KNTC1
HNRNPL	SPANXN1	GABRA3										XPOT
HOXA13	MGAT5	GABRE										TMEM173
HOXD13	CMKLR1	GADD45A										HIST2H2BE
HPGD	OR6A2	GAGE10										USP18
HPRT1	ITPRIPL1	GAGE12J										FLRT2
HPS1	DENND6A	GAGE13										IFITM2
HRH1	TIAF1	GAGE2C										TNFAIP8L1
HSD11B2	MYO18A	GAGE8										METTL7A
HSD17B3	PLAGL2	GALM										PARPBP
HSD17B4	REPIN1	GALNT14										PDIA2
HSD3B1	ACACA	GALNT3										IFIT1
HSD3B2	P2RY6	GARS										IFITM1
HTN3	RNF165	GAS2L3										IRS2
HTR1A	ATAD2B	GATA6										PPP1CC
HTR1B	SOX6	GBP3										NAP1L3
HTR1D	E2F6	GBP4										THBS2
HTR1F	CAB39	GDPD1										NAP1L2
HTR2A	UFSP2	GEN1										INSIG1
HTR2B	UBB	GFRA1										MT1X
HTR2C	PSMD7	GH2										COL4A1
HTR3A	GAS7	GIMD1										ISG15
HTR4	CLCN6	GINS1										ARHGAP11B
HTR6	SOD2	GINS2										S100A3
HTR7	POTED	GINS4										NCR3LG1
IAPP	PTEN	GJA1										PLSCR1
ICAM1	MAP3K9	GJA5										H2AFX
IDNK	DNAJC10	GJC1										SF3B3
IDS	BSCL2	GJD3										S100A4
IFNA2	LITAF	GLB1L										IARS
IFNAR1	GNG12	GLIS1										XRCC2
IFNG	PNMA2	GLIS3										MMP1
IFNGR1	H2AFX	GLP2R										DAPK1
IFRD1	GDI1	GLRB										ZNF700
IGF1	MFAP2	GLS										PDLIM7
IGF1R	RAB32	GLT8D2										HIST1H4C
IGF2	MED16	GLTSCR2										HIST1H4J
IGF2BP2	GRK7	GLUL										SLC22A5
IGF2R	TNFAIP8L1	GLYATL2										HIST1H3D
IGFBP2	FHDC1	GMNN										MAP3K5
IGFBP3	RFX7	GMPR										MFAP5
IGFBP5	MYCN	GNB5										TAF13
IGFBPL1	DSN1	GNL1										ENTPD7
IGIP	FAM89A	GNLY										PRIM1
IGSF3	LAMTOR3	GPAT2										AKR1B10
IL10	NDRG1	GPHN										ARHGAP11A
IL10RB	HIST1H2BD	GPR1										SELM
IL11	TVP23C	GPR135										PRC1
IL12A	TVP23B	GPR155										TGM2
IL15	VIM	GPR156										GNL1
IL17REL	MYO1C	GPR37										ANKRD28
IL1A	ZNF790	GPR4										TRIM59
IL1B	PLEKHA2	GPR45										MLLT11
IL1R1	LONP2	GPR65										IRF9
IL1RN	NME6	GPRC5A										EXOSC6
IL2	ROBO1	GPSM2										HLA-DPB1
IL2RA	SOX17	GRAMD1C										HLA-DPA1
IL2RB	AGBL5	GRIK2										ZNF736
IL2RG	UTP18	GRIN2A										KIFC1
IL4R	LCOR	GSAP										ARPIN
IL5	ITPA	GSG2										KIAA1456
IL5RA	GNB1	GSTM2										ZNF432
IL6	PLXNA1	GSTM4										ZBED6
IL6R	POTEG	GSTM5										TMEM178B
IL7	POTEM	GTSE1										EPPK1
IL9	RAB43	GYPC										DYNLL2
IMPDH1	THY1	H2AFV										BAHCC1
INSR	UQCC3	H2AFX										SRXN1
IP6K1	BCL7B	H2BC15										CD24
IP6K2	ITGA3	H2BC18										SNURF
IRGQ	ATP5F1	HACD1										HIST1H2BG
ITGA11	BCL7A	HACD4										HIST1H3B
ITGA4	GOLGA4	HAPLN1										HIST1H2AE
ITGA6	POP7	HAUS4										HIST1H4D
ITGAM	MPRIP	HAUS6										NEFL
ITGB3	LRRC55	HAUS8										DHRS11
ITGB6	TPM4	HBEGF										HIST1H2BI
ITIH5	UBN2	HCG8										ENPP4
ITSN1	ZNF131	HECW2-AS1										EHD3
JAG1	STAU1	HEG1										SLC7A14
JAK3	DNAJB9	HELB										RNF14
JMJD8	C8orf4	HELLS										TACC3
JPT1	CALM2	HERC5										HSD17B6
KCNA1	CTC1	HERC6										CDH10
KCNE1	PRDX3	HERPUD1										ALX4
KCNH2	PER1	HES1										C4orf27
KCNJ1	HIST1H3E	HEY1										PARP12
KCNJ2	HTR7	HHAT										ST3GAL6
KCNJ5	P2RY1	HHIP										SNX24
KCNQ1	TXLNG	HINT3										IFI35
KCTD11	RORA	HIP1										FSTL3
KDM2B	CLOCK	HIPK2										ST6GALNAC2
KHK	BRI3BP	HIST1H1A										HLTF
KIT	ADD2	HIST1H1B										MCM2
KITLG	EPM2AIP1	HIST1H1E										WDR62
KLHL31	MESD	HIST1H2AB										SPAG5
KLHL5	USP48	HIST1H2AD										CTTNBP2
KLK2	KIAA0895	HIST1H2AE										ITGA8
KNG1	IMPG1	HIST1H2AI										ORC1
KRT12	AKR7A2	HIST1H2AJ										MTMR2
KRT14	RBMXL1	HIST1H2AM										SNX5
KRT5	FUT11	HIST1H2BA										HAUS4
KRTAP5-2	ACSBG1	HIST1H2BB										CDC45
L1CAM	ATP5E	HIST1H2BC										POLE2
L3MBTL3	COL27A1	HIST1H2BD										PLEK2
LAMA2	TTF2	HIST1H2BG										VRK1
LAMA3	S100A7A	HIST1H2BI										EMC9
LAMTOR4	RGS5	HIST1H2BM										GINS1
LCLAT1	HM13	HIST1H3A										MYBL2
LCN10	EMP2	HIST1H3B										CDC25B
LDLR	SRCIN1	HIST1H3D										SAMHD1
LDLRAD4	ULK2	HIST1H3F										SUV39H1
LEKR1	ARL2BP	HIST1H3G										SCML2
LEMD1	TRPM7	HIST1H3H										SLC25A15
LEP	SSR2	HIST1H3I										MEDAG
LEPR	RPP25	HIST1H3J										PLLP
LHCGR	RFWD3	HIST1H4C										COTL1
LHX8	PCDHB11	HIST1H4D										OIP5
LIG1	MPPE1	HIST1H4H										WISP1
LIN28B	TOP2B	HIST1H4J										KCNN4
LIPA	PYGO1	HIST1H4K										ECH1
LMBRD2	FOXA1	HIST2H2AA3										RNASEH2A
LMO3	AGAP1	HIST2H2AA4										AIMP2
LORICRIN	AURKA	HIST2H2AB										TRIM14
LPL	MAOB	HIST2H2AC										AREG
LRIF1	NPW	HIST2H2BE										NEIL3
LRRC18	FOXA2	HIST2H2BF										OAS3
LRRC55	SLC10A3	HIST2H3A										CDCA3
LRSAM1	TAPBP	HIST2H3C										ENPP5
LSS	ZBTB44	HIST2H4A										HBEGF
LTA	ANO8	HIST2H4B										POLR3G
LTA4H	TIMM22	HIVEP1										CNTN3
LTBP1	ZNF277	HJURP										GALNT3
LTBP2	ZNF502	HLA-DPA1										PRDX1
LYST	ACTB	HLA-DPB1										C1orf54
LYZ	PABPC1	HLTF										DCLRE1B
MAGED1	EPOP	HMCN1										TNFSF18
MANBAL	TRAPPC6B	HMGA1										GLT8D2
MAOA	TEX261	HMGB1										SOCS2
MAOB	ZBTB45	HMGB2										TBX2
MAPKAP1	CASP16P	HMGCR										MND1
MARCHF2	ZNF607	HMGCS1										FMOD
MARCHF8	GJB2	HMMR										CIT
MAT1A	SH3BGRL	HMOX1										CENPK
MBL2	TWNK	HNRNPD										HJURP
MC2R	OCLN	HNRNPU										NMI
MCTP1	MOB1A	HORMAD1										PMEPA1
MED15	NOL9	HPRT1										CXCL6
MED8	PGRMC1	HRAT17										MT1G
MEFV	ZBTB8B	HS3ST3B1										RTN2
MEN1	CD3EAP	HSD17B11										BMP2
MET	BVES	HSD17B6										FLRT3
MFAP3L	NUDCD2	HSPA13										F10
MGLL	NDUFA7	HSPA7										RHOJ
MGP	BSND	HSPB6										L3HYPDH
MID1	NT5C1A	HSPG2										E2F8
MITF	ARL4C	HTR1D										LRRC6
MLH1	DDI2	HTR3D										SGOL1
MME	MFAP5	HVCN1										ASS1
MMUT	ASF1B	HYLS1										GINS2
MOG	MACC1	IARS										PSMC3IP
MPZ	ADPRHL2	ID1										ALOX5AP
MS4A2	NCOR2	IDI1										RARRES3
MSH2	DPYSL5	IER3										LRRCC1
MTM1	EMC1	IFI27										RSAD2
MTR	DDX3X	IFI30										CMPK2
MTTP	CDC5L	IFI35										SP110
MTUS1	OGDHL	IFI44										GYPC
MTX2	SRCAP	IFI44L										DSCC1
MVK	POLD3	IFI6										RNF144B
MXI1	PDS5A	IFIH1										KIF11
MXRA7	COX6B1	IFIT1										KIF20B
MYBPC3	COPB1	IFIT3										HERC6
MYH7	BRAT1	IFITM1										FGF5
MYL3	NOTCH2	IFITM2										LUM
MYO5A	RPL8	IFITM3										GAS2L3
MYO7A	HBS1L	IFNAR2										ABCA8
NAGA	MFSD6	IFNE										DTL
NAT1	SSH2	IFRD1										C1QTNF2
NCAM1	PTPN11	IGDCC4										GINS4
NCCRP1	ALDH1B1	IGF2BP3										NRBF2
NCF2	TTC3	IGF2R										CCDC15
NCF4	EP300	IGFBP3										ADAMTS12
NCK2	PCDHGB4	IGFBP5										ANO4
NDP	CDC37L1	IGFBP6										DPYSL4
NDUFV3	HELZ	IGFBP7										CENPU
NEU1	JMY	IGHG1										SPC25
NEURL4	MEIS3	IGHV1OR21-1										CENPH
NEXMIF	SMG5	IGHV2-70										GDPD1
NF1	FAM72A	IGHV3-20										SEMA3D
NF2	CGNL1	IGHV3-35										ABCA9
NFASC	HNRNPR	IGHV3-53										ABCA6
NFKBIZ	WEE1	IGKC										CNTNAP3B
NIPA2	HSPA8	IGKV1-17										APCDD1
NKAPL	CHD1	IGSF23										EME1
NKIRAS2	FASN	IL11										SLC24A2
NME1	PDHA1	IL18R1										MMP16
NOMO3	DZIP3	IL1A										BUB1B
NOS1	CSE1L	IL1R1										CCNB2
NOS2	VCL	IL20RB										CLSTN2
NOTCH3	RNF10	IL32										COLEC12
NPC1	AAMP	IL6										CDC25C
NPHP1	SMIM12	IL6-AS1										IFNAR2
NPR1	RPL36AL	INCENP										DONSON
NPR3	MID1	INHBA										MPZL3
NPY1R	MTPN	INPP5D										CCNF
NPY2R	ND6	INSIG1										GBP4
NQO1	HSPA1B	IQCF1										OLFML2B
NQO2	PSD3	IQGAP3										KIAA1841
NR0B1	TMEM167A	IRF7										RFTN2
NR3C1	SECISBP2	IRF9										KIAA1524
NR3C2	PTMA	IRS2										CXCL5
NRARP	ARRDC3	ISG15										KIF15
NT5C1B	ANKRD28	ITGA4										LIPH
NT5C3A	KDM5A	ITGA8										RPL39L
NTRK2	TFRC	ITGAV										F2RL2
NTRK3	OTUD4	ITGB1BP2										F2RL1
NUMB	KANSL1	ITGB3BP										MB21D1
NUP58	TMCO1	ITGB8										PTTG1
NWD1	ZIC5	ITIH5										ALDH7A1
OAT	SCOC	ITPR1										FAM219A
OCA2	COA4	ITPR3										DDIAS
OCRL	TMEM196	JAG1										LRR1
ODF2L	ATXN7	JUND										IFI27
OPN1MW	ATIC	KAT2B										C15orf48
OPRD1	HLA-DOA	KCNAB3										DAPK3
OPRK1	FIZ1	KCNIP3										SRR
OPRL1	PIK3C2B	KCNJ8										FEN1
OPRM1	PATL1	KCNN4										SPRY3
OPTN	ALG9	KCNQ5										LGALS9
OR13A1	UBBP4	KCNS2										C8orf46
OR9Q1	ZC3H11A	KCTD16										ZEB2
OSBPL8	XPO4	KCTD4										BNC1
OXCT1	RIMS3	KDM7A										CKAP2L
OXTR	DEK	KIAA0101										NLGN1
P4HA1	ZNF793	KIAA1191										CSGALNACT2
P4HB	ARID3A	KIAA1456										KCNAB3
PAFAH1B1	NSFL1C	KIAA1462										LGALS9B
PAFAH2	SYNPO	KIAA1524										GPR37
PAH	TIMM17A	KIAA1549L										PPIH
PALM2AKAP2	IGF1	KIAA1841										MTBP
PAM	NUP37	KIF11										CKS1B
PAMR1	VAV3	KIF14										TNFRSF10D
PARP3	PLP1	KIF15										PLK3
PARVB	TRIM8	KIF18A										LRRN1
PAX2	PPP2CB	KIF18B										ATAD5
PAX3	MAP3K5	KIF20A										RTTN
PAX6	MYORG	KIF20B										FAM109B
PCBD1	EIF2S1	KIF22										CD163L1
PCCA	PRR14L	KIF23										FAM20C
PCCB	TNS1	KIF24										GRAMD1C
PCSK1	ADPRH	KIF2C										ZHX2
PDE1A	EMX2	KIF4A										PHLDA2
PDE1B	PLCL1	KIF5C										EPGN
PDE3A	ZNF557	KIFC1										MX2
PDE3B	ATP9A	KIR2DL5A										HIST2H2AC
PDE4C	WDR59	KIR2DL5B										SLITRK6
PDE4DIP	MYOCD	KIR2DS2										ZNF93
PDE6A	GOSR2	KISS1										CDCA2
PDE6B	ZFX	KIT										TMEM106A
PDE9A	YY2	KITLG										IRF7
PDHA1	QPRT	KLF17										KIF18B
PDHB	GK5	KLF2										KIF24
PDPN	FAM53B	KLRD1										ERCC6L
PECAM1	ENTPD5	KNSTRN										DNER
PEX1	PLEKHA6	KNTC1										PCDH18
PEX12	MLXIPL	KREMEN1										FAM180A
PEX2	NAV2	KRT17										HMGB1
PEX5	PRIM1	KRT18										ZNF681
PEX6	ASCL1	KRT32										EPHB4
PEX7	CERS4	KRT34										RFX8
PFKL	RWDD1	KRTAP1-5										ZNF100
PFKM	C17orf105	KRTAP19-2										HIST1H3J
PGK1	CST3	KRTAP27-1										PDCD1LG2
PGR	AGPAT1	KRTAP5-11										SLC29A3
PHETA2	SHOX	KRTAP9-3										SH3BGRL2
PHEX	ATP6AP1L	KYNU										DLL1
PHKA2	QRSL1	L1CAM										ZNF277
PHKB	CFHR5	L3HYPDH										CENPW
PHKG2	NLRP9	LACC1										HIST2H2AA4
PICALM	ZNF283	LAMA2										HIST2H2BF
PITX2	EGFLAM	LAMC2										MT1M
PIWIL3	CD55	LAMP3										EMP2
PKD1	RFT1	LBR										PPME1
PKD2	CCL16	LCE2A										IFI30
PKLR	ATG10	LCE3B										FANCG
PKP1	MUT	LCMT2										ZNF492
PKP2	SULT1C4	LCN2										SCARF2
PKP4	TGFBR3	LCORL										GJA5
PLA2G5	STAT5A	LCP1										HIST2H4B
PLA2G6	SPRY3	LDLR										HIST2H4A
PLA2R1	SH3PXD2A	LGALS9										HIST1H2BM
PLAT	PRRG4	LGALS9B										HIST1H3G
PLCB3	PROM1	LIFR										HIST1H3I
PLCB4	PLSCR1	LIN9										HIST1H2BB
PLCXD3	PGM2L1	LIPH										HIST1H3F
PLEC	PDGFA	LMNB1										HIST1H2AB
PLEKHA1	ONECUT3	LMNB2										HIST1H3H
PLEKHG7	NLGN4X	LMOD1										CCDC18
PLG	KMT2A	LOC105379426										ERN1
PLOD1	KLHL28	LOC647264										DNAH10OS
PLOD2	KCNJ6	LONP2										POTED
PLP1	FBXL16	LOXL4										KRT32
PMM2	DIAPH1	LPAR3										SVEP1
PMP22	CDK12	LPP										CCL11
PMS2	CCDC171	LRP11										NTSR1
POLR1F	CALCOCO2	LRP12										SH3BP1
PON1	RANGAP1	LRR1										SCN9A
PON2	SCYL3	LRRC15										TMEM119
POU1F1	OLIG3	LRRC17										ZNF556
POU3F4	ZNF85	LRRC2										PYCARD
PPARA	NRN1	LRRC3										TRPV2
PPDPFL	HIP1	LRRC32										GJD3
PPIC	PITPNM3	LRRC34										ZNF708
PPP1R27	LHX9	LRRC6										GPR156
PPP2CB	AS3MT	LRRCC1										CRISPLD2
PPP3CA	NFKBID	LRRD1										ARFGEF3
PPP3R1	KCNK6	LRRK1										CCDC144A
PPT1	SLC5A12	LRRN1										TBX15
PRDM2	GDAP1L1	LRRN3										SRPX2
PRIM2	FSIP2	LSMEM1										EMB
PRLR	TRABD2A	LUM										BHMT2
PRNP	RCAN1	LURAP1L										ALG1
PROS1	CBLN2	LY6E										PLEKHG4B
PRPH2	CALHM5	LY6E-DT										ALX1
PRR13	CD86	LY6K										DGAT2
PRRG1	AHCY	LYN										CEP126
PRSS37	UQCRB	LYST										ACTBL2
PRY2	PPARA	MAB21L1										RASSF9
PSEN1	SF3A1	MAD2L1										ZNF454
PSEN2	USP32	MAGED2										LRRD1
PSRC1	SREK1	MANBA										FADS3
PTAFR	OXSR1	MAOA										PIANP
PTCH1	FAAP24	MAP1B										OR7D2
PTEN	ATXN3	MAP2										LRRC2
PTER	SDHAF2	MAP3K5										GLB1L
PTGDR	FAM9C	MASTL										ABHD4
PTGER2	HYPK	MB21D1										PAK6
PTGER4	PRSS21	MBOAT1										FRRS1L
PTGFR	ELOB	MCM10										HIST2H2AA3
PTGIS	GALNT13	MCM2										ANKRD29
PTGS1	GIN1	MCM3										CLMP
PTGS2	HRH1	MCM4										HIST1H2AJ
PTH	ZNF286A	MCM5										FGF11
PTS	FRMD6	MCM6										HIST2H3A
PUS1	ATXN3L	MCM7										SLC18B1
QDPR	CUBN	MCM8										TNFSF10
QSOX1	C9orf64	MCTP1										CABYR
RAB11FIP1	DHRS3	MDK										RPS2
RAB19	TRIM63	ME1										C4orf26
RAB37	PLXNA3	MEDAG										STX1B
RABL2B	DUSP10	MELK										SYNE3
RAG1	TMLHE	MEST										OR2A4
RAG2	JAG2	METRN										FCN2
RARA	FAM181B	METTL7A										FIBIN
RARB	SIX6	METTL7B										DYRK4
RB1	IGSF9B	MFAP2										KCNJ8
RBMS3	LRRFIP1	MFAP3										CTCFL
RBMY1D	AKIP1	MFAP3L										KCNS2
RBMY1E	VAMP8	MFAP4										METRN
RBPMS	CD82	MFAP5										GPR135
RECQL5	KRT32	MFI2										SCUBE3
REEP3	ZNF579	MGAM
REG3G	WNK1	MGMT
RFX2	WDR26	MGP
RFX5	WASF3	MGST1
RFXAP	VEGFB	MILR1
RGS10	USP37	MIS18BP1
RHBDF2	TRAPPC10	MKI67
RHEX	SYVN1	MLLT11
RHO	SYT2	MMP1
RLBP1	SYNGR1	MMP12
RNASE9	SVEP1	MMP16
RNASEK	SLC4A1	MMP25
RORC	SLC35B3	MMP3
RPE65	SLC26A7	MMS22L
RPGR	SERPINC1	MND1
RPL13	RIMS4	MNS1
RPL22	RGS17	MOCOS
RPL23A	RBM27	MORC3
RPL27A	PTPRM	MORC4
RPL28	PRLR	MORN4
RPL32	PRKCB	MPC2
RPL34	PALM2-AKAP2	MPZL3
RPL37	P2RX7	MROH9
RPL39	MAGT1	MSC
RPL9	KIN	MSH2
RPS3	ITGA1	MSH5
RPS6KA1	HIVEP3	MSH5-SAPCD1
RPS6KA2	HHIP	MSH6
RPS6KA4	GPC5	MSMO1
RREB1	GJD2	MT1E
RS1	FOXO1	MT1G
RTL4	STXBP2	MT1M
RUNX1	FBXO9	MT1X
RWDD1	EXOC7	MTBP
RYK	EXOC5	MTFR2
RYR1	EEF1E1	MTMR2
SAG	DHTKD1	MTSS1
SAXO2	COL4A4	MX1
SCN4A	CDON	MX2
SCN5A	CCDC93	MXD1
SCP2	C1GALT1	MXD3
SDC1	C15orf61	MXRA5
SDCBP	BBX	MXRA7
SELE	AKAP2	MYADM
SELL	ACER3	MYBL1
SEMA3B	EPPIN	MYBL2
SEPTIN2	TBC1D15	MYH2
SERPINA1	EPHX2	MYH4
SERPINA5	UGT2B28	MYL9
SERPINA7	EPPIN-WFDC6	MYO10
SERPIND1	DTHD1	MYOCD
SERPINE1	C15orf40	N4BP2L2-IT2
SERPINF2	CD44	NAB2
SF3B1	SAMHD1	NAG20
SFR1	ZBTB38	NAGA
SFTPB	RALGPS2	NALCN
SGCB	DIO2	NAMA
SGCD	CRY2	NAMPT
SGCG	CD84	NAP1L2
SH3BGR	LPP	NAP1L3
SH3D19	TACR3	NASP
SHH	PNPLA3	NCAPD2
SHISA2	SPAG9	NCAPD3
SHOX	STAM	NCAPG
SIAH1	GRIN2A	NCAPG2
SLC10A2	METTL15	NCAPH
SLC11A1	B3GALNT1	NCOA7
SLC11A2	CYYR1	NCR3LG1
SLC12A1	PIGG	NDC1
SLC12A3	LHX5	NDC80
SLC25A20	ZG16	NEAT1
SLC25A25	SLC22A3	NEDD4L
SLC26A2	MRE11	NEFL
SLC26A3	N4BP2	NEIL3
SLC26A4	TXNL1	NEK10
SLC2A2	RGS6	NEK2
SLC30A2	C1orf210	NEK7
SLC35D3	BTN3A2	NEMP1
SLC35E4	EBF4	NES
SLC3A1	UCHL3	NEU1
SLC4A1	THBS2	NFE2L1
SLC5A1	CDC42BPA	NFIA
SLC5A5	FGF1	NFIB
SLC6A19	FZD2	NGF
SLC7A2	GALR1	NIPAL2
SMAD1	MAML1	NIPSNAP3A
SMAD2	STX6	NLGN1
SMAD5	C22orf24	NLGN2
SMARCB1	POU2F2	NLRP1
SMARCD3	CSRNP3	NMI
SMC4	RAPGEF6	NNMT
SMIM29	RAD50	NOG
SMN1	BAG2	NOMO1
SMPD1	FGFR1OP	NOMO2
SMPDL3B	TAL2	NOMO3
SNCA	MUC17	NOP14
SNU13	BDKRB2	NOX4
SOD1	MT1A	NPIPB15
SOD2	LRP6	NPR3
SOX9	ABCG5	NR3C2
SP140	VGLL2	NRBF2
SP5	ZNF704	NRCAM
SPDYA	TMEM251	NRG1
SPDYE3	ADAMTS18	NRGN
SPOP	FAM83D	NRM
SPOPL	PIK3CB	NT5M
SPP1	RBM26	NTN4
SPTB	YWHAB	NTSR1
SRD5A2	SLC30A7	NUAK1
SREBF1	CRTC2	NUF2
SS18	ZCCHC3	NUP155
ST8SIA6	MIDN	NUPR1
STAR	TNRC6B	NUSAP1
STATH	RPRD2	NXF3
STEAP3	DCAF7	OAS1
STK16	ZBTB34	OAS2
STRADA	JUN	OAS3
STS	PEX11B	OIP5
STUM	TMEM138	OLAH
STX16	CAPN15	OLFML1
SUMO1	ZNF566	OLFML2B
SUMO2	CENPQ	OLR1
SUMO4	CCND3	OPA3
SUOX	MYH14	OR10H2
TAFA3	TJP3	OR11H1
TAFA4	TMPRSS5	OR2A4
TAGLN	FKBP5	OR2AK2
TAP1	ZNF134	OR2L3
TAP2	NRG4	OR2L5
TAT	SLC29A1	OR2M7
TBC1D3C	POLR2J3	OR4C12
TBX5	TBC1D25	OR4C13
TCEAL1	KIF2C	OR4C15
TCEAL3	SAMD10	OR51A4
TCEAL4	MXRA7	OR5M1
TCEAL6	NOL10	OR5P2
TCEAL8	ZNF34	OR6N2
TCEAL9	UPK3BL1	OR7D2
TCHHL1	CES2	OR8H2
TCOF1	CCL11	ORC1
TCP1	GNG3	ORC6
TDP1	ASB16	OSR1
TEK	PCYT1A	OTUD7A
TFG	SH3RF1	OVOL2
TGFB1	IGFBP4	OXCT1
TGFBI	RNF157	P3H2
THAP7	UBE2S	PACSIN2
THBD	SCO1	PAK6
THOC5	SNAP23	PALLD
THPO	FAAH	PALMD
THRB	GCDH	PAPPA
TIMM50	NTN1	PAPPA2
TIMP3	ZFHX3	PAQR4
TM6SF2	ZC3HAV1L	PARM1
TMEM198	WNT3	PARP1
TMEM200B	TPM3	PARP12
TMEM220	TOB2	PARP14
TMEM64	THBS1	PARP4
TNF	SP2	PARP9
TNNT2	SLC2A4	PARPBP
TOMM5	SLC29A2	PAWR
TOR1A	SH3TC2	PBK
TP53	SDC4	PCDH10
TPD52L1	RNF111	PCDH10-DT
TPD52L3	RARA	PCDH18
TPI1	PNPLA6	PCDH7
TPM1	PHB2	PCDH9
TPMT	PGAM4	PCDHB10
TPO	PAX5	PCDHB14
TPP1	NGFR	PCDHB8
TPST2	NACC1	PCOLCE
TRIM13	MLXIP	PDCD1LG2
TRIM37	MINK1	PDE7B
TRIM6	MAT2A	PDGFRA
TRIM6-TRIM34	LETMD1	PDGFRL
TRIM67	KLF13	PDIA2
TRIM72	KHSRP	PDK1
TRPM3	ICOSLG	PDLIM7
TSC1	HMGXB4	PEA15
TSC2	HDLBP	PEAR1
TSHR	FAM210A	PECR
TSPAN17	ENTPD7	PGM2L1
TSPYL6	DDN	PGM5
TTC3	CTDSP2	PGPEP1
TTC32	CNBP	PHF19
TTPA	CALR	PHKA1
TTR	C19orf47	PHLDA2
TTYH1	C11orf84	PI15
TULP4	ATXN7L3	PIANP
TUSC1	ASXL1	PIFO
TWIST1	APH1A	PIP5K1A
TYRP1	AK2	PITPNC1
UACA	AGO2	PKIA
UBASH3A	AEN	PKMYT1
UBE2W	CHRDL1	PKP2
UBE3A	SLC26A9	PKP4
UGP2	ALDH9A1	PLA2G16
UGT1A1	SUGT1	PLA2G4C
UHRF1BP1L	SUMO1	PLAT
UMOD	AIP	PLEK2
UMODL1	GATA6	PLEKHG1
UMPS	ZNF710	PLEKHG4B
UROS	RAB7A	PLK1
USP20	HACE1	PLK3
VDR	SIX3	PLK4
VHL	ZNF70	PLLP
VPS54	GLYR1	PLOD2
WAS	PARP11	PLPPR4
WASHC2A	C10orf55	PLSCR1
WDHD1	CLASP1	PLXDC2
WDR31	C20orf96	PMEPA1
WDR33	CDK14	PMFBP1
WDR35	CLSTN1	POC1A
WDR89	IQSEC2	POLA1
WLS	GPR107	POLA2
WNK3	MAT1A	POLE
WRN	PAX2	POLE2
WT1	ST7L	POLQ
XDH	REXO2	POLR3G
XPA	STARD3	POSTN
YPEL2	ANKRD45	POTEB3
ZDHHC13	GNB1L	POTED
ZDHHC9	TUBB2A	PPIAL4E
ZFYVE27	KRT80	PPIC
ZNF121	ATP2A3	PPIH
ZNF182	RTKN	PPME1
ZNF280D	HOXB13	PPP1CC
ZNF37A	BARHL1	PPP1R9A
ZNF425	ACVR1B	PPP1R9A-AS1
ZNF429	KCNA5	PPP4R4
ZNF468	HOXB5	PRC1
ZNF470	NFIX	PRDX1
ZNF473	DUSP9	PRICKLE1
ZNF483	DUSP7	PRIM1
ZNF484	CNOT6L	PRKAR1B
ZNF599	ARHGAP31	PROCR
ZNF676	AKAP11	PROM2
ZNF705A	UCP2	PROS1
ZNF740	CFAP65	PRPS1
ZNF761	TAGLN	PRPS2
ZNF774	POFUT1	PRR11
ZNF780B	MAG	PRRX1
ZNF782	LONRF3	PRRX2
ZNF813	GIGYF1	PRUNE2
ZNF835	POLR2F	PSAP
ZSCAN2	BCL2L13	PSAT1
ZWINT	SEPT2	PSG1
ZYG11A	NRF1	PSG8-AS1
ACTR2	UBL4A	PSIP1
BRD9	ACTR2	PSMC3IP
C12orf29	DUSP28	PSME1
C20orf202	TRIM44	PSRC1
KIAA0930	TRIM67	PTCHD4
LUZP2	LY6H	PTEN
MEIS3	ATP6V1B1	PTGER3
SLX4IP	TMEM184A	PTGIS
SPANXN1	THRA	PTGS1
SPANXN5	RPH3A	PTGS2
TUT4	OTUD7B	PTHLH
USF3	HES6	PTN
VPS8	ITGA11	PTPN18
VWA8	FAM198A	PTPN22
AADACL4	ARSA	PTPRB
ABI1	SRP19	PTPRJ
ACER2	OLFML2A	PTTG1
ADAL	PTDSS2	PTX3
AFMID	C1QTNF6	PVR
AK6	GTF3C3	PXDC1
AKT1	MORC4	PXMP2
AKTIP	IPCEF1	PYCARD
ALDH18A1	CYLD	PYROXD1
ALG10B	SLC29A4	PYROXD2
ANKRD16	DESI1	RAB27B
ANKRD20A2P	NKRF	RAB8B
ANKRD20A3P	CIITA	RABGGTB
ANO9	CDKAL1	RACGAP1
ARGFX	AGXT2	RAD18
ARHGAP28	BRIX1	RAD51
ARSI	NEK4	RAD51AP1
ASB11	IKBKG	RAD54B
ATP11C	MLLT1	RAD54L
AURKC	IFNAR2	RAET1E
BAG5	ANKFY1	RARG
BCAM	STK35	RARRES3
BCAS4	ATP6V1A	RASGRF2
BCL2L15	TSPAN11	RASGRP1
BIRC5	RRM2	RASSF3
BNIP5	ADGRE5	RASSF9
BTBD1	ADGRF2	RBL1
BTBD11	ANKRD52	RCAN1
C10orf62	AP2M1	RECQL4
C14orf28	ARHGAP39	RESP18
C16orf86	BBS5	REXO5
C1GALT1C1	BCL2L1	RFC2
C1QL3	CBX2	RFC3
C1orf167	CDC37	RFC4
C2orf68	CFL1	RFC5
C2orf76	CLUH	RFPL4AL1
C8orf58	DCAF11	RFTN2
C9orf152	DDA1	RFWD3
CA7	DDR1	RFX8
CALN1	ELFN2	RHOJ
CARS1	ELL	RIPK3
CCDC184	FAM129B	RMDN2
CCDC66	FKBP8	RMI2
CCNC	GIPC1	RNASEH2A
CENPP	GTF3C1	RNF14
CFAP157	HGS	RNF144B
CHCHD7	HPCAL1	RNF213
CIAO2A	INAFM1	RNF26
CKMT1A	KANK2	ROR1
CLEC18B	LRRC59	RPL13A
CLVS2	LSM2	RPL22L1
CMC4	MAP2K7	RPL23
CNMD	MEF2D	RPL29
COA6	MINOS1-NBL1	RPL3
CREB5	MSN	RPL39L
CRLF2	NACC2	RPS11
CRMP1	NBL1	RPS2
CT45A1	NR1H2	RRAGD
CT45A3	NTSR1	RRM1
CT45A6	OGDH	RRM2
CTBP1	PGAM1	RRM2B
CTNNBIP1	PGAM5	RSAD2
CTU2	PISD	RTKN2
CYB561	POLE3	RTN2
DAPL1	PPP1R9B	RTN4
DBNL	PTGES2	RTTN
DCAF12L2	PTPA	RUNX1-IT1
DCAF6	RAB11B	RUNX3
DCAF8L1	RALY	RUSC2
DCTD	RETREG2	RWDD2A
DCUN1D2	RNMT	S100A3
DDR2	SCML2	S100A4
DDX19B	SEC16A	S100A5
DDX60L	SENP2	SALL1
DGKK	SFN	SAMD3
DISC1	SFT2D2	SAMD4A
DNAJC21	SH3BP1	SAMHD1
DNAJC25	SLC6A17	SASS6
DNASE1L1	SLC9A3R1	SAT1
DNTT	SNX11	SC5D
DSTN	SPEF1	SCARA3
EIF2AK4	SPRY4	SCARF2
EOLA2	SRF	SCD
EPM2A	SSU72	SCFD2
ERCC6L2	STX1A	SCG5
ERMAP	TMEM127	SCLT1
ERMN	TRIR	SCML2
ESCO2	UBE2D3	SCN2A
EXOC6	UNC93B1	SCN9A
EXOC7	ZNF496	SCUBE3
FAM102B	ADGRL1	SDF2L1
FAM13A	CXCL5	SEC14L2
FAM168B	GABARAP	SECTM1
FAM171A1	IER5	SEL1L3
FAM221B	MRRF	SELE
FAM227A	NBPF11	SELENOM
FAM47C	PPIL6	SELM
FAM53A	RBSN	SEMA3C
FAM71F2	SOAT1	SEMA3D
FAM78B	TMEM216	SERAC1
FAM83B	CLIC4	SERPINA9
FBXO44	KLF10	SERPINB10
FBXW7	ESYT1	SERPINB2
FIGNL2	CHERP	SERPINB7
FLG2	CDH1	SERPINE2
FOLH1	PTENP1	SERPINI1
FOXP4	HSP90AA1	SERTAD4
FRRS1	KCNH5	SESN2
FXR1	TLX3	SF3B3
FYTTD1	YIPF4	SFMBT1
GLT8D1	HNRNPA2B1	SGCA
GLYATL3	CPOX	SGCD
GNG10	OTUD7A	SGOL1
GOLGA7B	MLLT10	SH3BGRL2
GOPC	DAB2	SH3BP1
GOSR2	TMC7	SH3KBP1
GRAMD2A	TERF2IP	SH3RF2
GRP	YWHAZ	SHCBP1
H3-5	ATP5S	SHOX2
HACD4	SCIN	SIAH1
HAUS8	BIRC5	SIM2
HDAC5	YOD1	SIPA1L3
HERPUD1	ARPP19	SIRPA
HFM1	ZNF333	SKA1
HNRNPA1L2	SCN9A	SKA2
HRNR	C11orf44	SKA3
HSP90AA1	MOCOS	SKIL
HYKK	TMEM119	SKP2
IBA57	RLIM	SLC10A5
IFIT1B	DDX6	SLC16A6
IGSF11	ADSS	SLC17A5
IL31	BUB1	SLC18B1
INPP5D	SPRY1	SLC19A2
IRAK1BP1	ATP8B3	SLC1A1
ITM2C	CLN8	SLC22A5
KATNAL1	MFF	SLC24A2
KAZN	ZNF772	SLC25A15
KCNK2	PEG10	SLC25A4
KCNMA1	FJX1	SLC25A40
KDM1A	EML4	SLC29A1
KHDC3L	EPB41L4B	SLC29A3
KIAA2026	SOCS7	SLC2A4RG
KNOP1	RDH11	SLC38A4
KRIT1	PPP6C	SLC39A8
KRTAP5-10	GNPTAB	SLC3A2
KRTAP5-6	CHMP2B	SLC41A2
KRTAP5-7	FCHSD2	SLC46A3
LAT	NPNT	SLC4A11
LDLRAD1	PLEKHG7	SLC6A15
LDLRAD2	SOX9	SLC6A4
LELP1	ATF7IP	SLC7A11
LGR6	ALKBH4	SLC7A14
LHX9	DFFA	SLC7A2
LLGL2	CRLS1	SLC7A5
LRIT2	PTBP3	SLF1
LRRC38	SGSM1	SLFN11
LRRC73	ADCYAP1	SLITRK1
LURAP1	FLYWCH2	SLITRK5
MAEA	YY1	SLITRK6
MAGEA10	PITPNB	SMC2
MAGEA11	RNF115	SMC3
MAGEA4	ADCYAP1R1	SMC4
MAP3K19	OR51G1	SMIM10L2B
MARVELD3	FAM151B	SND1-IT1
MCCD1	TRAPPC8	SNRPN
MCRS1	CSTF1	SNURF
MDK	FBXO2	SNX24
METTL21C	MAGEF1	SNX29
MRNIP	SLC39A9	SNX5
MRPL22	FNIP1	SOCS2
MSL1	AGMAT	SORT1
MSMO1	SNX3	SP110
MTCP1	INSIG1	SPA17
MTX3	CHST2	SPACA5
MUC21	CAMSAP1	SPAG1
MVB12B	ADAM17	SPAG5
MYLK4	ABCC1	SPARC
MYPOP	ELMO1	SPATA13
NAA30	COQ10B	SPATC1
NCDN	SKA2	SPC24
NCMAP	UNC80	SPC25
NHLRC3	MUC21	SPDL1
NLE1	RTL8C	SPIN4
NRG3	AAGAB	SPOCD1
NUGGC	ARL6IP1	SPRR2A
OLA1	CDK2AP1	SPRY3
OPA3	EIF4EBP2	SPRYD7
OPCML	EXPH5	SPX
OS9	EXTL3	SQLE
P4HA2	FAM234B	SQSTM1
PABPC1L2A	HMGN2	SRPX2
PAEP	HNRNPC	SRR
PAGE2B	MAMLD1	SRXN1
PAGE5	QPCTL	SSC5D
PAK4	DCP1A	SSTR1
PAPSS2	MTMR9	SSX1
PCGF6	MEIS1	SSX2IP
PDLIM5	TAB2	ST3GAL6
PGBD2	MECP2	ST6GALNAC2
PHF19	SOCS1	ST6GALNAC3
PHF6	MSH6	STARD4
PIK3R6	MSH2	STARD5
PLPPR5	MLH1	STAT4
PM20D2	INPP5D	STC2
PNLIPRP3	DET1	STEAP2
PPP1R42	SMAD5	STIL
PRR23B	HIVEP2	STMN1
PTCHD4	ZNF652	STX1B
PTRH2	ZIC3	STX3
PTRHD1	JARID2	STXBP5-AS1
PURG	APC	SULF1
RAB28	WDFY1	SULF2
RAE1	VAMP3	SUV39H1
RAP1A	UBE2J1	SV2A
RAP1B	TXNDC12	SVEP1
RCCD1	TRIP13	SYNE1
RCHY1	TRIM32	SYNE2
RFFL	TRAM1	SYNE3
RFPL4B	TNFRSF10A	SYNPO2
RGMB	TACSTD2	SYT1
RGR	SYPL1	SYT14
RIPPLY2	SYNE2	SYTL3
RNASE13	SNAP29	TACC3
RNF187	SMAD1	TAF13
RNF215	SLC30A1	TAF1D
ROPN1B	SH3BP4	TAF5
RSPH4A	SDCBP	TAGLN
RTKN	SCAMP1	TALDO1
RUNX2	RHEB	TANC1
SAMD13	RCOR1	TAS2R19
SAMD3	RCN2	TAS2R20
SATL1	RAI14	TAS2R3
SEC61G	RAB6A	TBC1D19
SEH1L	RAB5C	TBC1D2
SEPTIN5	RAB34	TBC1D8
SEPTIN7	RAB27B	TBCEL
SERP2	RAB23	TBX15
SERPINI2	PTPRJ	TBX2
SFMBT2	PRKCI	TCEA2
SGO1	PRAF2	TCEB3CL2
SH3BP5	PPP5C	TCF19
SH3PXD2B	PPL	TCP10L
SHE	POLE4	TCTEX1D1
SIRT3	PODXL	TEK
SLC13A3	PKN2	TES
SLC25A30	PHC2	TEX9
SLC25A53	PDLIM5	TGFB1I1
SLC27A6	NT5E	TGFB2
SLC3A2	NARS	TGFB2-OT1
SLC45A2	MYO1E	TGFBI
SLC5A9	MYO10	TGM2
SLC6A17	MSI2	THBD
SLC9A4	MPZL1	THBS2
SLTM	MOSPD2	THNSL2
SMCO3	MARC1	TICRR
SNX30	METTL7A	TIMELESS
SOGA3	LY6K	TIMM10B
SORBS3	LPL	TK1
SORCS1	UFL1	TLCD2
SP3	HSDL1	TM4SF1
SPIN3	HSD17B12	TM6SF2
SPIN4	GNA13	TMEM106A
SPRN	FMNL2	TMEM107
SPRR2B	FADS1	TMEM119
SPRR2F	DSG2	TMEM154
SPRTN	DPP7	TMEM170B
SRRD	DNAJC19	TMEM173
SSBP3	DNAJB1	TMEM178B
SUGP2	DHX40	TMEM191C
SUPT20H	CYP51A1	TMEM200A
TCEAL5	CUL4B	TMEM217
TDRD6	CTNNB1	TMEM236
TECRL	CLDN1	TMEM30B
THEMIS	CHAF1A	TMEM40
TM9SF1	CEBPB	TMEM69
TMCC1	CDK5RAP3	TMOD1
TMEM201	CBFB	TMPO
TMEM230	BRPF3	TMPRSS6
TMEM273	BET1	TMSB4Y
TMEM30B	ATP6V1C1	TMTC1
TMEM44	ATG3	TNFAIP8L1
TMEM82	ARL5B	TNFRSF10B
TNK2	ARL10	TNFRSF10D
TRAPPC2	ARID2	TNFRSF1B
TRIM36	ARFIP2	TNFSF10
TRIM61	ARFIP1	TNFSF18
TRNP1	AMIGO2	TNNT1
TSC22D3	TM6SF1	TNP2
TSPO2	MATR3	TOP2A
TTC7B	LDOC1	TOR1AIP1
USP1	JADE1	TP53I3
USP21	RHOA	TP53INP1
VMA21	AGTR1	TPH1
VMAC	FGF7	TPM1
VPS13A	IKBKE	TPP1
XKR7	NFATC2IP	TPT1
XKR9	CUX1	TPT1-AS1
ZBTB16	BCAT1	TPX2
ZC2HC1B	SPI1	TRAC
ZC3H12B	CTLA4	TRAJ17
ZHX1	EDN1	TRAJ4
ZIK1	FOXO3	TRAJ5
ZKSCAN2	MAFB	TRAJ59
ZMAT1	TSHZ3	TRAK2
ZNF107	RUNX2	TRAM1
ZNF2	IFNGR1	TRAPPC3L
ZNF260	ZNF236	TRAV20
ZNF302	LAT2	TRAV9-2
ZNF311	PAPOLA	TRBV24-1
ZNF638	EHD1	TRDJ4
ZNF648	SERTAD2	TRDV2
ZNF655	PELI1	TREM1
ZNF763	KBTBD2	TRERF1
ZNF766	HNRNPA3P1	TRIM14
ZNF780A	SLC39A10	TRIM16L
ZNF789	KRAS	TRIM25
ZNF793	CAMTA1	TRIM34
ZSCAN23	NAMPT	TRIM40
ZYX	ETS1	TRIM59
ABCC5	TLE4	TRIM6
ABCF1	FAR1	TRIM6-TRIM34
ABHD17B	EDEM3	TRIML2
ACTL10	TWF1	TRIP13
ADAR	C3orf58	TROAP
ADGRE5	SLC25A40	TRPV2
ADGRG6	PSMG1	TRPV4
ADIG	IKBIP	TSHZ1
AFF3	VEZF1	TSPAN13
AHDC1	SACM1L	TSPAN2
AMMECR1	ERMP1	TSPAN32
ANO6	FLI1	TSPYL2
AP1G1	DOCK4	TTC36
AP2B1	CYR61	TTF2
AP2M1	ICAM1	TTK
APLP1	SELE	TTLL7
ARF1	SMAD2	TUBB2A
ARFIP1	MYB	TUBE1
ARHGAP24	SKI	TUFT1
ARHGAP30	WTH3DI	TWIST1
ARHGAP5	RNF123	TYMS
ARNTL	CSF1R	UBA7
ARPC4	CKAP5	UBE2C
ARPP21	PKIA	UBE2S
ARRDC2	CSNK1A1	UBE2T
ASB9	GCSAM	UBE3D
ATAT1	KDM3A	UBR7
ATF3	IL13RA1	UCHL1
BAALC	FADD	UHRF1
BCL7A	BCL6	USP1
BRCC3	MITF	USP13
C12orf40	MAP3K10	USP17L11
C19orf12	NOS3	USP17L17
C1orf53	UBR4	USP17L18
C3orf70	PAXX	USP17L19
C6orf120	MECR	USP17L20
CALML4	LUC7L2	USP17L22
CANX	TCEA1	USP17L24
CAVIN4	ANAPC16	USP17L25
CBFA2T2	C17orf80	USP17L26
CBWD5	SLC27A2	USP17L27
CCDC7	EIF3G	USP17L28
CCM2	EIF2B5	USP17L29
CD276	UBA3	USP17L30
CD34	EIF3E	USP17L5
CD74	PCYOX1	USP18
CDNF	DYNC2H1	USP32
CEACAM1	GLIPR2	USP53
CELF1	DNAAF5	USP6
CELF2	UGT8	UTRN
CELF4	HSPB11	UTS2R
CERKL	CCDC137	VAMP5
CFAP206	GLB1	VAT1L
CHN1	LRRC40	VCAM1
CORO1B	VBP1	VCAN
COX19	MGST2	VDR
CPLX3	GNB4	VIT
CPT1A	JUP	VMP1
CSNK1A1	DNAJC2	VRK1
CSNK1G3	GOLPH3	VWA5A
CT55	DRAP1	WARS
CTNS	NOB1	WBP1L
CYB5RL	RAB14	WDHD1
CYFIP1	YBX3	WDR62
DCAF4L1	SLC39A14	WDR63
DDX59	UBE2J2	WDR76
DHRS12	EIF4A1	WHSC1
DKK3	CAB39L	WISP1
DNAJB14	MYLK	WNK3
DUT	EIF2B2	XAF1
ERGIC1	CNDP2	XPOT
EXOC1	RTN3	XRCC2
EXTL2	TMBIM6	XRCC6BP1
FAHD1	EIF4G2	XYLT1
FAIM	CDC42BPB	YARS
FAM131B	MYD88	YPEL2
FANCB	ADH5	ZBED6
FANCD2	EIF3C	ZDHHC12
FBLIM1	QRICH1	ZEB2
FBXO43	CYFIP1	ZFP36
FBXO48	PSIP1	ZFP36L2
FBXO7	SIN3A	ZGRF1
FEZF1	STK24	ZHX2
FNBP1L	AGL	ZNF100
FRMPD2	METAP2	ZNF175
GASK1B	SPIN1	ZNF184
GCOM1	FAM98B	ZNF185
GOLGA8B	ERI1	ZNF277
GPHN	COLGALT1	ZNF280D
GRB7	LNPK	ZNF367
GSTCD	XPO1	ZNF415
HNMT	PALLD	ZNF429
HNRNPH2	RAP1B	ZNF432
ICE2	BAG5	ZNF454
IFIT3	LPGAT1	ZNF492
INF2	GCFC2	ZNF532
INSC	EXOSC2	ZNF556
IQCB1	LNX2	ZNF610
IQCH	ZNF248	ZNF681
IRAK1	CHD9	ZNF700
KALRN	MEF2A	ZNF704
KCNU1	CARD11	ZNF708
KCTD21	PCDH9	ZNF727
KIAA1755	ZNF561	ZNF732
KLF10	CARHSP1	ZNF736
KLHL7	C16orf62	ZNF763
KLK3	LIN7C	ZNF804A
KPRP	CBR4	ZNF827
KYNU	ECI1	ZNF841
LCMT1	OSBPL10	ZNF844
LIMK2	EIF4E2	ZNF883
LIN52	TGM2	ZNF93
LONRF3	SLC9A3R2	ZSCAN31
LRP8	CHAF1B	ZSWIM3
LRRC17	PPFIBP1	ZWILCH
LRRC66	UBXN1	ZWINT
LYPD5	ESRRA
MAF	MIA2
MANEAL	RBM42
MASP1	NEU1
MBP	UBE2D2
MCUR1	OVCA2
MECR	EIF3CL
METTL17	P3H3
MICOS10	FUBP1
MINK1	MPP2
MRI1	KIAA0368
MS4A3	NES
MSRB3	KIF22
MSS51	PACSIN2
MYADM	SLC25A19
MYZAP	IPO8
NABP1	GPT2
NAE1	OGFOD1
NAV3	TRMT1
NBN	MCAM
NDEL1	INA
NEK10	SNX6
NR2C1	PDAP1
NT5DC3	PCNT
OAS1	FIP1L1
OAS2	MTAP
OPN4	CEP55
PCARE	AIFM1
PCLAF	PPM1G
PDE8B	PAM16
PFKFB2	PLK1
PGAM4	AURKB
PIR	NASP
PJA1	NUPL2
PLAA	NCKAP1
PLAC8L1	EXOC2
PLD3	SEC24B
PLEKHG1	GRPEL1
PLPP4	AP1G1
PODXL	LUZP1
POLR2M	RPRD1A
POLR3H	NAA25
PRAMEF14	RP2
PSG6	NUP155
PSMA8	OTULIN
PUM1	TMX3
RAB12	NFYC
RAB3IP	SUZ12
RAB40AL	GLIPR1
RAB41	GPM6B
RBFOX2	LRIF1
RCE1	TAF5L
RGPD1	HERC4
RGS7BP	MORC3
RIBC1	MBNL3
RNLS	UPF2
RPAIN	KRT6B
RPS16	FLNA
RPS20	DAG1
RPS23	TIMM13
RPS28	BUD31
RPS29	CUTA
RRM1	STIM1
RSPO4	EOGT
RTL5	GEMIN5
RUNX3	PCCB
SAMD5	EIF3J
SBK1	CHRAC1
SC5D	PLAUR
SEMA5B	CISD2
SERBP1	BCL7C
SERF2	TICAM2
SERPINB8	KDM1A
SH3KBP1	PSEN1
SLC10A7	STRN
SLC2A11	SMARCD2
SLC35A2	RARS
SLC35F1	RBPJ
SLC6A9	LARS
SMAGP	ALDH1A2
SOWAHB	CNOT10
SPAG16	TNKS1BP1
SPDYE2	PUS7
SPINT1	RPL39
SPN	CTSA
SPRR2E	MBLAC2
SRSF7	GAR1
STK24	RAD1
STXBP1	NOLC1
SUN3	KDELC2
TAF5L	HSPA4L
TCAIM	PNPLA4
TFAP2A	GHITM
TFEC	FAM3C
TGFBR2	PGRMC2
TIPRL	RPAP1
TM2D2	NCAPG
TMEM150A	PDE12
TMEM259	TFCP2
TMPO	NKX3-1
TNRC6B	PRKAR2A
TP53BP2	ARL5A
TPD52	TOMM34
TRMT11	CFL2
TTLL3	AIMP1
UBE2V1	CDC73
USP48	TRIO
VEGFA	PAXBP1
VLDLR	TSPAN14
VPS13C	INTS6
VSTM4	PRKAR1A
WASF1	SSX2IP
WDR45	FAM199X
XCR1	RAC1
YIPF5	SAP30L
YTHDC1	MRPS27
ZFAT	TNFAIP2
ZNF181	JUNB
ZNF197	SPCS1
ZNF207	CTNNA1
ZNF226	ASNS
ZNF451	H2AFY
ZNF749	NR3C1
ZNF772	AXL
ZNF805	RING1
ZNF816	CLTA
ABCE1	COL4A2
ACBD7	CNNM3
ACOT9	CTNNBL1
ACP1	CNOT9
ACTR3B	ATL2
ADAMTSL1	CDK5
AFDN	PPP2R2A
AGAP1	THOC7
AGPAT3	DNMT1
AGTRAP	MRPL16
AIPL1	RAB6C
AKR1E2	HAX1
ALDH1L2	ABHD16A
ALG13	ASB6
ANKRD34A	GPAM
ANKZF1	HDHD5
AP1S3	WDR11
AREL1	NMD3
ARL17B	IGF2R
ARL4A	ACOT7
ARL5A	RRAGA
ASB1	INTS7
ATAD3C	YARS
ATP6V0B	FLNB
ATP6V1C2	CORO1B
B3GALNT1	SUPT5H
BBS9	DIAPH3
BCO2	FASTKD1
BOLA3	NSA2
BTF3	FMNL3
BTNL8	CHTOP
C10orf53	STRBP
C18orf32	MARCKS
C20orf27	POLR1B
C8orf74	FNDC3B
CABP1	COPS3
CALCA	DEGS1
CASTOR1	OXCT1
CATSPERZ	PDK1
CBLN3	EIF3A
CCDC112	GMPS
CCNI2	OLR1
CCNL2	SMAD4
CD68	CD68
CD83	FLT1
CDC42	CEP41
CDC42SE1	CIAPIN1
CDC42SE2	CCDC82
CENPA	TRAK1
CEP112	CYP2U1
CEP170	SLC35F2
CEP44	ZNF493
CEP63	HAL
CEP83	IL17RB
CFAP69	TBC1D14
CHIC1	ZNF254
CHN2	GABARAPL1
CHTF8	JCHAIN
CLDND1	RAPGEF2
CNTROB	WBP1L
COA3	PBRM1
CRCP	ABCC4
CREBZF	SPECC1
CRYBG2	MAT2B
CSTF1	TFPI
CSTF3	EXOC3
CTLA4	PFDN4
CYBC1	HK2
CYFIP2	TYSND1
CYLD	C12orf10
CYS1	CRAT
DCLK2	PLEKHA5
DCLRE1C	PACSIN3
DCUN1D4	F5
DEDD	CD81
DIXDC1	VAV2
DLX1	SLC7A1
DMKN	OBSCN
DMRTC2	MAVS
DNAAF4	DMD
DNAJB2	CARS2
DNAJC28	SLC12A4
DPH2	MRPS34
DUSP28	B4GALT1
EFEMP1	KDELC1
EFL1	NCAPD2
EIF3C	UBA2
ELMO1	ALDH5A1
EML6	FUBP3
ENPP2	MYO6
ENTR1	NAA50
ERAP1	MARC2
ESR2	RIOK2
ESRP1	OSBPL9
ETNK1	DDX10
EXOC4	ATXN10
EXOSC9	RAB30
FAM102A	PHF6
FAM133B	ARL8B
FAM220A	LEMD3
FAM228A	CPT1A
FAM229B	TTC37
FAM3C	MAN1A2
FAM83G	RICTOR
FER1L6	IMPAD1
FHL2	VPS4B
FOXK1	CLINT1
FOXL2NB	UBQLN2
GAB4	RIF1
GAGE1	PNPT1
GALNTL6	MRPL18
GDAP1	MAP3K14
GGPS1	ARMC2
GK5	LCORL
GLIS3	APAF1
GLUL	MPP5
GOLGA6A	RAB11FIP2
GPER1	NOVA1
GPR155	RBAK
GTF3C2	ARL15
HAGH	MYO1D
HEPACAM2	CMSS1
HEPN1	MUS81
HEY1	ITGB4
HMGCLL1	DDB2
HRCT1	CAT
HSF4	ATPAF1
IAH1	TPBG
ICAM4	INTS4
IFFO1	RBM22
IL18BP	MTFMT
INCENP	WRB
INS-IGF2	DDRGK1
INSYN1	GMPPA
INSYN2A	EEF1A2
INTS6	RDH13
ITPRIPL2	CLTC
KCNC4	CARS
KCNIP1	PTMS
KCNIP3	CSNK1A1L
KCNIP4	LUC7L3
KIAA0895L	TJP1
KREMEN1	FDFT1
LFNG	CDKN2A
LRTM2	AKR1C3
LY9	PNPLA8
MACROD2	S100A11
MACROH2A1	IER3IP1
MAGI1	FSTL1
MAJIN	SLC38A5
MAP2	ATP6V1H
MAP9	ITGB5
MAPK8IP3	SRSF2
MARK2	SLC7A11
MARVELD2	ANXA2
MCHR2	DDX17
MDH1B	RAB2A
MEOX1	FOXK1
MESP2	TMOD3
MINDY1	PSME4
MINDY2	ZNF384
MLH3	GNAS
MLN	SNTB2
MOSPD3	TMTC3
MPEG1	ASPH
MTMR12	INTS8
MTUS2	CPD
MUC17	EGFR
MYCL	SRPK2
MYH11	STAG2
MYO19	IRF2BP2
NAAA	TPRKB
NARF	VPS36
NBPF9	VCAM1
NCALD	SMAD3
NCKAP5L	TTF1
NDUFAF5	FAM91A1
NGRN	CEP83
NIBAN2	MARF1
NKAIN2	CDC40
NLRP1	DCUN1D2
NOP2	KLHL5
NOSTRIN	AGO4
NPM1	HBP1
NPNT	WWC1
NPRL3	GOLT1B
NRCAM	PALD1
NRF1	DBN1
NSD2	HSD17B7
NSG1	NSUN5
OLAH	TPP2
OPALIN	UAP1
OXLD1	OXNAD1
PAIP2	SSSCA1
PALM	PHGDH
PAQR3	CCND1
PARL	ALDH3A2
PBLD	CDK2
PCDH17	SGPL1
PDE4B	TSPAN3
PEG10	ANPEP
PHF11	AGRN
PHF12	GNL3L
PICK1	VANGL1
PNCK	RTFDC1
PPAN-P2RY11	WNT5A
PPM1B	MEST
PPP4R1	TRIM24
PRDM15	CDH6
PREPL	MMS22L
PRKAG2	SKIV2L2
PRKCZ	CCR9
PRMT5	DR1
PROSER3	RSF1
PRPS2	ANTXR1
PSPC1	SEPT11
PTPN20	HNRNPA3
PTPRD	CXCL8
PXYLP1	ZNF83
RABGAP1L	PHF14
RALGDS	TBC1D8B
RETREG1	INPP5F
REV1	ARPC3
RGL3	KRCC1
RGS21	FAM177A1
RHBDD2	UBTD2
RHOT1	PAK2
RO60	SLC33A1
RPL14	ZNF28
RRM2	MCM8
RSPO1	SMARCA4
RUFY1	TCF12
RUFY2	UBQLN1
RUFY3	MOV10
RYR2	FAM120A
RYR3	FAM96B
SAR1B	FKBP3
SCD5	NEUROG1
SCML1	EPRS
SCN1B	CDH2
SCN2A	CDH13
SCN3B	ATP13A1
SCNN1G	EIF3F
SDHC	NUP62
SEC14L1	GCLC
SERPINB7	LSM3
SGK3	HTRA1
SGSM1	CDK4
SI	EPB41L2
SIDT2	COG2
SIRPA	CCT2
SKA1	NUCKS1
SLAIN1	INTS10
SLC16A3	STX5
SLC22A10	CIAO1
SLC26A6	GLG1
SLC29A4	TROVE2
SLC2A4	ARGLU1
SLC38A10	CALU
SLC4A8	RAD23B
SMIM21	PYGL
SMOC1	KIF14
SNAPC3	POLR2C
SORBS1	TPD52
SPAG8	MTHFD2
SPATA6L	RNF2
SPECC1	LTN1
SPOCK3	TMEM33
SPTSSB	GSK3B
SRGAP3	ADAM10
SRSF5	ERBIN
SSX4B	CCL2
STAU1	NFKB1
STEAP2	IL6
STRN4	CD36
SWI5	RREB1
SYCP2L	ZKSCAN5
SYPL2	ZNF611
TBC1D28	ZNF273
TCERG1	PDCD4
TENT4B	VPS18
TESMIN	NSD3
THEMIS2	MASTL
TIAL1	MYBL1
TIRAP	GATM
TMEM232	E2F2
TMEM98	FAM135A
TMPPE	C3orf18
TNFRSF25	ARL6IP5
TOM1L2	SHANK2
TRAF5	PIK3R1
TRIM16L	VHL
[truncated: 10,699 more rows]

## Sheet: 40S
Predicted 40s (3339)	Validated 40s (14320)	A431E(PSEN1) 40s (1376)							P+A+V (196)	P+A (25)	A+V (852)	A (303)
AADACL4	CADM1	A2M							ABLIM1	ADH7	KPNA2	A2M
ABAT	ARID1A	ABCA6							ACER2	ARHGEF35	CCNB1	ACBD6
ABCA4	IGF1R	ABCB10							ADH1C	COL10A1	AGPAT5	ACKR4
ABCB1	ZCCHC2	ABCC9							AFAP1L2	EXOC6	SKIL	ACPT
ABCC2	SNRPB	ABHD10							ALG10B	HTR2B	FBXL3	ADAM33
ABCC8	APP	ABI3BP							AMPD3	LTA	VEZF1	ADGRA2
ABCD1	RBM27	ABLIM1							ARGFX	MAGEA10	NDUFS1	ALPK2
ABI1	DLC1	ACBD6							ASPA	PROS1	EPHX4	ANO3
ABLIM1	FNDC3A	ACBD7							BARD1	SPDYE3	TSC22D2	ANO4
ACADM	KPNA2	ACER2							BCHE	TPD52L1	HNRNPM	APOD
ACADVL	SCAMP1	ACKR4							BLM	TRIM61	TES	AQP1
ACAT1	RAD23B	ACP5							BRCA2	CCDC85A	SLC16A14	AQP9
ACE	SMC3	ACPT							BTBD7	DCLRE1C	AFAP1	ARHGAP44
ACER2	KAT7	ACRC							CACNA1A	FRMPD2	TM4SF1	ASPN
ACHE	SMARCA5	ACTA2							CCDC66	KRTAP24-1	ANAPC16	ATP6V0A2
ACP7	ANP32B	ADAM12							CD36	OAS1	HNRNPU	AVEN
ACSL6	POU2F1	ADAM33							CDKN1A	PRDM7	E2F3	BAGE2
ACTR2	ZFYVE21	ADAMTS2							CENPP	SERPINB7	DUSP4	BDKRB1
ACVRL1	MT2A	ADAMTS5							CHRM2	SERPINB8	LRIG3	BOLA2
ACY1	HMGXB4	ADGRA2							CHRNA5	STK26	CCDC18	BORCS7-ASMT
ADA	HMGB2	ADH1C							COL3A1	TBCE	SLC22A23	C1orf101
ADAL	CCNB1	ADH7							CPM	TVP23A	FAM163A	C2
ADGRL1	LYRM2	AFAP1							CXCL12	C12orf42	SNAP25	C2CD4D
ADH1A	TP53INP1	AFAP1L1							DDX60L	LIMCH1	CDK2	C2orf74-DT
ADH1B	GABRB3	AFAP1L2							DHFR	RNF212	ENPP4	C3orf35
ADH1C	CES3	AGPAT5							DNASE1L1		SUN2	C4orf32
ADH4	MRPS21	AGPS							EBF3		N4BP1	C7orf69
ADH5	URM1	AGTPBP1							EDNRB		RIF1	C9orf106
ADH6	PCGF3	AHCYL2							ELN		TLE4	CABYR
ADH7	MANBAL	AIMP2							EPSTI1		RUNX1T1	CARD9
ADORA1	HAT1	AJUBA							ERCC6		JAKMIP2	CCDC122
ADORA2B	FHL2	AK5							FAM102B		RNF144B	CCDC36
ADORA3	CKS2	ALDH6A1							FANCA		CA12	CCDC68
ADRA1A	CAD	ALG10B							FBLN2		STK38	CCDC81
ADRA1D	ARL10	ALKBH8							FUCA1		PDK4	CCL11
ADRA2A	AGPAT5	ALPK2							GALC		CDK6	CCL4
ADRA2B	RAB5C	ALPPL2							GCH1		SLCO3A1	CCL4L1
ADRB1	UBASH3B	AMIGO2							GM2A		PAWR	CD177
ADRB2	RTL8A	AMN							GTF2IRD2B		TRIM35	CD72
ADRB3	SKIL	AMPD3							HNRNPA1L2		HCFC2	CEACAM4
ADSL	MAP7	ANAPC16							HTR1F		ZNF100	CELA3B
AFAP1L2	HMGA2	ANGPTL4							IGFBP5		TM7SF3	CEP295NL
AFMID	FBXL3	ANKLE2							IL13RA2		CDK1	CGB
AFTPH	FKBP14	ANKRD26							IL1B		BNIP3	CGB8
AGL	CALM2	ANKRD30B							IL2RA		CCND2	CHADL
AGMO	TMPRSS12	ANKRD36							IL32		TET3	CHROMR
AGT	TOP1MT	ANKRD36B							ITGB3		PLEKHG2	CLCA2
AGTR1	MYO10	ANKRD37							JAG1		IGFBP4	CLEC2B
AGTR2	SCAMP2	ANLN							JMJD8		RNF157	CLIC2
AIRE	VEZF1	ANO3							KCTD11		SMG1	CNN1
AK1	PTP4A1	ANO4							KIT		SLC7A5	COL8A2
AK4	NCL	ANPEP							LTBP1		MTSS1L	COQ2
AKT1	KLHL15	ANXA3							LUZP2		GATA6	CTAGE6
AKTIP	INCENP	AP4E1							MCTP1		ZNF710	CYP2A7
ALAD	RPS3	APBA3							MET		FN3K	CYP2D6
ALAS2	STARD8	APCDD1							MME		YAE1D1	CYTOR
ALB	USMG5	APMAP							NPHP1		ARHGAP31	DIO3OS
ALDH1A3	LMNB2	APOD							PAX2		LRRC3C	DNAH10
ALDH1B1	CITED2	APOLD1							PAX3		PPP1R13L	DOCK2
ALDH2	ABI2	APPL2							PEX12		TGFBR3L	DOK5
ALDH3A2	C17orf58	AQP1							PM20D2		S1PR1	DRP2
ALDH3B1	GPR141	AQP9							PRIM1		COX20	ECM2
ALDH3B2	TRA2B	ARF1							PTGIS		KCNN1	EDDM3A
ALDH9A1	RBM23	ARFGAP1							RBMS3		GRWD1	EOLA2-DT
ALDOB	DOCK7	ARGFX							SEH1L		C21orf62	ERVH-7
ALG10B	SEL1L3	ARHGAP11B							SIAH1		C6orf132	ERVK13-1
ALG11	PIAS1	ARHGAP23							SLC6A17		APCDD1	EXOC3L1
ALG8	NDUFS1	ARHGAP26							SMC4		MICA	FAM106A
ALKAL2	C16orf52	ARHGAP31							SMN1		C9orf3	FAM106B
ALOX12	ACSM2B	ARHGAP44							STEAP3		NR2C2AP	FAM138C
ALOX5	DENND5B	ARHGEF35							THBD		SLC5A3	FAM138D
AMPD3	LHFPL6	ARID5B							THEMIS		SMAD4	FAM182B
AMT	PTPRF	ARIH2							TMEM220		TNFRSF21	FAM185A
ANK1	JAG2	ARL4A							TRNP1		NFIB	FAM188B
ANKRD16	RAB3IP	ARMT1							TWIST1		RASSF8	FAM19A4
ANKRD20A2P	KCNB1	ARSG							UACA		ENPP5	FAM66A
ANKRD20A3P	EPHX4	ARSJ							USP16		ATMIN	FAM66B
ANKRD34B	GNAT1	AS3MT							VPS54		JARID2	FAM66C
ANO7	OLR1	ASIP							WDR35		USP13	FBXO36
ANO9	ZMIZ1	ASNS							ZDHHC13		MASTL	FHL3
ANOS1	ZNF107	ASPA							ZNF280D		TXNIP	FHOD3
ANXA13	ZNF117	ASPM							ZNF429		DPYSL2	FLJ45248
ANXA2	WAC	ASPN							ZNF789		EDN1	FMOD
AP3S1	TMEM136	ATAD2							ACBD7		CCNA2	FNDC7
APC	FYN	ATL2							ARF1		SIK1	FOSL2-AS1
APOA4	BACH2	ATMIN							ARL4A		NIPA1	FOXD4L6
APOB	RAPH1	ATP10A							CARHSP1		RRAGD	FSBP
APOBEC3F	BCL2L1	ATP1A3							CBFA2T2		LEFTY1	GABRE
APP	CLUH	ATP6V0A2							CDC14B		CYP20A1	GAGE10
AQP2	DAZAP2	ATP6V1G3							CEP78		TMTC1	GALNT15
AR	HMGB1	ATRNL1							CKAP2		DTX4	GARS1-DT
ARG1	ZNF704	ATXN3							CPEB1		MAPKAPK5	GJA5
ARGFX	ABHD12	AVEN							CREBBP		FUT11	GLMP
ARHGAP17	ERN1	AVPI1							CYFIP2		PAPPA	GLYATL2
ARHGAP25	NFIX	BACH1							DCAF6		NFYB	GOLGA8T
ARHGAP28	PRRC2C	BAGE2							DCLK2		OAS3	GPAT3
ARHGEF10L	ACSM2A	BAMBI							DIAPH3		CDC25B	GPR1
ARHGEF35	KLF7	BARD1							DNLZ		SP110	GPR65
ARHGEF37	SLC44A1	BASP1							ENTPD1		CCND1	GRHL3
ARMCX6	TSC22D2	BAZ1A							ESCO2		BUB1	GSTA3
ARMH4	USP28	BCAT1							ESR2		TMCC2	GTF3C2-AS2
ARSA	ZNF286B	BCHE							FAM133B		MMP16	GTSCR1
ARSB	MECR	BDKRB1							FANCD2		CLSTN2	GVQW1
ARSI	HNRNPM	BEND6							GDAP1		HIST2H3A	GYPE
ASB11	SHOC2	BEX1							GLIS3		HIST2H3C	HBG2
ASL	LCOR	BGN							GOLGA8B		HIST1H2BE	HELZ2
ASPA	WEE1	BHMT2							GTF2H2C		EEF2	HES3
ATE1	WNK1	BIRC3							HNRNPC		HIST1H3B	HHIPL2
ATM	RNF11	BLID							IFIT3		HIST1H3F	HIST1H4K
ATN1	EIF4A2	BLM							IRF2BP2		HIST1H2AE	HKDC1
ATP11C	SEC24A	BNIP3							KAZN		HIST1H1B	HMSD
ATP1A1	PPIL4	BOK							LILRB2		ZFP1	HOXA11
ATP1A2	GSK3B	BOLA2							LRP8		IFI44L	HS1BP3-IT1
ATP1A4	LDLR	BORCS7							MANEAL		BCAT1	HSPB6
ATP2B1	MSMO1	BORCS7-ASMT							MBOAT1		PSG4	IFT46
ATP2B2	CREBRF	BRCA2							MYBL1		MORC3	IGHA1
ATP2B3	HBP1	BRINP1							NABP1		ZNF512B	IGHA2
ATP2B4	TOR1AIP2	BRIP1							NRCAM		YOD1	IGHG1
ATP2C1	RORA	BST2							OAS2		ARID5B	IGHM
ATP4A	CREBZF	BTBD7							PEAR1		FOXP1	IGHV1-18
ATP4B	SYF2	BTN3A1							PPP4R1		KCTD12	IGHV1-45
ATP5F1A	TES	BUB1							RASA4		HSPA1B	IGHV1-46
ATP5MC3	ZNF181	BZW2							RGS7BP		DDIT4	IGHV2-70
ATP7A	MRPL35	C11orf87							RRM1		RMND5A	IGHV3-13
ATP7B	SRI	C12orf4							RRM2		RAB44	IGK
ATP8B2	IRF2BP2	C12orf42							SAMD5		LONP2	IGKJ3
ATRX	ARAP2	C14orf37							SCN2A		GINS2	IGKV1-12
ATXN1	MTFR1	C15orf48							SLC38A1		RCC2	IGKV1D-12
ATXN7	BTG1	C16orf13							SLC6A9		LGALS9	IGLJ2
AVPR1A	ACVR2B	C1orf101							SP100		NOX5	IGLV3-27
AVPR1B	ASB11	C1orf112							SRD5A1		CCBE1	IL17RB
AWAT1	UBXN2B	C1R							SRSF1		CRISPLD2	INMT-FAM188B
AWAT2	ARID1B	C1RL							SSTR3		OLFML2A	IQCD
B4GALT2	ZNF652	C2							STEAP2		ZNFX1	IRG1
BARD1	SENP1	C21orf62							STIL		SYDE2	IRX4
BCAM	ADH1B	C2CD2L							TBX18		EWSR1	ISL2
BCAP29	PHF8	C2CD4D							TDRKH		CCNB2	ITGB3BP
BCAS4	NRBF2	C2orf69							TENM2		TPCN1	ITIH4
BCHE	MYADM	C2orf74-DT							TENM4		NSD1	JAM2
BCKDHB	FZD5	C3orf35							TMEM150C		C2orf69	KCCAT198
BCL2	E2F8	C4orf32							TMEM237		HAPLN1	KCCAT211
BCL2L15	CREB1	C5orf42							TMPO		PRODH	KCNMB3
BDKRB2	ZNF256	C5orf46							TOP2A		SPEN	KIAA1324L
BICD1	ABCC4	C6orf132							TRAF5		CHAF1B	KIF23-AS1
BICD2	OCIAD1	C7orf69							TRIM16L		LIMS1	KIR2DL1
BIRC5	PPP1R10	C9orf106							VCAM1		PRR11	KIR2DL3
BLM	ALG10B	C9orf3							VEGFA		AGTPBP1	KRT34
BLOC1S2	PPIL3	CA12							VPS13A		TRPM7	KRT73
BLVRB	BRI3BP	CABYR							ZNF112		TIMELESS	KRTAP10-7
BMF	CDKN1B	CACNA1A							ZNF284		TUBD1	KRTAP1-1
BNIP5	MGAT4C	CACNG4							ZNF331		PNPLA3	KRTAP20-1
BPY2B	RBM12B	CADPS							ZNF451		AS3MT	KRTAP4-12
BPY2C	NCOA7	CALCRL							ZNF626		IFFO2	KRTAP5-11
BRCA2	GABRG1	CAPN3							ZNF765		DUSP5	KRTAP9-9
BRD9	ZNF264	CARD9							GPRASP1		GALNT11	LAMA1
BRPF1	SLC16A14	CARHSP1							RIMS2		ZNF45	LCE1C
BRWD1	AASDHPPT	CASC5							TRIM32		PDK1	LCE2A
BTBD1	ACP1	CBFA2T2							AHCYL2		PPIF	LIMS3
BTBD7	ZNF136	CBLB							APOLD1		HLA-DRA	LIMS3L
BTD	SLC35A5	CBLC							ATXN3		RET	LIPN
BTK	SIPA1L2	CBX5							CBX5		CDH6	LMO7DN-IT1
BUB3	PCTP	CCBE1							CDKN3		NRAS	LOC100130964
C10orf62	DSG2	CCDC113							CENPN		ICK	LRRC26
C10orf90	NOLC1	CCDC120							CEP55		ZFP36	LRRK2
C11orf49	PGGT1B	CCDC122							CLGN		GTF2IRD2	LRTOMT
C12orf29	DLX2	CCDC144A							CPED1		EIF5	MAGEA5
C14orf180	CSTF2	CCDC15							DEPDC1		ID4	MCEE
C16orf86	KANSL1L	CCDC18							DNMT1		NR2F2	MFAP4
C16orf87	TTC33	CCDC36							DTNA		ADAMTS5	MFAP5
C17orf97	MDM2	CCDC66							ELFN1		ZFX	MGAM2
C18orf25	RPS16	CCDC68							ENTPD4		PHLPP2	MISP3
C1GALT1C1	CD99	CCDC81							EZR		C2CD2L	MOV10L1
C1QB	GPRIN3	CCDC84							FAM118A		MAT2A	MOXD1
C1QL3	DUSP6	CCDC85A							FAM13B		PFKFB3	MSTO1
C1QL4	GREM1	CCL11							FANCI		SERAC1	MX1
C1orf167	ZNF585A	CCL4							GEN1		CLSPN	MYH8
C20orf202	POLA2	CCL4L1							HNRNPR		HIST1H2BD	MYL10
C2CD4B	PAPOLG	CCL5							KLC1		ZCCHC8	NAALADL1
C2orf68	RUVBL2	CCNA2							LAMA4		DNAH10OS	NAMA
C3orf56	PURA	CCNB1							MEF2A		TPCN2	NEAT1
C4BPA	MSH6	CCNB2							MEF2C		SPATA5	NEMP2
C4orf3	USF3	CCND1							METTL21A		SYNJ2	NETO1
C4orf46	BRPF3	CCND2							NAV2		NAV1	NLGN4Y
C7	AFAP1	CCNE2							NCOA7		CHMP1B	NPIPB11
C8A	PHKA1	CCP110							NEFM		RASSF9	NPIPB3
C8orf58	DIP2A	CD14							NEMP1		KIAA1456	NPIPB4
C9orf152	RS1	CD177							NTNG1		INTS7	NPIPB5
CA2	MYOM2	CD36							OSGIN2		F2RL2	OLFML1
CA7	SFT2D3	CD40							PDE10A		EIF4A3	OR10H5
CACNA1A	COPB2	CD58							RASGRP1		QPCTL	OR11H2
CACNA1B	ALDH1A3	CD72							SCIN		INMT	OR1E1
CACNA1C	ZNF800	CD84							SULF1		NCEH1	OR1E2
CACNA1D	TM4SF1	CDC14A							SYNPO		ZNF560	OR2J3
CACNA1E	SPAG9	CDC14B							SYNPO2		NOL9	OR2T35
CACNA1H	SEMA4D	CDC25B							TET2		STX3	OR3A1
CACNA1I	RUFY2	CDC42EP3							ZNF469		HIST1H4C	OR4D11
CACNA1S	MBNL1	CDC6									NCAPG2	OR4D9
CACNA2D1	KLF10	CDCA2									MTHFD2	OR5B2
CACNA2D2	ITGA3	CDH10									PXDC1	OR5B3
CACNB1	ANAPC16	CDH2									MOCOS	OR6C4
CACNB2	ZNF546	CDH6									MYOCD	OR7G2
CACNB3	C1orf52	CDK1									LENG9	OSR2
CACNB4	NDUFAF7	CDK10									RHOB	PARP9
CACYBP	MYBPC3	CDK2									SHB	PCDH10-DT
CADPS2	EN1	CDK6									PLEKHA2	PCDHB7
CALCB	HNRNPU	CDKN1A									ZNF439	PGBD3
CALHM1	SGMS1	CDKN2C									FAM46B	PHYKPL
CAPNS1	LUZP1	CDKN3									GALNT10	PKI55
CAPRIN2	SMAD2	CDR2									EGR1	PMFBP1
CARS1	CNKSR2	CEACAM4									TADA2A	PODN
CASR	LANCL3	CEACAM6									TDRD1	POLR3B
CBY1	LEPROTL1	CELA3B									BRIP1	POTEC
CC2D2B	HNRNPUL1	CELSR1									FOXM1	PRAMEF20
CCDC184	SGK1	CENPE									BACH1	PSG2
CCDC66	CBFB	CENPF									ZNF532	PSG9
CCDC73	DNAJA2	CENPH									FGF7	PTPRN
CCK	E2F3	CENPI									HIP1	PTPRQ
CCL3L3	ZFP3	CENPK									ATAD2	PXMP2
CCNC	ABCB5	CENPN									DUSP2	PYCRL
CCR5	NUDT3	CENPP									DLGAP5	RASA4B
CCT3	CEPT1	CENPQ									KCNJ8	RBMXL2
CCT6A	ZNF701	CENPU									INO80D	REEP6
CD200	TIMM8B	CEP135									MELK	RGS7
CD247	CNBP	CEP295NL									CCL5	RPL3L
CD36	ZNF525	CEP55									BHMT2	RPP40
CD3E	CNIH4	CEP78									SLC7A11	RPS6KA6
CD3G	EIF2A	CFB									LRCH3	RTN1
CD4	PHKB	CGB									ARMT1	RTP4
CD40LG	CASTOR2	CGB8									NR4A3	S100A3
CD44	CMSS1	CHAC1									PITPNC1	SCGB1D4
CD53	TMC7	CHADL									SDC2	SDS
CD55	NAPEPLD	CHAF1B									MTRNR2L10	SEPTIN11
CD59	TMEM251	CHIC2									MFAP3	SERPINB10
CD79B	LRRC57	CHML									HOXD12	SERPINF1
CDKL4	C16orf87	CHMP1B									CTDSP1	SHPK
CDKN1A	SEMA5A	CHPF									SLC20A1	SLC17A9
CDKN1C	KATNAL1	CHRM2									C1RL	SLC2A7
CDKN2A	TPT1	CHRNA5									CEP135	SLC38A4
CDY1B	TRIM13	CHROMR									C12orf4	SLC7A10
CENPP	NPY4R	CHST11									IGDCC4	SLFN12
CEPT1	AGO1	CHST7									SLC16A9	SND1-IT1
CFAP126	SRSF11	CIT									COLEC12	SNORA17A
CFAP157	ENTPD7	CKAP2									ZNF611	SNRPN
CFAP58	STX16	CKAP2L									FMO4	SPANXC
CFH	THYN1	CLCA2									DTX3L	SPATA22
CFTR	TASP1	CLCN6									CTPS1	SPATA31C2
CGA	SRSF7	CLDN11									FLT1	SPDYE11
CGGBP1	SLFN5	CLDN3									N4BP2	SPDYE17
CHAC2	CDCP1	CLEC2B									S100A10	SPDYE5
CHCHD7	STOM	CLGN									GTF2H1	SPESP1
CHD3	FAM161B	CLIC2									APBA3	SRBD1
CHEK2	NUP205	CLOCK									SAT1	SSX8
CHM	OSMR	CLSPN									HSPA6	ST6GALNAC5
CHMP3	MRPL3	CLSTN2									TNS3	STAT4
CHRM1	ASPA	CLU									ZDHHC21	STXBP5-AS1
CHRM2	ERP44	CNN1									ANKRD36	SULT1A1
CHRM3	EMX1	CNP									RHOJ	SVBP
CHRNA1	RRP8	CNTN1									CDH2	TAS2R10
CHRNA2	ARFGEF3	COL10A1									ZNF507	TAS2R40
CHRNA3	STRIP2	COL12A1									XPOT	TAS2R50
CHRNA4	PACSIN1	COL16A1									ZNF432	TCEAL7
CHRNA5	DUSP4	COL3A1									MSR1	TCP10
CHRNA7	GABRB1	COL8A2									EIF4EBP1	THNSL2
CHRNB1	CKS1B	COLEC12									KRT7	TK2
CHRNB2	ZNHIT3	COQ2									MUC1	TMSB15A
CHRNB3	ACTBL2	COX20									SIK2	TNFSF18
CHRNB4	SOX3	CPEB1									LTV1	TPTE2
CHRND	PRAMEF7	CPED1									MAP3K2	TPTEP2-CSNK1E
CHRNE	PRAMEF8	CPM									PSAT1	TRAJ1
CIITA	BCL2L13	CPNE2									RIMS4	TRAJ17
CISD2	POFUT2	CREB3L1									FUS	TRAJ37
CKAP5	SYT9	CREBBP									UBR7	TRAJ41
CLCN5	ZHX3	CREG1									GOLGA8A	TRAJ57
CLDN18	TENM4	CRISPLD1									EHD1	TRBJ2-2
CLEC2D	PAX8	CRISPLD2									ARIH2	TRBV10-2
CLEC6A	NECTIN3	CRYBG3									ZNF177	TRBV20-1
CLN3	PGM2L1	CRYL1									CLU	TRBV23OR9-2
CLSTN1	PPTC7	CSPG4									GDF15	TRBV5-1
CLVS2	ZNF576	CSTA									FIZ1	TREM1
CNGA1	OXGR1	CTAGE6									DEK	TRGC2
CNMD	SLC25A12	CTDSP1									PLSCR1	TRIT1
CNOT4	XPO4	CTH									RCAN1	TRPV1
CNTF	SYPL1	CTNNAL1									DUSP10	UBE2U
COA5	HIST1H3J	CTPS1									FBXO9	UPK1A
COA6	PKNOX1	CTTNBP2									CD84	USP18
COL10A1	PPP1CB	CXCL10									CYYR1	USP41
COL17A1	ZFP36L1	CXCL12									PHGDH	WASH1
COL1A1	GTF2E2	CXCL14									C15orf48	XAF1
COL1A2	MED19	CYB561D2									RHBDL2	XG
COL3A1	LNPK	CYFIP2									GRK4	ZNF223
COL4A3	LRIG3	CYP20A1									BAMBI	ZNF225-AS1
COL4A4	CNN3	CYP2A7									PLXDC2	ZNF274
COL4A5	TRIM4	CYP2D6									ZNF841	ZNF474
COL5A1	PURG	CYTOR									MAFF	ZNF559-ZNF177
COL5A2	ZNF616	CYYR1									BORCS7	ZNF600
COL7A1	FOXO3	DARS									PTPN2	ZNF638-IT1
COMP	SON	DCAF6									IRS1	ZNF69
COMT	HIVEP3	DCLK2									IFNB1	ZNF80
COP1	TAZ	DCLRE1C									NEDD9	ZNG1A
CP	RAP2A	DDIT4									F11R	ZNG1B
CPLX2	AREL1	DDX58									ALPPL2	ZNG1C
CPM	LEAP2	DDX60									MMP1	ZNG1E
CPOX	PLCXD3	DDX60L									EPAS1	ZNG1F
CPT2	ZBTB25	DEK									KIF21A
CR1	DHCR24	DEPDC1									AGPS
CR2	CXCL3	DFNB59									SRPX2
CRAT	VLDLR	DGCR8									NAIP
CREB5	BMPR2	DHCR7									CD40
CRH	CCDC18	DHFR									TLR4
CRLF2	NGRN	DIAPH3									IFIT1
CRP	IL1RAPL1	DIO3OS									ISG15
CRX	CXCL8	DIRAS2									NMI
CSDE1	BLCAP	DKK1									HSPA1A
CSF1	CAPNS1	DLG3									IFI44
CSF2RB	GNG5	DLGAP5									MX2
CSF3	PRR13	DNAH10									IFIT5
CSF3R	CNRIP1	DNAH10OS									SAMD9L
CST3	HOMER2	DNASE1L1									SHCBP1
CST9	NAT9	DNER									TGFB1
CSTB	IDH3B	DNLZ									PLAUR
CT45A5	NFAT5	DNMT1									RBMX
CTAGE15	CD274	DOCK2									KIF2C
CTBP1	DNAJC5G	DOK4									DRAM1
CTDSPL	ZMYM2	DOK5									PLPP3
CTNNBIP1	LIFR	DPP4									ARSJ
CTSA	CEBPD	DPT									UNC5B
CTSK	HIST1H2BK	DPYSL2									STX2
CTU2	MTRF1L	DRAM1									STAG1
CUL4A	ZBTB39	DRP2									SLC19A2
CUTA	SLC22A23	DTL									PBRM1
CXCL12	EREG	DTNA									NCAPG
CXCL8	PROX2	DTX3L									ELMSAN1
CXCR1	LSAMP	DTX4									TNFRSF11B
CXCR4	ISY1-RAB43	DUSP10									SFRP2
CYB5R3	KANK4	DUSP16									HECTD2
CYBB	CCDC140	DUSP2									ARSG
CYP11B1	GLO1	DUSP4									ZNF407
CYP11B2	SIKE1	DUSP5									ZNF608
CYP17A1	XIAP	E2F3									ZC3H4
CYP19A1	CSRP3	EAF2									TRPS1
CYP1A1	PAPLN	EBF1									TRIM5
CYP1A2	ZNF664	EBF3									TCP11L2
CYP1B1	TMEM105	ECM2									SULF2
CYP21A2	NODAL	EDDM3A									SREBF2
CYP24A1	TNFSF15	EDN1									SFPQ
CYP26A1	PRR15	EDNRB									KMT5A
CYP27A1	APOH	EEF2									POLR1A
CYP27B1	TNPO1	EGLN1									PI4KA
CYP27C1	PTPRT	EGR1									NAPRT
CYP2B6	CSNK2A1	EHD1									MKI67
CYP2C18	ACAP2	EHF									MAP2K3
CYP2C19	ZNF490	EIF4A3									KIF15
CYP2C8	EDARADD	EIF4EBP1									KIAA1644
CYP2C9	FPR1	EIF5									FERMT2
CYP2J2	IMMP2L	ELFN1									DHCR7
CYP3A5	TRIM10	ELMSAN1									DDX58
CYP3A7	HORMAD2	ELN									CTNNAL1
CYP4A11	PTGDR2	ENDOD1									CREB3L1
CYP4B1	SLC27A4	ENO1									CDC42EP3
CYP4F3	TBCA	ENPP1									ATL2
CYP51A1	GPR180	ENPP4									ASPM
CYP7A1	ARL3	ENPP5									ADAM12
DAZ2	MICB	ENTPD1									FAM198B
DAZ4	PER2	ENTPD3									HMOX1
DBH	ALDOA	ENTPD4									NPAP1
DBNL	BCLAF3	EOLA2-DT									CDKN2C
DBX2	ENAH	EPAS1									CCDC113
DCAF12L2	RETSAT	EPC2									KIF14
DCK	RAB3C	EPGN									CCDC144A
DCTD	PEBP1	EPHX4									TBX15
DCUN1D2	TRMT5	EPSTI1									CHML
DCX	CYB561D1	ERCC6									CLCN6
DDB2	TMEM67	ERCC6-PGBD3									ABCA6
DDC	SLITRK4	ERVH-7									PNPT1
DDI1	GJB1	ERVK13-1									ALDH6A1
DDX19B	SNED1	ESCO2									TRAF1
DDX60L	MTMR7	ESR2									SEMA7A
DENND6B	FAM163A	ETV1									TSPAN2
DEPDC5	TMEM151A	EWSR1									GNA14
DERL3	ZNF585B	EXO1									LPAR3
DGKK	CD109	EXOC3L1									ATP6V1G3
DHFR	PDE3A	EXOC3L4									ATP1A3
DIO1	PIP5K1C	EXOC6									SLC1A4
DIO2	COLEC10	EXOSC6									WISP1
DIPK1A	MC2R	EZH2									SLC16A7
DISC1	GPR146	EZR									GULP1
DLD	SNAP25	F11R									AIMP2
DLGAP1	PDCD10	F2RL2									PCDH10
DMAC2L	CBX6	FAM102B									TLR3
DMD	PLCG1	FAM106A									SLC43A3
DNAJB12	TRAF7	FAM106B									ZNF326
DNAJC21	RPL13A	FAM111B									ZWILCH
DNASE1L1	NFATC3	FAM118A									INVS
DNM1	PSMB5	FAM120A									QPCT
DNM2	GPD1	FAM133B									P3H2
DPP10	CCNE1	FAM138C									NCAPH
DPYD	CDK2	FAM138D									C5orf46
DRD1	DICER1	FAM13B									SLC25A3
DRD5	CAV1	FAM163A									MAFB
DSP	KLF4	FAM167A									GPR26
DSTN	DAPK1	FAM173B									FRMPD4
DUSP13	PTEN	FAM182B									GBP4
DUSP15	CYP2C8	FAM185A									POLQ
DYRK3	TIMP3	FAM188B									GTF2H2
EBF3	ID2	FAM195A									GRAMD1B
ECHDC1	SCAF1	FAM198B									CENPI
EDA	NSF	FAM19A4									CCDC120
EDNRB	ARF6	FAM46B									PHLDA1
EGR2	MEX3C	FAM65C									TRAPPC3L
EIF2AK4	MTF1	FAM66A									MYBL2
ELN	ING1	FAM66B									ZKSCAN5
EML1	ZBTB8A	FAM66C									NEK7
ENAH	SPATS2	FANCA									TMCC3
EOLA2	EDC3	FANCD2									EPC2
EPHA8	SYS1	FANCD2									TRIP13
EPO	ZNF606	FANCI									CLOCK
EPOR	ADGRL1	FBLN2									PCDH9
EPSTI1	FLCN	FBXL3									CLDN11
ERBB3	SLC52A2	FBXO32									FLVCR1
ERBIN	IVNS1ABP	FBXO36									CBLB
ERCC3	OIP5	FBXO5									PPFIA4
ERCC6	CEP55	FBXO9									RNF128
ERCC6L2	TMEM100	FERMT2									MAP3K8
ERCC8	SLC39A10	FGF11									TMOD1
ERICH3	RPS6KB1	FGF7									CAPN3
ERLIN2	BFAR	FGFR1OP2									USP53
ERMN	NIN	FHL3									PCGF5
ERV3-1	STK40	FHOD3									SDE2
ESR1	ZRANB1	FIZ1									TMEM18
ETFA	ENPP4	FLJ45248									SAMD4A
ETFRF1	KLHL18	FLT1									ITPRIP
EVI2A	C20orf27	FLT3LG									NBPF12
EXOC6	KCNG3	FLVCR1									SCN9A
EXOC7	MAP3K7	FMO4									TMEM119
EXOSC3	CAAP1	FMOD									PITPNB
EXT1	ATG9A	FN3K									GMNC
EXT2	KIF5B	FNDC7									C5orf42
EYA1	SMAD7	FOSL2-AS1									TRIM14
F11	FAM171A1	FOXD4									CCDC15
F13A1	ZNRF3	FOXD4L6									HIST2H2AC
F5	CDC25A	FOXM1									FGFR1OP2
F7	SDCBP	FOXP1									TFAP2B
F8	LATS1	FRAS1									HELLS
F9	GATAD2A	FRMPD2									TGM2
FABP2	IGSF3	FRMPD4									GLT8D2
FAH	ABL2	FSBP									GFRA1
FAM102B	PRDM4	FSCN2									GPR19
FAM13C	GOPC	FSIP1									SERTAD4
FAM168B	HNRNPA2B1	FUCA1									GINS1
FAM171A1	RIMS3	FUS									CPNE2
FAM221B	UBN2	FUT11									KCNJ14
FAM227A	AVL9	FYB									TMEM38B
FAM47C	NDEL1	GABRE									TRPA1
FAM53A	SUN2	GADD45B									SKP2
FAM71F2	SALL1	GAGE10									NREP
FAM83B	ZNRF2	GALC									HIST1H4D
FANCA	DNAJB4	GALNT10									SKA3
FANCC	YTHDC1	GALNT11									NPC1
FARP1	N4BP1	GALNT15									LILRB4
FAS	ATP13A3	GANC									EZH2
FASLG	ZHX1	GARS1-DT									CRYBG3
FAT3	ZBTB34	GAS2L3									BZW2
FBLN2	INSIG1	GATA6									C1orf112
FBN1	SRSF1	GBP1									POLR2J
FBP1	IFT74	GBP2									ETV1
FBXO47	MIS18BP1	GBP3									ANLN
FBXW7	RIF1	GBP4									TTC27
FCGR1A	LARP4B	GCH1									BIRC3
FCGR2B	STAMBPL1	GDAP1									SNAPC1
FCGR3A	PHC3	GDF15									BTN3A1
FCGR3B	BCKDK	GEN1									CENPQ
FCRL6	C11orf58	GFRA1									CDH10
FCRLB	YAF2	GINS1									TNC
FECH	LAMP2	GINS2									FAM65C
FGA	FAM98A	GJA5									YTHDC2
FGF1	FMC1	GLIPR2									FAM120A
FGFR2	NUFIP2	GLIS3									PARP12
FGFR3	USP42	GLMP									CALCRL
FGFRL1	ARL4C	GLT8D2									MCM10
FGG	FURIN	GLYATL2									TMEM206
FH	FAM122B	GM2A									ROGDI
FIGNL2	SLC25A39	GMNC									IFI35
FKBP1A	TLE4	GNA14									ABCC9
FLG2	CDV3	GOLGA8A									WIPI1
FMO3	AEBP2	GOLGA8B									ASNS
FNIP1	YIF1B	GOLGA8T									HMMR
FOXP4	FAM122A	GPAT2									PANX2
FPR2	FAM89A	GPAT3									GSDMB
FRG2	HOXA3	GPR1									TEAD2
FRRS1	ITM2C	GPR183									NTN4
FSD2	SVIP	GPR19									NUAK1
FSHB	DMTF1	GPR26									ENO1
FSHR	HIST2H2BE	GPR65									TIPIN
FTL	HOXC10	GPRASP1									GTSE1
FUCA1	VEZT	GRAMD1B									CELSR1
FUT1	GLRX	GRHL3									CACNG4
FUT2	SIRT4	GRK4									SPAG5
FUT3	RECK	GRWD1									CTTNBP2
FUT6	ATP5G3	GSDMB									BRINP1
FXN	SLC6A9	GSTA1									SLC1A3
FXR1	PRKAR2A	GSTA3									CDC14A
FYB2	MYO5A	GTF2H1									PAFAH1B3
FYTTD1	AADAT	GTF2H2									RIMS1
GABRA1	PPP1R12C	GTF2H2C									NDC80
GABRA2	RPRD1B	GTF2IRD2									AP4E1
GABRA3	PDE4D	GTF2IRD2B									FYB
GABRA4	ABCF2	GTF3A									DLG3
GABRA5	ANKFY1	GTF3C2-AS2									COL16A1
GABRA6	GABARAPL1	GTSCR1									CEACAM6
GABRB1	AP2A1	GTSE1									ADAMTS2
GABRB2	PPP6R3	GULP1									TPX2
GABRB3	G3BP2	GVQW1									TGDS
GABRG2	SAV1	GYPE									FLT3LG
GAD1	PPP1R11	HAPLN1									PUS7
GAD2	RAB1B	HBG2									SLC7A8
GALC	KPNA1	HCFC2									OSGEP
GALE	SLC35B2	HECTD2									WDR76
GALK2	SMARCE1	HELLS									CDC6
GALNS	CYB561A3	HELZ2									SMIM24
GALT	CARD10	HERC6									HIVEP1
GAMT	PLPBP	HES1									GADD45B
GART	TMCC1	HES3									MCM5
GATA3	CLIP1	HHIPL2									RASD2
GBA	SNX16	HIP1									SLC25A17
GBE1	CUL4A	HIST1H1B									PLEK2
GCDH	ATG14	HIST1H2AE									PCK2
GCH1	DYRK2	HIST1H2BC									ARFGAP1
GCK	ZNF622	HIST1H2BD									PAK7
GDF5	PIP4P1	HIST1H2BE									OXT
GDF6	RNMT	HIST1H2BM									ASIP
GDNF	MTHFR	HIST1H2BN									WFDC2
GEMIN2	CDK17	HIST1H3B									APMAP
GEMIN7	PRKAB2	HIST1H3F									SRPX
GGCX	POLD3	HIST1H3G									PBDC1
GHR	RIC1	HIST1H3I									ACP5
GIPR	ITGA2	HIST1H4C									PLA2G15
GJA1	XPO7	HIST1H4D									CCP110
GJB3	KCNC4	HIST1H4J									PDGFRL
GK	RUNX1T1	HIST1H4K									SPAG1
GLB1	TNRC6B	HIST2H2AB									MCM4
GLDC	UBE2Q1	HIST2H2AC									ICAM5
GLE1	HELZ	HIST2H3A									PTN
GLI3	PLSCR4	HIST2H3C									SH3GL2
GLRB	PLAG1	HIVEP1									PDLIM1
GLT8D1	CPEB2	HKDC1									ATRNL1
GLYATL3	NUP50	HLA-DPB1									ACTA2
GM2A	WNT3A	HLA-DRA									PITX3
GMPR2	GGA3	HMMR									ANKRD26
GNAS	PAG1	HMOX1									DKK1
GNAT1	CCT3	HMSD									SLC16A6
GNRHR	JAKMIP2	HN1L									NEIL3
GOLGA6L1	AXIN2	HNRNPA1L2									SLC15A3
GOLGA7	ASH1L	HNRNPC									NDUFS8
GOLGA7B	TLK1	HNRNPM									DUSP16
GOSR1	DESI1	HNRNPR									COL12A1
GOSR2	FGF2	HNRNPU									ULBP1
GP1BA	PAGR1	HOMER1									FBXO5
GP2	DIEXF	HOXA11									TTK
GP9	RAD51	HOXB7									KIF20A
GPATCH8	IFNGR2	HOXD12									HSPA9
GPD2	HOXD13	HS1BP3-IT1									PFDN1
GPI	MAP4	HSPA1A									HES1
GPM6B	EXD2	HSPA1B									CYB561D2
GPNMB	RAB23	HSPA6									PODXL2
GPR139	TWNK	HSPA9									KDM3A
GPR179	GNB1	HSPB3									TAF1B
GPRASP2	SLC35A4	HSPB6									DARS
GPX1	FEM1C	HSPB7									PLA2G4A
GPX8	MED13	HTR1F									CTH
GRAMD2A	SF3A1	HTR2B									CD58
GRB10	CALU	ICAM5									ZP4
GRIA1	BCL2	ICK									GBP3
GRIA2	OSBPL3	ID4									NEK2
GRIA3	MLLT6	IFFO2									CENPF
GRIA4	EPC1	IFI30									ZNF430
GRIK1	CAMSAP1	IFI35									OGFRL1
GRIK3	GTPBP1	IFI44									IFIT2
GRIN1	CNNM2	IFI44L									UTP20
GRIN2A	CDADC1	IFIH1									CRISPLD1
GRIN2B	RSL1D1	IFIT1									PYROXD1
GRIN2C	ALG2	IFIT2									CSTA
GRIN2D	ARL8A	IFIT3									GTF3A
GRINA	SF3A3	IFIT5									GLIPR2
GRK6	SOWAHC	IFNB1									CIT
GRM3	CYP26B1	IFT46									CENPK
GRM4	PNPLA6	IFT88									NR4A1
GRM5	CPSF7	IGDCC4									CHPF
GRM6	UBE2R2	IGFBP4									NCOA5
GRM7	CKAP5	IGFBP5									SRSF6
GRM8	ZFHX3	IGHA1									NUP153
GRP	DNAJC9	IGHA2									DOK4
GSN	CAMKK2	IGHG1									PLGLB2
GSR	RNF144B	IGHM									YEATS4
GSTM2	EFNB2	IGHV1-18									TNFRSF19
GSTM3	CA12	IGHV1-45									DGCR8
GSTM4	RFK	IGHV1-46									RAC2
GTDC1	FKBP1A	IGHV2-70									CHAC1
GTF2IRD2B	TMEM43	IGHV3-13									LOXL1
GUCY1A1	GNS	IGK									AJUBA
GUCY1A2	IPPK	IGKJ3									SGOL1
GUCY1B1	GOLT1B	IGKV1-12									BST2
GUCY2D	NUMB	IGKV1D-12									KLHDC7B
H3-5	SPRED1	IGLJ2									UCK1
HACD4	TFAP2A	IGLV3-27									C16orf13
HADHA	PTPN3	IL13RA2									KHDRBS3
HAUS8	RNF217	IL17RB									TRIM21
HCST	SETD1B	IL1B									VSTM2L
HDGFL2	HAUS3	IL24									RFC3
HERPUD1	STK38	IL2RA									BEX1
HES5	SLC9A6	IL32									PTPN22
HEXA	TMEM255A	IL36G									NT5E
HFE	MYO5B	INA									EGLN1
HGF	EN2	INHBB									ABCB10
HK1	SH3BP5	INMT									APPL2
HK2	STK33	INMT-FAM188B									LMO7
HLCS	NAA15	INO80D									MYO1G
HMBS	CDCA4	INTS7									IL36G
HMCES	MIB1	INVS									NIPSNAP3A
HMGCL	PAQR3	IQCD									RIPK1
HMGCR	C2orf42	IRF2BP2									DDX60
HMGXB4	C1orf21	IRG1									ALKBH8
HNF1B	TBC1D12	IRS1									NUSAP1
HNF4A	CFAP45	IRX4									CASC5
HNRNPA1L2	USP15	ISG15									SMAD6
HNRNPD	MTMR4	ISL2									KIF11
HOXA13	E2F7	ITGB1BP2									KIF20B
HOXD13	CDC37L1	ITGB3									TET1
HPGD	UBFD1	ITGB3BP									HERC6
HPRT1	EXOC5	ITIH4									FRAS1
HPS1	TPD52	ITPRIP									ANXA3
HRH1	ZYX	JAG1									PPA2
HRNR	SPATS2L	JAKMIP2									CENPE
HSD11B2	CAPZA2	JAM2									VAMP1
HSD17B3	C16orf72	JARID2									AMIGO2
HSD17B4	SYNJ1	JMJD8									LGR5
HSD3B1	GCC1	KANK2									NEDD1
HSD3B2	PHF19	KAZN									GAS2L3
HTN3	PDK4	KCCAT198									TCHP
HTR1A	VPS4A	KCCAT211									NOVA1
HTR1B	KIF5A	KCNJ14									C14orf37
HTR1D	FBXW7	KCNJ4									TICRR
HTR1E	AGFG1	KCNJ8									ST8SIA2
HTR1F	CDK6	KCNMB3									CDR2
HTR2A	YWHAH	KCNN1									TOM1L1
HTR2B	PPP6C	KCNT2									CBLC
HTR2C	TK1	KCTD11									PLK4
HTR3A	RPN1	KCTD12									CREG1
HTR4	POMGNT1	KCTD16									DPT
HTR6	MYB	KDM3A									NUF2
HTR7	SNCG	KHDRBS3									DTL
HYKK	OPRM1	KIAA1324L									ARHGAP26
IAPP	PLEKHA1	KIAA1456									CXCL14
IBA57	ZDHHC16	KIAA1524									TBC1D32
ICAM1	TARBP2	KIAA1644									CHST7
IDNK	MTFR1L	KIF11									ITGB1BP2
IDS	FCF1	KIF14									ACRC
IFIT1B	ARIH1	KIF15									NXF3
IFNA2	SNTB2	KIF20A									INA
IFNAR1	UBR3	KIF20B									ENDOD1
IFNG	B3GNT2	KIF21A									TMEM25
IFNGR1	ACTR2	KIF23-AS1									MMP3
IFRD1	SLAIN2	KIF2C									MKX
IGF1	PLEKHF2	KIFC1									FAM173B
IGF1R	OGT	KIR2DL1									UPF2
IGF2	FGFRL1	KIR2DL3									WWC2
IGF2BP2	SLC30A7	KIT									CENPU
IGF2R	PAFAH1B2	KLC1									BEND6
IGFBP1	HIC2	KLHDC7B									POU4F1
IGFBP2	CAB39	KMT5A									HOMER1
IGFBP3	FZD6	KNTC1									XRCC4
IGFBP5	ZNF449	KPNA2									CENPH
IGFBPL1	CDC42SE2	KRCC1									NR4A2
IGFL4	NUCKS1	KRT1									SLC25A27
IGIP	PPP2R5C	KRT34									SEMA3D
IGSF3	FAM103A1	KRT7									AK5
IL10	SLCO3A1	KRT73									ABI3BP
IL10RB	MTMR3	KRTAP10-7									TNIK
IL12A	RAB10	KRTAP1-1									LY96
IL13RA2	PIK3R1	KRTAP20-1									PIEZO2
IL15	VCAN	KRTAP24-1									FBXO32
IL17REL	ALDH3B1	KRTAP4-12									SASS6
IL1A	EFTUD2	KRTAP5-11									AFAP1L1
IL1B	IDH3A	KRTAP9-9									NLRP14
IL1R1	DOCK11	LAMA1									C1R
IL1RN	ZBTB38	LAMA4									MEGF6
IL2	TBPL1	LCE1C									GBP2
IL2RA	STX6	LCE2A									IL24
IL2RB	RNF168	LEFTY1									INHBB
IL2RG	REL	LENG9									KIAA1524
IL3	RAD21	LGALS9									CADPS
IL31	MT1E	LGR5									PTX3
IL32	JOSD1	LILRB2									PRSS12
IL4R	GOLGA8B	LILRB4									EBF1
IL5RA	MPLKIP	LIMCH1									MB21D1
IL6	SEMA6A	LIMS1									TMEM74
IL6R	CD180	LIMS3									DIRAS2
IL7	RPSAP58	LIMS3L									CLDN3
IMPDH1	ORC4	LIPN									ZNF367
INPP5J	ODF2L	LMO7									CRYL1
INSR	DNAJA1	LMO7DN									AMN
IP6K1	L2HGDH	LMO7DN-IT1									NUDT13
IP6K2	SREK1	LOC100130964									PPFIBP2
IRAK1BP1	RBBP6	LONP2									SEC11C
IRGQ	CSNK1G3	LOXL1									ANPEP
ITGA11	ATG12	LPAR3									SCG5
ITGA4	RCC1	LRCH3									PRRX2
ITGA6	MRPL51	LRIG3									TUBA1A
ITGAM	PRR14L	LRP8									SRR
ITGAX	PPIG	LRRC26									KRT1
ITGB3	PDZD8	LRRC3C									ANGPTL4
ITGB6	KIF23	LRRK2									TRANK1
ITIH5	GPCPD1	LRTOMT									ENTPD3
ITM2C	ELK4	LTA									SCARA3
ITSN1	DHX33	LTBP1									PBK
JAG1	ZNF273	LTV1									KCNJ4
JAK3	MCM7	LUZP2									UBTD2
JMJD8	TRIQK	LY96									PARM1
JPT1	PPP2CA	MAFB									THBS3
KATNAL1	PAWR	MAFF									CXCL10
KCNA1	AGO2	MAGEA10									HSPB3
KCNE1	TRIM35	MAGEA5									MRPL1
KCNH2	NNT	MALT1									GPR183
KCNJ1	SLC2A3	MANEAL									ZEB2
KCNJ11	PPIL1	MAP2K3									CKAP2L
KCNJ2	PER1	MAP3K2									NLGN1
KCNJ5	MYBPC1	MAP3K8									FOXD4
KCNQ1	EI24	MAP7D2									RNF150
KCTD11	MPDU1	MAPKAPK5									CD14
KDM1A	ENPP2	MASTL									CHST11
KDM2B	DST	MAT2A									VAT1L
KEL	FOXC1	MB21D1									KRCC1
KHK	BAZ2A	MBOAT1									MTBP
KIAA0930	GSG1	MCEE									MALT1
KIT	LRIF1	MCM10									FAM195A
KITLG	TMEM170A	MCM4									NOC3L
KLHL31	CCDC83	MCM5									PARP14
KLHL5	LIN7C	MCTP1									CSPG4
KLK2	DECR1	MEF2A									HSPB7
KNG1	PURB	MEF2C									CNP
KNOP1	PNISR	MEGF6									EXO1
KRIT1	NFIA	MELK									CCNE2
KRT10	HCFC2	MET									PPP2R2D
KRT12	EML4	METTL21A									ZNF683
KRT14	EIF1AX	MEX3D									BOK
KRT2	AMOT	MFAP3									BASP1
KRT5	HDDC2	MFAP4									TYMS
KRT9	ENTPD1	MFAP5									ANKLE2
KRTAP5-2	FAM229B	MGAM									MYOZ1
KRTAP5-6	ZNF100	MGAM2									ZNF518A
KRTAP5-7	DMPK	MICA									UBE2N
L1CAM	SSU72	MISP3									SLITRK1
L3MBTL3	DNAJC10	MKI67									LMO7DN
LAMA3	ZBTB10	MKL1									MRGPRX3
LAMB3	YRDC	MKX									NRIP1
LAMTOR4	YIPF6	MME									HIST1H2BC
LCLAT1	UBE2B	MMP1									ANKRD30B
LDLR	TM7SF3	MMP16									MEX3D
LDLRAD1	TJP1	MMP3									RTKN2
LDLRAD2	TBRG1	MOCOS									BGN
LDLRAD4	TAF13	MORC3									EPGN
LEKR1	RRAGC	MOV10L1									PLCB1
LEMD1	RACGAP1	MOXD1									NDN
LEP	OTUD7B	MRGPRX3									KCTD16
LEPR	LUC7L	MRPL1									HIST2H2AB
LHCGR	DUSP14	MRPL45									MAP7D2
LHX8	ARGLU1	MRPS6									KNTC1
LHX9	AGO3	MSR1									CDCA2
LIG1	TWF1	MSTO1									PRR16
LIN28B	CDK1	MT1X									CDK10
LINGO4	ZNF680	MTBP									PARPBP
LIPA	SLC28A1	MTHFD2									C11orf87
LMBRD2	DEPDC1B	MTRNR2L10									GPAT2
LMO3	CCNT1	MTSS1L									ANKRD37
LORICRIN	TGFBR3	MUC1									ZNF75D
LPL	POLDIP2	MX1									NAP1L2
LRIF1	LBR	MX2									PRG2
LRRC18	GNG12	MYBL1									FSCN2
LRRC38	CRKL	MYBL2									MT1X
LRRC55	CPEB3	MYH8									TCEA1
LRRC73	PPP1R16B	MYL10									ARHGAP11B
LRSAM1	TTLL5	MYO1G									DNER
LTA	HPRT1	MYOCD									ZNF559
LTA4H	NUS1	MYOZ1									FAM111B
LTBP1	C9orf62	N4BP1									TDRD7
LTBP2	NACC2	N4BP2									S100A4
LURAP1	GPRC5A	NAALADL1									SPANXD
LUZP2	TULP4	NABP1									MKL1
LYST	BTLA	NAIP									ANKRD36B
LYZ	FAM9C	NAMA									HIST1H4J
MAGEA10	KDELR1	NAP1L2									KANK2
MAGEA11	FAM49A	NAPRT									RAD54B
MAGED1	GLP2R	NAV1									TTC30A
MANBAL	RPS24	NAV2									ENPP1
MAOA	CKMT1A	NBPF1									SERPINB2
MAOB	ZCCHC14	NBPF12									DPP4
MAPKAP1	ADORA3	NCAPG									SERPINB13
MARCHF2	CYSLTR2	NCAPG2									ZNF334
MARCHF8	SYNRG	NCAPH									UCKL1
MAT1A	SERPINB5	NCEH1									ZNF480
MBL2	MEF2D	NCOA5									BAZ1A
MC2R	SFRP4	NCOA7									PAX9
MCCD1	OLFM4	NDC80									ZNF358
MCTP1	PIEZO1	NDN									DFNB59
MED8	MYCN	NDUFS1									PSG5
MEFV	ADAM10	NDUFS8									VIT
MEIS3	RUNX2	NEAT1									SAMD9
MEN1	DVL1	NEDD1									EXOC3L4
MET	BNIP3	NEDD9									SMN2
METTL21C	CACNA1C	NEFM									HN1L
MFAP3L	C16orf58	NEIL3									ATP10A
MGLL	GNAI3	NEK2									GANC
MGP	LASP1	NEK7									IFI30
MID1	NACC1	NEMP1									NBPF1
MITF	NRBP1	NEMP2									TRIM16
MLH1	PEA15	NETO1									TIGD1
MME	XPC	NFIB									EXOSC6
MMUT	ZNF623	NFYB									NOL7
MOG	MDM4	NIPA1									HIST1H2BN
MPZ	ZNF284	NIPSNAP3A									KIFC1
MS4A2	ATXN7L3B	NLGN1									HLA-DPB1
MSH2	MAZ	NLGN4Y									MRPS6
MSL1	IER5	NLRP14									GSTA1
MTFP1	CCND2	NMI									CFB
MTM1	CARM1	NOC3L									UBAP1L
MTR	TET3	NOL7									MGAM
MTTP	ARL5B	NOL9									ERCC6-PGBD3
MTUS1	BTF3L4	NOVA1									HOXB7
MTX2	RPRD2	NOX4									HIST1H3G
MTX3	ZFP91	NOX5									HIST1H3I
MUC21	PTMA	NPAP1									ARHGAP23
MVB12B	ATP6V1F	NPC1									TAS2R14
MVK	RAB6B	NPHP1									MRPL45
MXI1	OCA2	NPIPB11									CNTN1
MXRA7	ZNF491	NPIPB3									IFT88
MYBPC3	MYH14	NPIPB4									NOX4
MYH7	TJP3	NPIPB5									CHIC2
MYL2	FKBP5	NR2C2AP									IFIH1
MYL4	SORCS2	NR2F2									GBP1
MYLK4	ZNF467	NR4A1									AVPI1
MYO5A	HOXC4	NR4A2									EHF
NAA30	PLEKHG2	NR4A3									ABHD10
NAGA	PRR12	NRAS									EAF2
NAGLU	HLA-A	NRCAM									FSIP1
NAT1	ZNF134	NREP									FAM167A
NCAM1	PPARA	NRIP1									PDE1C
NCCRP1	SLC29A1	NSD1									FGF11
NCF4	POLR2J3	NT5E									KCNT2
NCK2	TBC1D25	NTN4									TMEM133
NCMAP	TTLL9	NTNG1									SYNE3
NDP	TMEM254	NUAK1									CCDC84
NDUFV3	SAMD10	NUDT13									BLID
NEU1	TTF2	NUF2									HIST1H2BM
NEURL4	TMEM63A	NUP153
NEXMIF	ZNF460	NUSAP1
NF1	LRP10	NXF3
NF2	REG4	OAS1
NFASC	NOL10	OAS2
NFKBIZ	UPK3BL1	OAS3
NFU1	KLHL25	OGFRL1
NHLRC3	KCTD2	OLFML1
NIPA2	NLGN2	OLFML2A
NLE1	PCSK9	OR10H5
NME1	VPS37C	OR11H2
NOMO3	HHIP	OR1E1
NOS1	IGFBP4	OR1E2
NOTCH3	RNF157	OR2J3
NPHP1	UBE2S	OR2T35
NPR1	ACTR3B	OR3A1
NPR3	F2RL3	OR4D11
NPY	GCDH	OR4D9
NPY1R	ZNF740	OR5B2
NPY2R	UBE2V1	OR5B3
NQO1	TP53	OR6C4
NQO2	TNPO2	OR7G2
NR0B1	TMEM189-UBE2V1	OSGEP
NR3C1	TMEM189	OSGIN2
NR3C2	SMG1	OSR2
NRARP	SLC7A5	OXT
NRG3	SCD	P3H2
NT5C1B	RARA	PAFAH1B3
NT5C3A	PSMF1	PAK7
NTRK2	PSME3	PANX2
NTRK3	PKM	PAPPA
NUGGC	NOVA2	PARM1
NUMB	SNU13	PARP12
NUP58	NFIC	PARP14
NWD1	MTSS1L	PARP9
OCA2	MAVS	PARPBP
OCIAD2	KIAA0895L	PAWR
OCRL	KHSRP	PAX2
ODF2L	HDLBP	PAX3
OLA1	GATAD2B	PAX9
OPCML	EPHB2	PBDC1
OPN1MW	EMP1	PBK
OPRD1	CTDSP2	PBRM1
OPRK1	CANX	PCDH10
OPRL1	BCL9L	PCDH10-DT
OPRM1	TRAF6	PCDH9
OPTN	CHRDL1	PCDHB7
OR13A1	NAV2	PCGF5
OR9Q1	CASKIN1	PCK2
OSBPL8	SUMO1	PDE10A
OXCT1	AIP	PDE1C
OXTR	GATA6	PDGFRL
P4HA1	ZNF710	PDK1
P4HB	RAB7A	PDK4
PABPC1L2A	ZNF70	PDLIM1
PAFAH1B1	SHISA6	PEAR1
PAFAH2	GP5	PEX12
PAGE5	ZNF619	PFDN1
PAH	GLYR1	PFKFB3
PALM2AKAP2	MGAT5B	PGBD3
PAM	PARP11	PHGDH
PARP3	DPF1	PHLDA1
PARVB	TSPYL4	PHLPP2
PAX2	C10orf55	PHYKPL
PAX3	NCOR2	PI4KA
PAX6	C20orf96	PIEZO2
PC	CDK14	PITPNB
PCBD1	CLSTN1	PITPNC1
PCCA	FBXO44	PITX3
PCCB	GPR107	PKI55
PCGF6	MAT1A	PLA2G15
PCSK1	DNLZ	PLA2G4A
PDE1A	CD3E	PLAUR
PDE1B	HAND2	PLCB1
PDE3A	ASTN2	PLEK2
PDE3B	FBXO40	PLEKHA2
PDE4C	STARD3	PLEKHG2
PDE4DIP	PPFIA3	PLGLB2
PDE6A	ATP2A3	PLK4
PDE6B	FN3K	PLPP3
PDE9A	ADD2	PLSCR1
PDHA1	KCNA5	PLXDC2
PDHB	HOXB5	PM20D2
PDLIM5	YAE1D1	PMFBP1
PDPN	CCL22	PNPLA3
PDX1	AQP2	PNPT1
PECAM1	ZBTB7B	PODN
PEPD	PHF12	PODXL2
PEX1	PDE4A	POLQ
PEX12	MKNK2	POLR1A
PEX2	KIAA0513	POLR2J
PEX5	HAP1	POLR3B
PFKL	EPB41L1	POTEC
PFKM	CNOT6L	POU4F1
PGK1	ATG13	PPA2
PGR	ARHGAP31	PPFIA4
PHETA2	AKAP11	PPFIBP2
PHEX	TAGLN	PPIF
PHF19	DYRK1B	PPP1R13L
PHKB	CSNK1G2	PPP2R2D
PHKG2	PLCG2	PPP4R1
PICALM	LONRF3	PRAMEF20
PIK3R6	GIGYF1	PRDM7
PITX2	POLR2F	PRG2
PIWIL3	TUBB2A	PRIM1
PKD1	STMN1	PRODH
PKD2	PARVG	PROS1
PKP1	TMEM167A	PRR11
PKP2	NRF1	PRR16
PKP4	CPM	PRRX2
PLA2G5	UBL4A	PRSS12
PLA2G6	WBP2	PSAT1
PLA2R1	VSTM5	PSAT1
PLAC9	ZBTB49	PSG2
PLAT	PODXL	PSG4
PLCB4	EDA2R	PSG5
PLCXD3	RTN3	PSG9
PLEC	SESN3	PTGIS
PLEKHA1	TRIM67	PTN
PLEKHG7	LRRC3C	PTPN2
PLG	GPR173	PTPN22
PLIN5	SLC27A1	PTPRN
PLOD1	ARPC3	PTPRQ
PLOD2	DENND4B	PTX3
PLP1	HES6	PUS7
PLPPR5	CLDND1	PXDC1
PM20D2	KCNQ5	PXMP2
PMM2	CD40LG	PYCRL
PMP22	SRCIN1	PYROXD1
PMS2	ATIC	QPCT
PNLIPRP3	MRM3	QPCTL
PNP	HBS1L	RAB44
POLR1F	MLLT1	RAC2
POMC	SRCAP	RAD54B
PON1	SYT15	RASA4
PON2	CD200R1	RASA4B
PON3	ING5	RASD2
POR	STK35	RASGRP1
POU3F4	SLC2A8	RASSF8
PPARA	SOWAHA	RASSF9
PPDPFL	PTGS1	RBMS3
PPIC	MON1B	RBMX
PPP1R27	ADGRF2	RBMXL2
PPP2CB	ANKRD52	RCAN1
PPP3CA	AP2M1	RCC2
PPP3R1	ARHGAP39	REEP6
PRDM2	ASNA1	RET
PRIM1	BICDL1	RFC3
PRIM2	CAMTA2	RGS7
PRL	CAPN1	RGS7BP
PRLR	CBX2	RHBDL2
PRNP	COL1A1	RHOB
PROS1	DCXR	RHOJ
PRPH2	DMTN	RIF1
PRR13	DOT1L	RIMS1
PRR23B	E2F4	RIMS2
PRRG1	ELFN2	RIMS4
PRRG2	FAM83H	RIPK1
PRSS37	FGFR1	RMND5A
PRY2	GABRQ	RNF128
PSEN1	GTF3C1	RNF144B
PSRC1	H1F0	RNF150
PTAFR	HIGD2A	RNF157
PTCH1	HLA-C	RNF212
PTCHD4	HPCAL1	ROGDI
PTEN	INTS3	RPL3L
PTER	IP6K1	RPP40
PTGDR	KRT80	RPS6KA6
PTGER2	MINOS1-NBL1	RRAGD
PTGER4	MLEC	RRM1
PTGFR	MLF2	RRM2
PTGIR	NBL1	RTKN2
PTGIS	NCLN	RTN1
PTGS1	NFE2L1	RTP4
PTGS2	NKD1	RUNX1T1
PTH	NPTXR	S100A10
PTH1R	NR1H2	S100A3
PTRH1	NTSR1	S100A4
PTS	PEX26	S1PR1
PUS1	PLXNA1	SAMD4A
QDPR	PNPLA2	SAMD5
QSOX1	PPP1R13L	SAMD9
RAB11FIP1	PPP1R9B	SAMD9L
RAB19	PPP2R2A	SASS6
RAB37	PTMS	SAT1
RABL2B	REPIN1	SCARA3
RAG1	RNF187	SCG5
RAP1A	RNF40	SCGB1D4
RAP1B	S100A16	SCIN
RARA	SEC16A	SCN2A
RARB	SENP2	SCN9A
RB1	SFN	SDC2
RBMS3	SFT2D2	SDE2
RBMY1D	SH3BP1	SDS
RBMY1E	SLC9A3R1	SEC11C
RBPMS	SNX11	SEH1L
RCHY1	SPATA2	SEMA3D
RECQL5	SPEF1	SEMA7A
REEP3	SPRY4	SEPTIN11
REG3G	STX1A	SERAC1
RFPL4B	TGFBR3L	SERPINB10
RFX2	TMEM246	SERPINB13
RFX5	TMEM51	SERPINB2
RFXAP	TRAPPC10	SERPINB7
RGMB	TRIR	SERPINB8
RGR	TUBB	SERPINF1
RGS10	UBE2D3	SERTAD4
RHAG	UBR4	SFPQ
RHEX	UNC93B1	SFRP2
RHO	BMP8A	SGOL1
RLBP1	ERGIC1	SH3GL2
RNASE13	MORC4	SHB
RNASEK	PHB2	SHCBP1
RNF187	PPIA	SHPK
ROPN1B	SERPINA1	SIAH1
RORC	TMEM184B	SIK1
RPE65	ADCY5	SIK2
RPGR	PRNP	SKA3
RPL22	S1PR1	SKIL
RPL23A	TACSTD2	SKP2
RPL27A	NR3C1	SLC15A3
RPL28	SOD2	SLC16A14
RPL29	ZNF682	SLC16A6
RPL32	WDR12	SLC16A7
RPL34	CDNF	SLC16A9
RPL37	COX20	SLC17A9
RPL39	ART4	SLC19A2
RPL9	SGPL1	SLC1A3
RPS3	BIK	SLC1A4
RPS6KA1	MTFP1	SLC20A1
RPS6KA2	BGLAP	SLC22A23
RPS6KA4	FRZB	SLC25A17
RREB1	MAP2K7	SLC25A27
RS1	ITGA9	SLC25A3
RSPH4A	CKAP4	SLC2A7
RTL4	H6PD	SLC38A1
RTP2	SLC38A2	SLC38A4
RUNX1	FAM83G	SLC43A3
RWDD1	CACNA2D3	SLC5A3
RYK	LHFPL3	SLC6A17
RYR1	FITM2	SLC6A9
SAMD13	C6orf120	SLC7A10
SATL1	HIST1H2AG	SLC7A11
SAXO2	KCTD15	SLC7A5
SCN4A	KCNMB1	SLC7A8
SCN5A	ESYT2	SLCO3A1
SCNN1B	ZNF425	SLFN12
SCP2	OPHN1	SLITRK1
SDC1	SPANXN5	SMAD4
SDCBP	SPANXN1	SMAD6
SEC61G	MGAT5	SMC4
SEH1L	CMKLR1	SMG1
SELE	OR6A2	SMIM24
SELL	ITPRIPL1	SMN1
SEMA3B	DENND6A	SMN2
SEPTIN2	TIAF1	SNAP25
SEPTIN5	MYO18A	SNAPC1
SEPTIN7	PLAGL2	SND1-IT1
SERP2	ACACA	SNORA17A
SERPINA1	P2RY6	SNRPN
SERPINA5	RNF165	SP100
SERPINA7	ATAD2B	SP110
SERPIND1	CDC40	SPAG1
SERPINE1	E2F6	SPAG5
SERPINF2	FBRS	SPANXC
SERPINI2	LHFPL2	SPANXD
SF3B1	BCL10	SPATA22
SFR1	CYCS	SPATA31C2
SFTPB	ZNF784	SPATA5
SGCB	CNNM4	SPDYE11
SGCD	TMEM126B	SPDYE17
SGCG	MCC	SPDYE3
SGO1	TNFAIP2	SPDYE5
SH3BGR	GPS1	SPEN
SH3D19	GSR	SPESP1
SHE	NRL	SRBD1
SHH	SMOC1	SRD5A1
SHISA2	FBXL19	SREBF2
SHOX	NOM1	SRPX
SIAH1	PLGRKT	SRPX2
SLC10A2	KCNN1	SRR
SLC11A1	APOBEC3D	SRSF1
SLC11A2	SNRPD3	SRSF6
SLC12A1	WAPL	SSTR3
SLC12A3	KIAA1549	SSX8
SLC13A3	GID8	ST6GALNAC5
SLC25A20	AKIRIN1	ST8SIA2
SLC25A25	CNKSR3	STAG1
SLC25A30	DNAJC28	STAT4
SLC25A53	SAMD5	STEAP2
SLC26A2	CRK	STEAP3
SLC26A4	F2	STIL
SLC2A2	MED12L	STK26
SLC30A2	DGKE	STK38
SLC35D3	GRWD1	STX2
SLC35E4	MRPS14	STX3
SLC3A1	AGMAT	STXBP5-AS1
SLC45A2	NRIP3	SULF1
SLC4A1	JAKMIP3	SULF2
SLC5A1	TMEM109	SULT1A1
SLC5A5	VSIG10	SUN2
SLC5A9	MAFK	SVBP
SLC6A17	C21orf62	SYDE2
SLC6A19	MAPKBP1	SYNE3
SLC7A2	SPATA21	SYNJ2
SLC9A4	TTC4	SYNPO
SLTM	DZIP1L	SYNPO2
SLX4IP	SLC25A45	TADA2A
SMAD1	ZNF566	TAF1B
SMAD2	CXorf38	TAS2R10
SMAD5	POFUT1	TAS2R14
SMARCB1	NXPE2	TAS2R40
SMARCD3	XRCC2	TAS2R50
SMC4	PDE4C	TBC1D32
SMCO3	CWF19L1	TBCE
SMIM29	PACS1	TBX15
SMN1	KCNK6	TBX18
SMPD1	RAB11FIP1	TCEA1
SMPDL3B	FAM212B	TCEAL7
SNCA	FADS1	TCHP
SNCB	ETF1	TCP10
SNU13	A2ML1	TCP11L2
SNX30	FAM177A1	TDRD1
SOD1	ZNF487	TDRD7
SOD2	RPL34	TDRKH
SOGA3	MRPL36	TEAD2
SOHLH1	MSANTD3	TENM2
SORCS1	ZNF829	TENM4
SOX9	C6orf132	TES
SP5	RNF14	TET1
SPANXN5	APCDD1	TET2
SPDYA	MYO1F	TET3
SPDYE3	LRRC8B	TFAP2B
SPIN2B	SOX7	TGDS
SPIN3	TMOD2	TGFB1
SPIN4	SUGT1	TGFBR3L
SPOP	NYAP2	TGM2
SPOPL	NKAP	THBD
SPP1	CRCP	THBS3
SPRN	IFNAR1	THEMIS
SPRTN	KLHL7	THNSL2
SPTB	POLR3K	TICRR
SRD5A2	IFNE	TIGD1
SREBF1	ZBTB20	TIMELESS
SRRD	ZNF207	TIPIN
SS18	ZNF99	TK2
SSBP3	KRT74	TLE4
ST8SIA6	ERAP2	TLR3
STAR	WIPF3	TLR4
STATH	NFKBID	TM4SF1
STEAP3	ZNF286A	TM7SF3
STK11	HES2	TMCC2
STK16	PCDH11X	TMCC3
STRADA	ZNF446	TMEM119
STS	CMBL	TMEM133
STUM	BBS5	TMEM150C
STX16	TRIM65	TMEM18
SUMO1	SLC10A7	TMEM206
SUMO2	KLB	TMEM220
SUMO4	CCDC134	TMEM237
SUPT20H	RTN2	TMEM25
TAFA4	ZNF516	TMEM38B
TAGLN	ZKSCAN4	TMEM74
TAP1	ZKSCAN1	TMOD1
TAP2	ZBTB16	TMPO
TAT	TRIM66	TMSB15A
TBC1D3C	SRGAP1	TMTC1
TBX5	SLC4A1	TNC
TCEAL1	SERPINC1	TNFRSF11B
TCEAL3	RNF115	TNFRSF19
TCEAL4	PCDH11Y	TNFRSF21
TCEAL5	NDST1	TNFSF18
TCEAL6	TLNRD1	TNIK
TCEAL8	LSM10	TNS3
TCEAL9	IKZF2	TOM1L1
TCHHL1	DIAPH1	TOP2A
TCN2	CSRP1	TPCN1
TCOF1	CISD3	TPCN2
TCP1	CCDC171	TPD52L1
TDP1	BRD4	TPTE2
TDRD6	EPHX2	TPTEP2-CSNK1E
TECRL	ATM	TPX2
TEK	CCRL2	TRAF1
TEX11	CXorf56	TRAF5
TFG	HINT1	TRAJ1
TGFBI	GALM	TRAJ17
THAP7	C3	TRAJ37
THBD	SCRG1	TRAJ41
THEMIS	RNF170	TRAJ57
THOC5	CDC42BPG	TRANK1
THPO	C17orf75	TRAPPC3L
THRB	BHLHE22	TRBJ2-2
TIAM2	ABLIM1	TRBV10-2
TIMM50	FAM120AOS	TRBV20-1
TIMP3	QRSL1	TRBV23OR9-2
TM6SF2	ZNF554	TRBV5-1
TMEM198	ZNF431	TREM1
TMEM200B	PBOV1	TRGC2
TMEM201	VSIG1	TRIM14
TMEM220	TIMM29	TRIM16
TMEM230	ALG1	TRIM16L
TMEM273	MICA	TRIM21
TMEM44	UGGT1	TRIM32
TMEM64	MED28	TRIM35
TNF	LAX1	TRIM5
TNK2	LACTB	TRIM61
TOMM5	APOL1	TRIP13
TOR1A	IPP	TRIT1
TP53	KCND3	TRNP1
TPD52L1	CDKN2AIPNL	TRPA1
TPD52L3	FAM71F2	TRPM7
TPI1	SKIDA1	TRPS1
TPM1	TRUB2	TRPV1
TPMT	GM2A	TSC22D2
TPO	TMEM201	TSPAN2
TPP1	HLCS	TTC27
TPST2	MBOAT2	TTC30A
TRAPPC2	SHROOM4	TTK
TRIM13	CPLX2	TUBA1A
TRIM34	ZNF486	TUBD1
TRIM37	HLA-B	TVP23A
TRIM6	MTMR6	TWIST1
TRIM6-TRIM34	CBL	TXNIP
TRIM61	ALDH1L2	TYMS
TRIM67	RIMKLA	UACA
TRIM72	METTL21A	UBAP1L
TRNP1	PDS5A	UBE2N
TRPM3	LMTK2	UBE2U
TSC1	PTK6	UBR7
TSHR	PARVB	UBTD2
TSPAN17	IER3	UCK1
TSPO2	KMT2D	UCKL1
TSPYL6	ZNF669	ULBP1
TTC3	C9orf3	UNC5B
TTC7B	CLDN16	UPF2
TTPA	GOLGA2	UPK1A
TTYH1	GRM6	USP13
TULP4	RABL3	USP16
TUSC1	SPPL2A	USP18
TUT4	TIGAR	USP41
TWIST1	TTC9C	USP53
TYRP1	ZNF101	UTP20
U2AF2	NKX6-3	VAMP1
UACA	USH1G	VAT1L
UBASH3A	RUNX3	VCAM1
UBE2W	PPARG	VEGFA
UBE3A	CSF1	VEZF1
UGP2	UVRAG	VIT
UGT1A1	ZEB1	VPS13A
UHRF1BP1L	SNX12	VPS54
UMOD	ZNF202	VSTM2L
UMODL1	SMCR8	WASH1
UMPS	GAS1	WDR35
UROS	UQCRQ	WDR76
USF3	BNIP2	WFDC2
USP16	LPGAT1	WIPI1
USP20	GNB5	WISP1
USP21	TMEM168	WWC2
VCX3B	RAB5B	XAF1
VDR	FAM129A	XG
VHL	THOP1	XPOT
VHLL	ZNF417	XRCC4
VPS54	EPHA4	YAE1D1
VPS8	HOXC8	YEATS4
VSIG8	GPR137C	YOD1
VWA8	ZNF567	YTHDC2
VWF	KCTD20	ZC3H4
WAS	HHEX	ZCCHC8
WDHD1	BRWD1	ZDHHC13
WDR31	SIX4	ZDHHC21
WDR33	ARHGAP12	ZEB2
WDR35	HCCS	ZFP1
WDR89	SESTD1	ZFP36
WLS	SPOPL	ZFX
WNK3	RAB34	ZKSCAN5
WRN	DYNLL2	ZNF100
WT1	RPA2	ZNF112
XDH	TGFBR2	ZNF177
XKR7	SLAIN1	ZNF223
XKR9	SECISBP2L	ZNF225-AS1
XPA	TRIP10	ZNF274
YPEL2	CRY2	ZNF280D
ZC3H12B	WDR33	ZNF284
ZDHHC13	STRBP	ZNF326
ZDHHC9	POGK	ZNF331
ZFYVE27	LRP8	ZNF334
ZIK1	GRAMD1A	ZNF358
ZKSCAN2	EGLN3	ZNF367
ZMAT1	FOXJ3	ZNF407
ZNF107	TNKS1BP1	ZNF429
ZNF121	TOLLIP	ZNF430
ZNF182	HSP90B1	ZNF432
ZNF260	MIDN	ZNF439
ZNF280D	TRPC3	ZNF45
ZNF302	TAX1BP1	ZNF451
ZNF311	BTG3	ZNF469
ZNF37A	LIMA1	ZNF474
ZNF425	C3orf38	ZNF480
ZNF429	NR2C2AP	ZNF507
ZNF468	ASB6	ZNF512B
ZNF470	KCTD10	ZNF518A
ZNF473	SGTB	ZNF532
ZNF483	CSNK1G1	ZNF559
ZNF484	FAM210A	ZNF559-ZNF177
ZNF599	POGZ	ZNF560
ZNF648	ADARB1	ZNF600
ZNF655	ICMT	ZNF608
ZNF676	RB1	ZNF611
ZNF705A	AHR	ZNF626
ZNF740	C12orf65	ZNF638-IT1
ZNF761	ARCN1	ZNF683
ZNF763	UBXN2A	ZNF69
ZNF766	HARS	ZNF710
ZNF774	EGR2	ZNF75D
ZNF780A	SFXN5	ZNF765
ZNF780B	SLC5A3	ZNF789
ZNF782	DUSP8	ZNF80
ZNF787	TMEM127	ZNF841
ZNF789	KMT5B	ZNFX1
ZNF793	SMAD4	ZNG1A
ZNF813	TNFRSF21	ZNG1B
ZSCAN2	NFIB	ZNG1C
ZSCAN23	COX10	ZNG1E
ZWINT	PDRG1	ZNG1F
ZYG11A	DDX5	ZP4
ZYX	PSMD9	ZWILCH
AADAC	RASSF8
AARD	PBXIP1
AATK	RASSF1
ABCC5	SLC35D1
ABCE1	HOXA5
ABCF1	MAPRE3
ABHD12	MAN1C1
ABHD17B	NAA30
ABR	PPP6R2
ACACB	SNAPIN
ACBD5	OTUD4
ACBD7	SEC23B
ACLY	PPP1R15B
ACO2	ARID4B
ACOT9	RAP2C
ACP1	ARRDC3
ACP3	TMEM9B
ACSS2	PRKAA1
ACTBL2	MB21D2
ACTR3B	MID1IP1
ADAMTSL1	PDZD11
ADAR	BAHD1
ADGRA1	PAPD4
ADGRE5	ZBTB4
ADGRF5	TRIM2
ADGRG2	MPHOSPH9
ADGRG6	C16orf70
ADIG	ARL6IP1
AFDN	ATP6V1C1
AFF3	ENPP5
AGAP1	PTPRG
AGAP3	CDK19
AGPAT3	FBXO28
AGTRAP	SYBU
AHDC1	VCPKMT
AIPL1	FBXL5
AJAP1	SLC10A3
AKR1B15	GPATCH8
AKR1E2	ATE1
AKT1S1	ADAR
ALDH18A1	ATMIN
ALDH1L2	GLE1
ALDH5A1	ANKRD29
ALG13	STK11
ALG9	MKRN2
ALOX15B	GPATCH2
AMMECR1	STYX
AMZ2	PAPOLA
ANKRD12	NCKAP5
ANKRD20A4P	MSANTD4
ANKRD34A	ARL1
ANKZF1	CAPZB
ANO6	PDE3B
ANXA8	PTER
ANXA8L1	ASF1A
AP1G1	KLF9
AP1S3	KLHL28
AP2B1	GFOD1
APH1A	SLMAP
APLP1	SH3PXD2A
AREL1	SMYD2
ARF1	SOCS4
ARFIP1	TSG101
ARHGAP24	DCAF8
ARHGAP30	EFCAB14
ARHGAP5	EZH1
ARHGAP8	DSTYK
ARHGEF28	KLF11
ARL17B	KBTBD2
ARL4A	PPP1R9A
ARL5A	KANSL1
ARNTL	CD2AP
ARPC4	MPP5
ARPP21	CPPED1
ARRDC2	E2F1
ASAH2B	RDH11
ASB1	PXYLP1
ASB9	SERINC3
ASIC1	BTBD10
ASIC2	GRB10
ASPG	IER3IP1
ATAD3C	FAT3
ATAT1	KLHL21
ATF3	HIF1AN
ATG101	PRUNE2
ATP6V0B	ZNF217
ATP6V1C2	TRIM59
ATP6V1E1	HEG1
ATPAF1	IKZF4
ATXN7L3	MREG
AURKC	SPART
B3GALNT1	CNOT4
BAALC	F3
BAG5	ARHGAP1
BANK1	SRSF2
BBS9	HABP4
BCL2L12	TOM1L2
BCL7A	RSRP1
BCLAF1	RNF145
BEND3	RNF41
BET1L	RAB12
BEX4	FYCO1
BICC1	PTPN4
BRCC3	CNOT6
BRMS1	BTBD3
BTBD11	BMT2
BTF3	PSAP
BTLA	MTMR9
BTNL8	HIVEP2
C10orf53	TCF4
C12orf40	PHF3
C14orf28	JARID2
C17orf67	ACVR1
C18orf32	RAB5A
C19orf12	DDX6
C1orf116	PGRMC1
C1orf226	MAN1A2
C1orf43	CD164
C1orf53	CNOT1
C2orf76	CASP2
C2orf88	CLIC4
C3orf70	RGMB
C4orf51	STAT3
C5orf49	ZDHHC14
C6orf120	PDGFRA
C6orf201	ITGB1
C8orf74	OTUD3
C9orf116	ZBTB18
CA10	CMPK1
CAB39L	ZFYVE9
CABP1	NPTX1
CACTIN	CCDC137
CADM1	NABP1
CALCA	CBY1
CALML4	ARHGEF26
CALN1	USP13
CAMSAP3	UBE2D2
CANX	ERBIN
CARHSP1	JMY
CASP8	QKI
CAST	SOX4
CASZ1	PNRC1
CAVIN4	POP7
CBFA2T2	VPS37A
CBLN3	ATP6V1B2
CBWD5	MIGA2
CBWD6	FMR1
CC2D2A	MASTL
CCDC102B	TXNIP
CCDC112	TNRC6A
CCDC150	LMLN
CCDC158	SAMD8
CCDC173	C11orf57
CCDC30	TROVE2
CCDC32	TMOD3
CCDC43	TAOK1
CCDC7	CLCN3
CCDC85A	MTPN
CCDC88C	CCT6A
CCM2	DPYSL2
CCNI2	PRRG4
CCNL2	SALL3
CD1E	LCLAT1
CD276	EDN1
CD33	ZNF317
CD34	PPP1R14C
CD68	CHIC1
CD74	ZNF711
CD83	IGFBP5
CDC14B	CCNA2
CDC42	PPARGC1A
CDC42SE1	WNK3
CDC42SE2	UQCRB
CDK20	MRPL52
CDNF	TPP1
CEACAM1	TNFRSF10B
CEACAM21	G6PC
CELF1	YY1
CELF2	RPS27A
CELF4	UBB
CENPA	THRA
CEP112	SNTB1
CEP170	RAB14
CEP44	PXK
CEP57L1	PPP6R1
CEP63	MAP3K9
CEP78	KIF13A
CEP83	HSPA8
CEP85L	GMFB
CERKL	EOGT
CFAP206	ELL2
CFAP52	DLG5
CHCHD4	CAPRIN2
CHD2	ANKRD50
CHI3L2	ZFYVE26
CHIA	KLF6
CHIC1	FOXQ1
CHMP1A	OSBP
CHN1	ZNF24
CHN2	SIK1
CHTF8	MMGT1
CIAO2A	SNX5
CIB4	ZNF12
CKAP2	KIAA1191
CKLF	ZMAT3
CKMT1A	TRIM37
CLCC1	STARD13
CLDND1	POC1B-GALNT4
CLTA	MAPK1
CMC4	GALNT4
CNGA3	ESR1
CNTROB	CAMSAP2
COA3	ZNF154
COASY	SLC46A1
COMMD5	PARP1
COPA	ATP6V0D1
CORO1B	POLR1B
COX19	LZIC
CPEB1	ZNF354B
CPLX3	RAN
CPN2	NIPA1
CPSF4	KLHL36
CPT1A	RFT1
CPTP	VPS37B
CRCP	RBM20
CREBBP	UBBP4
CREBZF	NCAPD2
CRMP1	RRAGD
CRTC1	CEP170
CRTC3	CLEC12B
CRYBG2	HADHB
CSKMT	RAG1
CSNK1A1	PEX13
CSNK1G3	TRIM71
CSTF1	SLC12A7
CSTF3	RFX7
CT45A1	PIGA
CT45A3	LEFTY1
CT45A6	KREMEN1
CT55	CUL3
CTBP2	ADARB2
CTLA4	RBM43
CTNNB1	RPF2
CTNND1	IPMK
CTNS	ZNF224
CTXN3	MFF
CUBN	TMEM30A
CUL4B	SATB2
CYB561	RPS6KA5
CYB5RL	RLIM
CYBC1	SFTPA1
CYFIP1	MBNL3
CYFIP2	CERCAM
CYLD	CHEK2
CYP4F2	BMP3
CYS1	ACSL4
DACT1	ACBD5
DAPL1	ASB16
DBNDD1	DAD1
DCAF4L1	ZNF620
DCAF6	ZIC5
DCAF8L1	WIPF2
DCLK2	WASL
DCLRE1C	TSPAN3
DCUN1D4	TCF7L2
DDR2	LIPA
DDTL	HOXD11
DDX17	HOXB3
DDX59	GNPTAB
DEDD	DYNC1LI2
DEFA1B	DEPDC1
DENND11	CFL2
DEPDC7	AKIRIN2
DGKG	CDK2AP2
DHRS12	ZNF678
DIAPH1	MYLIP
DIAPH3	FGFR1OP
DIPK1C	DCUN1D3
DIXDC1	ABCD2
DKK3	NF2
DLG1	ODF4
DLGAP3	NAA50
DLGAP4	FIG4
DLX1	CYB5D1
DMKN	F2RL1
DMP1	CINP
DMPK	ADM2
DMRTC1B	RFC2
DMRTC2	WDR31
DNA2	GPR82
DNAAF2	POLR2D
DNAAF4	NARS
DNAJB14	TERF2
DNAJB2	NIP7
DNAJC25	SMTNL2
DNLZ	CYP20A1
DNTT	ATF7IP
DPH2	RPS15A
DPH3	PDP2
DPH5	DUSP18
DPP6	CXorf21
DPPA5	MYH11
DSE	PLA2G12A
DUSP28	CDK4
DUT	ROMO1
DYNC2H1	LILRA2
DYTN	USP32
E2F5	PTGR2
EARS2	SLC35E3
ECPAS	TMCO1
ECSCR	SLC35E2B
ECT2L	ACP6
EFEMP1	FAM217B
EIF4G2	IL23R
ELMO1	PIGG
EML6	S1PR2
ENGASE	ARL17B
ENPP2	OMD
ENTPD1	MED18
EPHA6	CCR6
EPM2A	C16orf45
ERAP1	SSTR2
ERBB4	SLC31A1
ERGIC1	C4orf36
ERMAP	FLYWCH2
ESCO2	SLC38A9
ESR2	PLEKHS1
ESRP1	GP2
ETNK1	IRF1
EXOC1	ANKRD9
EXOC4	PRR23A
EXOSC9	PRPF4
EXTL2	ZNF529
FAHD1	TMEM2
FAIM	RUNDC1
FAM102A	THAP6
FAM104A	MOCS2
FAM107A	C3orf18
FAM110C	KBTBD6
FAM131B	IFNLR1
FAM133B	RFXAP
FAM13A	KLRD1
FAM162B	MED8
FAM163B	IGF2R
FAM177A1	TMTC1
FAM210A	DTX4
FAM220A	FKTN
FAM222B	RNF125
FAM228A	FAM114A1
FAM229B	CHERP
FAM24A	MMP2
FAM3C	DLL1
FAM78B	NKD2
FAM83G	CYLD
FAM86B1	IGF1
FAM89B	CYP2C9
FANCB	CCDC6
FANCD2	UCP1
FBLIM1	SNAI3
FBXO41	MST1
FBXO43	ERBB2
FBXO44	DCBLD2
FBXO46	FXR1
FBXO48	UBC
FBXO7	ZBTB7A
FER1L6	ABCG8
FEZ2	ARSA
FEZF1	ATP6V0E1
FGD3	GPR161
FHL2	GPR75
FILIP1L	GRSF1
FKTN	IFITM1
FNBP1L	MAPKAPK5
FNDC3A	ORC1
FOLH1	PRPF38A
FOXK1	QSOX1
FOXL2NB	SIGLEC9
FOXN3	TIMM50
FPGS	FUT11
FRMD6	RNF149
FRMPD2	KRAS
FRS2	MYO6
FTO	DNMT3A
G6PC2	FNDC3B
GAB3	MAPK7
GAB4	COX2
GAGE1	HRAS
GALNTL6	FSCN1
GASK1B	HK2
GCNT1	SERPINE1
GCOM1	FHIT
GDAP1	MACC1
GEMIN8	PTGS2
GGPS1	JAG1
GIT1	AKT1
GJC1	MMP13
GK5	SDC1
GLIS3	RREB1
GLRA3	CD44
GLUL	KLF5
GNG10	BRAF
GNG4	CHST10
GOLGA6A	COL5A1
GOLGA8B	SMAD3
GOPC	CTNND1
GP6	COL5A2
GPER1	ERBB3
GPHN	RAB22A
GPR155	CALM3
GPR18	PRRC2B
GPR34	ORAI2
GRB7	TNF
GRIP2	NR2C2
GRSF1	IL13RA1
GSG1	COL3A1
GSTCD	LIMK1
GTF2H2C	HNF4A
GTF3C2	CASP5
GTPBP10	LRIT3
GXYLT2	PAPPA
GYG2	VOPP1
HAGH	C1orf61
HAP1	PGLS
HAX1	YARS
HDAC5	HAAO
HDAC7	SYT7
HEPACAM2	ZC3HAV1L
HEPHL1	UCK2
HEY1	TAF1D
HFM1	SLC2A14
HIC1	SLC25A25
HILPDA	RER1
HIPK3	PPP2R5E
HMGCLL1	NCKAP1
HMGCS1	KLK10
HNMT	GXYLT1
HNRNPC	CSRNP2
HNRNPF	BBC3
HNRNPH2	TFPI
HNRNPUL2	GLRA3
HPSE	PLEKHM3
HRCT1	ZNF607
HS6ST2	ENO4
HSF5	DBT
HSP90AA1	ADAMTS4
HTATIP2	OR7D2
HVCN1	SPTLC2
IAH1	PHAX
ICAM4	RPS27
ICE2	YWHAB
IFFO1	GGA2
IFIT3	ZBTB44
IFT74	STOX2
IGSF11	NFYB
IGSF5	COMMD2
IKZF2	CENPP
IL18BP	ZNF277
INCENP	SLC30A9
INF2	OAS3
INO80C	GALNT6
INPP5D	TTC38
INSYN1	LRAT
INSYN2A	ADH5
INTS6	SLC25A33
IQCB1	FAXC
IQCH	NUBPL
IQCJ	SCN2B
IRAG1	CERS4
IRAK1	HYPK
IRF2BP2	TIMM8A
IRF5	CREG2
ITPRIPL2	C2orf15
JADE3	SKAP2
JKAMP	ELP2
JMJD6	ZNF573
JRK	ZNF429
KALRN	IKZF3
KAZN	KIAA0930
KCNC4	SLC25A16
KCNIP1	GTF2H5
KCNIP3	UBE2V2
KCNIP4	LRRC2
KCNK2	C1orf50
KCNMA1	THAP1
KCNU1	SLC35F6
KCTD21	ZNF440
KDM5A	DCTN6
KDM6B	MYCBP
KHDC3L	NPR1
KIAA0895L	FGD6
KIAA1191	FSD2
KIAA1217	IL10RB
KIAA1755	MYPN
KIAA2026	RPS19
KIF2A	RAB33B
KLF10	MIER3
KLHL7	ACOT9
KNCN	GJD2
KPRP	RRP7A
KREMEN1	GLUL
KRT80	PNPO
KRTAP24-1	ABAT
KTN1	CTGF
KYNU	NFATC1
LAT	OSBPL8
LCK	BAG3
LCMT1	DTNB
LDB3	AKT2
LFNG	TLR2
LGR6	MMP9
LIG4	NFKB2
LILRB1	MMP14
LILRB2	ITGB4
LILRB3	FAM83F
LILRB5	AGAP1
LIMK2	BRD2
LIN52	CDC25B
LLGL2	CLEC17A
LNP1	CTXN1
LONRF3	FAM102A
LRIT2	OAZ1
LRP8	PLCD3
LRRC17	RCOR1
LRRC4B	SMARCD2
LRRC66	TMEM214
LRRIQ1	TTYH3
LRTM2	TULP3
LY9	DNTTIP2
LYPD1	PDGFB
LYPD5	TERT
LYRM9	TMEM33
MAB21L4	AKR7A2
MACROD2	ANKS4B
MACROH2A1	APOL6
MAF	CCDC170
MAGEA9B	COX6B1
MAGI1	ELMOD1
MAJIN	EPB42
MANEAL	FAM241A
MAP1LC3B2	GLB1L
MAP2	GMEB1
MAP3K19	HIST1H2BG
MAP9	HOOK3
MAPK8IP3	KCNJ3
MARK2	LILRB1
MARVELD2	MAGT1
MARVELD3	MCOLN2
MASP1	METAP1
MAZ	MTA3
MBOAT1	NOS1
MBP	NUCB1
MCC	OSTF1
MCHR2	POLR3A
MCUR1	SNX2
MDH1B	SP110
MECR	STAR
MED24	SWSAP1
MEGF9	TECPR1
MEIG1	TRMT2B
MEOX1	ZBTB37
MESP2	ZNF426
METTL17	ZNF708
METTL23	ZNF878
METTL9	AIRE
MEX3A	ABRACL
MGA	NTRK2
MGAT3	TBC1D8
MICOS10	ZSCAN16
MID1IP1	GNL1
MIDEAS	CDC5L
MIER1	CCND1
MINDY1	JMJD1C
MINDY2	GUCY1A2
MINK1	SLC13A4
MLH3	TMEM106B
MLN	BUB1
MLPH	ZFP36L2
MMP28	TRIM23
MOCS1	CDC23
MORC4	ANGPTL3
MORN4	SIGLEC14
MOSPD3	PPIP5K2
MPEG1	POTED
MPPED1	C8orf37
MRAS	AAK1
MRGPRF	PRKAG1
MRI1	GK5
MRNIP	GGCX
MRPL22	PDIA6
MS4A14	TMCC2
MS4A15	PALM2-AKAP2
MS4A3	AKAP2
MSANTD1	TPM1
MSMO1	MYO1B
MSRB3	POLL
MSS51	MTDH
MTCP1	CADM3
MTMR12	MMP16
MTMR14	PLCE1
MTUS2	GEM
MUC17	POLE3
MYADM	CLSTN2
MYBL1	ACER3
MYCL	ACTN4
MYH11	SSFA2
MYH14	HIST1H2AI
MYO19	HIST1H3H
MYO1C	ZNF544
MYO3B	HIST2H3A
MYO5B	HIST2H3C
MYSM1	HIST2H2AA3
MYZAP	HIST2H2AA4
MZT1	HIST1H1E
MZT2A	HNRNPA0
N4BP2L1	HIST1H3C
NAA60	HIST1H2BE
NAAA	HIST1H2BH
NABP1	SIX1
NADK2	HLA-DOA
NAE1	NHLH2
NANOS2	EEF2
[truncated: 12,321 more rows]

## Sheet: 30S
Predicted 30s (4296)	Validated 30s (10812)	A431E(PSEN1) 30s (603)						P+A+V (80)	P+A (39)	A+V (212)	A (272)
ACADM	AFF4	ABCC9						LYST	ADA	PIK3R1	ABCC9
ACADVL	BRIX1	ACTA2						AK4	CTSK	NOTCH2NL	ACTRT1
ACAT1	MMS22L	ACTRT1						BDKRB2	CYP3A7	PLXDC2	ADAM23
ACVRL1	PLAG1	ADA						C18orf25	CYP4F3	SLC7A11	ALMS1-IT1
ADA	BHLHB9	ADAM12						CHCHD7	EVI2A	SGIP1	ANKRD1
ADRB2	BEX4	ADAM23						CXCL8	FUT2	CEP152	ANKRD10-IT1
ADRB3	PIP4P1	ADAMTS14						CYP1B1	GBA	CORO1A	ANKRD26
ADSL	TAOK1	AFAP1						ERCC6	IL1B	SLC30A1	ANKRD36C
AGA	CHEK1	AFF2						EYA1	JAG1	BACH2	ANO3
AGL	IL21R	AGMAT						FAM83B	KRTAP5-6	ATP13A2	ARHGDIG
AGT	NCOA3	AK4						FPR2	OPCML	BTN3A3	ARL4C
AGXT	CPEB2	ALMS1-IT1						HSD3B1	PLG	DDX19A	ASPN
ALAD	TNPO1	AMOT						ICAM1	SLC13A3	RPL7A	AVEN
ALDOB	CASD1	ANGPTL2						IGFBP3	THBD	APBA2	BAGE2
ANK1	ACSL4	ANGPTL4						IL1R1	NLRP1	RPL21	BCAS1
APC	NCBP3	ANKRD1						IL6	SCNN1G	ANKRD36B	BDKRB1
AR	B4GALT6	ANKRD10						LAMA2	SKA1	RPS2	BLID
ARG1	SNRK	ANKRD10-IT1						MID1	ZNF763	NOC2L	C14orf37
ARSB	HNRNPA0	ANKRD18A						NR3C2	MBOAT1	CTC1	C15orf54
ASL	C5orf24	ANKRD26						PDE4DIP	PEAR1	TYMS	C18orf54
ASPA	ZNF350	ANKRD30B						PTGIS	RASA4	CTPS1	C19orf57
ATM	MMADHC	ANKRD36B						PTGS1	ANKRD30B	ASNS	C19orf70
ATP7A	PSMA7	ANKRD36C						RARB	ASIC1	DDIT4	C2
ATP7B	MFF	ANLN						SCN4A	BEND7	COL4A2	C20orf27
AVPR2	VANGL1	ANO3						SDCBP	CALHM3	OSBPL3	C5orf17
BCHE	SF3B3	APBA2						TIMP3	CES5A	ID4	C7orf31
BCKDHB	PTP4A1	ARAP2						TWIST1	CTAGE9	USP13	C8orf46
BLM	PPP1CC	ARHGDIG						WDHD1	DLGAP5	RRAGD	CARD9
BRCA2	H3F3B	ARL4C						ZNF280D	FANCL	TLN2	CCDC175
BTD	G3BP1	ARMC9						ANGPTL4	GLRA2	KRTAP4-11	CCL4
BTK	IGF1R	ASIC1						DUXA	LPAR5	KIR3DL2	CDH10
C6	MORF4L2	ASNS						ENPP2	LPAR6	CHAC1	CDKN2C
CACNA1A	MEF2D	ASPM						GOLGA8B	LYPD8	SLC2A1	CDO1
CAPN3	RPAP2	ASPN						OCIAD2	POLR2J3	DNAJC15	CDRT1
CBS	SLC25A12	ASS1						PEG10	PTPRQ	FAM83H	CEACAM4
CD36	COPS8	ATP13A2						RUNX2	ROBO2	GZMM	CEMIP
CD3G	TUBA1B	ATRNL1						TTPAL	SERPINI1	YAE1D1	CGB1
CD40LG	VAMP4	AVEN						VEGFA	SLC6A15	FOS	CLDN8
CDK4	PLEKHA3	B4GALNT1						ZNF197	SYTL2	TAF1D	CLRN3
CDKN1C	MON1B	BACH2						CDC14B		EPGN	CXCL14
CDKN2A	RTL6	BAGE2						IRF2BP2		SYNE2	CYB561A3
CHRNA1	PCLAF	BBC3						TOP2A		LAMC2	CYP3A7-CYP3A51P
CHRNE	ZNF850	BCAS1						VCAM1		CCL11	DBP
CLCN5	CREB1	BDKRB1						WIPF1		MKX	DLEU2L
CLN3	ENTHD1	BDKRB2						TENM3		HMOX1	DNAJC9-AS1
CNGA1	CDKL1	BEND6						ACTA2		DPT	DNER
COL1A1	CERCAM	BEND7						AFAP1		CXCL5	DOPEY2
COL1A2	KCNK1	BEX1						AMOT		ITGB8	DPY19L3
COL3A1	INTU	BHMT2						BBC3		SESN3	DRD4
COL4A3	COL8A1	BLID						C15orf61		CHRFAM7A	DRP2
COL4A4	STARD8	BSN						C21orf62		TDRD1	EDDM3A
COL5A1	USP8	BST2						C5orf63		FIGN	EEF2KMT
COL7A1	PIK3R1	BTN3A3						CEP55		HES1	EIF1AY
CPOX	NDST1	C14orf37						CHRDL1		SV2A	EMB
CPT2	KPNA4	C15orf54						CLGN		TSPAN13	EOLA2-DT
CST3	KLHL23	C15orf61						DNLZ		PRDM1	ESX1
ERCC8	RBM20	C18orf25						EFCAB3		ANKRD18A	F2R
FAS	HOXC11	C18orf54						ESM1		NRN1	FAHD2A
LYST	LRRC63	C19orf57						FASTKD2		ASS1	FAM134B
NAT2	SLC35E3	C19orf70						GGT6		EID2B	FAM183BP
PSEN1	WDR72	C1orf21						GPR63		GATA6	FAM196B
ABAT	CCT4	C2						KRBOX4		POLQ	FAM198B
ABCA4	TECRL	C20orf27						LDB2		AGMAT	FAM230A
ABCB1	AJAP1	C21orf62						LIMCH1		PRPS1	FAM27E3
ABCC2	CALHM5	C5orf17						LRRC32		CRISPLD2	FAM86C1
ABCC8	PIK3CG	C5orf46						MYOCD		TMEM136	FAM88C
ABLIM1	VENTX	C5orf63						PABPC4L		KRTAP5-4	FAM88D
ACE	SCIN	C7orf31						PBX3		PDCL3	FAM95C
ACER2	NDRG4	C8orf46						PCMTD2		MTPAP	FUT8
ACHE	CD180	CADPS						PSG5		IL7R	FYB
ACP7	UCHL3	CALB2						RAD51D		TM4SF1	GABBR2
ACSL6	PURG	CALCRL						RASGRP3		EFNA5	GALNT15
ACTR2	PDCD10	CALHM3						RRP12		GJD3	GALR3
ADGRL1	NR2C2	CARD9						RUNDC3B		SLC7A5	GBP2
ADH1B	LONRF3	CCDC175						SETDB2		TRPV2	GBP5
ADH4	CHRM3	CCL11						SLC30A7		RPL4	GH1
ADH5	BRMS1L	CCL4						SLC38A4		TLR4	GJA5
ADH6	BACH1	CD207						STMN1		C1orf21	GLIDR
ADH7	ANKRD44	CDC14B						TMEM236		SLC25A3	GLIS1
ADORA1	AMMECR1	CDH10						ZNF680		PI4K2B	GPR65
ADORA2B	NSFL1C	CDH18								MGST3	GPX7
ADRA1A	PPIL3	CDKN2B								NDNF	GSTA4
ADRA1B	SLC2A9	CDKN2C								RNF165	GUCY1B3
ADRA2A	CYTIP	CDO1								QPRT	HCFC1R1
ADRA2B	ART4	CDRT1								KCNK6	HEXDC-IT1
ADRA2C	ZNF827	CEACAM4								PRKCB	HIST1H1A
ADRB1	TRPC5	CEMIP								UGT2B28	HIST1H2AK
AFAP1L2	FGF2	CENPQ								CYYR1	HIST1H2BB
AFTPH	BMP2K	CEP152								MT1A	HIST1H2BF
AGMO	DNTTIP2	CEP55								ADAM12	HNRNPCL2
AGTR1	LILRB2	CES5A								MTRNR2L9	HORMAD1
AGTR2	ZC3H6	CGB1								ZNF667	HP
AHCY	NLRP8	CHAC1								PLPP3	HSD17B6
AIRE	MGAT4C	CHCHD7								ZNF616	HSPB3
AK1	PELP1	CHRDL1								TNFRSF11B	HTR2B
AK4	ZMYM2	CHRFAM7A								UNC5C	ICAM3
AKTIP	EGR3	CLDN8								MKRN3	IFNA10
ALDH1A1	CSRNP3	CLGN								ZNF280C	IFNA4
ALDH1A3	IRS1	CLRN3								OR7D2	IGHG1
ALDH1B1	GTF2H1	COL15A1								IL17RB	IGHG3
ALDH2	SLC6A6	COL4A1								POTED	IGHV1-24
ALDH3A2	HSBP1	COL4A2								FAM89A	IGHV3-15
ALDH3B1	SNCB	CORO1A								ORC6	IGHV3-38
ALDH3B2	HDGFL3	CRISPLD2								ADAMTS14	IGHV3-72
ALDH9A1	ZNF551	CTAGE9								CENPQ	IGHV4-28
ALG11	DGKH	CTC1								NHSL2	IGHV4-31
ALG8	PIAS1	CTGF								TRIM16L	IGKC
ALKAL2	CCND1	CTPS1								MAP1LC3B	IGKV2D-24
ALOX12	ASH1L	CTSK								TMEM97	IGLC2
ALPL	RHCG	CXCL14								TNFSF4	IGLJ3
AMH	CLEC12A	CXCL5								FAM216B	INA
AMPD3	TMEM106C	CXCL8								MICA	ITGB1BP2
AMT	PLCXD1	CYB561A3								B4GALNT1	JAKMIP1-DT
ANAPC11	OPN5	CYP1B1								FAM153B	KCCAT198
ANKRD16	TRIM59	CYP3A7								MMAB	KCCAT211
ANKRD20A2P	RASSF6	CYP3A7-CYP3A51P								BHMT2	KCNT2
ANKRD20A3P	KYNU	CYP4F3								C5orf46	KIR2DL4
ANKRD34B	SART3	CYYR1								AFF2	KIR2DS2
ANO7	ZNF562	DBF4								FAM160A1	KIR3DL3
ANO9	YY1	DBP								NPFFR1	KIR3DS1
ANOS1	VKORC1L1	DDIT4								ZNF675	KLHL35
ANXA1	TRAF5	DDX19A								FRMPD4	KRT33A
ANXA13	TIMM10	DHRS4L2								TM4SF20	KRT34
ANXA2	SYNCRIP	DKK1								SLC7A14	KRT6A
AP3S1	RGMB	DLEU2L								LIF	KRTAP10-7
APOA4	MPP6	DLGAP5								NLRP10	KRTAP1-1
APOB	HHIP	DNAJC15								NID1	KRTAP1-5
APOBEC3F	BLOC1S4	DNAJC9-AS1								ENPP1	KRTAP3-2
APP	BAG4	DNER								TRIM58	KRTAP9-8
AQP2	ARF6	DNLZ								IFIT3	LAMA1
ARHGAP28	ZNF749	DOPEY2								ZNF75D	LGALS9
ARHGEF10L	XIAP	DPT								STARD5	LGALS9B
ARHGEF35	WDR45B	DPY19L3								F2RL2	LGALS9C
ARHGEF37	PURA	DRD4								HMGN3	LIN7A
ARL6IP4	PTMA	DRP2								CD207	LPAR4
ARMCX6	EIF1AX	DSCC1								LCE1A	LRRC3
ARMH4	LYN	DTL								CDKN2B	MAB21L1
ARSA	PHAX	DUXA								ARAP2	MAGED2
ARSI	C9orf78	ECM2								TSPAN2	MFAP4
ASB11	HNRNPA1L2	EDDM3A								CTGF	MGAM
ATE1	HNRNPA1	EEF2KMT								ANGPTL2	MMP21
ATN1	CPSF6	EFCAB3								WISP1	MOXD1
ATP11C	NOTCH2NL	EFNA5								TMEM178B	MT1B
ATP1A1	SYT2	EGR1								DKK1	MT1M
ATP1A2	RNF152	EID2B								COL4A1	MTSS1
ATP1A4	FIG4	EIF1AY								DBF4	MTVR2
ATP2B1	TNIP3	EIF4A2								ANLN	MXRA5
ATP2B2	REEP3	EMB								ASPM	NAMA
ATP2B3	MCTS1	ENPP1								PRR11	NAV2-IT1
ATP2B4	PCK1	ENPP2								TRHDE	NBPF14
ATP2C1	KIF5C	EOLA2-DT								NTN4	NBPF19
ATP4B	FLT1	EPGN								NUAK1	NFE2L3
ATP5F1A	MED28	EPHA5								SLC1A1	NFIL3
ATP5F1C	FGF9	ERCC6								ATRNL1	NR1H3
ATP5MC3	MATN1	ERCC6-PGBD3								MAP3K8	NR4A3
ATP8B2	UGT8	ESM1								SLC16A6	NSMCE1-DT
ATRX	NFAT5	ESX1								MMD	NUFIP1
ATXN1	ZNF610	ETS2								ZNF330	NXPE4
ATXN7	ZNF415	EVI2A								FOXM1	OCSTAMP
AVPR1A	SOD2	EYA1								TFEB	OLFM4
AVPR1B	PLRG1	F2R								GBP3	OLFML1
AWAT2	FAM198A	F2RL2								EGR1	OLFML2B
B3GNTL1	SEL1L3	FAHD2A								SOCS2	OLFML3
B4GALT2	SLC23A3	FAM134B								KIF18A	OR10S1
BARD1	MED24	FAM153B								G0S2	OR13D1
BCAP29	KRTAP4-9	FAM160A1								BEX1	OR1F1
BCAS4	PLXDC2	FAM171B								ARMC9	OR1J1
BCL2	PRRG3	FAM183BP								DSCC1	OR2A42
BCL2L15	ARNT	FAM196B								HERC5	OR2L3
BDKRB2	COL9A1	FAM198B								MBNL2	OR2W3
BICD1	MRRF	FAM216B								FGF7	OR4D10
BICD2	STARD7	FAM230A								DTL	OR4D11
BIRC5	CA8	FAM27E3								BEND6	OR4F5
BLOC1S2	USF3	FAM83B								EIF4A2	OR4M1
BMF	DDB1	FAM83H								ETS2	OR4N5
BNIP5	CLEC4D	FAM86C1								STC1	OR51A2
BPY2B	AQP3	FAM88C								SLC16A14	OR51B4
BPY2C	NACC1	FAM88D								CADPS	OR56B4
BRD9	PLA2G7	FAM89A								BSN	OR5K2
BRPF1	ICAM1	FAM95C								POP5	OR5P3
BRWD1	NNT	FANCL								KCTD16	OR8B12
BTBD1	RAB3GAP1	FASTKD2								HIST1H2BL	OR8H3
BTBD7	SLC5A7	FGF7								NAP1L3	PAMR1
BUB3	ZNF280B	FIGN								PCDH18	PCDH11X
C10orf90	TMOD2	FOS								COL15A1	PGBD1
C12orf29	SLITRK4	FOXM1								ZNF254	PGBD3
C16orf87	RUNX1	FPR2								NBPF1	PGM5
C18orf25	PLXNA4	FRMPD4								HLA-DPA1	PLEKHH2
C1GALT1C1	TSPAN1	FUT2								SMIM3	PLPPR4
C1QB	MAPKAPK2	FUT8								HIST1H3H	PLTP
C1QL3	IGF2BP1	FYB								MPND	POLR2J2
C1QL4	GCK	G0S2								SPDL1	POTEB3
C1orf167	GEMIN6	GABBR2								CALCRL	PPP1R14A
C20orf202	CRIM1	GALNT15								ANKRD10	PPP1R3C
C2CD4B	IKBKG	GALR3								NUSAP1	PPP1R9A-AS1
C3orf56	LANCL3	GAS6								FAM171B	PRAM1
C4orf3	SGPL1	GATA6								EPHA5	PSG1
C4orf46	TUBD1	GBA								CDH18	PSG6
C7	LARP4B	GBP2								PRKCA	PSG8
C8A	ADCYAP1R1	GBP3								UCHL1	PSG8-AS1
C8orf48	STK36	GBP5								TMEM200A	PTGDS
CACNA1B	C1orf216	GGT6								ECM2	PTGES
CACNA1C	SLCO1B3	GH1								IFI6	PTN
CACNA1D	TBRG4	GJA5								BST2	PTPN22
CACNA1E	HLF	GJD3								SCUBE1	RASA4B
CACNA1I	SLC22A4	GLIDR								SCG5	RASD2
CACNA2D1	SLC7A11	GLIS1								SLFN12	RCBTB2
CACNA2D2	SLC44A1	GLRA2								CALB2	RGN
CACNB1	SEMA4C	GOLGA8B								GAS6	RIMS1
CACNB2	RTF1	GPR63								HIST2H3D	RWDD3-DT
CACNB3	PLCE1	GPR65								DHRS4L2	SAP25
CACNB4	PARD3B	GPX7								ERCC6-PGBD3	SBSPON
CACNG1	B4GALT5	GSTA4									SEC11C
CACYBP	ATXN3	GUCY1B3									SELENBP1
CADPS2	ADO	GZMM									SFRP2
CALCB	SYTL4	HCFC1R1									SLC38A5
CAPNS1	C16orf52	HERC5									SLC7A8
CAPRIN2	AKAIN1	HES1									SLC9B1
CASR	MAPKAPK5	HEXDC-IT1									SMIM10L2B-AS1
CBY1	PTDSS1	HIST1H1A									SMYD3
CC2D2B	TANK	HIST1H2AK									SNRPN
CCDC66	ATP2A2	HIST1H2BB									SPACA5
CCDC73	NMRK1	HIST1H2BF									SPINK1
CCK	CLSTN3	HIST1H2BL									SSC5D
CCL3L3	SPOCK2	HIST1H3H									ST8SIA2
CCR5	SGIP1	HIST2H3D									STEAP1
CCT3	CTTNBP2NL	HLA-DPA1									SYNJ2-IT1
CCT6A	ATXN7L3B	HMGN3									TAF1A
CD200	AP5M1	HMOX1									TAF9B
CD247	SH3TC2	HNRNPCL2									TCEAL7
CD3E	LILRB1	HORMAD1									TCEB3CL2
CD4	WDR3	HP									TCTEX1D1
CD44	TIGIT	HSD17B6									TDRD9
CD53	GDNF	HSD3B1									TDRP
CD55	ZNF730	HSPB3									TEX35
CD59	ATG10	HTR2B									TFPI2
CD79B	FOXL1	ICAM1									TFPT
CDHR4	BMP10	ICAM3									TIGD1
CDK5RAP2	STAT5B	ID4									TMEM155
CDKL4	NPTXR	IFI6									TPST1
CDKN1A	FSIP2	IFIT3									TPTE
CDY1B	RSF1	IFNA10									TPTEP2-CSNK1E
CENPP	C3orf33	IFNA4									TRAJ37
CENPW	CCDC149	IGFBP3									TRAJ48
CEPT1	ZFP1	IGHG1									TRAJ58
CFAP157	GLI2	IGHG3									TRAJ7
CFAP58	C1orf50	IGHV1-24									TRAV1-2
CFH	ZDHHC24	IGHV3-15									TRAV12-2
CFTR	AGAP1	IGHV3-38									TRBJ2-2
CGA	FHOD1	IGHV3-72									TRBV10-2
CGGBP1	UBE2H	IGHV4-28									TRBV6-1
CHAC2	SLC30A4	IGHV4-31									TRBV6-6
CHCHD7	RAP2B	IGKC									TRDJ4
CHD3	PTP4A2	IGKV2D-24									TRIM16
CHEK2	LRP8	IGLC2									TRIM51
CHM	KLF7	IGLJ3									TSPAN18
CHMP3	KCNA4	IL17RB									TSSK3
CHRM1	ACOT2	IL1B									TSSK6
CHRM2	PHKA1	IL1R1									ULBP1
CHRM3	JPH2	IL6									UPK3BL
CHRNA2	DENND2C	IL7R									VSIG10
CHRNA3	LSM14A	INA									WFDC1
CHRNA4	PCDH7	IRF2BP2									XAGE3
CHRNA5	STX16	ITGB1BP2									ZC4H2
CHRNA7	ITGBL1	ITGB8									ZKSCAN7
CHRNB1	TGFBR1	JAG1									ZNF22
CHRNB2	SOS1	JAKMIP1-DT									ZNF501
CHRNB3	CEP135	KCCAT198									ZNF600
CHRNB4	CNTNAP5	KCCAT211									ZNF613
CHRND	WDR17	KCNK6									ZNF660
CIITA	STAM	KCNT2									ZNF727
CISD2	SIK3	KCTD16									ZNF836
CKAP5	NBPF10	KIF18A
CLDN18	MVB12B	KIR2DL4
CLEC2D	SVIP	KIR2DS2
CLEC6A	WDTC1	KIR3DL2
CLSTN1	CHAF1B	KIR3DL3
CLVS2	ADAMTS9	KIR3DS1
CNMD	FAM47E-STBD1	KLHL35
CNOT4	ZNF264	KRBOX4
CNTF	ZBED3	KRT33A
COA5	UNK	KRT34
COL10A1	RSBN1L	KRT6A
COL17A1	PAPPA	KRTAP10-7
COL4A5	C18orf32	KRTAP1-1
COL5A2	ZNF343	KRTAP1-5
COP1	UBN2	KRTAP3-2
CPLX2	PPARGC1A	KRTAP4-11
CPM	YRDC	KRTAP5-4
CR1	FOXL2NB	KRTAP5-6
CR2	KCNJ12	KRTAP9-8
CRAT	RORA	LAMA1
CREB5	BTBD9	LAMA2
CRH	LCOR	LAMC2
CRLF2	KIF14	LCE1A
CRP	CDC37	LDB2
CRX	KLHL42	LGALS9
CSDE1	PBX3	LGALS9B
CSF1	TRIP10	LGALS9C
CSF2RB	C19orf54	LIF
CSF3	UBR3	LIMCH1
CSF3R	BVES	LIN7A
CST9	DIXDC1	LPAR4
CSTB	ENAH	LPAR5
CT45A5	FBXO28	LPAR6
CTAGE15	CCDC127	LRRC3
CTBP1	ZFYVE9	LRRC32
CTDSPL	TRAFD1	LYPD8
CTNNBIP1	HIST2H4B	LYST
CTSA	PRKCD	MAB21L1
CTSK	CEP152	MAGED2
CUL4A	TLE1	MAP1LC3B
CXCL12	DCAF12	MAP3K8
CXCL8	UBA52	MBNL2
CXCR1	PRR12	MBOAT1
CXCR4	ATP6	MFAP4
CYB5R3	CHRNA5	MGAM
CYBB	RPL9	MGST3
CYP11B1	TRPC1	MICA
CYP11B2	TUFM	MID1
CYP17A1	GTF3C4	MKRN3
CYP19A1	ESPL1	MKX
CYP1A1	FKBP4	MMAB
CYP1A2	GNL3	MMD
CYP1B1	ZNF235	MMP21
CYP24A1	VIRMA	MOXD1
CYP26A1	HIST2H2AA3	MPND
CYP27B1	PABPC4	MT1A
CYP27C1	RHBDF2	MT1B
CYP2B6	CTSZ	MT1M
CYP2C18	IMPDH2	MTPAP
CYP2C19	PTPRK	MTRNR2L9
CYP2C8	HNRNPL	MTSS1
CYP2C9	CNOT1	MTVR2
CYP2F1	FAM53B	MXRA5
CYP2J2	SLC1A4	MYOCD
CYP3A5	ELF4	NAMA
CYP3A7	HIST1H2BJ	NAP1L3
CYP4A11	CORO1A	NAV2-IT1
CYP4B1	GATAD2A	NBPF1
CYP4F3	PPP1R15B	NBPF14
CYP51A1	SSR3	NBPF19
CYP7A1	GRPEL2	NDNF
DAZ2	ATP2B1	NFE2L3
DAZ4	BCOR	NFIL3
DBH	CPSF4	NHSL2
DBX2	NPRL3	NID1
DCK	SMARCA4	NLRP1
DCX	VPS72	NLRP10
DDB2	PANK2	NOC2L
DDC	KIF2A	NOTCH2NL
DDI1	NOLC1	NPFFR1
DEPDC5	NXF1	NR1H3
DERL3	NECTIN1	NR3C2
DHFR	YWHAZ	NR4A3
DIO1	PRPSAP1	NRN1
DIO2	TCP1	NSMCE1-DT
DIPK1A	EEF2	NTN4
DLD	KHSRP	NUAK1
DLGAP1	WDR4	NUFIP1
DMAC2L	TMPO	NUSAP1
DMD	PA2G4	NXPE4
DNAJB12	CHD7	OCIAD2
DNAJC21	SIPA1L3	OCSTAMP
DNASE1L1	CUEDC2	OLFM4
DNM1	CBX6	OLFML1
DPP10	HSPA8	OLFML2B
DPYD	EIF3C	OLFML3
DRD1	MSH6	OPCML
DSP	PSMF1	OR10S1
DSTN	VDAC1	OR13D1
DUSP13	CTNNA1	OR1F1
DYRK3	YIPF6	OR1J1
EBF3	SLC30A1	OR2A42
ECHDC1	TMUB1	OR2L3
EDA	SEC24C	OR2W3
EDNRB	BRD2	OR4D10
EGR2	PTBP1	OR4D11
ELN	KIAA1109	OR4F5
EML1	RPL15	OR4M1
ENAH	GNAS	OR4N5
ENG	CHD4	OR51A2
EPHA8	EBNA1BP2	OR51B4
EPOR	AP3M1	OR56B4
EPSTI1	SYPL2	OR5K2
EPX	XRCC6	OR5P3
ERBB3	DAZAP1	OR7D2
ERBIN	RPN2	OR8B12
ERCC3	CDC7	OR8H3
ERCC6	SVIL	ORC6
ERCC6L2	ENO1	OSBPL3
ERICH3	PPIL1	PABPC4L
ERLIN2	ZBTB4	PAMR1
ERMN	ABT1	PBX3
ERV3-1	PRR3	PCDH11X
ESR1	EIF2B3	PCDH18
ETFA	TJP1	PCMTD2
ETFRF1	RBM10	PDCL3
EVI2A	MRFAP1	PDE4DIP
EXOSC3	DPH7	PEAR1
EXT1	TROAP	PEG10
EXT2	HDAC1	PGBD1
EYA1	FOXO4	PGBD3
F11	HNRNPU	PGM5
F13A1	MRPL21	PI4K2B
F5	EP300	PIK3R1
F7	RASAL3	PLEKHH2
F8	TPST2	PLG
F9	UBC	PLPP3
FABP2	CCND3	PLPPR4
FAH	INTS1	PLTP
FAM102B	EXOC2	PLXDC2
FAM13C	SYPL1	POLQ
FAM149A	PAFAH1B2	POLR2J2
FAM168B	CHAMP1	POLR2J3
FAM171A1	SERBP1	POP5
FAM221B	RAPGEF1	POTEB3
FAM71F2	HELLS	POTED
FAM83B	HSPA4	PPP1R14A
FANCA	FAM13A	PPP1R3C
FANCC	SALL2	PPP1R9A-AS1
FARP1	MORF4L1	PRAM1
FASLG	PCNA	PRDM1
FAT3	RNF25	PRKCA
FBLN2	RPSA	PRKCB
FBN1	PHGDH	PRPS1
FBP1	SUPT20H	PRR11
FBXO47	GOSR1	PSG1
FCGR1A	RPL37A	PSG5
FCGR2B	RPS3	PSG6
FCGR3A	ANP32A	PSG8
FCGR3B	CNOT10	PSG8-AS1
FCRLB	BACH2	PTGDS
FECH	MSTO1	PTGES
FGA	YBX1	PTGIS
FGF1	MAP1A	PTGS1
FGFR2	SERINC3	PTN
FGFR3	DIDO1	PTPN22
FGFRL1	PARP1	PTPRQ
FGG	HGSNAT	QPRT
FKBP1A	HNRNPAB	RAD51D
FMO3	RANBP10	RARB
FNDC9	RPS15	RASA4
FNIP1	RPL23	RASA4B
FOLR2	COCH	RASD2
FOXP4	CDC34	RASGRP3
FPR2	ATP5B	RCBTB2
FRG2	RPA1	RGN
FSD2	ST14	RIMS1
FSHB	ZC3H3	RNF165
FUCA1	PRDX2	ROBO2
FUT1	TPI1	RPL21
FUT2	MCM2	RPL4
FUT3	RALGDS	RPL7A
FUT6	POLR2A	RPS2
FXN	ATP13A2	RRAGD
FYB2	HEATR6	RRP12
FYTTD1	MCM10	RUNDC3B
GAA	UQCRFS1	RUNX2
GABRA1	TONSL	RWDD3-DT
GABRA2	KPNB1	SAP25
GABRA3	MANBAL	SBSPON
GABRA4	ZNF146	SCG5
GABRA5	MED13L	SCN4A
GABRA6	ISLR2	SCNN1G
GABRB1	HMGN4	SCUBE1
GABRB2	HERPUD1	SDCBP
GABRB3	RPL3	SEC11C
GABRG2	CBFB	SELENBP1
GAD1	NCAPD2	SERPINI1
GAD2	DHODH	SESN3
GALC	RTL8A	SETDB2
GALE	CACFD1	SFRP2
GALK2	FAM107B	SGIP1
GALNS	HDLBP	SKA1
GALT	EIF3B	SLC13A3
GAMT	ATP7B	SLC16A14
GART	SAR1A	SLC16A6
GATA3	GAPDH	SLC1A1
GBA	RPS17	SLC25A3
GBE1	RPL13	SLC2A1
GCDH	TNPO2	SLC30A1
GCH1	HOOK3	SLC30A7
GCK	ABCD1	SLC38A4
GDF5	HOXC13	SLC38A5
GDF6	GIGYF1	SLC6A15
GDNF	UBB	SLC7A11
GEMIN2	SF3B2	SLC7A14
GEMIN7	PRPF8	SLC7A5
GGA1	RPS12	SLC7A8
GGCX	NKX2-5	SLC9B1
GHR	RAPGEF2	SLFN12
GJA1	PRDX4	SMIM10L2B-AS1
GJB1	HSPA1B	SMIM3
GJB3	FLNA	SMYD3
GK	TMEM132A	SNRPN
GLB1	ZCCHC12	SOCS2
GLDC	CSNK2A1	SPACA5
GLE1	TPRN	SPDL1
GLI3	BTN3A2	SPINK1
GLRA1	BTN3A3	SSC5D
GLRB	NUDT9	ST8SIA2
GLYATL3	GART	STARD5
GM2A	PLXNB2	STC1
GMPR2	RPL36	STEAP1
GNAS	MUT	STMN1
GNAT1	PRKAB2	SV2A
GNRHR	CD2BP2	SYNE2
GOLGA6L1	SPCS3	SYNJ2-IT1
GOLGA7	FUBP1	SYTL2
GOLGA7B	CCT8	TAF1A
GOSR1	PFDN2	TAF1D
GOSR2	DGKE	TAF9B
GP1BA	SHPK	TCEAL7
GP2	BSDC1	TCEB3CL2
GPATCH8	IARS	TCTEX1D1
GPD2	DPH2	TDRD1
GPI	PITPNA	TDRD9
GPM6B	NACA	TDRP
GPNMB	CCAR2	TENM3
GPR139	FASN	TEX35
GPR179	DVL3	TFEB
GPRASP2	AARS	TFPI2
GPX1	STK40	TFPT
GPX8	DDX19A	THBD
GRB10	COG4	TIGD1
GRIA1	RPL36AL	TIMP3
GRIA2	CLSPN	TLN2
GRIA3	DLST	TLR4
GRIA4	MAD2L1BP	TM4SF1
GRIK1	POMK	TM4SF20
GRIK3	CLPP	TMEM136
GRIN1	KLHL22	TMEM155
GRIN2A	WSB2	TMEM178B
GRIN2B	CCDC180	TMEM200A
GRIN2C	CDK20	TMEM236
GRIN2D	SART1	TMEM97
GRK6	RPA3	TNFRSF11B
GRM2	ARHGAP22	TNFSF4
GRM3	BUB3	TOP2A
GRM4	ST3GAL2	TPST1
GRM5	ZNF609	TPTE
GRM6	DNAJC9	TPTEP2-CSNK1E
GRM7	MORC2	TRAJ37
GRM8	BICD2	TRAJ48
GRP	EPHA7	TRAJ58
GSR	RHBDL3	TRAJ7
GSTA2	GLA	TRAV1-2
GSTM1	ZFYVE16	TRAV12-2
GSTM2	NUBP1	TRBJ2-2
GSTM3	SDE2	TRBV10-2
GSTM4	COA7	TRBV6-1
GSTM5	CWC22	TRBV6-6
GTDC1	KAT2A	TRDJ4
GTF2IRD2B	THOC5	TRHDE
GUCY1A1	GADD45A	TRIM16
GUCY1A2	BAG6	TRIM16L
GUCY1B1	MYO19	TRIM51
GUSB	DESI1	TRIM58
HACD4	COMMD2	TRPV2
HADHA	VPS4A	TSPAN13
HADHB	WDR1	TSPAN18
HAO2	CTDSP2	TSPAN2
HAUS8	ACTN1	TSSK3
HBB	PCCB	TSSK6
HBD	KMT2D	TTPAL
HDGFL2	WDR5	TWIST1
HERPUD1	ATP5E	TYMS
HES5	PRRC2A	UCHL1
HEXA	RARA	UGT2B28
HEXB	SNRNP70	ULBP1
HFE	ELOVL6	UNC5C
HGD	ARRB2	UPK3BL
HGF	SPAG7	USP13
HK1	HECTD3	VCAM1
HK2	POLR3H	VEGFA
HLCS	MCM3AP	VSIG10
HMCES	UHRF1	WDHD1
HMGCL	TIMM50	WFDC1
HMGCR	MRPL23	WIPF1
HMGXB4	EXOC8	WISP1
HNF1A	ERLIN1	XAGE3
HNF1B	E2F4	YAE1D1
HNF4A	LAMP1	ZC4H2
HNRNPA1L2	HEATR1	ZKSCAN7
HNRNPD	TAGLN2	ZNF197
HNRNPL	HIST2H2BF	ZNF22
HOXA13	NDUFA10	ZNF254
HOXD13	EDF1	ZNF280C
HPGD	HSP90AB1	ZNF280D
HPRT1	PPP5C	ZNF330
HPS1	LUZP1	ZNF501
HRH1	COL6A1	ZNF600
HRNR	RPL7A	ZNF613
HSD11B2	PIP5K1A	ZNF616
HSD17B3	COX1	ZNF660
HSD17B4	PUM2	ZNF667
HSD3B1	PIM3	ZNF675
HTN3	EFCAB14	ZNF680
HTR1A	TPT1	ZNF727
HTR1B	ZC3HAV1	ZNF75D
HTR1D	RECQL4	ZNF763
HTR1F	DENR	ZNF836
HTR2A	HSPA9
HTR2C	BIRC6
HTR4	DNM1
HTR7	DNM1L
IAPP	ALKBH5
IBA57	ACADVL
ICAM1	ZNF33A
IDNK	NBPF15
IDS	MRPL46
IFIT1B	LRRC42
IFNA2	DBN1
IFNAR1	AFF1
IFNG	PPP6R3
IFNGR1	NOMO3
IFRD1	APOPT1
IGF1	DNAJA2
IGF1R	RNF149
IGF2	HK1
IGF2BP2	CHMP2A
IGF2R	SLC25A1
IGFBP1	MLH3
IGFBP2	APBA2
IGFBP3	MRPL54
IGFBP5	EDC3
IGFBPL1	CDC42EP1
IGIP	PKN3
IGSF3	YIPF3
IL10	VIM
IL10RB	GPSM1
IL11	POLG
IL12A	ALDH2
IL15	CHD8
IL17REL	DDX23
IL1A	ESRRA
IL1B	ZNF837
IL1R1	PDCD5
IL1RN	NCLN
IL2	CUL4A
IL2RA	NCL
IL2RB	XYLT2
IL2RG	SPEN
IL3	PLBD2
IL32	MOGS
IL4R	MDH2
IL5	ZDHHC7
IL5RA	HEXA
IL6	SEPHS2
IL6R	C12orf57
IL7	DIAPH1
IMPDH1	FNBP1
INPP5J	HDGF
INSR	MBOAT7
IP6K1	FRAT2
IP6K2	HIST1H4B
IRAK1BP1	CAMLG
IRGQ	SUPT6H
ITGA11	HLA-B
ITGA4	ALDH1A2
ITGA6	JUP
ITGAM	UQCR11
ITGB3	IRF2BP2
ITGB4	THG1L
ITGB6	NBR1
ITIH5	USP28
ITM2C	PWWP2A
ITSN1	RPP30
JAG1	FOXO3
JAK3	CDKN2A
JMJD8	TMEM126B
JPT1	PGM2L1
KCNA1	FURIN
KCNE1	TIMELESS
KCNH2	ELAC2
KCNJ1	BTG3
KCNJ11	VPS18
KCNJ2	HACD3
KCNJ5	PSMD2
KCNQ1	PFKP
KCTD11	SF3A1
KDM2B	PQBP1
KEL	SMG1
KHK	NMT1
KIAA0930	HNRNPC
KIT	RFX3
KITLG	HNRNPM
KLHL31	LSM12
KLHL5	SUPT16H
KLK2	PPP4C
KNG1	TMED2
KRT10	IFRD2
KRT12	CDK6
KRT2	KHDRBS1
KRT5	TPR
KRT9	ALDOA
KRTAP5-11	IPO13
KRTAP5-5	LARP1
KRTAP5-6	GTF3C1
KRTAP5-7	SMDT1
KYAT3	ITGA7
L3MBTL3	SOCS7
LAMA2	SMC1A
LAMA3	RAVER2
LAMTOR4	TBP
LBX2	CLCC1
LCLAT1	GLUL
LDLR	PCNT
LDLRAD1	CBS
LDLRAD4	EIF3M
LEKR1	TOMM7
LELP1	BCAT2
LEP	CANX
LEPR	NPTX1
LHCGR	RPL21
LHX8	LRRC8D
LIG1	HMGCR
LIN28B	EPDR1
LIPA	ACTN4
LMBRD2	RPL29
LMO3	YDJC
LORICRIN	MAU2
LPL	DNAAF5
LRIF1	NMNAT2
LRRC55	DYNC1H1
LRSAM1	SFPQ
LSS	UBE2F
LTA	PPP2R5D
LTA4H	FOXK1
LTBP1	IMMT
LTBP2	RTCA
LUZP2	EEF1A1
LYZ	STOML2
MAD2L1BP	MED8
MAGEA10	FBN2
MAGED1	EHMT1
MAOA	EWSR1
MAOB	PROSER1
MAPKAP1	MTHFD1L
MARCHF2	SLC7A2
MARCHF8	AP3D1
MAT1A	UNKL
MBL2	LRRC41
MC2R	RPL7
MCCD1	YTHDF2
MCRS1	PHTF1
MCTP1	MTSS1L
MED8	TECR
MEFV	MSN
MEIS3	CCDC142
MEN1	PCBP2
MET	MRPS15
MFAP3L	ARF1
MGLL	PSMD13
MGP	SEPHS1
MID1	PEX14
MITF	FYCO1
MLH1	ZER1
MME	SDHC
MMUT	SLC16A1
MOG	APEH
MPO	PDXDC1
MPZ	HNRNPF
MS4A13	THOP1
MS4A2	HDAC7
MSH2	ANKRD36B
MSL1	NUP62
MTM1	SCARB1
MTR	BAG5
MTTP	MEGF8
MTUS1	TEDC2
MTX2	ZFYVE27
MTX3	WTIP
MUC21	LRP12
MVB12B	CCNF
MVK	EIF3D
MXI1	SEMA3E
MXRA7	RNF19A
MYL3	MXI1
MYL4	ENTPD6
MYLK4	TAF15
MYO5A	NR1I2
MYOC	KLHL8
NAA30	TOMM40
NAGA	CAPN15
NAT1	ARPC5L
NCAM1	PSMD8
NCCRP1	USP36
NCF2	PDCD7
NCF4	NDUFAB1
NCK2	TACO1
NCMAP	TRAPPC10
NDP	FKBP15
NDUFV3	KPNA6
NEU1	CCDC137
NEURL4	TRAP1
NEXMIF	PCNX3
NF1	KIAA0100
NF2	HADHA
NFASC	ILF3
NFKBIZ	RBAK
NFU1	ACAD9
NIPA2	NOP2
NME1	CNP
NOMO3	DCTPP1
NOS1	ITPRIPL2
NOTCH3	PAPD4
NPC1	LONRF2
NPHP1	WDR6
NPR3	PRRC2B
NPY1R	UBA6
NPY2R	RAD51D
NQO1	CDH2
NQO2	UBXN1
NR3C1	RTEL1
NR3C2	EXOC7
NRARP	PDRG1
NRG3	NSD1
NT5C1B	HIST2H2BE
NT5C3A	CARD19
NTRK2	GDE1
NTRK3	SIRPA
NUGGC	PTPN21
NUMB	KMT2C
NUP58	WNK1
NWD1	NR1H2
OAT	SHMT2
OCA2	MAGOH
OCRL	ATRX
ODF2L	TBC1D31
OGDH	SARAF
OLA1	CLTC
OPCML	REXO4
OPN1MW	HNRNPR
OPRD1	PDCD11
OPRK1	RAD23A
OPRL1	SYVN1
OPRM1	IMPDH1
OPTN	UVRAG
OR13A1	SF3A3
OR9Q1	TUBB
OSBPL8	PRDM16
OTC	MRPS18B
OXCT1	PRICKLE4
OXTR	TMEM115
P4HA1	FREM2
P4HB	CDC6
PAFAH1B1	RALGAPB
PAFAH2	SALL3
PAH	ALYREF
PALM2AKAP2	PRELID3A
PAM	P4HB
PARVB	RPS2
PAX2	SDK1
PAX3	SRCAP
PAX6	PPP1CB
PCCB	AKTIP
PCGF6	MAZ
PCSK1	LMNA
PDE1A	ASB3
PDE1B	H2AFV
PDE3A	POLR1A
PDE3B	REEP4
PDE4C	CCT7
PDE4DIP	LMTK2
PDE6A	CTNND1
PDE6B	PSAP
PDHA1	ANO6
PDHB	ASB8
PDLIM5	SMC3
PDPN	H2AFY
PDX1	ASB6
PECAM1	PNMA2
PEPD	CCND2
PEX12	ATXN7L3
PEX2	EIF4A1
PEX5	PPIF
PEX7	DNM2
PFKL	LRPAP1
PFKM	PRR14L
PGK1	DDX11
PGR	STK35
PHEX	ABCF1
PHF19	TM9SF1
PHKA2	NTRK3
PHKB	GANAB
PHKG2	LDHB
PICALM	UBN1
PIK3R6	CELSR1
PITX2	DDX42
PIWIL3	FBXL19
PKD1	KIRREL1
PKD2	DLG3
PKLR	PTGFRN
PKP1	C11orf57
PKP2	NUDT16
PKP4	TAF6
PLA2G5	TPM3
PLA2G6	PAF1
PLA2R1	EZH1
PLAT	PLEC
PLCB4	BCKDK
PLCXD3	U2AF2
PLEC	TUBB2B
PLEKHA1	HNRNPK
PLEKHG7	THRAP3
PLG	IRS4
PLOD2	TNRC18
PLP1	SMARCC2
PLPPR5	HIST1H2BD
PM20D2	CPT1C
PMP22	RAB5B
PMS2	OGFR
PNLIPRP3	FOXN4
PNP	CCHCR1
POLR1F	SF3B1
POLR2A	RNF185
PON1	FAM109A
PON2	KLHL11
PON3	PEF1
POTEG	MATR3
POU1F1	NUP50
POU3F4	SOX8
PPARA	RPL5
PPDPFL	EMD
PPIC	TRIP12
PPP1R27	TIAM1
PPP2CB	TCOF1
PPP3CA	HIST2H2AB
PPP3R1	2002-09-01
PPT1	SPTBN1
PRDM2	TM9SF2
PRIM1	SLCO4C1
PRIM2	HIST4H4
PRLR	ITGA8
PRNP	TMEM33
PROS1	CTCF
PRPH2	GINS2
PRR13	ZZEF1
PRRG1	CERK
PRRG2	MTG1
PRSS37	FN1
PRY2	CEP250
PSEN2	PDS5A
PSRC1	2001-08-01
PTAFR	AP2B1
PTCH1	MIER3
PTEN	SGMS2
PTER	RAN
PTGDR	NRDC
PTGER2	DEDD
PTGER4	MYH14
PTGFR	RALBP1
PTGIR	SAE1
PTGIS	HIPK2
PTGS1	NOC2L
PTGS2	SSR2
PTH	HIST1H2BG
PTS	CTC1
PUS1	RPL7L1
QDPR	WWP2
QSOX1	IRF2BPL
RAB11FIP1	PRNP
RAB19	SMOX
RAB37	HNRNPA2B1
RABL2B	ACOX1
RAG1	SMARCA2
RAG2	TRIR
RAP1A	MACF1
RAP1B	LAMTOR2
RARA	CHERP
RARB	TBCB
RARG	PLXNA1
RB1	CLN6
RBMS3	USP7
RBPMS	WIPI2
RCHY1	ADAMTS1
RECQL5	MTA2
REEP3	TYMS
REG3G	NSD2
RFX2	KRBA1
RFX5	SEC61A1
RFXAP	RRP1B
RHO	ARHGAP19
RLBP1	UBE2G2
RNASE13	AKAP8L
RNASEK	TMCO4
RNF187	DRG1
ROPN1B	SEMA7A
RORC	DXO
RPE65	AKAP11
RPGR	GALK1
RPL22	RPL31
RPL23A	PHKG2
RPL27A	DST
RPL28	PVR
RPL37	FLCN
RPL9	UBA1
RPS3	PSMB7
RPS6KA1	RCC2
RPS6KA2	PLEKHB2
RPS6KA4	HMGXB3
RREB1	PFDN6
RS1	MYO1D
RSPH4A	MRPL38
RTL4	TLE3
RUNX1	CYC1
RWDD1	TUT1
RYK	SEC16A
SAA1	MARS
SAMD13	MBD1
SAXO2	FAM120A
SCN4A	UBE2C
SCN5A	NRIP1
SCP2	PODXL2
SDCBP	SOCS4
SEC61G	FBXL14
SELE	PDGFC
SELL	DPM3
SEMA3B	LIG1
SEPTIN2	SRRM2
SEPTIN7	SLK
SERPINA1	IREB2
SERPINA5	MARCKSL1
SERPINA7	EIF4G1
SERPIND1	SLC38A7
SERPINE1	MAGED1
SERPINF2	KIAA1191
SF3B1	NONO
SFR1	EZR
SFTPB	OGG1
SGCB	CD99
SGCD	FSTL1
SGCG	RADIL
SGO1	CHD5
SGSH	RBM8A
SH3D19	MAP7D1
SHE	ZNF263
SHH	PKD1
SHISA2	ABCC1
SHOX	HCFC1
SIAH1	CKAP4
SLC10A2	DPP3
SLC11A1	GOLGA2
SLC11A2	CTPS1
SLC12A1	EHMT2
SLC12A3	GRK3
SLC13A3	HIPK1
SLC25A20	RNPS1
SLC25A25	HS6ST1
SLC25A30	PGAM4
SLC26A2	PGAM1
SLC26A3	ADCK2
SLC26A4	TUBA1A
SLC2A2	CHST15
SLC30A2	SIL1
SLC35D3	LENG8
SLC35E4	PPP1R14B
SLC41A3	NCOR1
SLC45A2	PPP1R10
SLC4A1	WBP1L
SLC5A1	WDR33
SLC5A5	HIST2H3A
SLC5A9	SCARA3
SLC6A17	UGGT1
SLC6A19	SSH1
SLC7A2	PLOD2
SLC9A4	RAB23
SLX4IP	MAP3K2
SMAD1	POLR2B
SMAD2	BCLAF1
SMAD5	EBP
SMARCB1	VARS
SMARCD3	APBA3
SMC4	FAM98A
SMN1	TCERG1
SMPD1	JARID2
SMPDL3B	HYOU1
SNCA	PTPRU
SNCB	IL6ST
SNU13	RBM15B
SOD1	WDR62
SOD2	OSBPL11
SOGA3	ASNS
SOX9	DDIT4
SP140	KIFC2
SP5	TUSC2
SPANXN1	ALDOC
SPANXN5	NRBP1
SPDYA	MPP2
SPDYE3	ATN1
SPIN3	PIN4
SPOP	THUMPD3
SPOPL	SHKBP1
SPP1	NUPR1
SPRN	TATDN2
SPRTN	ATPIF1
SRD5A2	ABLIM1
SS18	C17orf51
SSBP3	GGA3
SSBP4	PABPN1
ST8SIA6	CIC
STAR	NEK9
STATH	MCL1
STEAP3	HRAS
STK11	ZNF687
STK16	IDH3B
STRADA	LRBA
STS	KDM4B
STUM	CAMSAP3
STX16	ALDH1B1
SUMO1	ZNF711
SUMO2	NAF1
SUOX	H1F0
SYTL3	HLA-A
TAFA3	EPN2
TAFA4	EP400
TAGLN	GADD45GIP1
TAGLN3	HOXC4
TAP1	SUV39H1
TAP2	CIZ1
TAT	ANKRD11
TBC1D3C	NDUFS1
TBX5	ILF2
TCEAL1	MOV10
TCEAL3	SNRPD1
TCEAL4	NAT8L
TCEAL6	KDELR1
TCEAL8	MID1IP1
TCEAL9	GNPTAB
TCHHL1	RAB11FIP1
TCN2	MYO9A
TCOF1	DLAT
TCP1	OGFOD1
TDP1	NIP7
TDRD6	LRRC37A2
TECRL	LDLRAP1
TEK	STAT1
TFG	RRP1
TGFBI	CDCA4
TGM1	TMSB10
THAP7	DNAJC10
THBD	MKI67
THEMIS	MDC1
THOC5	COL4A2
THPO	ZNF784
THRB	DDX55
TIMM50	DAP3
TIMP3	RGMA
TM6SF2	MRPS12
TMEM198	FUS
TMEM200B	TCF3
TMEM201	SLC4A2
TMEM220	USP19
TMEM230	MAGEF1
TMEM273	SYK
TMEM44	GDF11
TMEM64	MFSD9
TNF	CD300E
TNK2	PLEKHG5
TOMM5	HELZ2
TOR1A	FAM135B
TP53	ZNF566
TPD52L1	CYP20A1
TPD52L3	SECTM1
TPI1	UNC13A
TPM1	GTF2F1
TPMT	KLHL15
TPO	MXRA7
TPP1	ACTB
TPST2	USP48
TRAPPC2	MYOCD
TRIM13	MYBPC3
TRIM37	KDM2A
TRIM6	KCNB1
TRIM6-TRIM34	MLLT10
TRIM67	BAMBI
TRIM72	TSNAX
TRPM3	DYRK2
TSC1	TNRC6A
TSHR	PNPO
TSPAN17	ZCCHC3
TSPYL6	SQSTM1
TTC3	FXN
TTC32	TMBIM6
TTC7B	CSDE1
TTPA	ARL8A
TTYH1	ABHD17C
TULP4	RNF138
TUSC1	TDG
TUT4	RAB8B
TWIST1	EIF4H
TYR	SOX11
TYRP1	ZNF268
U2AF2	ELOA
UACA	BIRC5
UBASH3A	MRPL19
UBE2W	VEGFA
UBE3A	TFDP1
UGP2	ADAM9
UGT1A1	CIT
UHRF1BP1L	CLIC5
UMOD	TACR3
UMODL1	NUDT21
UMPS	LLPH
UROS	ALX1
USF3	ZNF654
USP16	RAD50
USP20	EPB41L4B
VCX3B	XPOT
VDR	USP12P1
VHL	TTC39C
VPS54	TBC1D2B
VPS8	SPOPL
VWA8	NAPG
WASHC2A	GOLGA8A
WDHD1	FABP3
WDR31	EDEM3
WDR33	CAND1
WDR35	CALR
WDR89	BLCAP
WLS	COL12A1
WNK3	WDR82P1
WRN	MRVI1
WT1	UGCG
XDH	DPY19L1
XKR7	TUBB2A
XKR9	THBS1
XPA	SLC5A6
YBEY	RNF44
YPEL2	OVOL1
ZC3H12B	IGSF3
ZDHHC13	E2F6
ZDHHC9	CELF1
ZFYVE27	COIL
ZIK1	ETV6
ZMAT1	LRP6
ZNF121	SLC39A10
ZNF182	HOXA10
ZNF280D	MOAP1
ZNF302	ADAMTS4
ZNF311	TYW5
ZNF37A	TOGARAM2
ZNF425	TUBGCP4
ZNF429	CENPK
ZNF468	C4orf17
ZNF470	MYBPC1
ZNF473	PATE2
ZNF483	NKIRAS2
ZNF484	CLDN11
ZNF599	WASL
ZNF648	SRPK1
ZNF655	LIFR
ZNF676	INIP
ZNF705A	CCSER2
ZNF740	C5orf42
ZNF761	YY2
ZNF766	LIN7C
ZNF774	ZNF367
ZNF780A	TWF1
ZNF780B	SNX5
ZNF782	RAP2C
ZNF813	MOB1A
ZNF835	CREBBP
ZSCAN2	CCDC6
ZSCAN23	ABHD2
ZWINT	ECHDC1
ZYG11A	ACTA1
ZYX	AKAP8
AADACL4	TMEM167A
AARD	ZNF680
ABCC5	OSBPL3
ABCF1	PAWR
ABHD17B	IGFBP5
ABI1	ID4
ACBD7	QRFPR
ACOT9	SETD6
ACTBL2	SLFN11
ACTL10	TRA2B
ACTR3B	RHOA
ADAL	ZNF662
ADAR	DDX21
ADGRG6	RABGEF1
AFDN	TPGS2
AFF3	ARPC1B
AGAP1	SKIL
AGPAT3	GTF2I
AHDC1	MAP3K1
AIFM3	CSE1L
AIPL1	CPA4
AK6	HEXIM1
AKT1	CAPZA1
ALDH18A1	MAPK6
ALDH1L2	DYRK3
ALG10B	ZBTB8A
ALG13	GPBP1
ALOX15B	CD209
AMMECR1	ARPP19
AMZ2	CLEC2D
ANGPTL4	EIF2AK2
ANKRD34A	GPRC5A
ANO6	HMGA2
ANXA2R	RTL10
ANXA8	TJAP1
AP1G1	WNT16
AP1S3	MDM4
AP2B1	NBPF11
ARAP1	TMED4
AREL1	EID1
ARF1	TP53INP1
ARFIP1	RUNX3
ARGFX	PPARG
ARHGAP24	CSF1
ARHGAP30	ZEB1
ARHGAP5	DICER1
ARL17B	SNX12
ARL4A	ZNF202
ARL5A	PDZD8
ARNTL	KATNAL1
ARPC4	SMCR8
ARPP21	HNRNPUL1
ARRDC2	GAS1
ATAD3C	UQCRQ
ATAT1	BNIP2
ATF3	GOPC
ATP6V0B	LPGAT1
ATP6V1C2	GNB5
AURKC	TMEM168
AWAT1	FAM129A
B3GALNT1	SUN2
BAALC	ZNF417
BAG5	NACC2
BBS9	EPHA4
BCAM	HOXC8
BCL7A	NIN
BEX5	GPR137C
BOLA3	ZNF567
BRCC3	KCTD20
BRMS1	HHEX
BTBD11	BRWD1
BTF3	SIX4
C12orf40	ARHGAP12
C14orf28	HCCS
C16orf86	SESTD1
C18orf32	RAB34
C19orf12	DYNLL2
C1orf53	RPA2
C2orf68	NDEL1
C2orf76	TGFBR2
C3orf70	SLAIN1
C6orf120	SECISBP2L
C8orf58	CRY2
C8orf74	STRBP
C9orf152	POGK
CA7	RAB1B
CABP1	GRAMD1A
CALML4	RPRD1B
CALN1	EGLN3
CANX	FOXJ3
CARS1	TNKS1BP1
CAVIN4	TOLLIP
CBFA2T2	HSP90B1
CBLN3	MIDN
CBWD5	TRPC3
CCDC184	TAX1BP1
CCM2	NR3C1
CCNC	LIMA1
CCNI2	C3orf38
CCNL2	NR2C2AP
CD151	KCTD10
CD276	SGTB
CD34	CSNK1G1
CD68	FAM210A
CD74	POGZ
CD82	ADARB1
CDC42	ICMT
CDC42SE1	RB1
CDC42SE2	AHR
CDK20	C12orf65
CDNF	ARCN1
CEACAM1	UBXN2A
CELF1	HARS
CELF2	EGR2
CELF4	SFXN5
CEP112	SLC5A3
CEP44	DUSP8
CERKL	TMEM127
CFAP206	KMT5B
CFAP69	SMAD4
CHI3L2	TNFRSF21
CHIC1	NFIB
CHN1	MAP7
CHN2	COX10
CHTF8	DDX5
CLDND1	PSMD9
CMC4	RASSF8
CNTROB	PBXIP1
COA6	RASSF1
CORO1B	SLC35D1
COX19	HOXA5
CPLX3	MAPRE3
CPT1A	ANKFY1
CPTP	MAN1C1
CPZ	NAA30
CREBZF	PPP6R2
CRMP1	SNAPIN
CRYBG2	OTUD4
CSNK1A1	SEC23B
CSNK1G3	ARID4B
CSTF1	ARRDC3
CSTF3	CLIP1
CT45A1	TMEM9B
CT45A3	PRKAA1
CT45A6	MB21D2
CT55	SON
CTLA4	PDZD11
CTU2	BAHD1
CUTA	MBNL1
CYB561	ZCCHC14
CYB5RL	TRIM2
CYBC1	MPHOSPH9
CYFIP1	C16orf70
CYFIP2	ARL6IP1
CYS1	LDLR
DBNL	ATP6V1C1
DCAF12L2	ENPP5
DCAF4L1	PTPRG
DCAF6	CDK19
DCAF8L1	SYBU
DCLRE1C	VCPKMT
DCTD	FBXL5
DCUN1D2	SLC10A3
DDR2	GPATCH8
DDX19B	ATE1
DDX59	ADAR
DDX60L	ATMIN
DEDD	GLE1
DEFB110	ANKRD29
DGKK	STK11
DHRS12	MKRN2
DISC1	GPATCH2
DIXDC1	STYX
DKK3	TMEM109
DLX1	PAPOLA
DMKN	NCKAP5
DNAAF4	MSANTD4
DNAJB14	CKAP5
DNAJB2	VLDLR
DNAJC25	ARL1
DNTT	CAPZB
DPPA5	PDE3B
DUSP15	PTER
DUSP28	ASF1A
DUT	KLF9
DUXA	KLHL28
DYNLL1	SCAMP2
EFEMP1	GFOD1
EIF2AK4	SLMAP
EIF3C	SH3PXD2A
ELMO1	SMYD2
ELP6	TSG101
EML6	DCAF8
ENPP2	LBR
ENTR1	SRSF7
EPM2A	TES
ERGIC1	DSTYK
ERMAP	SH3BP5
ERP29	KLF11
ESCO2	KBTBD2
ESRP1	PPP1R9A
ETNK1	KANSL1
EXOC1	CD2AP
EXOC4	WEE1
EXOC6	MPP5
EXOSC9	CPPED1
EXTL2	E2F1
FAHD1	RDH11
FAIM	PXYLP1
FAM102A	BTBD10
FAM131B	SGMS1
FAM133B	GRB10
FAM13A	IER3IP1
FAM220A	EPC1
FAM227A	KIAA1549
FAM229B	FAT3
FAM24A	KLHL21
FAM3C	HIF1AN
FAM47C	PRUNE2
FAM53A	ZNF217
FAM78B	SPATA2
FAM83G	HEG1
FANCB	IKZF4
FANCD2	MREG
FBLIM1	SPART
FBXO44	CNOT4
FBXO48	F3
FBXW7	ARHGAP1
FDX2	SRSF2
FEZF1	HABP4
FHL2	MTMR4
FIGNL2	TOM1L2
FKRP	ANKRD52
FLG2	RSRP1
FNBP1L	RNF145
FOLH1	RNF41
FOXK1	RAB12
FOXL2NB	PTPN4
FPGS	CNOT6
FRMPD2	BTBD3
FRRS1	BMT2
FXR1	MTMR9
GAB4	HIVEP2
GALNTL6	TCF4
GASK1B	PHF3
GCOM1	ACVR1
GGPS1	RAB5A
GK5	DDX6
GLUL	PGRMC1
GNG10	MAN1A2
GOLGA6A	CD164
GOLGA8B	CASP2
GOPC	CLIC4
GPER1	STAT3
GPHN	ZDHHC14
GPR155	PDGFRA
GRAMD2A	PTEN
GRB7	ITGB1
GSTCD	CEP55
GTF3C2	OTUD3
HDAC5	MLEC
HEPACAM2	ZBTB18
HFM1	SMOC1
HNMT	CMPK1
HNRNPH2	NABP1
HRCT1	CBY1
HSP90AA1	ARHGEF26
HVCN1	USP13
HYKK	UBE2D2
IAH1	ERBIN
ICE2	JMY
IFFO1	QKI
IGSF11	SOX4
IL18BP	ENPP4
IL31	PNRC1
INF2	POP7
INPP5D	HBP1
INSC	VPS37A
INSYN1	ATP6V1B2
INSYN2A	MIGA2
INTS6	HPRT1
IQCB1	FMR1
IQCH	FZD6
IRAK1	MASTL
ITPRIPL2	TXNIP
KALRN	BTF3L4
KATNAL1	LMLN
KAZN	MSMO1
KCNC4	SAMD8
KCNIP1	RPRD2
KCNIP3	TROVE2
KCNIP4	TMOD3
KCNK2	CLCN3
KCNMA1	NUS1
KCNU1	MTPN
KCTD21	CCT6A
KIAA1755	DPYSL2
KIAA2026	PRRG4
KLF10	LCLAT1
KLHL7	EDN1
KNOP1	ZBTB7B
KPRP	SLC38A2
KREMEN1	ZNF317
KRIT1	TNRC6B
KRTAP5-10	PPP1R14C
KYNU	PLEKHF2
LAT	CHIC1
LCMT1	CDADC1
LDLRAD2	CCNA2
LFNG	WNK3
LGR6	UQCRB
LHX9	MRPL52
LIMK2	TPP1
LIN52	TNFRSF10B
LLGL2	G6PC
LONRF3	ZNF800
LRIT2	RPS27A
LRP8	THRA
LRRC66	STX6
LRRC73	SNTB1
LRTM2	RAB14
LURAP1	PXK
LY9	PPP6R1
LYPD5	MAP3K9
MACROD2	KIF13A
MACROH2A1	GMFB
MAD1L1	EOGT
MAEA	ELL2
MAF	DLG5
MAGI1	CAPRIN2
MAJIN	ANKRD50
MANEAL	ZFYVE26
MAP2	KLF6
MAP3K19	FOXQ1
MAP9	OSBP
MARK2	ZNF24
MARVELD2	SIK1
MARVELD3	MMGT1
MASP1	ZNF12
MBP	ZMAT3
MCHR2	TRIM37
MCUR1	STARD13
MDH1B	POC1B-GALNT4
MEOX1	NRBF2
MESP2	MAPK1
METTL17	GALNT4
METTL26	ESR1
MICOS10	CAMSAP2
MINK1	ZNF154
MLH3	SLC46A1
MLN	ATP6V0D1
MPEG1	UBE2D3
MRI1	POLR1B
MRNIP	PHF12
MRPL22	LZIC
MS4A3	CALM2
MSMO1	ZNF354B
MSRB3	NIPA1
MTCP1	KLHL36
MTUS2	RFT1
MUC17	VPS37B
MYADM	UBBP4
MYCL	RRAGD
MYH11	PPIG
MYO19	CEP170
MYPOP	CLEC12B
MYZAP	HADHB
NABP1	RAG1
NAE1	PEX13
NANOS2	TRIM71
NARF	SLC12A7
NAV3	RFX7
NBN	PIGA
NBPF9	LEFTY1
NCDN	KREMEN1
NDEL1	CUL3
NDUFAF5	COX20
NGRN	ADARB2
NHLRC3	RBM43
NIBAN2	RPF2
NLE1	IPMK
NLRP1	TRIM4
NOSTRIN	ZNF224
NPM1	TMEM30A
NPNT	SATB2
NPRL3	RPS6KA5
NR2C1	RLIM
NRCAM	SFTPA1
NRF1	MBNL3
NSG1	DAPK1
NT5DC3	CHEK2
OAS1	BMP3
OAS2	ACBD5
OCIAD2	MAVS
OLAH	ASB16
OPA3	DAD1
OPALIN	ZNF620
OPN4	ZIC5
OS9	WIPF2
OXLD1	TSPAN3
P4HA2	TCF7L2
PABPC1L2A	MCC
PAEP	LIPA
PAGE2B	HOXD11
PAGE5	HOXB3
PAIP2	DYNC1LI2
PAK4	DEPDC1
PALM	CFL2
PAPSS2	AKIRIN2
PARL	ZNF107
PBLD	CDK2AP2
PCARE	ZNF678
PCLAF	RNF11
PDE4B	RACGAP1
PDE8B	MYLIP
PEG10	FGFR1OP
PFKFB2	DLC1
PGAM4	DCUN1D3
PGBD2	ABCD2
PHF12	NF2
PHF6	ODF4
PIR	NAA50
PJA1	CYB5D1
PLAA	F2RL1
PLAC8L1	CINP
PLAC9	ADM2
PLD3	RFC2
PLEKHG1	WDR31
PLGLB1	GPR82
PLPP4	NOM1
PNCK	POLR2D
PODXL	NARS
POLR2M	TERF2
POLR3H	SMTNL2
PPM1B	PSMB5
PPP1R42	NKAP
PRAMEF14	ATF7IP
PRKCZ	RPS15A
PRMT5	PDP2
PROSER3	DUSP18
PRPS2	CXorf21
PRR23B	MYH11
PRR5	PLA2G12A
PSMA8	CDK4
PTCHD4	ROMO1
PTRH2	LILRA2
PTRHD1	USP32
PUM1	PTGR2
PURG	TMCO1
PXYLP1	SLC35E2B
RAB12	ACP6
RAB28	FAM217B
RAB3IP	IL23R
RAB41	PIGG
RABGAP1L	RBM27
RBFOX2	2003-08-01
RCCD1	S1PR2
RCE1	ARL17B
REP15	OMD
RETREG1	MED18
REV1	CCR6
RFFL	C16orf45
RFPL4B	SSTR2
RGL3	SLC31A1
RGMB	RBM23
RGPD1	NFE2L1
RGR	C4orf36
RGS19	FLYWCH2
RGS21	SLC38A9
RGS7BP	PLEKHS1
RHOT1	GP2
RIBC1	IRF1
RNF215	ANKRD9
RNLS	FAM120AOS
RPAIN	PRR23A
RPL14	SNTB2
RPL41	ZNF431
RPS20	PRPF4
RPS23	ZNF529
RPS28	TMEM2
RPS29	RUNDC1
RRM1	BTG1
RRM2	THAP6
RSPO1	MOCS2
RSPO4	C3orf18
RTKN	KBTBD6
RTL5	IFNLR1
RUFY3	RFXAP
RUNX2	KLRD1
RUNX3	IGF2R
RYR2	TMTC1
RYR3	DTX4
SAMD3	FKTN
SAMD5	RNF125
SAR1B	FAM114A1
SBK1	MMP2
SC5D	DLL1
SCD5	NKD2
SCGB2B2	CYLD
SCML1	IGF1
SCN1B	CYP2C9
SCN2A	PPARA
SCN3B	UCP1
SCNN1A	SCD
SCNN1G	SNAI3
SDHC	MST1
SEC14L1	SAV1
SEH1L	ERBB2
SEMA5B	DCBLD2
SEPTIN4	EREG
SERBP1	FXR1
SERF2	ZBTB7A
SERPINB7	ABCG8
SERPINB8	ARSA
SFMBT2	ATP6V0E1
SGK3	GPR161
SGSM1	GPR75
SH3BP5	GRSF1
SH3KBP1	IFITM1
SH3PXD2B	ORC1
SIRPA	PRPF38A
SIRPG	QSOX1
SIRT3	SIGLEC9
SKA1	FUT11
SLAIN1	SIRT1
SLC10A7	CDKN1A
SLC22A10	ARHGAP32
SLC25A29	HBEGF
SLC25A53	RASA1
SLC27A6	CRK
SLC35A2	TLN2
SLC35F1	ARL6IP6
SLC38A10	COX8C
SLC4A8	CDH3
SLC66A1	LOXL1
SLC6A9	TNFRSF17
SLTM	ADH1A
SLX1A	KCTD4
SMAGP	PLPBP
SMCO3	WNT3A
SMOC1	KCNJ9
SNAPC3	SMCHD1
SNX30	KIR3DL1
SORBS1	PLSCR1
SORBS3	CSTF2T
SORCS1	NR1D2
SOWAHB	RTEL1-TNFRSF6B
SP3	MUC17
SPAG16	CA1
SPAG8	S100A1
SPATA45	FKBP10
SPATA6L	PLA2G4C
SPECC1	GSTCD
SPIN4	LIG4
SPINT1	POLK
SPN	STMN1
SPOCK3	DMGDH
SPRR2B	TRIM36
SPRR2E	ANKRD28
SPRR2F	GCNT1
SPRR2G	KBTBD3
SPTSSB	SYT14
SRA1	MAP1B
SRGAP3	YKT6
SRRD	CD55
SRSF5	AASDHPPT
SRSF7	UBE2W
SSX4B	NIPSNAP2
STAU1	TMEM47
STK24	ZNF652
STRN4	FAM199X
STXBP1	FAM81A
SUGP2	FRY
SULT1A4	PTGS2
SUN3	OSBPL8
SUPT20H	CTDSPL2
SWI5	MEF2A
TAF5L	PSMD12
TBC1D28	SPAST
TCAIM	PRSS22
TCEAL5	SH3BGRL
TCERG1	KRT6C
TESMIN	CST9L
TFAP2A	EBPL
TFEC	SYNE3
TGFBR2	FAM221B
THEMIS2	GATA3
TIAL1	EMILIN3
TIPRL	ARL13B
TIRAP	CYP26A1
TLR10	SAMSN1
TM2D2	GNL3L
TMCC1	ETNK2
TMEM150A	DEPDC7
TMEM232	FGF22
TMEM259	FUT1
TMEM30B	KRTAP4-11
TMEM82	CR2
TMEM98	MMP13
TMPO	SYNDIG1L
TMPPE	TFPI
TNFRSF25	RNF128
TNRC6B	SFXN2
TOM1L2	PSMA2
TP53BP2	FABP7
TPD52	CNTNAP1
TRAF5	FBN3
TRIM36	KIR3DL2
TRIM71	LFNG
TRIOBP	B3GAT1
TRMT11	ARR3
TRNP1	GK
TRO	SMN1
TSC22D3	ALK
TTLL3	PRX
TTPAL	CYP2E1
TXNRD3	ADAMTSL1
TYW5	NCS1
UBA52	CFTR
UBE2V1	OAS2
UFD1	C8orf33
UNC45A	FAT4
UNC45B	ADGRF4
UNKL	ZDHHC2
USP1	INTS8
USP14	IMPA1
USP21	VPS13D
USP48	DOCK10
USP9X	LCA5
VEGFA	ARL14EP
VLDLR	MTMR10
VMA21	TRIM23
VMAC	CHL1
VPS13A	NDUFB10
VPS13C	NBN
VPS26A	GJE1
VSTM4	SNX7
WASF1	EYA4
WIPI2	CASP7
XCR1	ECT2
YIF1B	EXOC5
YIPF5	STAU1
YTHDC1	RTN4
ZBTB16	MDFIC
ZBTB7C	ZNF236
ZC2HC1B	SDF2
ZDHHC19	SPRED1
ZFAT	CMTM3
ZHX1	MAP3K3
ZKSCAN2	ACTR2
ZMYM5	NAP1L1
ZNF107	LGR4
ZNF16	ZNF148
ZNF181	TBC1D9
ZNF197	VDAC2
ZNF2	CC2D1B
ZNF207	MUC13
ZNF226	TSPAN6
ZNF260	CALU
ZNF284	CCNB1
ZNF384	PARP10
ZNF404	FOXO1
ZNF451	RACK1
ZNF630	CSTF3
ZNF638	ANXA2
ZNF674	NCKAP1
ZNF688	RPS5
ZNF704	IRAK1
ZNF705D	PDLIM7
ZNF718	BDNF
ZNF749	JPT1
ZNF763	SOX5
ZNF772	RRS1
ZNF789	EIF2S3
ZNF793	TNRC6C
ZNF805	ARID2
ZNF808	IRAK4
ZNF829	STAG1
ZSCAN26	KDM5C
ABCE1	C6orf106
ACP1	PFAS
ADAMTSL1	VMP1
ASB1	EML4
C10orf53	CHAC1
CCDC112	PLAGL2
CD83	BMPER
CENPA	PRDM15
CEP170	ELOC
CEP63	HS3ST3B1
CEP83	CRTC1
CHIA	AMD1
COA3	CCDC169
CRCP	PARP11
CYLD	TWISTNB
DCLK2	RAB18
DCUN1D4	TSPAN12
DMRTC2	KPNA1
DNAJC28	TRUB1
ERAP1	OCLN
ESR2	GNB1
FAM110A	PRAMEF1
FAM228A	ZNF724
GAGE1	ALKBH4
GDAP1	OLFML2A
GLIS3	CD226
HEY1	SLC25A32
HMGCLL1	PHF20L1
HSF4	DCAF17
INS-IGF2	GID4
KIAA0895L	CALN1
MAPK8IP3	APBA1
MINDY1	EGFR
MINDY2	RAF1
MTMR12	SPRY1
NAAA	MMP9
NCALD	YY1AP1
NKAIN2	2002-08-01
NSD2	SOX6
PAQR3	GDF5
PCDH17	PIK3R3
PHF11	SMAD2
PPAN-P2RY11	SLC2A1
PPP4R1	DAZAP2
PRDM15	SETD5
PREPL	GMNN
PRKAG2	MTO1
PSPC1	SLC10A7
PTPN20	LATS2
PTPRD	ARID1A
[truncated: 8,813 more rows]

## Sheet: 20S
Predicted 20s (4464)	Validated 20s (12536)	A431E(PSEN1) 20s (1350)								P+A+V (252)	P+A (83)	P+V (2634)	A+V (676)	A (339)
A2M	Bcl-2	AATF								ALDH1B1	AGTR1	ABAT	ABHD15	AATF
ABAT	CIQTNF5	ABCA6								ANOS1	ANK1	ABCA4	ACAT2	ABCA6
ABCA4	TSPAN6	ABCA8								ARSB	AR	ABCB1	ACP5	ABCA8
ABCB1	DPM1	ABHD15								ATP2B4	ARHGEF35	ABCC2	ACP6	ABI3BP
ABCC2	C1orf112	ABI3BP								BDKRB2	BLOC1S2	ABCC8	ACSBG1	ABLIM3
ABCC8	FUCA2	ABLIM3								BRCA2	C2	ABLIM1	ADAM19	ACKR2
ABCD1	STPG1	ACAT2								CACNA2D2	CACNA1A	ACADVL	ADAM23	ACKR4
ABLIM1	ENPP4	ACKR2								CD200	CYP4A11	ACAT1	ADAMTS14	ACOX2
ACADM	CFTR	ACKR4								CPM	FCGR3A	ACHE	ADAMTS5	ADAMTSL4
ACADVL	ANKIB1	ACOX2								CPT2	GABRA3	ACSL6	ADAP1	ADCK4
ACAT1	CYP51A1	ACP5								CTSK	GDNF	ACVRL1	ADIPOQ	ADGB-DT
ACE	KRIT1	ACP6								CXCL8	GSTA2	ADA	AGRN	ADGRL4
ACHE	LAP3	ACSBG1								CYP1B1	GSTM1	ADH1C	AIM1	AGAP1-IT1
ACP7	SNX11	ACTR3B								CYP27C1	GSTM5	ADH4	AJUBA	ALPK2
ACSL6	M6PR	ADAM19								DSP	IL13RA2	ADH5	AK5	ALS2CR11
ACVRL1	DBNDD1	ADAM23								EPSTI1	KRTAP5-2	ADORA1	ALX4	AMY2B
ACY1	ALS2	ADAMTS14								ERBB3	LEP	ADORA2B	ANKRD1	ANKRD36B
ADA	CFLAR	ADAMTS5								ERCC2	LPL	ADRA2A	ANKRD13A	ANKRD54
ADGRL1	RBM5	ADAMTSL4								EYA1	LTBP2	ADRA2B	ANKS1A	ANP32D
ADH1A	MTMR7	ADAP1								FANCA	MAOA	ADRA2C	ANLN	APCDD1L
ADH1B	SLC7A2	ADAR								FGFRL1	MTFP1	ADRB1	ANTXR1	APOBEC4
ADH1C	ARF5	ADCK4								FUCA1	OXTR	ADSL	APOL6	APOD
ADH4	SARM1	ADCY7								GABRA5	PAMR1	AFAP1L2	ARHGAP11A	ARHGAP11B
ADH5	POLDIP2	ADGB-DT								GEMIN2	PAX3	AFTPH	ARHGAP29	ARHGAP23
ADH6	AK2	ADGRL4								GRIA3	PDE4C	AGL	ARHGDIB	ARHGAP42
ADH7	KDM1A	ADIPOQ								GUCY1A2	PEX7	AGMO	ARHGEF26	ARHGAP42-AS1
ADORA1	RBM6	ADPRH								HK2	PROS1	AGT	ARIH2	ARL4D
ADORA2B	PDK4	AGAP1-IT1								HOXA13	PTGS1	AGXT	ARNT2	ARMCX4
ADORA3	CDC27	AGAP2								HTR1F	RBMY1D	AHCY	ARRDC3	ASTL
ADRA1A	HCCS	AGRN								IFNGR1	RBMY1E	AK4	ARSJ	ATF7IP2
ADRA1D	UPF1	AGTR1								IGF2	SELL	ALAD	ASPHD1	ATP2B2-IT2
ADRA2A	SKAP2	AIM1								IGFBP3	ST8SIA6	ALDH1A1	ASPHD2	ATP8B4
ADRA2B	CCDC109B	AJUBA								IGFBP5	SUMO4	ALDH1A3	ASPM	B4GALNT1
ADRA2C	DHX33	AK5								IGIP	TAP1	ALDH2	ATAD5	BCAP31
ADRB1	THSD7A	AKR1B15								IL6	TCEAL3	ALDH3A2	ATG5	BEX1
ADRB2	LIG3	ALDH1B1								ITGA6	TPMT	ALDH3B1	ATP1B1	BEX2
ADRB3	RPAP3	ALDH4A1								KCNJ2	ZNF280D	ALDH9A1	ATRNL1	BMPER
ADSL	AC004381.6	ALPK2								KCTD11	ZNF676	ALOX5	AURKB	BOC
AFAP1L2	CIAPIN1	ALS2CR11								KIT	C8orf58	ALPL	AXL	BOK
AFTPH	SPPL2B	ALX4								L1CAM	DDX60L	AMH	B4GALT6	BRCAT54
AGA	PRKAR2B	AMN1								LDLR	EPM2A	AMPD3	BAG2	BSX
AGL	CREBBP	AMOT								MCTP1	LDLRAD2	ANXA2	BCAR1	C10orf107
AGMO	GCFC2	AMY2B								MET	SERP2	AP3S1	BCAR3	C10orf11
AGT	WDR54	ANK1								MID1	SLC13A3	APC	BDKRB1	C10orf91
AGTR1	CROT	ANK2								MME	TIAM2	APP	BHMT2	C11orf1
AGTR2	ABCB4	ANKRD1								NDP	TMEM30B	AQP2	BRINP1	C11orf52
AGXT	KMT2E	ANKRD13A								NOTCH3	USP1	ARHGAP17	BRIP1	C17orf77
AHCY	RHBDD2	ANKRD30B								PMP22	ZNF763	ARHGAP25	BTN2A2	C18orf54
AIRE	IBTK	ANKRD36								PRIM2	CD34	ARHGEF37	BTN3A2	C1orf132
AK1	MYCBP2	ANKRD36B								PTGS2	CEP85L	ASL	BUB1	C1orf147
AK4	FBXL3	ANKRD54								RPE65	CYFIP2	ASPA	C10orf10	C1orf189
ALAD	PDK2	ANKS1A								RPL23A	FAM131B	ASS1	C1orf21	C1QTNF1
ALDH1A1	ITGA3	ANLN								RPS6KA2	HRCT1	ATE1	C3	C2orf81
ALDH1A3	ZFX	ANOS1								SNCA	INS-IGF2	ATM	C5	C4orf22
ALDH1B1	LAMP2	ANP32D								STS	MESP2	ATP1A1	C5orf30	C7orf69
ALDH2	GDE1	ANP32E								TAP2	NRCAM	ATP2B1	C6orf62	C9orf16
ALDH3A2	MAP3K14	ANTXR1								TGFBI	NTM	ATP2B2	C8orf4	CABYR
ALDH3B1	ABCC8	APCDD1L								THRB	OAS1	ATP2C1	C9orf64	CALB2
ALDH3B2	TMEM132A	APLP1								WDHD1	PDE4B	ATP7A	CA12	CAMK1G
ALDH9A1	AP2B1	APOBEC4								ZNF483	PRKCZ	ATP7B	CACNG8	CAPN3
ALDOB	ZNF263	APOD								ATP11C	PSG6	ATP8B2	CADPS	CARD6
ALG11	TNFRSF12A	APOL1								BCAM	PTPN20	ATRX	CAMK1D	CASKIN2
ALG8	MAP3K9	APOL6								CREB5	SERPINB7	ATXN1	CAP2	CBR3
ALKAL2	RALA	APOLD1								ESCO2	ZNF626	ATXN7	CARD16	CC2D1A
ALOX12	BAIAP2L1	AR								HNRNPA1L2	AKR1B15	AVPR1A	CASC1	CCDC144A
ALOX5	ETV1	ARHGAP11A								IRAK1BP1	ASIC1	B4GALT2	CASC5	CCDC146
ALPL	ALDH3B1	ARHGAP11B								OPA3	C4orf33	BARD1	CASP1	CCDC158
AMH	PHTF2	ARHGAP23								PM20D2	DACT1	BCAP29	CCDC109B	CCL7
AMPD3	FARP2	ARHGAP29								RUNX2	DYNC2H1	BCHE	CCDC18	CCR10
AMT	GGCT	ARHGAP42								ZMAT1	FAM163B	BCKDHA	CCNA2	CCT8L2
ANK1	DBF4	ARHGAP42-AS1								FANCB	GJC1	BCL2	CCNB1	CD14
ANKRD34B	IFRD1	ARHGDIB								FANCD2	LILRB2	BICD1	CCNB2	CD177
ANO7	COX10	ARHGEF26								ACTR3B	LRRIQ1	BICD2	CCND2	CD1D
ANOS1	VPS41	ARHGEF28								ADAR	LRRN3	BLM	CD24	CD300LF
ANXA13	ARSD	ARHGEF35								APLP1	PDE5A	BLMH	CD40	CDC20
ANXA2	ADIPOR2	ARIH2								CARHSP1	PEAR1	BLVRB	CDC45	CDRT1
AP3S1	PAFAH1B1	ARL17A								CBLN3	RASA4	BMF	CDC5L	CDSN
APC	NOS2	ARL4D								COX19	RIMS2	BRPF1	CDCA2	CGB
APOB	KIAA0100	ARMCX4								DIAPH3	SGSM2	BRWD1	CDCA7	CGB8
APOBEC3F	GAS7	ARNT2								FAM83G	SNTN	BTBD7	CDCA8	CLCA2
APOC2	LUC7L	ARRDC3								IFIT3	CARF	BUB3	CDH6	CLIC2
APP	PIGQ	ARSB								IQCB1	MECOM	C10orf90	CDK1	CLRN1
AQP2	CRAMP1L	ARSJ								KLF10	ANKRD30B	C14orf180	CEBPD	CMTR1
AR	FMO3	ASAH1								MLH3	ARL17A	C18orf25	CENPE	CNNM2
ARG1	MYLIP	ASAP2								MLPH	ASAH1	C1QB	CENPF	CNP
ARHGAP17	E2F2	ASIC1								NABP1	BEST1	C4BPA	CENPH	CNTN6
ARHGAP25	PSMB1	ASPHD1								NLRP1	CADM3	C4orf3	CENPI	COX6A1
ARHGEF35	JARID2	ASPHD2								NT5DC3	CCDC110	C4orf46	CENPU	CPNE4
ARHGEF37	NADK	ASPM								OAS2	CCDC68	CA2	CEP152	CRYGC
ARL6IP4	CYTH3	ASTL								PDE11A	CHRDL1	CACNA1B	CFB	CSPG4
ARMCX6	SYPL1	ASXL1								PEG10	CLEC2A	CACNA1D	CHAF1B	CST4
ARMH4	CYB561	ATAD5								RRM2	GALP	CACNA1E	CHML	CTSH
ARSA	SPAG9	ATF7IP2								RUNX3	GAS2	CACNA1H	CIT	CTSS
ARSB	SS18L2	ATG5								SCN2A	GFRA1	CACNA1I	CITED2	CTU1
ASL	MGST1	ATL1								SHPRH	HEPH	CACNA2D1	CKAP2L	CYP4V2
ASPA	NFIX	ATP11C								SKA1	IRAK3	CACNB4	CLDN1	CYTL1
ASS1	ST3GAL1	ATP1B1								STIL	LEMD2	CACYBP	CLSPN	DAPK2
ATE1	PKD1	ATP2B2-IT2								TGFBR2	LPAR6	CADPS2	CLSTN2	DCLK3
ATM	MED24	ATP2B4								THEMIS2	MPV17L	CALCB	CLUH	DDX11L10
ATP1A1	HEATR5B	ATP8B4								TMPO	MROH9	CALHM1	CLYBL	DDX60
ATP1A2	RPS20	ATRNL1								TNFRSF1B	NOX4	CAPNS1	CNKSR3	DENND2A
ATP1A4	CSDE1	AURKB								TOP2A	PSG5	CAPRIN2	COL11A1	DIO3OS
ATP2B1	UBE3C	AUTS2								TRAF5	PTPRQ	CASR	COL15A1	DIP2A-IT1
ATP2B2	REV3L	AXL								VEGFA	RBM24	CBS	COL6A1	DIRAS1
ATP2B3	POMT2	B4GALNT1								WASF1	RCC2	CBY1	COL8A1	DLX3
ATP2B4	VTA1	B4GALT6								ZBTB8A	RIMBP3B	CCDC73	COLEC10	DMGDH
ATP2C1	MLXIPL	BAG2								ZNF451	RNF212	CCK	CPEB2	DMRTA2
ATP5F1A	BAZ1B	BCAM								ARHGEF28	SCIN	CCR5	CPNE7	DNAJC11
ATP5F1C	RANBP9	BCAP31								BEX4	SERPINI1	CCT3	CPSF1	DOCK11
ATP5MC1	SPRTN	BCAR1								CADM1	SEZ6L2	CCT6A	CPXM2	DOCK2
ATP5MC3	ZNF207	BCAR3								CCDC85A	SHISA9	CD247	CREG1	DOPEY2
ATP5PF	UQCRC1	BDKRB1								CKAP2	SLC38A4	CD36	CRYAB	DPT
ATP7A	STARD3NL	BDKRB2								CUBN	SPATA31A6	CD4	CTHRC1	DPY19L2
ATP7B	CD9	BEST1								GCNT1	STXBP5	CD40LG	CTNNAL1	DPY19L3-DT
ATP8B2	NCAPD2	BEX1								ITPR1	TMEM253	CD44	CXCL1	DRP2
ATRX	FUZ	BEX2								LRRC4B	TRAPPC3L	CD55	CXCL11	DTX1
ATXN1	IDS	BEX4								MBOAT1	USP27X	CD59	CXCL5	DUX3
ATXN7	HFE	BHMT2								MYBL1	ZDHHC7	CDK4	CXCL6	DUX4
AVPR1A	FYN	BLOC1S2								MYH2	ZNF879	CDKN1A	CXXC5	DUX4L26
AVPR1B	HIVEP2	BMPER								PTMA	ZSCAN12	CDKN1C	CYB561D2	DUX5
AWAT2	TCEB3	BOC								PTPRJ		CDKN2A	DAAM2	E4F1
B4GALT2	LYPLA2	BOK								TCF19		CENPM	DBF4	EBF1
BARD1	MRC2	BRCA2								TSPAN11		CEPT1	DBP	EBF2
BCAP29	BTBD7	BRCAT54								UNC13A		CFH	DDX58	EIF1AY
BCHE	ABHD5	BRD2								CENPN		CFTR	DGKI	ELOVL2
BCKDHA	AKAP8L	BRINP1								ELOVL7		CGA	DHCR24	ENPEP
BCKDHB	MBTD1	BRIP1								PID1		CGGBP1	DHRS3	EOLA2-DT
BCL2	UTP18	BSX								SLFN11		CHAC2	DNAJB9	ESPN
BDKRB2	RNF216	BTN2A2								ADCY7		CHD3	DNAJC10	FABP3
BICD1	TTC19	BTN3A1								ADPRH		CHEK2	DNAJC12	FAM134B
BICD2	PTBP1	BTN3A2								AGAP2		CHM	DNAJC15	FAM155A
BLM	PIK3C2A	BUB1								ALDH4A1		CHMP3	DNAJC6	FAM155A-IT1
BLMH	PLAUR	C10orf10								AMN1		CHRM1	DNER	FAM157B
BLOC1S2	ANLN	C10orf107								AMOT		CHRM3	DOCK4	FAM188B2
BLVRB	WIZ	C10orf11								ANK2		CHRNA1	DOK6	FAM196B
BMF	RABGAP1	C10orf91								ANKRD36		CHRNA2	DPP4	FAM198A
BPY2B	DCN	C11orf1								ANP32E		CHRNA3	DRD4	FAM21C
BPY2C	PPP5C	C11orf52								APOL1		CHRNA4	DSEL	FAM239A
BRCA2	CEP68	C11orf68								APOLD1		CHRNB2	DSG2	FAM239B
BRPF1	MAP4K3	C17orf77								ASAP2		CHRNB3	DTL	FAM66A
BRWD1	TMEM159	C18orf54								ASXL1		CIITA	DTX3L	FAM66B
BTBD7	BRCA1	C1orf132								ATL1		CISD2	DUSP14	FAM66E
BTD	EXTL3	C1orf147								AUTS2		CKAP5	DUSP4	FAM69A
BTK	NR1H4	C1orf189								BRD2		CLCN5	DUSP5	FAM72C
BUB3	ELOVL5	C1orf21								BTN3A1		CLEC2D	DUSP6	FAM72D
C10orf90	KDM5D	C1QTNF1								C11orf68		CLEC6A	DYNLT1	FBLL1
C11orf49	UBR7	C2								CAPN2		CLN3	DYNLT3	FBXO16
C14orf180	MAP4K5	C2orf81								CASP8AP2		CLSTN1	EDA2R	FGF7
C16orf87	EHD3	C3								CD109		CNOT4	EDIL3	FHL3
C18orf25	PSMC4	C4orf22								CDC7		COL10A1	EFHD2	FRG1
C1QB	CLDN11	C4orf33								CDKN3		COL17A1	EFNB2	FRMD7
C1QL4	SLC25A39	C5								CEP55		COL1A1	EHD3	GAL3ST4
C1QTNF9B	PGM3	C5orf30								CLGN		COL1A2	EMB	GALNT15
C2	DNASE1L1	C6orf62								CNGB1		COL3A1	EMP2	GALNT7-DT
C2CD4B	GPRC5A	C7orf69								CPA4		COL4A4	ENC1	GAS2L1
C3orf56	TACC3	C8orf4								CSK		COL4A5	ENO1	GATSL2
C4BPA	UFL1	C8orf58								DCT		COL5A1	ENPP1	GBP2
C4orf3	POLA2	C9orf16								DDX3Y		COL5A2	EPAS1	GBP5
C4orf46	CAPN1	C9orf64								DEK		COL7A1	EPB41L3	GJA5
C6	MDH1	CA12								DEPDC1		COMT	EPDR1	GLRA4
C7	SLC30A9	CABYR								DLGAP5		CP	EREG	GLT8D2
C8orf48	ZMYND11	CACNA1A								DNAJA4		CPLX2	ERICH1	GMPR
C8orf82	MATR3	CACNA2D2								DTNA		CPOX	ERN1	GPR156
CA2	XYLT2	CACNG8								EIF2AK2		CRAT	EXO1	GPR4
CACNA1A	CHDH	CADM1								ELOVL6		CSDE1	EXOC2	GRAMD1C
CACNA1B	ATP2C1	CADM3								ENOX1		CSF1	F11R	GREM2
CACNA1C	IGF1	CADPS								ENTPD4		CSF3	F2RL2	GRIK2
CACNA1D	RUFY3	CALB2								ETV1		CST3	F3	GSTO2
CACNA1E	CNTN1	CAMK1D								EZR		CSTB	FAM101B	GTF2H2
CACNA1H	WWTR1	CAMK1G								FBXO5		CTDSPL	FAM129A	GTF2IRD1
CACNA1I	AGPS	CAP2								GPR63		CTSA	FAM20B	GYPC
CACNA1S	PHLDB1	CAPN2								HMMR		CUL4A	FAM20C	HACD2
CACNA2D1	SYT13	CAPN3								HSF2		CXCL12	FAM213A	HAO1
CACNA2D2	SNAI2	CARD16								KDM5D		CXCR4	FAM26E	HAPLN4
CACNB1	ZRANB1	CARD6								LAMA4		CYB5R3	FAM43A	HCP5
CACNB2	ZFP64	CARF								LDB2		CYP19A1	FAM49B	HIC1
CACNB3	SAMD4A	CARHSP1								LIMCH1		CYP1A1	FAM57A	HIST1H2AI
CACNB4	RUNX3	CASC1								LRIG3		CYP27B1	FAM83D	HIST1H3I
CACYBP	MRE11A	CASC5								LRRC15		CYP2C19	FBN2	HIST1H4J
CADPS2	SERPINB1	CASKIN2								LY6E		CYP2E1	FBXO27	HIST1H4K
CALCB	SPAST	CASP1								LY6K		CYP4F3	FBXO30	HIST2H3A
CALHM1	NRXN3	CASP8AP2								LYN		CYP51A1	FGD4	HIST2H3C
CAPNS1	OSBPL5	CBLN3								MICAL3		DBH	FGF11	HLA-A
CAPRIN2	AQR	CBR3								MKI67		DCK	FGF5	HLA-DRA
CASR	CPS1	CC2D1A								MX1		DDB2	FIG4	HLA-F
CBS	FHL1	CCDC109B								MYOCD		DDC	FITM2	HLA-G
CBY1	GABRA1	CCDC110								NIPA1		DENND6B	FMO3	HRAT17
CC2D2B	ZDHHC6	CCDC144A								PARP9		DEPDC5	FMOD	HRAT56
CCDC73	GRAMD1B	CCDC146								PHKA1		DHFR	FNDC1	HSPB2
CCK	RNH1	CCDC158								PLAU		DIO2	FNDC4	HSPB2-C11orf52
CCL3L3	NDUFS1	CCDC18								PLIN2		DLD	FOXM1	HSPB6
CCR5	RB1CC1	CCDC68								PLSCR4		DLGAP1	FRAS1	HYAL4
CCT3	ERP44	CCDC85A								PNPLA4		DMD	FRY	IGHG3
CCT6A	ALAS1	CCL7								PPIP5K1		DNM1	FUT7	IGHM
CD200	BIRC3	CCNA2								PPP1R13L		DPYD	FZD3	IGHV1OR21-1
CD200R1L	AKAP11	CCNB1								PRICKLE1		DUSP13	GAA	IGHV3-33
CD247	GLRX2	CCNB2								RASGRP1		EBF3	GALNT13	IGHV3-38
CD36	SNAPC1	CCND2								RPGRIP1L		ECHDC1	GAN	IGHV7-81
CD3E	STRAP	CCR10								SALL1		EDNRB	GANC	IGKV6-21
CD3G	ABCC2	CCT8L2								SEMA7A		EGR2	GAS2L3	IGLJ2
CD4	GCLM	CD109								SGK1		ELN	GBP1	IGLV1-44
CD40LG	EHD2	CD14								SMC6		EML1	GBP4	IGLV1-47
CD44	DEPDC1	CD177								SMIM13		ENAH	GCNT7	IGLV3-10
CD53	CCDC28A	CD1D								SORBS2		ENG	GDA	IL15RA
CD55	RRAGD	CD200								SPRY4		ERCC3	GDF15	IL6-AS1
CD59	PHF20	CD24								SQSTM1		ERCC6	GEMIN4	IL7R
CDK4	NCAPH2	CD300LF								STRIP2		ERCC8	GINS1	INS
CDKL4	TOMM34	CD34								SULF2		ERLIN2	GINS4	IPW
CDKN1A	KPNA6	CD40								SYTL2		ESR1	GLIPR2	ITGAD
CDKN1C	VIM	CDC20								TGFB2		ETFA	GNG11	KCCAT211
CDKN2A	FAS	CDC45								TRPC4		EVI2A	GOLM1	KCNA3
CENPM	CD44	CDC5L								ZBTB10		EXOSC10	GPAT2	KCNS2
CEPT1	BTN3A1	CDC7								ZDHHC15		EXOSC3	GPRC5B	KCTD4
CETP	PRKCH	CDCA2								ZFY		EXT1	GPRIN1	KDM1B
CFAP58	IFNGR1	CDCA7								ZNF732		EXT2	GPSM2	KIAA0513
CFH	TNFRSF1B	CDCA8										F13A1	GRIK5	KIAA1324L
CFTR	VEZT	CDH6										FANCC	GRPR	KIAA1644
CGA	POU2F2	CDK1										FARP1	GSG2	KIR3DL3
CGGBP1	TBPL1	CDKN3										FAS	GTSE1	KLKB1
CHAC2	ARNTL2	CDRT1										FAT3	GUCY1B3	KRBOX1
CHD3	BCLAF1	CDSN										FBN1	HAS2	KRT1
CHEK2	SLC39A9	CEBPD										FCRLB	HBQ1	KRT33B
CHM	TFB1M	CENPE										FECH	HDDC2	KRT74
CHMP3	RABEP1	CENPF										FGA	HECW1	KRT79
CHRM1	HMGB3	CENPH										FGF1	HERC6	KRTAP10-1
CHRM2	NUP160	CENPI										FGFR2	HINT3	KRTAP1-1
CHRM3	IKZF2	CENPN										FGFR3	HIST1H2AE	KRTAP19-2
CHRNA1	GRN	CENPU										FGG	HIST1H2BG	KRTAP2-3
CHRNA2	FAM13B	CEP152										FKBP1A	HIST1H2BH	KRTAP4-7
CHRNA3	CENPQ	CEP55										FNIP1	HIST1H2BI	KRTAP9-3
CHRNA4	SARS	CEP85L										FTL	HIST1H2BL	LAMA1
CHRNA5	ARID4A	CFB										FUT1	HIST1H2BM	LANCL3
CHRNA7	TSSC1	CGB										FUT2	HIST1H3A	LGALS9
CHRNB2	ABCF2	CGB8										G6PD	HIST1H3B	LMOD1
CHRNB3	CHPF2	CHAF1B										GABRA1	HIST1H3F	LOC440313
CHRNB4	LRRC7	CHML										GABRA2	HIST1H3G	LRRC25
CHRND	UBA6	CHRDL1										GABRA4	HIST1H4H	LRRN4CL
CIITA	PIAS1	CIT										GABRB2	HJURP	LRRTM3
CISD2	SLC4A7	CITED2										GABRG2	HLA-B	LXN
CKAP5	APBA2	CKAP2										GAD1	HLA-C	MAFIP
CLCN5	MAP2K3	CKAP2L										GAD2	HLA-DPA1	MALT1
CLCNKB	TMSB10	CLCA2										GALC	HLA-E	MARK1
CLDN18	RNF19A	CLDN1										GALK2	HMCN1	MCOLN3
CLEC2D	PEX3	CLEC2A										GALNS	HMGA1	MEG9
CLEC6A	GABARAPL2	CLGN										GART	HMGN4	MEGF10
CLN3	VCL	CLIC2										GAS6	HMGN5	METTL12
CLSTN1	DEPDC1B	CLRN1										GATA3	HMOX1	MFAP4
CNGA1	NSMAF	CLSPN										GBE1	HOXB4	MGAM
CNOT4	ADSS	CLSTN2										GCDH	HSD17B14	MIPOL1
CNTF	TIMP2	CLUH										GCH1	HSDL2	MKL1
COA5	TBC1D23	CLYBL										GGA1	HSPA2	MPP4
COL10A1	CUL3	CMTR1										GGCX	HSPA4L	MRPL14
COL17A1	ZZZ3	CNGB1										GJA1	HSPB7	MSH5
COL1A1	CASR	CNKSR3										GJB1	HSPG2	MSH5-SAPCD1
COL1A2	FBXO42	CNNM2										GJB3	HTRA1	MSR1
COL3A1	MFAP3	CNP										GK	ICK	MT1F
COL4A3	MRI1	CNTN6										GLB1	ID1	MTSS1
COL4A4	PI4K2B	COL11A1										GLDC	IDH2	MXRA5
COL4A5	BOD1L1	COL15A1										GLE1	IFI27	MYH1
COL5A1	MAT2B	COL6A1										GLI3	IFI35	MYO1G
COL5A2	TRIO	COL8A1										GLRB	IFI44	MZF1
COL7A1	VCAN	COLEC10										GM2A	IFI44L	NALCN
COMT	CDH1	COX19										GMPR2	IFI6	NCKAP5
COP1	SKIV2L2	COX6A1										GNAS	IFIH1	NDNF
CP	RAI14	CPA4										GOLGA7	IFIT1	NDUFAF6
CPLX2	PNKP	CPEB2										GOSR1	IFITM1	NEAT1
CPM	PHLPP2	CPM										GP2	IGDCC4	NEFH
CPOX	SPDL1	CPNE4										GPATCH8	IL1RAP	NEURL3
CPT2	STAU2	CPNE7										GPD2	INHBA	NEXN
CR1	PHF23	CPSF1										GPI	INTS7	NFKBIE
CR2	CDH10	CPT2										GPM6B	IQGAP3	NLGN1
CRAT	INPP4A	CPXM2										GPNMB	IRF1	NLGN3
CRH	RAB27B	CREB5										GPR139	IRF9	NLGN4Y
CRX	PSMA4	CREG1										GPR143	ISCU	NLRC5
CSDE1	LSG1	CRYAB										GPRASP2	ISG15	NLRP7
CSF1	TNC	CRYGC										GPX8	ISLR	NME5
CSF2RB	MED17	CSK										GRB10	ITGA2	NMNAT2
CSF3	AP2S1	CSPG4										GRIA2	ITGA3	NSMCE1-DT
CSF3R	DCUN1D1	CST4										GRIN1	ITGB8	NXPH3
CST3	ZIC2	CTHRC1										GRIN2A	ITGBL1	OLFM2
CST9	LCP2	CTNNAL1										GRIN2B	ITPKB	OLFML1
CSTB	ADRB1	CTSH										GRINA	ITPR3	OR10V1
CT45A5	CUL7	CTSK										GRK6	KCNJ6	OR10W1
CTAGE15	CTNNA1	CTSS										GRM3	KCTD20	OR1D5
CTDSPL	PHKA2	CTU1										GRM4	KIAA0922	OR1E2
CTSA	CNTLN	CUBN										GSN	KIAA1147	OR1J2
CTSK	HSPA5	CXCL1										GSR	KIAA1324	OR2A25
CUL4A	GEMIN8	CXCL11										GSTM3	KIAA1524	OR2AP1
CXCL12	PREX2	CXCL5										GTDC1	KIF11	OR2G3
CXCL8	CTPS2	CXCL6										HADHA	KIF14	OR2L5
CXCR1	POLR2B	CXCL8										HADHB	KIF15	OR2T34
CXCR4	FAM214A	CXXC5										HEXA	KIF18A	OR2W3
CYB5R3	ARAP2	CYB561D2										HFE	KIF20A	OR4D9
CYBB	TPR	CYFIP2										HK1	KIF20B	OR4F15
CYP11B1	C12orf4	CYP1B1										HMCES	KIF23	OR4N2
CYP17A1	SCML1	CYP27C1										HMGCL	KIF2C	OR56A3
CYP19A1	MAP4	CYP4A11										HMGCR	KIF4A	OR56A4
CYP1A1	GOPC	CYP4V2										HMGXB4	KIF5C	OR56B1
CYP1A2	USP28	CYTL1										HNF4A	KLF5	OR5AS1
CYP1B1	HDAC9	DAAM2										HNRNPD	KLHDC3	OR5H2
CYP24A1	TSPAN17	DACT1										HNRNPL	KPNA2	OR5K1
CYP26A1	RRM2B	DAPK2										HOXD13	KRT34	OR6C2
CYP27A1	ZNF800	DBF4										HPGD	LBR	OR6C4
CYP27B1	LMO3	DBP										HPRT1	LIG3	OSR1
CYP27C1	RSF1	DCLK3										HRH1	LIN7A	PARM1
CYP2B6	VPS13D	DCT										HSD17B4	LMCD1	PARP10
CYP2C18	CELF2	DDX11L10										HTN3	LMNA	PARP14
CYP2C19	FAM120A	DDX3Y										HTR1A	LMNB1	PCDH10-DT
CYP2C8	KITLG	DDX58										HTR2A	LOX	PCDHB10
CYP2C9	VAMP3	DDX60										HTR3A	LRIG1	PCDHB16
CYP2E1	PER3	DDX60L										HTR6	LRRC1	PDE1C
CYP2J2	TNFRSF9	DEK										HTR7	LRRC16A	PDLIM7
CYP3A5	LTBP1	DENND2A										IAPP	LRRCC1	PDZD7
CYP3A7	RFC2	DEPDC1										ICAM1	MAGED2	PGM5
CYP4A11	CLPTM1L	DGKI										IDS	MANEA	PLBD1
CYP4B1	NEDD4L	DHCR24										IFNAR1	MANSC1	PLEKHH2
CYP4F3	KIAA2022	DHRS3										IFNG	MAP3K8	POLG2
CYP51A1	JKAMP	DIAPH3										IFRD1	MAP6	POTEB3
CYP7A1	NFE2L3	DIO3OS										IGF1	MB21D1	POTED
DAZ2	LIMA1	DIP2A-IT1										IGF1R	MCAM	PRAMEF14
DAZ4	TNIP3	DIRAS1										IGF2R	MCF2L2	PRKG2
DBH	MAPK9	DLGAP5										IGFBP2	MCM3	PRPS1
DBX2	BCAR1	DLX3										IGSF3	MELK	PRR27
DCK	FAM160A2	DMGDH										IL10	METRNL	PSCA
DCX	HERPUD1	DMRTA2										IL10RB	METTL7A	PSG1
DDB2	RAD51	DNAJA4										IL11	MFSD6	PSG4
DDC	POLQ	DNAJB9										IL15	MGST2	PSG8-AS1
DDI1	PIK3CB	DNAJC10										IL1A	MIF	PSMB8-AS1
DENND6B	HEBP2	DNAJC11										IL1R1	MLLT4	PSMB9
DEPDC5	MPHOSPH9	DNAJC12										IL1RN	MMP1	PSORS1C1
DERL3	PLEKHA5	DNAJC15										IL2RA	MMP3	PTN
DHFR	RRP12	DNAJC6										IL2RB	MMS22L	PTPN22
DIO1	FNIP2	DNER										IL2RG	MOCOS	PTRH2
DIO2	MSMO1	DOCK11										IL4R	MORC3	PXDC1
DIPK1A	TTC17	DOCK2										IL5RA	MPP7	RAB39B
DLD	FSTL4	DOCK4										IL6R	MRPL39	RASA4B
DLGAP1	USE1	DOK6										IMPDH1	MRVI1	RASL11B
DMAC2L	THRAP3	DOPEY2										INSR	MSC	RASSF9
DMD	LY75	DPP4										IP6K1	MT1A	RBMX
DNAJB12	ARID4B	DPT										IP6K2	MTRNR2L9	RBMY1A1
DNM1	OPN3	DPY19L2										IRGQ	MTSS1L	RBMY1B
DPP10	KIF1B	DPY19L3-DT										ITGA11	MX2	RBMY1F
DPYD	SYNE2	DRD4										ITGA2B	MXD1	RBMY1J
DRD1	PLEKHH1	DRP2										ITGA4	MYC	RBP7
DRD2	ATP9A	DSEL										ITGB3	MYPN	RIMBP3C
DRD5	FAM168A	DSG2										ITGB4	NAGPA	RIMS1
DSP	NOP58	DSP										ITGB6	NAMPT	RIPK1
DUSP13	SZRD1	DTL										ITIH5	NAP1L3	RLN1
DYRK3	CUL1	DTNA										ITSN1	NCAPG	RNF144B
EBF3	TAB2	DTX1										JAG1	NCAPG2	ROR2
ECHDC1	GINM1	DTX3L										JAK3	NCAPH	RP9
EDA	EIF2AK2	DUSP14										JMJD8	NDC1	RPL7A
EDNRB	USP36	DUSP4										KCNJ11	NDC80	RPP40
EGR2	KMT2C	DUSP5										KCNJ5	NEIL3	RPS2
ELN	CCDC85A	DUSP6										KCNQ1	NEK2	RRP7A
EML1	PUM2	DUX3										KHK	NEO1	RTN1
ENAH	C4orf27	DUX4										KITLG	NETO2	RUNDC3A
ENG	ZFR	DUX4L26										KLHDC9	NFE2L3	SAPCD1
EPHA8	ZNF280C	DUX5										KLHL5	NFIB	SCAMP5
EPO	TRAF1	DYNC2H1										KLK2	NFYB	SCG5
EPOR	RC3H2	DYNLT1										KNG1	NHSL2	SDHAF4
EPSTI1	DCBLD2	DYNLT3										KRT5	NMI	SEC11C
ERBB3	SOAT1	E4F1										L3MBTL3	NOTCH1	SEPTIN3
ERBIN	PKP2	EBF1										LAMA2	NPC2	SERINC2
ERCC2	GDI2	EBF2										LAMB3	NPEPPS	SERPINF1
ERCC3	PRDM1	EDA2R										LAMTOR4	NR4A3	SFRP2
ERCC6	ATP11B	EDIL3										LCLAT1	NRIP1	SIAE
ERCC8	LAMC2	EFHD2										LDLRAD4	NRK	SIGLEC7
ERICH3	SEC61A1	EFNB2										LEPR	NRM	SLC2A12
ERLIN2	PPP1R12A	EHD3										LGMN	NRN1	SLC35E2
ERV3-1	ATP2B4	EIF1AY										LIG1	NTN4	SLC38A2-AS1
ESR1	ZC3H11A	EIF2AK2										LIN28B	NUP50	SLC48A1
ETFA	NDC1	ELOVL2										LIPA	NUSAP1	SLC7A14
ETFRF1	UNKL	ELOVL6										LMBRD2	NXN	SLC7A8
ETV3L	TBXAS1	ELOVL7										LMO3	NXPE1	SLC9B1
EVI2A	ALDH18A1	EMB										LRIF1	OAS3	SLITRK1
EXOSC10	TARBP1	EMP2										LRRC52	OASL	SMYD3
EXOSC3	GATB	ENC1										LRRC55	OGFR	SNAR-H
EXT1	MXD1	ENO1										LRSAM1	OGFRL1	SNRPN
EXT2	CDK17	ENOX1										LSS	OLFML2B	SOD3
EYA1	DNAJC25	ENPEP										LTA4H	OPHN1	SP110
F11	SLC2A3	ENPP1										LTBP1	ORC6	SPAG11A
F13A1	CTDP1	ENTPD4										LYST	OSM	SPAG11B
F5	WNK1	EOLA2-DT										MAGED1	PAG1	SPANXA2-OT1
F7	CCAR1	EPAS1										MANBAL	PAPPA	SPANXC
F8	OGFR	EPB41L3										MC2R	PARP12	SPATA18
F9	PIGV	EPDR1										MED11	PARP8	SPDYE11
FABP2	RIMBP2	EPM2A										MED8	PAWR	SPDYE17
FAH	COL11A1	EPSTI1										MEN1	PBK	STEAP1B-AS1
FAM13C	QSER1	ERBB3										MFAP3L	PBX2	SUGCT-AS1
FANCA	BCAT1	ERCC2										MGLL	PCDH10	SUSD3
FANCC	HDAC7	EREG										MGP	PCDH7	SVIL
FARP1	NCKAP1	ERICH1										MITF	PCSK1N	SYNDIG1
FAS	MRPS35	ERN1										MLH1	PDE7B	TAF1A
FASLG	GUCY1B3	ESCO2										MOG	PDK1	TBC1D32
FAT3	TNK2	ESPN										MSH2	PDZRN3	TCEAL7
FBLN2	GPBP1	ETV1										MTM1	PHLDA1	TCTEX1D1
FBN1	ELMO2	EXO1										MTR	PHLPP2	TEX9
FBXO47	WAPAL	EXOC2										MTTP	PIK3C2B	TGFB2-OT1
FCGR1A	VMP1	EYA1										MTUS1	PIM1	THNSL2
FCGR2B	APPBP2	EZR										MTX2	PITPNC1	THSD7B
FCGR3A	POLD1	F11R										MVK	PLEKHS1	TKTL1
FCGR3B	EIF4B	F2RL2										MXI1	PLK1	TLDC1
FCRL6	SPHK2	F3										MXRA7	PLSCR1	TMEM191C
FCRLB	ISOC2	FABP3										MYH7	PLTP	TMEM26
FECH	U2AF2	FAM101B										MYO5A	POLH	TMEM81
FGA	EPN1	FAM129A										NAGA	POLQ	TNFAIP8L1
FGF1	AHRR	FAM131B										NAT2	POLR3G	TPST1
FGFR2	GPC1	FAM134B										NCAM1	PRC1	TRAJ23
FGFR3	RNF4	FAM155A										NCCRP1	PRICKLE2	TRAJ25
FGFRL1	TM7SF3	FAM155A-IT1										NCF2	PRKCA	TRAJ32
FGG	DMRT3	FAM157B										NCK2	PRR11	TRANK1
FKBP1A	ST3GAL6	FAM163B										NDUFV3	PRR16	TREML4
FNIP1	CDON	FAM188B2										NF1	PRRC2A	TRHDE
FOLR2	TAF2	FAM196B										NF2	PSG3	TRIM39
FPR2	HIPK2	FAM198A										NFASC	PSMB8	TRIM39-RPP21
FRG2	TNPO3	FAM20B										NFKBIZ	PTPRN	TRIM49B
FSD2	CTSA	FAM20C										NFU1	PTRF	TRIM58
FSHB	SUGP2	FAM213A										NIPA2	PUS7	TRIM64C
FSHR	SLC12A2	FAM21C										NKIRAS2	PWWP2B	TRIM73
FTL	CNN2	FAM239A										NME1	QPRT	TSPAN18
FUCA1	BTBD1	FAM239B										NOS2	RAB27B	TWIST2
FUT1	TAF11	FAM26E										NPC1	RAB38	UBE2Q2L
FUT2	ANKS1A	FAM43A										NPHP1	RALGPS2	UBE3D
FUT3	AP3D1	FAM49B										NPR1	RASGRF2	USP17L5
FUT6	UHRF1BP1	FAM57A										NPR3	RAVER2	USP18
FXN	GNAI3	FAM66A										NQO1	RDH10	USP25
FYB2	OAT	FAM66B										NQO2	RFTN2	USP41
G6PD	WDR3	FAM66E										NR3C1	RGS2	UTY
GABRA1	PKN2	FAM69A										NR3C2	RGS9BP	VIT
GABRA2	TRAM2	FAM72C										NRARP	RHOJ	WBP2NL
GABRA3	NTN1	FAM72D										NT5C1B	RNF152	WDR27
GABRA4	MCM10	FAM83D										NT5C3A	RPL39L	WDR66
GABRA5	ERBB3	FAM83G										NTRK1	RPL4	WFDC12
GABRA6	ANKRD44	FANCA										NTRK2	RRAGD	WNT16
GABRB1	KARS	FANCB										NTRK3	RRM2B	XAF1
GABRB2	PDIA5	FANCD2										NUMB	RSAD2	YPEL4
GABRB3	TBC1D22B	FBLL1										NWD1	SAMD9	ZFP57
GABRG2	SPEN	FBN2										OAT	SAMHD1	ZMYM1
GAD1	ZC3H15	FBXO16										OCA2	SARAF	ZNF133-AS1
GAD2	TMEM206	FBXO27										OCRL	SARM1	ZNF14
GALC	SNAP91	FBXO30										ODF2L	SASS6	ZNF322
GALE	SLK	FBXO5										OGDH	SAT1	ZNF334
GALK2	TLE2	FCGR3A										OPRD1	SCARA3	ZNF34
GALNS	ASB1	FGD4										OPRL1	SCD	ZNF420
GALT	FAM107B	FGF11										OPTN	SCGB2A1	ZNF451-AS1
GAMT	CDK13	FGF5										OSBPL8	SCPEP1	ZNF471
GART	MTHFD2	FGF7										OXCT1	SEL1L3	ZNF534
GAS6	FOXJ2	FGFRL1										P4HA1	SEMA3D	ZNF563
GATA3	PPP2R5A	FHL3										P4HB	SERAC1
GBE1	ELAVL1	FIG4										PAFAH1B1	SERPINB1
GCDH	TIE1	FITM2										PAFAH2	SERPINB9
GCGR	DIP2B	FMO3										PAM	SERTAD4
GCH1	SMARCD1	FMOD										PARVB	SESN3
GCK	KDM4A	FNDC1										PCBD1	SGOL1
GDF5	NFYC	FNDC4										PCSK1	SGOL2
GDF6	ASPM	FOXM1										PDE1A	SH2B3
GDNF	CD84	FRAS1										PDE1B	SH3PXD2A
GEMIN2	ZBTB11	FRG1										PDE3A	SHCBP1
GEMIN7	ATXN3	FRMD7										PDE3B	SIPA1L2
GGA1	GOLGA5	FRY										PDE4DIP	SKA3
GGCX	FGFR2	FUCA1										PDE6A	SKP2
GHR	ISOC1	FUT7										PDE6B	SLC16A6
GHRHR	THUMPD1	FZD3										PDE9A	SLC1A1
GJA1	MSANTD3	GAA										PDHA1	SLC24A3
GJB1	ATG2B	GABRA3										PDHB	SLC25A10
GJB3	ARFGEF1	GABRA5										PEPD	SLC25A40
GK	FECH	GAL3ST4										PEX1	SLC35D1
GLB1	MYO9A	GALNT13										PEX12	SLC38A5
GLDC	DDX3Y	GALNT15										PEX2	SLC39A1
GLE1	PFKP	GALNT7-DT										PEX5	SLC40A1
GLI3	IDI1	GALP										PFKL	SLC41A2
GLRB	SP100	GAN										PFKM	SLC47A1
GM2A	KLF6	GANC										PGK1	SLC7A11
GMPR2	PPAP2A	GAS2										PGR	SLC7A5
GNAS	NEO1	GAS2L1										PHEX	SLITRK6
GNAT1	TRAM1	GAS2L3										PHKB	SNAP25
GNRH1	PHKA1	GATSL2										PICALM	SNX9
GNRHR	TNFRSF1A	GBP1										PIM3	SOCS2
GOLGA6L1	EVI5	GBP2										PIWIL3	SPAG5
GOLGA7	STOML1	GBP4										PKD1	SPATA13
GOSR1	PKM	GBP5										PKD2	SPC24
GP2	DHX29	GCNT1										PKP2	SPC25
GPATCH8	DNTTIP2	GCNT7										PKP4	SPOCD1
GPD2	TP53BP1	GDA										PLA2G5	SPRY1
GPI	RHOA	GDF15										PLAT	SPTLC3
GPM6B	ZFY	GDNF										PLAUR	SRR
GPNMB	IARS2	GEMIN2										PLCB4	SRSF10
GPR139	NAV3	GEMIN4										PLCXD3	STAT1
GPR143	ROCK1	GFRA1										PLEC	STAT5A
GPR179	CBFB	GINS1										PLEKHA1	STC1
GPRASP2	HYAL2	GINS4										PLOD1	STK38
GPX1	RASSF1	GJA5										PLOD2	SUPT3H
GPX8	FGFR3	GJC1										PLP1	SUSD2
GRB10	IFI35	GLIPR2										PMM2	SYN1
GRIA1	HEATR6	GLRA4										PNP	SYNE2
GRIA2	MEF2A	GLT8D2										POLR2A	TAF11
GRIA3	OTUD5	GMPR										POLR2B	TAF1D
GRIA4	TBC1D25	GNG11										PON2	TAPBP
GRIK1	ACSL4	GOLM1										POU1F1	TAS2R5
GRIK3	INPP5A	GPAT2										POU3F4	TBX2
GRIN1	PRR11	GPR156										PPARA	TES
GRIN2A	REEP1	GPR4										PPIC	TET1
GRIN2B	ATP11A	GPR63										PPP1R27	TFPT
GRIN2D	LAPTM4A	GPRC5B										PPP2CB	THSD4
GRINA	KIF2A	GPRIN1										PPP3CA	TICRR
GRK6	PSME4	GPSM2										PPP3R1	TIMELESS
GRM2	IFT80	GRAMD1C										PPT1	TK1
GRM3	ERLEC1	GREM2										PRDM2	TM4SF1
GRM4	PPP2R5B	GRIA3										PRLR	TMEM133
GRM5	PITX1	GRIK2										PRNP	TMEM14A
GRM6	MAST4	GRIK5										PROC	TMEM178B
GRM7	GPR116	GRPR										PRRG1	TMEM183A
GRM8	NUCKS1	GSG2										PRRG2	TMTC1
GSN	VPS35	GSTA2										PRSS37	TNFAIP3
GSR	BCL3	GSTM1										PRY2	TNFRSF10D
GSTA2	GAL	GSTM5										PSEN1	TNFSF10
GSTM1	CLEC2D	GSTO2										PSEN2	TOX
GSTM2	RORA	GTF2H2										PSRC1	TPD52L1
GSTM3	TGFBR3	GTF2IRD1										PTAFR	TPX2
GSTM4	KIAA1107	GTSE1										PTCH1	TRAM2
GSTM5	ATP1B3	GUCY1A2										PTEN	TRIM14
GTDC1	NEDD4	GUCY1B3										PTER	TRIM25
GUCY1A1	PIGB	GYPC										PTGDR	TRIM26
GUCY1A2	MAPK6	HACD2										PTGER2	TRPS1
GUCY1B1	GNB5	HAO1										PTGFR	TSC22D2
H2BW1	LRP6	HAPLN4										PTGIS	TSPAN13
HADHA	IKBKAP	HAS2										QSOX1	TSTD1
HADHB	PFN2	HBQ1										RAB11FIP1	TTK
HAO2	DAPP1	HCP5										RAB37	TXNIP
HBA1	SLC44A1	HDDC2										RAG1	TYMS
HDGFL2	EXOC5	HECW1										RAG2	UBASH3B
HEXA	FSTL3	HEPH										RARA	UBE2C
HFE	DGCR2	HERC6										RARB	UBE2T
HGF	RNF126	HIC1										RARG	UBR2
HK1	MNT	HINT3										RB1	UCHL1
HK2	WIPI1	HIST1H2AE										RBPMS	UHRF1BP1
HLCS	NDST1	HIST1H2AI										REEP3	UNC5B
HMBS	ASNS	HIST1H2BG										REG3G	UNC5C
HMCES	ST6GALNAC2	HIST1H2BH										RFX5	USP11
HMGCL	PABPC1	HIST1H2BI										RFXAP	USP9Y
HMGCR	CSNK2A2	HIST1H2BL										RGS10	UTRN
HMGXB4	CAMK2A	HIST1H2BM										RPGR	VANGL1
HNF1B	TCOF1	HIST1H3A										RPL13	VEPH1
HNF4A	CDC42	HIST1H3B										RPL22	VPS25
HNRNPD	OSBPL3	HIST1H3F										RPL27A	VTA1
HNRNPL	RAD18	HIST1H3G										RPL28	WASF2
HOXA13	ATP2B1	HIST1H3I										RPL32	WDR1
HOXD13	NCK2	HIST1H4H										RPL34	WDR17
HPGD	MAP4K4	HIST1H4J										RPL37	WDR62
HPRT1	MGAT4A	HIST1H4K										RPL39	WDR76
HPS1	WDR1	HIST2H3A										RPS3	WNK4
HRH1	SNX13	HIST2H3C										RPS6KA4	XKR6
HSD11B2	RPS6KA2	HJURP										RREB1	XPO5
HSD17B3	ING3	HK2										RUNX1	YWHAH
HSD17B4	VASH1	HLA-A										RWDD1	YY2
HSD3B1	WBSCR22	HLA-B										RYK	ZBTB18
HTN3	SEL1L	HLA-C										RYR1	ZBTB24
HTR1A	TRIP13	HLA-DPA1										SCNN1B	ZFHX4
HTR1B	TCF3	HLA-DRA										SCP2	ZFP36
HTR1D	TRIB2	HLA-E										SDC1	ZNF235
HTR1E	DAZAP1	HLA-F										SDCBP	ZNF292
HTR1F	MBD3	HLA-G										SELE	ZNF439
HTR2A	HLTF	HMCN1										SEMA3B	ZNF703
HTR2C	CPSF1	HMGA1										SERPINA1	ZNF93
HTR3A	CYBRD1	HMGN4										SERPINA5	ZSCAN22
HTR4	SLC6A15	HMGN5										SERPINA7
HTR6	RDH11	HMMR										SERPINE1
HTR7	PRKACA	HMOX1										SERPINF2
IAPP	LPHN1	HNRNPA1L2										SF3B1
ICAM1	ACTN1	HOXA13										SFR1
IDNK	ZFYVE26	HOXB4										SFTPB
IDS	PTPN18	HRAT17										SGCB
IFNA2	TFRC	HRAT56										SH3D19
IFNAR1	SREBF1	HRCT1										SHH
IFNG	AFF4	HSD17B14										SHISA2
IFNGR1	UBE2D1	HSDL2										SHOX
IFRD1	MPP5	HSF2										SIAH1
IGF1	RHOBTB1	HSPA2										SLC11A2
IGF1R	SMC1A	HSPA4L										SLC12A3
IGF2	HSD17B10	HSPB2										SLC25A20
IGF2BP2	MARK2	HSPB2-C11orf52										SLC25A25
IGF2R	HMMR	HSPB6										SLC26A2
IGFBP1	NFATC3	HSPB7										SLC26A3
IGFBP2	TRNT1	HSPG2										SLC26A4
IGFBP3	ACADVL	HTR1F										SLC3A1
IGFBP5	EVC	HTRA1										SLC4A1
IGFBPL1	MRVI1	HYAL4										SLC5A5
IGFL4	AP1M1	ICK										SLC7A2
IGIP	SCARB1	ID1										SMAD1
IGSF3	MCM2	IDH2										SMAD2
IL10	TP63	IFI27										SMAD5
IL10RB	KDM5A	IFI35										SMARCD3
IL11	FERMT2	IFI44										SMC4
IL12A	PTGS2	IFI44L										SMN1
IL13RA2	MAP3K13	IFI6										SMPD1
IL15	ST6GAL1	IFIH1										SOD1
IL17REL	TBX21	IFIT1										SOD2
IL1A	FRY	IFIT3										SOX9
IL1B	PICALM	IFITM1										SPDYA
IL1R1	NSF	IFNGR1										SPOP
IL1RN	GLI2	IGDCC4										SPOPL
IL2	CLASP1	IGF2										SPP1
IL2RA	NOTCH3	IGFBP3										SPTB
IL2RB	TEAD2	IGFBP5										SREBF1
IL2RG	EED	IGHG3										SS18
IL4R	TSG101	IGHM										STATH
IL5	ATP2A3	IGHV1OR21-1										STEAP3
IL5RA	CA12	IGHV3-33										STK11
IL6	MGLL	IGHV3-38										STX16
IL6R	NTN4	IGHV7-81										SUMO1
IL7	NUAK1	IGIP										SUMO2
IMPDH1	DPP8	IGKV6-21										TAGLN
INSR	LMAN1	IGLJ2										TAGLN3
IP6K1	PTPLAD1	IGLV1-44										TCEAL1
IP6K2	IPCEF1	IGLV1-47										TCEAL4
IRGQ	ENO1	IGLV3-10										TCOF1
ITGA11	C19orf10	IL13RA2										TCP1
ITGA2B	TXK	IL15RA										TDP1
ITGA4	KCNQ2	IL1RAP										TFG
ITGA6	TIPIN	IL6										THAP7
ITGAM	EIF4G3	IL6-AS1										THBD
ITGB3	NUP37	IL7R										THOC5
ITGB4	GTSE1	INHBA										TIMM50
ITGB6	SEMA3C	INS										TIMP3
ITIH5	ACAT1	INS-IGF2										TMEM198
ITSN1	CELSR1	INTS7										TMEM64
JAG1	ZNF638	IPW										TOMM5
JAK3	SLC25A40	IQCB1										TP53
JMJD8	ADD2	IQGAP3										TPI1
JPT1	VPS9D1	IRAK1BP1										TPM1
KCNA1	ZNF37A	IRAK3										TPO
KCNE1	MARK3	IRF1										TPP1
KCNJ1	SLC25A3	IRF9										TRIM13
KCNJ11	FNDC3B	ISCU										TRIM37
KCNJ2	FOSL2	ISG15										TRIM6
KCNJ5	FRYL	ISLR										TRIM6-TRIM34
KCNQ1	FSCN1	ITGA2										TRIM72
KCTD11	ACTB	ITGA3										TSC1
KDM2B	MOCOS	ITGA6										TSHR
KHK	WDR62	ITGAD										TSPAN17
KIT	DLG1	ITGB8										TSPYL6
KITLG	RAB7A	ITGBL1										TTC3
KLHDC9	BCAP29	ITPKB										TTC32
KLHL31	KIFAP3	ITPR1										TULP4
KLHL5	MCM6	ITPR3										TUSC1
KLK2	REXO2	KCCAT211										TWIST1
KNG1	RBM7	KCNA3										UACA
KRT10	BAZ2A	KCNJ2										UBE2W
KRT12	PTPN23	KCNJ6										UBE3A
KRT2	MLH1	KCNS2										UGP2
KRT5	UNG	KCTD11										UHRF1BP1L
KRTAP5-11	KLHL20	KCTD20										UMPS
KRTAP5-2	SLC46A1	KCTD4										USP16
KRTAP5-5	PLXNA2	KDM1B										VDR
KYAT3	SPAG5	KDM5D										VHL
L1CAM	ANKRD13A	KIAA0513										WDR33
L3MBTL3	TPD52	KIAA0922										WDR35
LAMA2	TRAF4	KIAA1147										WDR89
LAMA3	PAG1	KIAA1324										WLS
LAMB3	GPC4	KIAA1324L										WRN
LAMTOR4	MBNL3	KIAA1524										WT1
LCLAT1	CAMSAP3	KIAA1644										YPEL2
LCN10	RAP1GAP	KIF11										ZDHHC13
LDLR	ARHGEF1	KIF14										ZDHHC9
LDLRAD4	MAP2K7	KIF15										ZFYVE27
LEKR1	CTTNBP2	KIF18A										ZNF121
LEP	TOP2B	KIF20A										ZNF182
LEPR	TM9SF3	KIF20B										ZNF37A
LGMN	UBE2T	KIF23										ZNF425
LHCGR	PPP1R12B	KIF2C										ZNF468
LHX8	DNAJC10	KIF4A										ZNF470
LIG1	GTF3C1	KIF5C										ZNF473
LIN28B	IL4R	KIR3DL3										ZNF484
LINGO4	USP33	KIT										ZNF599
LIPA	PAK3	KLF10										ZNF740
LMBRD2	CAPN6	KLF5										ZNF774
LMO3	FAM76B	KLHDC3										ZNF780B
LORICRIN	POLD3	KLKB1										ZNF782
LPL	CAPZB	KPNA2										ZNF787
LRIF1	GPR137B	KRBOX1										ZNF813
LRRC18	JADE1	KRT1										ZNF835
LRRC52	UBE2A	KRT33B										ZSCAN2
LRRC55	FGFR1	KRT34										ZWINT
LRSAM1	FBLN1	KRT74										ZYG11A
LSS	ITGA8	KRT79										ACTR2
LTA	CST7	KRTAP10-1										C12orf29
LTA4H	MAP2	KRTAP1-1										KIAA0930
LTBP1	PIAS2	KRTAP19-2										LUZP2
LTBP2	ARAF	KRTAP2-3										MEIS3
LYST	MCCC1	KRTAP4-7										SLX4IP
LYZ	NEBL	KRTAP5-2										VPS8
MAGED1	UBE2K	KRTAP9-3										VWA8
MANBAL	N4BP2	L1CAM										ABI1
MAOA	SYNJ2	LAMA1										ACTBL2
MAOB	ADCY2	LAMA4										ADAL
MAPKAP1	PPP2R5C	LANCL3										AGPAT2
MARCHF2	GNB1	LBR										AK6
MARCHF8	HOXA9	LDB2										AKT1
MBL2	EDN1	LDLR										AKTIP
MC2R	MLLT10	LDLRAD2										ALDH18A1
MCTP1	FGF20	LEMD2										ALG10B
MED11	ITM2A	LEP										ARHGAP28
MED8	NRD1	LGALS9										ARSI
MEFV	PCM1	LIG3										ASB11
MEN1	TNRC6C	LILRB2										BAG5
MET	BRINP1	LIMCH1										BCAS4
MFAP3L	TP53INP2	LIN7A										BIRC5
MGLL	UBE2D4	LMCD1										BTBD1
MGP	RUNX1T1	LMNA										C1QL3
MID1	FKBP7	LMNB1										C2orf68
MITF	SLC1A3	LMOD1										CCDC184
MLH1	XRCC5	LOC440313										CCDC66
MME	MKNK1	LOX										CCNC
MMUT	TNS1	LPAR6										CDK5RAP2
MOG	REXO1	LPL										CENPP
MPO	SAR1A	LRIG1										CENPW
MPZ	CDC14A	LRIG3										CHCHD7
MS4A2	RAPGEF3	LRRC1										CLVS2
MSH2	CIC	LRRC15										COA6
MTFP1	FDFT1	LRRC16A										CTBP1
MTM1	PAFAH1B3	LRRC25										CTNNBIP1
MTR	KIF22	LRRC4B										CUTA
MTTP	PGM1	LRRCC1										CYB561
MTUS1	DNM2	LRRIQ1										DBNL
MTX2	EPB41L2	LRRN3										DCAF6
MVK	STX7	LRRN4CL										DCTD
MXI1	KEAP1	LRRTM3										DCUN1D2
MXRA7	SLC35C2	LTBP2										DDR2
MYH7	CRYBG3	LXN										DDX19B
MYL3	EPHA6	LY6E										DGKK
MYO5A	RFX3	LY6K										DNAJC21
MYO7A	RIF1	LYN										DNAJC25
NAGA	RAB21	MAFIP										DNASE1L1
NAT1	SESN1	MAGED2										DNTT
NAT2	SRCAP	MALT1										DSTN
NCAM1	KCNN2	MANEA										DUSP15
NCCRP1	CNOT4	MANSC1										EIF2AK4
NCF2	CLDND1	MAOA										ERCC6L2
NCF4	HSP90AA1	MAP3K8										ERMN
NCK2	RBL1	MAP6										EXOC7
NDP	DLGAP4	MARK1										FAM102B
NDUFV3	NDC80	MB21D1										FAM168B
NEU1	AP4E1	MBOAT1										FAM171A1
NEURL4	RSBN1	MCAM										FAM221B
NEXMIF	CXCL2	MCF2L2										FAM227A
NF1	TCF7	MCM3										FAM47C
NF2	OSTM1	MCOLN3										FAM53A
NFASC	CDH7	MCTP1										FAM71F2
NFKBIZ	PCNP	MECOM										FAM83B
NFU1	MEF2C	MEG9										FBXO44
NIPA2	STK17B	MEGF10										FBXW7
NKAPL	ZNF510	MELK										FLG2
NKIRAS2	LRP2	MESP2										FRRS1
NME1	ZNF506	MET										FXR1
NOMO3	PHLPP1	METRNL										FYTTD1
NOS1	STRADB	METTL12										GOLGA7B
NOS2	ME2	METTL7A										GOPC
NOTCH3	C5orf22	MFAP4										GOSR2
NPC1	CCNT2	MFSD6										HACD4
NPHP1	FAM135A	MGAM										HERPUD1
NPR1	EPB41L3	MGST2										HES5
NPR3	COBLL1	MICAL3										HSP90AA1
NPY1R	DLG3	MID1										IBA57
NPY2R	SERTAD4	MIF										IFIT1B
NQO1	TRAF5	MIPOL1										ITM2C
NQO2	GEMIN5	MKI67										KATNAL1
NR3C1	NFE2L1	MKL1										KAZN
NR3C2	GSK3B	MLH3										KCNMA1
NRARP	ITGB5	MLLT4										KDM1A
NT5C1B	ERC1	MLPH										KHDC3L
NT5C3A	XPO1	MME										KIAA2026
NTRK1	RNF13	MMP1										KNOP1
NTRK2	DOPEY1	MMP3										KRIT1
NTRK3	LYRM2	MMS22L										LHX9
NUMB	KAT6A	MOCOS										LLGL2
NUP58	ZCCHC6	MORC3										LRRC38
NWD1	ULK2	MPP4										MAEA
OAT	TNPO1	MPP7										MAP3K19
OCA2	PLOD1	MPV17L										MARVELD3
OCRL	ITGAE	MROH9										MCRS1
ODF2L	DIS3	MRPL14										MDK
OGDH	PDS5B	MRPL39										MRPL22
OPRD1	OXCT1	MRVI1										MSL1
OPRK1	CYLD	MSC										MSMO1
OPRL1	ZNF586	MSH5										MTCP1
OPRM1	ZNF264	MSH5-SAPCD1										MTX3
OPTN	RPS5	MSR1										MVB12B
OR13A1	FAT1	MT1A										NAA30
OR9Q1	YTHDC1	MT1F										NCDN
OSBPL8	CHMP2B	MTFP1										NCMAP
OXCT1	SMAP2	MTRNR2L9										NHLRC3
OXTR	STARD7	MTSS1										NLE1
P4HA1	REST	MTSS1L										NRG3
P4HB	SSH1	MX1										OLA1
PAFAH1B1	GSTP1	MX2										OPCML
PAFAH2	APLP2	MXD1										OS9
PAH	KIAA1467	MXRA5										P4HA2
PALM2AKAP2	WBP11	MYBL1										PAEP
PAM	EIF3I	MYC										PAK4
PAMR1	TXLNA	MYH1										PAPSS2
PARP3	EFR3B	MYH2										PCGF6
PARVB	KIF3C	MYO1G										PDLIM5
PAX2	RAB10	MYOCD										PHF19
PAX3	HADHA	MYPN										PHF6
PAX6	MAPRE3	MZF1										PURG
PC	CAD	NABP1										RAB28
PCBD1	CD59	NAGPA										RAE1
PCCB	CD82	NALCN										RAP1A
PCSK1	ATRX	NAMPT										RAP1B
PDE1A	TAF9	NAP1L3										RCCD1
PDE1B	SCAMP1	NCAPG										RCHY1
PDE3A	PREP	NCAPG2										RGMB
PDE3B	HACE1	NCAPH										RNF187
PDE4C	WDR47	NCKAP5										RNF215
PDE4DIP	WDFY1	NDC1										RTKN
PDE6A	SLC25A24	NDC80										SEC61G
PDE6B	MAP3K4	NDNF										SEH1L
PDE9A	ABCB1	NDP										SFMBT2
PDHA1	CPNE3	NDUFAF6										SGO1
PDHB	WNT11	NEAT1										SH3BP5
PDPN	MTIF2	NEFH										SH3PXD2B
PDX1	DDHD2	NEIL3										SHE
PECAM1	EPS15	NEK2										SIRT3
PEPD	ORC1	NEO1										SLC25A30
PEX1	CHERP	NETO2										SLC25A53
PEX12	ATG16L1	NEURL3										SLC27A6
PEX2	USP40	NEXN										SLC45A2
PEX5	POMGNT1	NFE2L3										SLTM
PEX7	RAD54L	NFIB										SNX30
PFKL	MAST2	NFKBIE										SP3
PFKM	DNAJA1	NFYB										SPIN3
PGK1	B4GALT1	NHSL2										SPIN4
PGR	CHMP5	NIPA1										SPRTN
PHETA2	NFX1	NLGN1										SSBP4
PHEX	DIMT1	NLGN3										SUGP2
PHKB	IPO11	NLGN4Y										TDRD6
PHKG2	EIF2AK1	NLRC5										THEMIS
PICALM	EPDR1	NLRP1										TLR10
PIM3	MRPL28	NLRP7										TM9SF1
PITX2	CEACAM6	NME5										TMCC1
PIWIL3	RBM22	NMI										TMEM201
PKD1	TMED2	NMNAT2										TMEM44
PKD2	ZFAND6	NOTCH1										TNK2
PKLR	TXLNG	NOTCH3										TRAPPC2
PKP1	HUWE1	NOX4										TRIM36
PKP2	MYBPC2	NPC2										TRNP1
PKP4	MTMR2	NPEPPS										TSC22D3
PLA2G2A	PPP1R15A	NR4A3										TTC7B
PLA2G5	FTL	NRCAM										U2AF2
PLA2G6	SRRT	NRIP1										VMA21
PLA2R1	BAX	NRK										VPS13A
PLAT	PIGS	NRM										XKR7
PLAUR	ATXN7L3	NRN1										ZBTB16
PLCB4	MMP2	NSMCE1-DT										ZC2HC1B
PLCXD3	GNAO1	NT5DC3										ZHX1
PLEC	OGFOD1	NTM										ZIK1
PLEKHA1	SH3BP2	NTN4										ZNF107
PLEKHG7	ADD1	NUP50										ZNF2
PLG	L2HGDH	NUSAP1										ZNF260
PLOD1	NID2	NXN										ZNF302
PLOD2	SF3B2	NXPE1										ZNF638
PLP1	KLHL42	NXPH3										ZNF655
PMM2	DNM1L	OAS1										ZNF766
PMP22	PTHLH	OAS2										ZNF780A
PMS2	ERGIC2	OAS3										ZNF789
PNP	TFAP2C	OASL										ZNF793
POLR1F	AURKA	OGFR										ZSCAN23
POLR2A	METTL2A	OGFRL1										ZYX
POLR2B	ALG6	OLFM2										BRCC3
POMC	CNOT3	OLFML1										FAHD1
PON1	PTPN4	OLFML2B										HAX1
PON2	DDX18	OPA3										ICE2
PON3	KHSRP	OPHN1										LRP8
POTEG	GNA11	OR10V1										MYZAP
POU1F1	EDEM2	OR10W1										PFKFB2
POU3F4	TPX2	OR1D5										PODXL
PPARA	PDRG1	OR1E2										POLR2M
PPDPFL	ANKRD10	OR1J2										RPS16
PPIC	TGDS	OR2A25										SERBP1
PPP1R27	COQ9	OR2AP1										SERF2
PPP2CB	CRLS1	OR2G3										TFEC
PPP3CA	PPP1R13B	OR2L5										VLDLR
PPP3R1	ATRN	OR2T34										VPS13C
PPT1	FKBP1A	OR2W3										ABCC5
PRDM2	C20orf194	OR4D9										ABCE1
PRIM2	ZNF343	OR4F15										ABCF1
PRLR	MAVS	OR4N2										ABHD12
PRNP	XRN2	OR56A3										ABHD17B
PROC	SNX5	OR56A4										ACBD5
PROS1	SIRPG	OR56B1										ACBD7
PRPH2	ESF1	OR5AS1										ACOT9
PRR13	RBBP9	OR5H2										ACP1
PRRG1	SLC23A2	OR5K1										ACTL10
PRRG2	GCN1L1	OR6C2										AFF3
PRSS37	RPLP0	OR6C4										AGAP1
PRY2	PXN	ORC6										AGAP3
PSEN1	KIF16B	OSM										AGPAT3
PSEN2	TRMT6	OSR1										AGTRAP
PSRC1	CHGB	OXTR										AHDC1
PTAFR	PEBP1	PAG1										ALDH1L2
PTCH1	ERP29	PAMR1										ALG13
PTEN	FUS	PAPPA										AMMECR1
PTER	IGBP1	PARM1										ANGPTL4
PTGDR	ZNF302	PARP10										ANKZF1
PTGER2	GRAMD1A	PARP12										ANO6
PTGER4	GANAB	PARP14										AP1G1
PTGFR	BIRC5	PARP8										AP1S3
PTGIR	MLF2	PARP9										AP2B1
PTGIS	DDX24	PAWR										AP2M1
PTGS1	ZBTB25	PAX3										AREL1
PTGS2	NECAP1	PBK										ARF1
PTH	ARHGAP4	PBX2										ARFIP1
PTRH1	DHX32	PCDH10										ARHGAP24
PTS	RCOR1	PCDH10-DT										ARHGAP5
PUS1	GPATCH2L	PCDH7										ARL4A
QSOX1	LTBP4	PCDHB10										ARL5A
RAB11FIP1	SLC9A1	PCDHB16										ARNTL
RAB19	SPTLC1	PCSK1N										ARPC4
RAB37	PAPOLA	PDE11A										ARPP21
RABL2B	RGS1	PDE1C										ASB1
RAG1	YPEL3	PDE4B										ATAD3C
RAG2	MAEA	PDE4C										ATAT1
RARA	ICAM1	PDE5A										ATF3
RARB	STRN4	PDE7B										ATG9A
RARG	TFAP4	PDK1										ATP6V0B
RB1	SPG21	PDLIM7										ATP6V1C2
RBMS3	DNAJB11	PDZD7										ATP6V1E1
RBMY1D	RAB11FIP3	PDZRN3										ATPAF1
RBMY1E	ZNF268	PEAR1										B3GALNT1
RBPMS	GOLGA3	PEG10										BCL7A
RECQL5	PABPC4	PEX7										BRMS1
REEP3	PDPR	PGM5										BTF3
REG3G	AARS	PHKA1										C18orf32
RFX2	GLG1	PHLDA1										C19orf12
RFX5	KIF4A	PHLPP2										C6orf120
RFXAP	TNRC6A	PID1										CALML4
RGS10	PLEKHG2	PIK3C2B										CANX
RHAG	DLL3	PIM1										CAST
RHBDF2	PITPNM2	PITPNC1										CBFA2T2
RHEX	RBM27	PLAU										CCDC112
RHO	OSBPL8	PLBD1										CCNI2
RNASE9	PUS7	PLEKHH2										CCNL2
RORC	SLC26A4	PLEKHS1										CD151
RPE65	SLC26A3	PLIN2										CD1E
RPGR	DLD	PLK1										CD276
RPL13	WDR7	PLSCR1										CD83
RPL22	IL5RA	PLSCR4										CDC14B
RPL23A	CMTM6	PLTP										CDC42
RPL27A	ITGA6	PM20D2										CDC42SE1
RPL28	ZAK	PMP22										CDC42SE2
RPL29	SMPX	PNPLA4										CDK20
RPL32	FH	POLG2										CDNF
RPL34	SEL1L3	POLH										CELF1
RPL37	CDV3	POLQ										CELF2
RPL39	ALKBH5	POLR3G										CELF4
RPL9	NLRP1	POTEB3										CENPA
RPS3	PITPNM3	POTED										CEP170
RPS6KA1	ORC6	PPIP5K1										CEP44
RPS6KA2	ZFHX4	PPP1R13L										CEP63
RPS6KA4	ZC3HC1	PRAMEF14										CEP83
RREB1	ESR1	PRC1										CHD2
RS1	RGS17	PRICKLE1										CHIC1
RTL4	ANGPT2	PRICKLE2										CHN1
RTP2	TMEM101	PRIM2										CHN2
RUNX1	CD200	PRKCA										CHTF8
RWDD1	CCDC80	PRKCZ										CLCC1
RYK	PPP2R3C	PRKG2										CLDND1
RYR1	HAUS4	PROS1										CLTA
SAXO2	OSGEP	PRPS1										CNTROB
SCN4A	RNF31	PRR11										COA3
SCN5A	SCFD1	PRR16										CPT1A
SCNN1B	G2E3	PRR27										CPTP
SCP2	HECTD1	PRRC2A										CRCP
SDC1	HNRNPC	PSCA										CREBZF
SDCBP	SUPT16H	PSG1										CRTC3
SELE	TOX4	PSG3										CSNK1A1
SELL	GEMIN2	PSG4										CSNK1G3
SEMA3B	SEMA6A	PSG5										CSTF1
SEPTIN2	TRPM7	PSG6										CTNS
SERPINA1	TYRO3	PSG8-AS1										CYFIP1
SERPINA5	WDR76	PSMB8										CYLD
SERPINA7	SNAP23	PSMB8-AS1										DBNDD2
SERPINE1	PHGDH	PSMB9										DCAF4L1
SERPINF2	EZR	PSORS1C1										DCLK2
SF3B1	MYL6	PTGS1										DCUN1D4
SFR1	AGO1	PTGS2										DDX59
SFTPB	CLSPN	PTMA										DEDD
SGCA	MFSD11	PTN										DIXDC1
SGCB	DPYSL2	PTPN20										DLGAP4
SGCD	TGFB2	PTPN22										DLX1
SGCG	NUP50	PTPRJ										DNAJB14
SH3D19	CDC45	PTPRN										DPH3
SHH	COMT	PTPRQ										DUT
SHISA2	ECHDC1	PTRF										EFEMP1
SHOX	SEC22C	PTRH2										EIF4G2
SIAH1	XYLB	PUS7										ELMO1
SLC10A2	CDC6	PWWP2B										ENPP2
SLC11A1	UPRT	PXDC1										ERAP1
SLC11A2	CDC23	QPRT										ERBB4
SLC12A1	CBX5	RAB27B										ERGIC1
SLC12A3	SUCO	RAB38										ERP29
SLC25A20	MSH2	RAB39B										ESR2
SLC25A25	MAP3K1	RALGPS2										ETNK1
SLC26A2	ARCN1	RASA4										EXOC1
SLC26A3	EPB41L4B	RASA4B										EXOC4
SLC26A4	PSMD5	RASGRF2										FAIM
SLC2A2	NUP188	RASGRP1										FAM102A
SLC30A2	CRAT	RASL11B										FAM107A
SLC35D3	SH2D3C	RASSF9										FAM220A
SLC35E4	NANS	RAVER2										FAM229B
SLC3A1	TBC1D2	RBM24										FAM3C
SLC4A1	CWF19L1	RBMX										FBLIM1
SLC5A1	IKZF5	RBMY1A1										FBXO43
SLC5A5	SORBS1	RBMY1B										FEZ2
SLC6A19	BAMBI	RBMY1D										FEZF1
SLC7A2	IL11	RBMY1E										FHL2
SMAD1	WAC	RBMY1F										FNBP1L
SMAD2	CREM	RBMY1J										FOXK1
SMAD5	HIVEP1	RBP7										FOXL2NB
SMARCB1	FKBP5	RCC2										FRMD6
SMARCD3	SRPK1	RDH10										FRS2
SMC4	BRPF3	RFTN2										GAGE1
SMN1	TMEM14A	RGS2										GDAP1
SMPD1	HSP90AB1	RGS9BP										GGPS1
SMPDL3B	CDC5L	RHOJ										GK5
SNCA	ITPR3	RIMBP3B										GLUL
SNCB	DSP	RIMBP3C										GOLGA8B
SNU13	SIRT1	RIMS1										GPER1
SOD1	HNRNPH3	RIMS2										GPHN
SOD2	JAK2	RIPK1										GPR155
SOX9	ABL1	RLN1										GPX4
SP140	SH3GLB1	RNF144B										GRB7
SP5	CDC7	RNF152										GSTCD
SPDYA	PCSK5	RNF212										GTF3C2
SPDYE3	SCD	ROR2										GTPBP10
SPIN2B	TMED1	RP9										HEY1
SPOP	ABLIM1	RPE65										HIPK3
SPOPL	ERMP1	RPGRIP1L										HMGCLL1
SPP1	RAB18	RPL23A										HNRNPH2
SPTB	NRP1	RPL39L										HS6ST2
SRD5A2	PRTFDC1	RPL4										HSF4
SREBF1	MYO9B	RPL7A										HVCN1
SS18	FBXL19	RPP40										INCENP
ST8SIA6	SETD1A	RPS2										INF2
STAR	CIRBP	RPS6KA2										INTS6
STATH	HNRNPM	RRAGD										IQCH
STEAP3	TECR	RRM2										IRAK1
STK11	TIMM13	RRM2B										ITPRIPL2
STK16	CEP170B	RRP7A										KALRN
STRADA	GADD45B	RSAD2										KCNC4
STS	PALM	RTN1										KCNIP1
STUM	MKNK2	RUNDC3A										KCTD21
STX16	RANBP1	RUNX2										KDM5A
SUMO1	ZDHHC8	RUNX3										KIAA0895L
SUMO2	KLHL22	SALL1										KREMEN1
SUMO4	MED15	SAMD9										LFNG
SUOX	CRKL	SAMHD1										LGALS9C
TAFA4	LZTR1	SAPCD1										LIMK2
TAGLN	CECR2	SARAF										LIN52
TAGLN3	BCL2L13	SARM1										LONRF3
TAP1	SF3A1	SASS6										LRRC17
TAP2	SPECC1L	SAT1										LRTM2
TAT	PPIL2	SCAMP5										LY9
TBC1D3C	SNRPD3	SCARA3										MACROD2
TBX5	MAPK1	SCD										MAGI1
TCEAL1	PPM1F	SCG5										MANEAL
TCEAL3	CYTH4	SCGB2A1										MAP2
TCEAL4	MFNG	SCIN										MAP9
TCEAL6	CARD10	SCN2A										MAPK8IP3
TCEAL8	ADRBK2	SCPEP1										MARK2
TCEAL9	HIRA	SDHAF4										MARVELD2
TCHHL1	SEZ6L	SEC11C										MASP1
TCOF1	LGALS1	SEL1L3										MAZ
TCP1	PATZ1	SELL										MBP
TDP1	TFIP11	SEMA3D										MDH1B
TEK	SOX10	SEMA7A										METTL9
TEX11	CENPM	SEPTIN3										MINK1
TFG	SEPT3	SERAC1										MMP28
TGFBI	KDELR3	SERINC2										MOCS1
THAP7	DDX17	SERP2										MOSPD3
THBD	TCF20	SERPINB1										MPPED1
THOC5	CBY1	SERPINB7										MRI1
THPO	XBP1	SERPINB9										MSRB3
THRB	RTCB	SERPINF1										MSS51
TIMM50	JOSD1	SERPINI1										MTMR12
TIMP3	FBXO7	SERTAD4										MTUS2
TMEM198	POLDIP3	SESN3										MUC17
TMEM200B	PPP6R2	SEZ6L2										MYADM
TMEM220	SUN2	SFRP2										MYH11
TMEM64	CYB5R3	SGK1										MYH14
TNNT2	RHBDD3	SGOL1										MYO19
TOMM5	PACSIN2	SGOL2										MZT1
TOR1A	AP1B1	SGSM2										NANOS2
TP53	HMGXB4	SH2B3										NARF
TPD52L3	HMOX1	SH3PXD2A										NAV3
TPI1	MCM5	SHCBP1										NBN
TPM1	TSPO	SHISA9										NBPF9
TPMT	RASD2	SHPRH										NCALD
TPO	TTLL12	SIAE										NCBP2
TPP1	RPL3	SIGLEC7										NCOR2
TPST2	RBFOX2	SIPA1L2										NDEL1
TRIM13	ASCC2	SKA1										NET1
TRIM34	MTMR3	SKA3										NGDN
TRIM37	MIEF1	SKP2										NOP2
TRIM6	MYH9	SLC13A3										NOSTRIN
TRIM6-TRIM34	TXN2	SLC16A6										NPM1
TRIM67	FOXRED2	SLC1A1										NPNT
TRIM72	EIF3D	SLC24A3										NR2C1
TRPM3	TNRC6B	SLC25A10										NRF1
TSC1	SGSM3	SLC25A40										NSL1
TSHR	SLC25A17	SLC2A12										NUPR1
TSPAN17	ST13	SLC35D1										PAIP2
TSPYL6	IL2RB	SLC35E2										PALM
TTC3	EP300	SLC38A2-AS1										PAQR3
TTC32	RANGAP1	SLC38A4										PARP2
TTPA	ZC3H7B	SLC38A5										PBLD
TTYH1	DESI1	SLC39A1										PCDH17
TULP4	CERK	SLC40A1										PDE8B
TUSC1	BRD1	SLC41A2										PGAM4
TWIST1	ZBED4	SLC47A1										PHACTR4
TYRP1	ABHD4	SLC48A1										PHF12
UACA	KHNYN	SLC7A11										PLAA
UBASH3A	SDR39U1	SLC7A14										PLD3
UBE2W	RBM23	SLC7A5										PLEKHG1
UBE3A	AP4S1	SLC7A8										PLEKHG5
UGP2	POLE2	SLC9B1										PLPP4
UGT1A1	CDKL1	SLFN11										PPAN-P2RY11
UHRF1BP1L	NIN	SLITRK1										PPM1B
UMOD	PSMC6	SLITRK6										PPP4R1
UMODL1	GNPNAT1	SMC6										PRDM15
UMPS	DDHD1	SMIM13										PREPL
UROS	CDKN3	SMYD3										PRKAG2
USP16	CNIH1	SNAP25										PRMT5
USP20	PLEK2	SNAR-H										PROSER3
VDR	VTI1B	SNCA										PRPS2
VHL	TMED8	SNRPN										PSAP
VPS54	AHSA1	SNTN										PSPC1
VWF	SPTLC2	SNX9										PTPRD
WAS	SNW1	SOCS2										PUM1
WASHC2A	CHGA	SOD3										PXYLP1
WDHD1	ITPK1	SORBS2										QSER1
WDR31	DHRS7	SP110										RAB12
WDR33	PPM1A	SPAG11A										RAB3IP
WDR35	SIX4	SPAG11B										RAB40AL
WDR89	CEP128	SPAG5										RABGAP1L
WLS	HIF1A	SPANXA2-OT1										RALGDS
WNK3	KIAA0247	SPANXC										RBFOX2
WRN	EIF5	SPATA13										RCC1
WT1	DICER1	SPATA18										RCE1
XDH	MTHFD1	SPATA31A6										RERE
XPA	ZC3H14	SPC24										REV1
YPEL2	PCNX	SPC25										RGS7BP
ZDHHC13	BDKRB1	SPDYE11										RHBDD2
ZDHHC9	VRK1	SPDYE17										RHOC
ZFYVE27	PSMC1	SPOCD1										RHOT1
ZNF121	RPS6KA5	SPRY1										RNF214
ZNF182	SMEK1	SPRY4										RPAIN
ZNF280D	PSMB5	SPTLC3										RPS20
ZNF37A	YY1	SQSTM1										RPS23
ZNF425	ACIN1	SRR										RPS29
ZNF429	CCNB1IP1	SRSF10										RRBP1
ZNF468	TRIP11	ST8SIA6										RRM1
ZNF470	APEX1	STAT1										RSPO1
ZNF473	PABPN1	STAT5A										RSPO4
ZNF483	ARHGAP5	STC1										RUFY1
ZNF484	CINP	STEAP1B-AS1										RUFY2
ZNF599	DHRS2	STIL										RUFY3
ZNF676	SRP54	STK38										RYR2
ZNF705A	CHD8	STRIP2										SAMD5
ZNF740	KIAA0391	STS										SAR1B
ZNF761	PSMA6	STXBP5										SBK1
ZNF774	NFKBIA	SUGCT-AS1										SC5D
ZNF780B	EMC9	SULF2										SCD5
ZNF782	TM9SF1	SUMO4										SCMH1
ZNF787	SEC23A	SUPT3H										SCML1
ZNF813	PNN	SUSD2										SCN1B
ZNF835	RABGGTA	SUSD3										SCN3B
ZSCAN2	PCIF1	SVIL										SCNN1A
ZWINT	GSS	SYN1										SDHC
ZYG11A	MMP9	SYNDIG1										SEC14L1
ACTR2	TRPC4AP	SYNE2										SEC24B
B3GNTL1	GINS1	SYTL2										SEC31A
BRD9	NINL	TAF11										SENP7
C12orf29	UQCC1	TAF1A										SERPINB8
C20orf202	ZMYND8	TAF1D										SGSM1
KIAA0930	MYBL2	TAP1										SH3KBP1
LUZP2	HNF4A	TAP2										SIRPA
MEIS3	NDRG3	TAPBP										SIRPG
SLX4IP	STK4	TAS2R5										SLA
SPANXN1	ADNP	TBC1D32										SLAIN1
SPANXN5	PFDN4	TBX2										SLC10A7
TUT4	CSTF1	TCEAL3										SLC12A2
USF3	BMP7	TCEAL7										SLC12A6
VPS8	RAE1	TCF19										SLC16A3
VWA8	TPD52L2	TCTEX1D1										SLC26A6
AADACL4	DNAJC5	TES										SLC2A4
ABI1	CTSZ	TET1										SLC35A2
ACER2	PRPF6	TEX9										SLC38A10
ACTBL2	SLMO2	TFPT										SLC4A8
ADAL	PSMA7	TGFB2										SLC6A4
AFMID	SLCO4A1	TGFB2-OT1										SLC6A9
AGPAT2	MRGBP	TGFBI										SLC7A6
AK6	TCFL5	TGFBR2										SLC9A6
AKT1	DIDO1	THEMIS2										SMAGP
AKTIP	GID8	THNSL2										SMAP1
ALDH18A1	SLC17A9	THRB										SMC2
ALG10B	EEF1A2	THSD4										SMIM15
ANKRD16	C20orf27	THSD7B										SMIM8
ANKRD20A2P	CDC25B	TIAM2										SMOC1
ANKRD20A3P	RNF24	TICRR										SNAPC3
ANXA2R	CSNK2A1	TIMELESS										SORBS1
ARGFX	CDS2	TK1										SPECC1
ARHGAP28	SEC23B	TKTL1										SPINK13
ARHGEF10L	TM9SF4	TLDC1										SPN
ARSI	CRNKL1	TM4SF1										SPPL2B
ASB11	POFUT1	TMEM133										SPRED3
ATP11C	KIF3B	TMEM14A										SPTSSB
AURKC	NOP56	TMEM178B										SRD5A1
AWAT1	MANBAL	TMEM183A										SREK1
BAG5	MAPRE1	TMEM191C										SRGAP3
BCAM	JAG1	TMEM253										SRSF5
BCAS4	CDK5RAP1	TMEM26										SRSF7
BCL2L15	TTI1	TMEM30B										SST
BIRC5	E2F1	TMEM81										SSTR1
BNIP5	RPRD1B	TMPO										SSTR2
BTBD1	AHCY	TMTC1										SSTR3
BTBD11	FAM83D	TNFAIP3										ST3GAL5
C14orf28	ACOT8	TNFAIP8L1										STAG2
C16orf86	ADNP2	TNFRSF10D										STAU1
C1GALT1C1	RBFA	TNFRSF1B										STEAP2
C1QL3	USP14	TNFSF10										STK24
C2orf68	VAPA	TOP2A										STRN4
C8orf58	MYOM1	TOX										STXBP1
C9orf152	MYL12A	TPD52L1										SUMF2
CA7	RNMT	TPMT										SYPL2
CALN1	SMAD7	TPST1										TACR3
CARS1	ANKRD12	TPX2										TAF5L
CCDC184	MIB1	TRAF5										TBC1D28
CCDC66	RBBP8	TRAJ23										TBXA2R
CCNC	RIOK3	TRAJ25										TCERG1
CDK5RAP2	PSMD10	TRAJ32										TFAP2A
CENPP	TBL1X	TRAM2										TIAL1
CENPW	PGRMC1	TRANK1										TIPRL
CFAP126	POLA1	TRAPPC3L										TIRAP
CFAP157	MID1	TREML4										TKT
CHCHD7	ALG13	TRHDE										TM2D2
CIAO2A	PRPS2	TRIM14										TMEM150A
CKMT1A	AMMECR1	TRIM25										TMEM237
CLEC18B	SUV39H1	TRIM26										TMEM8B
CLVS2	SRPX	TRIM39										TMPPE
CMC4	XIAP	TRIM39-RPP21										TNFRSF1A
CNMD	STAG2	TRIM49B										TNFRSF25
COA6	ATP11C	TRIM58										TNRC6B
CREB5	PLS3	TRIM64C										TOM1L2
CRLF2	RBBP7	TRIM73										TOP2B
CRMP1	FMR1	TRPC4										TP53BP2
CT45A1	PIM2	TRPS1										TPD52
CT45A3	SCML2	TSC22D2										TPK1
CT45A6	EMD	TSPAN11										TPM3
CTBP1	TAZ	TSPAN13										TRAK1
CTNNBIP1	PGK1	TSPAN18										TRIM16L
CUTA	PHEX	TSTD1										TRIM71
CXorf66	EEA1	TTK										TRIOBP
CYB561	RP2	TWIST2										TRO
DAPL1	CDK16	TXNIP										TTC14
DBNL	USP11	TYMS										TTPAL
DCAF12L2	HTATSF1	UBASH3B										TUBB2A
DCAF6	TIMP1	UBE2C										TXNRD3
DCAF8L1	KLHL4	UBE2Q2L										TYW5
DCTD	PORCN	UBE2T										UBA52
DCUN1D2	MAGED2	UBE3D										UBE2V1
DDR2	CENPI	UBR2										UBTF
DDX19B	PBDC1	UCHL1										UEVLD
DDX60L	GLA	UHRF1BP1										UGT2B15
DGKK	ARMCX3	UNC13A										UGT2B7
DISC1	KIAA0226L	UNC5B										UHRF1
DNAJC21	HTR2A	UNC5C										UNKL
DNAJC25	NDFIP2	USP1										USP14
DNASE1L1	FNDC3A	USP11										USP44
DNTT	CDADC1	USP17L5										USP48
DSTN	KLF5	USP18										USP9X
DUSP15	STK24	USP25										VCPKMT
DUXA	DNAJC3	USP27X										VPS26A
EIF2AK4	ARHGEF7	USP41										VSTM4
EOLA2	FGF9	USP9Y										WIPI2
EPM2A	SLC25A15	UTRN										YIF1B
ERCC6L2	FLT1	UTY										YIPF5
ERMAP	RGCC	VANGL1										YTHDC1
ERMN	DGKH	VEGFA										ZFAT
ESCO2	KATNAL1	VEPH1										ZMYM5
EXOC6	TSC22D1	VIT										ZNF16
EXOC7	CLN5	VPS25										ZNF181
FAM102B	ZNF629	VTA1										ZNF197
FAM13A	CORO1A	WASF1										ZNF205
FAM168B	MAPK3	WASF2										ZNF207
FAM171A1	PHKB	WBP2NL										ZNF226
FAM221B	NFAT5	WDHD1										ZNF284
FAM227A	LONP2	WDR1										ZNF384
FAM47C	N4BP1	WDR17										ZNF391
FAM53A	CTCF	WDR27										ZNF493
FAM71F2	ACD	WDR62										ZNF557
FAM78B	POLR2C	WDR66										ZNF596
FAM83B	CYB5B	WDR76										ZNF630
FBXO44	CCDC113	WFDC12										ZNF704
FBXW7	PSMD7	WNK4										ZNF706
FIGNL2	SETD6	WNT16										ZNF718
FLG2	SLC38A7	XAF1										ZNF765
FOLH1	HAS3	XKR6										ZNF772
FOXP4	TANGO6	XPO5										ZNF805
FRRS1	COG4	YPEL4										ZNF808
FXR1	SLC7A6	YWHAH										ZNF829
FYTTD1	PLA2G15	YY2										ZXDC
GLT8D1	ESRP2	ZBTB10										AADAC
GLYATL3	MON1B	ZBTB18										AAMP
GNG10	AXIN1	ZBTB24										AATK
GOLGA7B	NPRL3	ZBTB8A										ABR
GOPC	HSDL1	ZDHHC15										ACACB
GOSR2	NAGPA	ZDHHC7										ACLY
GRAMD2A	USP10	ZFHX4										ADCYAP1
GRP	NME4	ZFP36										ALDH5A1
H3-5	FOXF1	ZFP57										ALG9
HACD4	SLC7A5	ZFY										ANKRD12
HDAC5	FBXO31	ZMAT1										APH1A
HERPUD1	UBE2I	ZMYM1										ASPG
HES5	CAPN15	ZNF133-AS1										ASRGL1
HFM1	PIEZO1	ZNF14										ATXN7L3
HNRNPA1L2	GSPT1	ZNF235										BANK1
HRNR	CLUAP1	ZNF280D										BCAS3
HSP90AA1	TCEB2	ZNF292										BCLAF1
HYKK	GGA2	ZNF322										BEND3
IBA57	USP31	ZNF334										BET1L
IFIT1B	DNAJA3	ZNF34										BTBD9
IGSF11	SALL1	ZNF420										BTLA
INPP5D	TOX3	ZNF439										C16orf89
IRAK1BP1	RBL2	ZNF451										C17orf67
ITM2C	QPRT	ZNF451-AS1										C1orf226
KATNAL1	XYLT1	ZNF471										C1orf43
KAZN	MAZ	ZNF483										C21orf91
KCNK2	CDIPT	ZNF534										C4orf51
KCNMA1	BCKDK	ZNF563										C6orf201
KDM1A	IL21R	ZNF626										C7orf25
KHDC3L	CCP110	ZNF676										CAB39L
KIAA2026	RNF40	ZNF703										CASP8
KNOP1	AAGAB	ZNF732										CASZ1
KRIT1	CSK	ZNF763										CC2D2A
KRTAP5-10	HERC1	ZNF879										CCDC102B
KRTAP5-7	ACSBG1	ZNF93										CCDC30
LAT	IGDCC4	ZSCAN12										CCDC43
LDLRAD1	RAB11A	ZSCAN22										CCDC88C
LDLRAD2	CD276											CCNK
LELP1	CEMIP											CEP57L1
LHX9	RPAP1											CEP78
LLGL2	TMEM87A											CHCHD4
LRIT2	CEP152											CHMP1A
LRRC38	TGM5											CKMT2
LURAP1	GABPB1											CMTR2
MAEA	TJP1											COPA
MAGEA10	BMF											CPEB1
MAGEA11	EIF3J											CREBBP
MAP3K19	RHOV											CTBP2
MARVELD3	VPS18											CTNNB1
MCCD1	OIP5											CTNND1
MCRS1	BLOC1S6											CUL4B
MDK	MYEF2											CYP4F2
METTL21C	PDGFRL											DDX17
MRNIP	ZDHHC2											DIAPH1
MRPL22	TRIM35											DLG1
MS4A13	CA2											DLGAP3
MSL1	FZD3											DMPK
MSMO1	EYA1											DNA2
MTCP1	NBN											DNLZ
MTX3	CPQ											DPH5
MUC21	IMPAD1											DROSHA
MVB12B	LAPTM4B											DSE
MYLK4	UBE2W											E2F5
MYPOP	NIPAL2											EARS2
NAA30	PLAT											ECSCR
NCDN	JPH1											ENTPD1
NCMAP	STK3											EPHA6
NHLRC3	RAB2A											ETV4
NLE1	EIF3E											FAM104A
NRG3	EMC2											FAM110C
NUGGC	WISP1											FAM210A
OLA1	NDRG1											FAM222B
OPA3	ARMC1											FBXL19
OPCML	TRPS1											FBXO41
OS9	SPAG1											FBXO46
P4HA2	CHRAC1											FKTN
PABPC1L2A	NCALD											FNDC3A
PAEP	SNX16											FOXN3
PAGE2B	UBR5											FTO
PAGE5	EEF1D											GIT1
PAK4	SQLE											GPR137C
PAPSS2	ERI1											GPR34
PCGF6	SLC39A14											GPRASP1
PDLIM5	MTMR9											GRSF1
PGBD2	GSR											GTF2H2C
PHF19	PPP2CB											GXYLT1
PHF6	TUSC3											GXYLT2
PIK3R6	KLHDC4											HAP1
PLAC9	MCM4											HDAC7
PLPPR5	BNIP3L											HIGD1A
PM20D2	KCNN4											HILPDA
PNLIPRP3	GYS1											HMGCS1
PPP1R42	ECH1											HNRNPC
PRR23B	HNRNPL											HNRNPF
PTCHD4	TUBB4A											HNRNPUL2
PURG	SARS2											IKZF2
RAB28	CLPTM1											IMMT
RAE1	FCGRT											IRF2BP2
RAP1A	ARHGEF18											IRF5
RAP1B	ERCC2											JADE3
RCCD1	DOT1L											JKAMP
RCHY1	SLC17A7											JMJD6
RFFL	RNASEH2A											JRK
RFPL4B	SF3A2											KDM6B
RGMB	OAZ1											KIAA0895
RGR	DMPK											KIAA1191
RIPPLY2	PTOV1											KIAA1217
RNASE13	NOVA2											KIF2A
RNF187	SGTA											KIR2DL4
RNF215	KIR3DX1											KLK5
ROPN1B	LILRB1											KRT80
RSPH4A	CCDC61											KTN1
RTKN	ASF1B											LDB3
RUNX2	VRK3											LIG4
SAMD13	PPP6R1											LRRC58
SAMD3	AKAP8											MAP1LC3B2
SATL1	ILVBL											MCC
SEC61G	SYDE1											MED24
SEH1L	CASP14											MEGF9
SEPTIN5	POP4											MEX3A
SEPTIN7	CCNE1											MGA
SERP2	URI1											MGAT3
SFMBT2	RPS16											MID1IP1
SGO1	TIMM50											MIER1
SH3BP5	DYRK1B											MORC4
SH3PXD2B	GPI											MRGPRF
SHE	AKT2											MROH1
SIRT3	PLD3											MTFR1L
SLC13A3	PIAS4											MTMR14
SLC25A30	ZFR2											MYO1C
SLC25A53	SLC1A5											MYO5B
SLC27A6	APLP1											MYSM1
SLC45A2	HNRNPUL1											N4BP2L1
SLC5A9	BBC3											NAA60
SLC6A17	TGFB1											NADK2
SLC9A4	DENND3											NDUFAF7
SLTM	MYH14											NIPAL4
SMCO3	MRPL4											NLRP3
SNX30	RPS19											NR1I3
SOHLH1	NKG7											NXF1
SORBS3	CDC37											OCIAD1
SORCS1	NAPA											PAICS
SP3	PTPRS											PCBP2
SPIN3	KDELR1											PDS5A
SPIN4	CYTH2											PHACTR2
SPRN	CARD8											PHYHIP
SPRTN	LIG1											PIH1D2
SRRD	RAB3D											PLAGL1
SSBP3	DBP											PLEKHM3
SSBP4	TMEM205											PLIN4
SUGP2	RASIP1											PNKD
SULT1A4	BCAT2											PNPLA7
SUPT20H	PPP2R1A											POC5
SYTL3	TNPO2											POM121C
TDRD6	WDR83OS											PPP1R1C
TECRL	GCDH											PRDM8
THEMIS	PRPF31											PRKDC
TIAM2	PIK3R2											PROX2
TLR10	ISYNA1											PRR3
TM9SF1	ELL											PSAPL1
TMCC1	TMEM147											PTAR1
TMEM201	USF2											PUS7L
TMEM225	KXD1											PXN
TMEM230	FKBP8											RABEP1
TMEM273	ERF											RALYL
TMEM30B	ATP13A1											RAP1GAP2
TMEM44	SIPA1L3											RAP1GDS1
TNK2	ZNF85											RAPGEF3
TRAPPC2	SMG9											RASGRP2
TRIM36	AVL9											RB1CC1
TRIM61	CDK6											RBFOX3
TRNP1	PMPCB											RBM23
TSC22D3	TFPI2											RBM47
TTC7B	NAMPT											RELL1
U2AF2	TWISTNB											REPIN1
USP1	PIK3CG											REPS2
USP21	PON2											RFPL3
VMA21	ITGB8											RGP1
VMAC	HBP1											RNF169
VPS13A	SP4											ROR1
VSIG8	WDR91											RPL22L1
XKR7	DNAH11											RPL31
XKR9	MTPN											RPP14
ZBTB16	MPP6											SBNO2
ZC2HC1B	ZC3HAV1											SCARB1
ZC3H12B	TTC26											SCN3A
ZHX1	OGDH											SDK1
ZIK1	TFEC											SENP6
ZKSCAN2	H2AFV											SETD5
ZMAT1	CAV2											SEZ6
ZNF107	CAV1											SGCE
ZNF2	MET											SH3RF3
ZNF260	LMBR1											SIRPB1
ZNF302	DNAJB6											SLC17A3
ZNF311	HOXA3											SLC29A1
ZNF638	HOXA5											SLC35G2
ZNF648	HOXA6											SLC38A1
ZNF655	IQCE											SLC39A7
ZNF763	TSPAN12											SLC45A4
ZNF766	HOXA13											SLC4A4
ZNF780A	HIBADH											SMARCD2
ZNF789	TAX1BP1											SNED1
ZNF793	CHN2											SP100
ZSCAN23	COBL											SPATS2L
ZYX	FKBP14											SRSF1
ADIG	PLEKHA8											STRN3
AIFM3	STX1A											SYBU
BRCC3	GARS											SYS1
CAVIN4	EPHB6											TAX1BP1
CORO1B	CASP2											TBCE
DKK3	CHCHD2											TBX18
FAHD1	NPTX2											TCF4
FANCB	PDAP1											TCL1A
FANCD2	ZKSCAN1											TDRKH
FRMPD2	EIF3B											TENM2
GCOM1	SNX8											TENM3
HAX1	PTPRZ1											TENM4
ICE2	TAF6											TESPA1
LRP8	WASL											TGFA
MYZAP	AIMP2											THADA
PFKFB2	RBM28											THOC2
PODXL	USP42											TIFAB
POLR2M	IMPDH1											TINF2
POLR3H	SERPINE1											TMBIM6
RPS16	AP1S1											TMEM120B
SERBP1	C1GALT1											TMEM134
SERF2	PLOD3											TMEM184A
TFEC	ZNHIT1											TMEM192
VLDLR	GLCCI1											TMEM214
VPS13C	TMEM106B											TMEM218
AARD	CEP41											TMEM231
ABCC5	MEST											TMEM52B
ABCE1	ANKMY2											TNFAIP8
ABCF1	TSPAN13											TNRC18
ABHD12	AHR											TOX2
ABHD17B	CHCHD3											TOX3
ACBD5	GLI3											TRABD2A
ACBD7	PSMA2											TRAPPC13
ACOT9	COA1											TRAPPC6B
ACP1	URGCP											TRIM32
ACSS2	TMEM248											TSEN34
ACTL10	PRKAG2											TTC39A
ACTR3B	MYL7											TXNRD1
ADAMTSL1	BCL7B											U2SURP
ADAR	YKT6											UBN1
ADGRE5	EIF4H											UBXN2B
ADGRG6	LIMK1											ULK3
AFDN	SLC1A1											UNC13C
AFF3	FSD1L											UNK
AGAP1	SPIN1											URGCP
AGAP3	NMRK1											USP45
AGPAT3	TMEM245											USP6NL
AGTRAP	PRUNE2											VAV3
AHDC1	MEGF9											VCAM1
AIPL1	TRIM14											WBP1L
AJAP1	TGFBR1											WHAMM
AKR1E2	SEC61B											WIPF1
ALDH1L2	C5											WTIP
ALG13	TLE4											XBP1
AMMECR1	AMBP											ZBTB21
AMZ2	ENG											ZBTB34
ANGPTL4	CDC37L1											ZBTB38
ANKZF1	TBC1D13											ZBTB40
ANO6	RIC1											ZNF146
AP1G1	KDM4C											ZNF154
AP1S3	ELAVL2											ZNF239
AP2B1	CA9											ZNF275
AP2M1	FUBP3											ZNF331
APLP1	RGP1											ZNF419
AREL1	MPDZ											ZNF433
ARF1	EDF1											ZNF506
ARFIP1	PIP5K1B											ZNF586
ARHGAP24	BAG1											ZNF621
ARHGAP30	RAPGEF1											ZNF623
ARHGAP5	NPDC1											ZNF629
ARL16	SETX											ZNF682
ARL17B	SH3GL2											ZNF697
ARL4A	ABCA2											ZNF99
ARL5A	UBE2R2											ACTB
ARNTL	ABHD17B											ACTN1
ARPC4	EXOSC3											ACVR1
ARPP21	ZFAND5											C16orf46
ARRDC2	PDLIM1											C17orf80
ASB1	CCNJ											C4orf19
ATAD3C	ATRNL1											CABLES1
ATAT1	RAB11FIP2											COL6A6
ATF3	CXCL12											COMMD9
ATG9A	ERLIN1											EPN2
ATP6V0B	EIF3A											ERLIN1
ATP6V1C2	MAPK8											FAM118A
ATP6V1E1	SEC23IP											FAM13B
ATPAF1	PLEKHA1											FBRS
B3GALNT1	UNC5B											FMN1
BAALC	SPOCK2											FOXRED2
BBS9	MICU1											GIGYF2
BCL7A	PPP3CB											HNRNPR
BPIFA3	CCSER2											IGLON5
BRMS1	MINPP1											INPP4B
BTF3	LIPA											KDELR2
BTNL8	C10orf2											KIAA0232
C10orf53	LZTS2											LYPD1
C12orf40	SFXN3											MED7
C18orf32	KAZALD1											MOB4
C19orf12	NPM3											OTUD4
C2orf88	TNKS2											PACS2
C3orf70	GBF1											PAQR5
C6orf120	ARHGAP21											PCMTD2
C8orf74	CPEB3											PCTP
CALCA	SUFU											PDE4D
CALML4	ANKRD26											PHF21A
CANX	ACBD5											PLEKHB2
CARHSP1	LARP4B											PSMA4
CAST	GTPBP4											RC3H2
CBFA2T2	BCCIP											RGS4
CBLN3	SH3PXD2A											RGS8
CBWD5	DKK1											RPP30
CCDC112	FAM208B											RRAS2
CCDC7	SHOC2											SAMD12
CCM2	TFAM											SIKE1
CCNI2	CCDC6											SKA2
CCNL2	CUL2											SLC25A36
CD151	CCNY											SLC52A1
CD1E	UBE2S											SNRK
CD276	RPL28											SNX18
CD34	ZMIZ1											TBC1D8
CD37	DNAJC12											TMEM170B
CD74	PPIF											TMEM255A
CD83	PBLD											ZFAND5
CDC14B	TSPAN14											ZNF160
CDC42	NUFIP2											ZNF554
CDC42SE1	GIT1											ABCC4
CDC42SE2	RPL19											ABHD11
CDK20	FBXL20											ABHD14B
CDNF	UBTF											ABL2
CEACAM1	CSF3											ACAN
CELF1	PSMD3											ACCS
CELF2	CASC3											ACSF3
CELF4	RNF43											ACTR3C
CENPA	ASPA											ACVR1C
CEP112	RAD51C											ACVR2B
CEP170	SEPT4											ACYP1
CEP44	MTMR4											ADAM10
CEP63	TRIM37											ADAMDEC1
CEP83	P2RX1											ADAMTSL2
CEP85L	DHX40											ADARB1
CERKL	TUBD1											ADCY9
CFAP206	KPNB1											ADD1
CFAP69	RPS6KB1											ADD3
CHD2	TRIM16L											ADGRG1
CHIC1	CBX1											ADK
CHN1	INTS2											ADM
CHN2	CAMTA2											ADTRP
CHTF8	MED13											AEBP2
CIB4	ENO3											AFAP1
CLCC1	PFN1											AFP
CLCNKA	RAI1											AGFG1
CLDND1	C1QBP											AHCYL2
CLTA	BLMH											AHI1
CNTROB	CPD											AIFM1
COA3	CCDC47											AIMP1
COASY	DRG2											AK9
COX19	FTSJ3											AKIRIN1
CPLX3	AKAP10											AKR1C2
CPT1A	ALDH3A1											ALS2
CPTP	SMARCD2											AMER3
CRCP	B9D1											AMFR
CREBZF	UTP6											AMIGO2
CRELD1	DDX5											ANAPC7
CRTC3	CYTH1											ANGPT2
CRYBG2	PSMD11											ANK3
CSKMT	LGALS3BP											ANKRD31
CSNK1A1	CCL2											ANKRD33B
CSNK1G3	PEX12											ANKRD34C
CSTF1	RAB5C											ANO5
CSTF3	EZH1											ANPEP
CT55	PPP1R9B											ANXA11
CTLA4	COL1A1											ANXA5
CTNS	VAT1											ANXA6
CTXN3	LRRC59											ANXA7
CYB5RL	LUC7L3											AOC2
CYBC1	MPP2											AOX1
CYFIP1	SMURF2											AP1AR
CYFIP2	DUSP3											AP1B1
CYLD	HLF											AP1M1
CYS1	SLC16A6											AP4S1
DBNDD2	PRKAR1A											APAF1
DCAF4L1	FAM20A											APBA2
DCLK2	YWHAE											APBB1
DCLRE1C	MMD											API5
DCUN1D4	DPH1											APLP2
DDX59	MAP2K6											ARCN1
DEDD	WSB1											ARFGAP3
DEPDC7	TNFAIP1											ARFRP1
DHRS12	TMEM97											ARHGAP26
DIAPH3	CDR2L											ARHGAP32
DIPK1C	PMP22											ARHGEF18
DIXDC1	ALDOC											ARHGEF2
DLGAP4	SUPT6H											ARHGEF3
DLX1	RAB34											ARHGEF7
DMKN	PHF12											ARL13A
DMRTC2	TMEM33											ARMC10
DNAAF4	SLAIN2											ARMC5
DNAJB14	OCIAD1											ASH2L
DNAJB2	USP46											ATF7
DPH2	SULT1E1											ATG10
DPH3	CHIC2											ATG13
DPP6	LAMTOR3											ATG7
DPPA5	NFKB1											ATL2
DUSP28	UBE2D3											ATP8A1
DUT	TBC1D9											ATXN1L
EFEMP1	INPP4B											ATXN3
EFL1	GAB1											ATXN3L
EIF4G2	KLHL2											ATXN7L3B
ELMO1	CPE											AZI2
EML6	WFS1											BANF1
ENGASE	CLCN3											BBC3
ENPP2	AADAT											BBX
ENTR1	GALNT7											BCL2A1
ERAP1	DHX15											BCL6
ERBB4	SEPSECS											BCOR
ERGIC1	TRIM2											BDNF
ERP29	FBXW7											BEAN1
ESR2	NEIL3											BEGAIN
ESRP1	WHSC1											BHLHB9
ETNK1	SH3D19											BIVM
EXOC1	STIM2											BOD1
EXOC4	MFSD10											BRD8
EXOSC9	RAPGEF2											BRI3
EXTL2	KLF3											BSDC1
FAIM	KLHL5											BTF3L4
FAM102A	NCAPG											BTG3
FAM107A	PPARGC1A											BUD13
FAM131B	CTSC											BZW2
FAM133B	CCDC34											C15orf40
FAM220A	B3GAT1											C15orf61
FAM228A	HSPA8											C1orf122
FAM229B	VWA5A											C1orf198
FAM24A	LPXN											C2orf72
FAM3C	DTX4											C5orf24
FAM83G	ATG2A											C6orf132
FBLIM1	OSBP											C6orf136
FBXO43	DCPS											CAB39
FBXO48	SUV420H1											CACFD1
FER1L6	FOXRED1											CALCOCO1
FEZ2	PPP6R3											CALU
FEZF1	CCND1											CANT1
FHL2	CCDC86											CAP1
FILIP1L	PRPF19											CAPN8
FNBP1L	TMEM109											CASK
FOXK1	CHORDC1											CASS4
FOXL2NB	PANX1											CASTOR2
FRMD6	ARHGEF17											CBX1
FRS2	CEP164											CBX5
GAB4	RNF141											CCDC113
GAGE1	EIF4G2											CCDC152
GALNTL6	GALNT18											CCDC17
GASK1B	BIRC2											CCDC42
GDAP1	UBE4A											CCDC77
GGPS1	ENSG00000110347											CCDC85C
GK5	DDX6											CCDC88A
GLIS3	CBL											CCND3
GLRA3	PVRL1											CCNJ
GLUL	HIPK3											CCNYL1
GOLGA6A	KIAA1549L											CCR2
GOLGA8B	FBXO3											CCSER1
GPER1	PDHX											CD164
GPHN	SLC1A2											CD209
GPR155	MDK											CD8A
GPX4	MADD											CDC27
GRB7	NAA40											CDCA7L
GSTCD	CD81											CDK6
GTF3C2	SLC35F2											CDKL3
GTPBP10	C11orf58											CDV3
HEPACAM2	AIP											CDYL
HEY1	NUP98											CENPL
HIPK3	NDUFS8											CEP170B
HMGCLL1	TCIRG1											CFAP44
HNMT	EXPH5											CFLAR
HNRNPH2	GTF2H1											CHAC1
HRCT1	PSMD9											CHAMP1
HS6ST2	LEPREL2											CHEK1
HSF4	PPFIBP1											CHFR
HVCN1	PRPF40B											CHORDC1
IAH1	PRDM4											CIZ1
ICAM4	CORO1C											CLASP1
IFFO1	TSPAN11											CLHC1
IFIT3	KCTD10											CLIC5
IFITM5	SLC11A2											CMKLR1
IL18BP	MLEC											CMPK1
INCENP	MVK											CNBP
INF2	CSRNP2											CNR1
INS-IGF2	CAMKK2											CNST
INSC	ATP5B											CNTLN
INSYN1	PTGES3											COG2
INSYN2A	BCL7A											COG5
INTS6	RSRC2											COL13A1
IQCB1	LIN7A											COPB1
IQCH	KRT18											COPS2
IQCJ	METAP2											COPS7A
IRAK1	LTA4H											CORO1C
ITPRIPL2	ELK3											CPED1
KALRN	WNT5B											CPS1
KCNC4	FOXM1											CPSF7
KCNIP1	PARP11											CRHR1
KCNIP3	ARPC3											CRLS1
KCNIP4	GPN3											CROT
KCNU1	VPS29											CRY2
KCTD21	RAD51AP1											CRYZ
KDM5A	SH2B3											CSF2RA
KIAA0895L	AKAP3											CSGALNACT1
KIAA1755	DUSP16											CTDNEP1
KLF10	CREBL2											CTF1
KLHL7	ALDH2											CTIF
KLK3	CDKN1B											CTPS2
KPRP	GPRC5D											CTSC
KREMEN1	NAA25											CYB561D1
KYNU	LTBR											CYBRD1
LCK	OAS3											CYP4F11
LCMT1	OAS2											DAOA
LFNG	MGP											DAZAP2
LGALS9B	ARHGDIB											DCAF11
LGALS9C	GTF2H3											DCAF4
LIMK2	EIF2B1											DCTN1
LIN52	SLC38A1											DCTN4
LONRF3	C12orf49											DDAH1
LRRC17	FZD10											DDHD1
LRRC66	RFC5											DDHD2
LRTM2	CAND1											DDX4
LY9	RAB5B											DDX54
LYPD5	NUP107											DENND4A
LYRM9	CNOT2											DEPDC1B
MACROD2	TIMELESS											DERL1
MACROH2A1	CPSF6											DET1
MAF	KRR1											DHRS1
MAGI1	MRPL51											DHX36
MAJIN	NOP2											DIP2A
MANEAL	CHD4											DIS3
MAP2	UHRF1BP1L											DIS3L
MAP4K1	COPS7A											DKC1
MAP9	ING4											DLC1
MAPK8IP3	CDCA3											DLG2
MARK2	USP5											DLG4
MARVELD2	ENO2											DMTF1
MASP1	ATN1											DNAH14
MAZ	C12orf57											DNAJA3
MBP	NT5DC3											DNM3
MCHR2	NANOG											DNMT1
MCUR1	SUDS3											DOCK9
MDH1B	GOLT1B											DOLPP1
MECR	LDHB											DPH6
MEOX1	CMAS											DSN1
MESP2	HCFC2											DST
METTL17	ST8SIA1											DTHD1
METTL9	C2CD5											DTWD1
MICOS10	RAB35											DYSF
MIDEAS	SRSF9											EBF4
MINDY1	COL12A1											ECE1
MINDY2	BTN3A3											EDC3
MINK1	TDP2											EEF1E1
MLH3	FRK											EFTUD2
MLPH	DSE											EHBP1
MMP28	RWDD1											EHMT1
MOCS1	PAK1IP1											EIF2AK1
MOSPD3	SMIM8											EIF4E
MPEG1	NEDD9											EIF4E3
MPPED1	GABRR2											EIF4ENIF1
MRI1	SERINC1											ELAVL4
MS4A3	HDDC2											ELF1
MSANTD1	HINT3											ELF3
MSRB3	FAM65B											ELF4
MSS51	SASH1											ELK1
MTMR12	UST											EMC8
MTUS2	FBXO5											EMCN
MUC17	PPARD											EML4
MYADM	FANCE											ENTPD6
MYCL	MAPK14											EPB41L2
MYH11	KCTD20											EPN1
MYH14	STK38											EPS15
MYO19	SRSF3											ERAP2
MZT1	SOD2											ERG
NAAA	MRPL18											ERI2
NABP1	MCM3											ERLEC1
NANOS2	RNF8											ESRRG
NARF	PHACTR1											ETNPPL
NAV3	ICK											ETS1
NBN	CD83											EVI5L
NBPF9	MDN1											EWSR1
NCALD	BMP5											EXOG
NCBP2	BACH2											EXPH5
NCKAP5L	CAP2											EYS
NCOR2	TREML2											FAM111A
NDEL1	ZNF451											FAM111B
NDUFAF5	GPR63											FAM135A
NECTIN2	FBXL4											FAM172A
NEK10	PRDM13											FAM180B
NET1	E2F3											FAM189A2
NGDN	PTP4A1											FAM200B
NIBAN2	ASCC3											FAM221A
NKAIN2	BVES											FAM47E
NLRP1	MED23											FAM53C
NOP2	WASF1											FAM72A
NOSTRIN	ALDH5A1											FAM76A
NPM1	AIM1											FAN1
NPNT	C6orf62											FANCI
NR2C1	GMNN											FASTKD2
NRCAM	SOBP											FBLN7
NRF1	HBS1L											FBRSL1
NSD2	TRIM38											FBXL17
NSG1	ZBTB24											FBXO28
NSL1	PERP											FBXO45
NT5DC3	KIAA1244											FCGRT
NTM	HECA											FCHO2
NUPR1	PHACTR2											FCRL2
NUTM2G	SLC39A7											FERMT2
OAS1	PHF1											FHL1
OAS2	QKI											FIBCD1
OLAH	PDE10A											FIP1L1
OPALIN	MDFI											FKBP11
OPN4	CCND3											FKBP5
OXLD1	FAM120B											FKBP7
PABPC1L2B	TBP											FLNA
PAIP2	GLTSCR1L											FLNB
PALM	PPP2R5D											FLNC
PAQR3	PTK7											FLT1
PARL	SRF											FLYWCH2
PARP2	CUL9											FNDC3B
PBLD	EXOC2											FNDC7
PCARE	COX7A2											FOSB
PCDH17	TMEM30A											FRMD1
PCLAF	SENP6											FSD1L
PDE11A	VEGFA											FSTL5
PDE4B	TTK											FXYD5
PDE8B	SLC29A1											FZD6
PEG10	BTN2A1											FZR1
PGAM4	LAMA4											GAP43
PHACTR4	FAM46A											GAS7
PHF11	CLIC5											GATA2
PHF12	FBRSL1											GDAP2
PHYH	ENPP5											GDI2
PICK1	ERBB2IP											GEN1
PIGY	MAN2A1											GFAP
PJA1	HMGCS1											GFI1
PJVK	BRD8											GFI1B
PLAA	KIF20A											GINS3
PLD3	NNT											GIT2
PLEKHG1	HSPA9											GJB6
PLEKHG5	PFDN1											GKAP1
PLGLB1	HBEGF											GLG1
PLPP4	LOX											GLYCTK
POT1	APBB3											GNAL
PPAN-P2RY11	SPARC											GNE
PPM1B	HMGCR											GORAB
PPP4R1	FAF2											GPBP1
PRDM15	PCDHB3											GPN1
PREPL	ITK											GPN3
PRKAG2	ARSB											GPR107
PRKCZ	CLINT1											GPSM1
PRMT5	CNOT6											GPT2
PROSER3	TTC1											GRAMD1A
PRPS2	RASGRF2											GSE1
PSAP	GABRG2											GSG1L
PSG6	CCNG1											GSK3B
PSMA8	DROSHA											GSPT1
PSPC1	CDH6											GTF2H1
PTPN20	LMNB1											GTF2I
PTPRD	ARRDC3											GTPBP3
PUM1	SUB1											GYS1
PXYLP1	NPR3											HAUS2
QSER1	FAM172A											HBS1L
RAB12	TARS											HCCS
RAB24	IRX4											HDAC10
RAB3IP	LNPEP											HDAC11
RAB40AL	PDE4D											HDGF
RAB41	RAD1											HECTD4
RABGAP1L	BRIX1											HES6
RALGDS	SLC12A7											HHIPL1
RBFOX2	RAD50											HHLA1
RCC1	GNPDA1											HIPK2
RCE1	SKP1											HIVEP3
RERE	NUP155											HMBOX1
RETREG1	PPP2CA											HMGB2
REV1	FGF1											HNRNPLL
RGPD1	NR3C1											HOPX
RGS21	C5orf15											HP
RGS7BP	PPWD1											HRH4
RHBDD2	LIFR											HS2ST1
[truncated: 10,537 more rows]
