# Supplementary material for: Mesenchymal Stem Cells from Familial Alzheimer’s Patients Express MicroRNA Differently
Source: Int J Mol Sci. 2024 Jan 27;25(3):1580. doi: 10.3390/ijms25031580 (PMC10855944; doi:10.3390/ijms25031580)
Supplement: Supplementary file 1 [file ijms-25-01580-s001.zip › Supplementary Table S8. Gene ontology by stage.xlsx]

## Sheet:  BP 50s
Validated								Predicted								A431E (PSEN1) altered
Gene Set	Description	Size	Expect	Ratio	P Value	FDR		Gene Set	Description	Size	Expect	Ratio	P Value	FDR		Gene Set	Description	Size	Expect	Ratio	P Value	FDR						P+V+A	P+V	P+A	A+V	A	v
GO:0000075	cell cycle checkpoint	216	142.77	1.3589	3.3307e-16	1.8874e-14		GO:0099565	chemical synaptic transmission, postsynaptic	107	23.627	2.0739	4.1749e-08	2.9717e-06		GO:0051383	kinetochore organization	21	1.7073	7.0285	1.1642e-08	4.3024e-07									cell cycle checkpoint	kinetochore organization	signal transduction by p53 class mediator
GO:0044772	mitotic cell cycle phase transition	487	321.88	1.3514	<2.2e-16	<2.2e-16		GO:0030048	actin filament-based movement	132	29.147	2.0242	5.5923e-09	5.2816e-07		GO:0061641	CENP-A containing chromatin organization	31	2.5204	5.9515	3.5585e-09	1.592e-07									mitotic cell cycle phase transition	CENP-A containing chromatin organization	regulation of chromosome organization
GO:0044843	cell cycle G1/S phase transition	247	163.25	1.3476	<2.2e-16	<2.2e-16		GO:0003013	circulatory system process	480	105.99	1.7926	<2.2e-16	<2.2e-16		GO:0022616	DNA strand elongation	24	1.9512	5.6374	9.0791e-07	2.7562e-05									cell cycle G1/S phase transition	DNA strand elongation	RNA localization
GO:0044839	cell cycle G2/M phase transition	213	140.78	1.3425	1.6209e-14	5.5111e-13		GO:0097305	response to alcohol	231	51.007	1.7056	4.617e-08	3.0188e-06		GO:0006260	DNA replication	268	21.789	3.6257	<2.2e-16	<2.2e-16									cell cycle G2/M phase transition	DNA replication	proteasomal protein catabolic process
GO:0045930	negative regulation of mitotic cell cycle	256	169.2	1.3357	2.2204e-16	1.4518e-14		GO:0001505	regulation of neurotransmitter levels	335	73.972	1.7033	5.2158e-11	1.1083e-08		GO:0034340	response to type I interferon	89	7.2359	3.5932	4.8869e-09	1.8881e-07									negative regulation of mitotic cell cycle	response to type I interferon	regulation of protein catabolic process
GO:0072331	signal transduction by p53 class mediator	218	144.09	1.3325	5.7065e-14	1.7323e-12		GO:0050890	cognition	283	62.49	1.6963	2.3096e-09	2.8045e-07		GO:0050000	chromosome localization	78	6.3415	3.3115	6.6247e-07	2.1658e-05									regulation of cell cycle phase transition	chromosome localization	protein polyubiquitination
GO:0033044	regulation of chromosome organization	329	217.45	1.329	<2.2e-16	<2.2e-16		GO:0042391	regulation of membrane potential	414	91.416	1.6846	1.0291e-12	4.3735e-10		GO:0071103	DNA conformation change	245	19.919	3.2632	<2.2e-16	<2.2e-16									negative regulation of cell cycle process	DNA conformation change	regulation of protein stability
GO:0006403	RNA localization	228	150.7	1.3272	4.3854e-14	1.3806e-12		GO:0099177	regulation of trans-synaptic signaling	417	92.078	1.6616	4.2621e-12	1.2076e-09		GO:1902850	microtubule cytoskeleton organization involved in mitosis	132	10.732	3.2613	2.1623e-10	1.2253e-08									positive regulation of cell cycle	microtubule cytoskeleton organization involved in mitosis	positive regulation of catabolic process
GO:1901987	regulation of cell cycle phase transition	386	255.13	1.3248	<2.2e-16	<2.2e-16		GO:0007187	G protein-coupled receptor signaling pathway, coupled to cyclic nucleotide second messenger	250	55.203	1.6485	1.4479e-07	6.1534e-06		GO:0007059	chromosome segregation	312	25.366	3.1932	<2.2e-16	<2.2e-16										chromosome segregation	covalent chromatin modification
GO:0010498	proteasomal protein catabolic process	449	296.77	1.3243	<2.2e-16	<2.2e-16		GO:0006836	neurotransmitter transport	268	59.178	1.6222	1.5984e-07	6.4696e-06		GO:0006333	chromatin assembly or disassembly	155	12.602	3.0154	4.4093e-10	2.2047e-08										chromatin assembly or disassembly	in utero embryonic development
GO:0042176	regulation of protein catabolic process	370	244.55	1.3208	<2.2e-16	<2.2e-16		GO:0003012	muscle system process	423	93.403	1.6059	1.2863e-10	1.8222e-08		GO:0044839	cell cycle G2/M phase transition	213	17.317	3.0028	3.233e-13	4.58e-11										spindle organization	process utilizing autophagic mechanism
GO:0000209	protein polyubiquitination	255	168.54	1.3172	1.1768e-14	4.2859e-13		GO:0007568	aging	303	66.906	1.5993	7.4104e-08	3.9368e-06		GO:0000075	cell cycle checkpoint	216	17.561	2.9611	5.8353e-13	7.0858e-11										regulation of cyclin-dependent protein kinase activity	regulation of binding
GO:0031647	regulation of protein stability	267	176.47	1.3146	4.885e-15	1.9773e-13		GO:0006909	phagocytosis	238	52.553	1.5984	1.8615e-06	5.453e-05		GO:0007051	spindle organization	175	14.228	2.952	1.1043e-10	7.2202e-09										regulation of cell division	protein targeting
GO:0010948	negative regulation of cell cycle process	278	183.74	1.3007	2.8422e-14	9.2917e-13		GO:0007159	leukocyte cell-cell adhesion	319	70.439	1.5758	1.0309e-07	4.868e-06		GO:1904029	regulation of cyclin-dependent protein kinase activity	96	7.805	2.9468	1.8483e-06	5.2368e-05										organelle fission	ribonucleoprotein complex biogenesis
GO:0009896	positive regulation of catabolic process	409	270.33	1.291	<2.2e-16	<2.2e-16		GO:1901615	organic hydroxy compound metabolic process	500	110.41	1.5579	9.2149e-11	1.5665e-08		GO:0044772	mitotic cell cycle phase transition	487	39.594	2.8035	<2.2e-16	<2.2e-16										microtubule organizing center organization	regulation of cellular amide metabolic process
GO:0016569	covalent chromatin modification	468	309.32	1.2867	<2.2e-16	<2.2e-16		GO:0070482	response to oxygen levels	337	74.414	1.5454	1.9755e-07	7.5906e-06		GO:0044843	cell cycle G1/S phase transition	247	20.082	2.7886	1.0686e-12	1.1354e-10										meiotic cell cycle	posttranscriptional regulation of gene expression
GO:0001701	in utero embryonic development	345	228.03	1.2805	3.5527e-15	1.5099e-13		GO:0035690	cellular response to drug	349	77.063	1.5442	1.2774e-07	5.7148e-06		GO:0045930	negative regulation of mitotic cell cycle	256	20.813	2.7386	1.4861e-12	1.4036e-10										double-strand break repair	negative regulation of phosphorylation
GO:0061919	process utilizing autophagic mechanism	473	312.63	1.2763	<2.2e-16	<2.2e-16		GO:0050867	positive regulation of cell activation	310	68.452	1.5339	9.8977e-07	3.2358e-05		GO:0051302	regulation of cell division	158	12.846	2.7246	3.5573e-08	1.2599e-06										protein-DNA complex subunit organization	negative regulation of intracellular signal transduction
GO:0045787	positive regulation of cell cycle	374	247.2	1.2743	1.2212e-15	6.1062e-14		GO:0022407	regulation of cell-cell adhesion	383	84.571	1.5253	8.5194e-08	4.2597e-06		GO:0048285	organelle fission	459	37.318	2.7065	<2.2e-16	<2.2e-16										response to virus	morphogenesis of an epithelium
GO:0051098	regulation of binding	367	242.57	1.2739	2.4425e-15	1.1534e-13		GO:0090066	regulation of anatomical structure size	487	107.54	1.5158	2.8217e-09	2.9981e-07		GO:0031023	microtubule organizing center organization	134	10.894	2.6619	8.6955e-07	2.7375e-05										regulation of DNA metabolic process	cell-cell signaling by wnt
GO:0006605	protein targeting	412	272.31	1.2669	3.3307e-16	1.8874e-14		GO:0044282	small molecule catabolic process	430	94.949	1.5061	4.1953e-08	2.9717e-06		GO:0051321	meiotic cell cycle	248	20.163	2.6286	4.744e-11	3.6658e-09										regulation of vasculature development	mRNA processing
GO:0022613	ribonucleoprotein complex biogenesis	440	290.82	1.2654	<2.2e-16	<2.2e-16		GO:0019932	second-messenger-mediated signaling	433	95.611	1.4956	6.8004e-08	3.8536e-06		GO:0006302	double-strand break repair	218	17.724	2.539	4.3686e-09	1.7683e-07										angiogenesis	establishment of organelle localization
GO:0034248	regulation of cellular amide metabolic process	385	254.47	1.2615	1.199e-14	4.2859e-13		GO:0009636	response to toxic substance	499	110.19	1.4793	1.9259e-08	1.637e-06		GO:0071824	protein-DNA complex subunit organization	242	19.675	2.4905	1.7827e-09	8.4184e-08
GO:0010608	posttranscriptional regulation of gene expression	486	321.22	1.2577	<2.2e-16	<2.2e-16		GO:0048732	gland development	434	95.832	1.4609	4.3879e-07	1.4919e-05		GO:0010948	negative regulation of cell cycle process	278	22.602	2.4777	1.5117e-10	9.1781e-09
GO:0042326	negative regulation of phosphorylation	423	279.58	1.2554	2.8866e-15	1.2914e-13		GO:0002521	leukocyte differentiation	496	109.52	1.4609	6.6284e-08	3.8536e-06		GO:1901987	regulation of cell cycle phase transition	386	31.383	2.2943	1.6264e-11	1.3824e-09
GO:1902532	negative regulation of intracellular signal transduction	495	327.17	1.2471	2.2204e-16	1.4518e-14		GO:0048545	response to steroid hormone	388	85.675	1.459	1.9391e-06	5.453e-05		GO:0045787	positive regulation of cell cycle	374	30.407	2.2692	7.2485e-11	5.1344e-09
GO:0002009	morphogenesis of an epithelium	480	317.26	1.2451	7.7716e-16	4.1286e-14		GO:0048871	multicellular organismal homeostasis	470	103.78	1.455	2.0539e-07	7.5906e-06		GO:0009615	response to virus	319	25.935	2.2363	4.2632e-09	1.7683e-07
GO:0198738	cell-cell signaling by wnt	460	304.04	1.24	1.2101e-14	4.2859e-13		GO:0072507	divalent inorganic cation homeostasis	494	109.08	1.4301	4.2812e-07	1.4919e-05		GO:0051052	regulation of DNA metabolic process	405	32.927	2.1563	4.1213e-10	2.1894e-08
GO:0006397	mRNA processing	487	321.88	1.2272	6.4837e-14	1.9004e-12		GO:0050769	positive regulation of neurogenesis	447	98.703	1.4285	1.639e-06	5.1597e-05		GO:1901342	regulation of vasculature development	313	25.447	2.0041	1.2463e-06	3.6529e-05
GO:0051656	establishment of organelle localization	494	326.51	1.2251	7.4052e-14	2.0981e-12		GO:0042110	T cell activation	452	99.807	1.4227	1.934e-06	5.453e-05		GO:0001525	angiogenesis	487	39.594	1.8942	4.6306e-08	1.5744e-06

## Sheet: CC 50s
Validated								Predicted								A431E (PSEN1) altered
Gene Set	Description	Size	Expect	Ratio	P Value	FDR		Gene Set	Description	Size	Expect	Ratio	P Value	FDR		Gene Set	Description	Size	Expect	Ratio	P Value	FDR						P+V+A	P+V	P+A	A+V	A
GO:0000792	heterochromatin	76	53.462	1.3468	1.0468e-07	2.2117e-06		GO:0005790	smooth endoplasmic reticulum	34	8.0724	1.8582	0.0070268	0.040287		GO:0000793	condensed chromosome	223	19.138	3.2918	<2.2e-16	<2.2e-16						cell-substrate junction	PML body		replication fork	cell-cell junction
GO:0000118	histone deacetylase complex	60	42.207	1.2794	0.00024544	0.0014042		GO:0042383	sarcolemma	134	31.815	1.7916	1.0472e-06	4.503e-05		GO:0098687	chromosomal region	331	28.407	2.8866	<2.2e-16	<2.2e-16							Golgi-associated vesicle		midbody	microtubule organizing center part
GO:0005657	replication fork	69	48.538	1.2774	9.3848e-05	0.00067258		GO:0045178	basal part of cell	51	12.109	1.7343	0.0042603	0.028184		GO:0000803	sex chromosome	30	2.5747	1.942	0.10957	0.61434							cell leading edge		nuclear chromatin	microtubule associated complex
GO:0017053	transcriptional repressor complex	84	59.089	1.2693	2.9296e-05	0.00029641		GO:0031091	platelet alpha granule	91	21.606	1.6662	0.00054225	0.0054863		GO:0031252	cell leading edge	393	33.728	1.2156	0.10875	0.61434									spindle	microtubule
GO:0043209	myelin sheath	158	111.14	1.2686	9.3546e-09	3.218e-07		GO:0005905	clathrin-coated pit	67	15.907	1.6345	0.0041531	0.028184		GO:0030667	secretory granule membrane	293	25.146	1.2726	0.092377	0.57226										extracellular matrix
GO:0030055	cell-substrate junction	411	289.11	1.2659	<2.2e-16	<2.2e-16		GO:0098982	GABA-ergic synapse	75	17.807	1.6286	0.0027154	0.021229		GO:0097060	synaptic membrane	430	36.903	1.2194	0.093159	0.57226										protein-DNA complex
GO:0034399	nuclear periphery	133	93.558	1.2613	3.3583e-07	5.2512e-06		GO:0043235	receptor complex	396	94.02	1.5741	4.1049e-10	3.8239e-08		GO:0098636	protein complex involved in cell adhesion	35	3.0038	1.9975	0.074819	0.49495										DNA packaging complex
GO:1902493	acetyltransferase complex	92	64.717	1.2516	4.7783e-05	0.00041093		GO:0016605	PML body	99	23.505	1.5741	0.0015832	0.014332		GO:0045171	intercellular bridge	59	5.0635	1.7774	0.062871	0.43255
GO:0048770	pigment granule	105	73.861	1.2456	2.2889e-05	0.00024606		GO:0097060	synaptic membrane	430	102.09	1.5476	4.4464e-10	3.8239e-08		GO:0031594	neuromuscular junction	76	6.5225	1.6865	0.058673	0.42049
GO:0034708	methyltransferase complex	116	81.599	1.2255	4.7385e-05	0.00041093		GO:0044306	neuron projection terminus	139	33.002	1.5454	0.00038768	0.0044454		GO:0043235	receptor complex	396	33.986	1.2947	0.044527	0.33298
GO:0000151	ubiquitin ligase complex	273	192.04	1.2237	5.3556e-10	4.1293e-08		GO:0044309	neuron spine	167	39.65	1.5385	0.00012686	0.002182		GO:0042383	sarcolemma	134	11.5	1.5652	0.037397	0.29237
GO:0030496	midbody	171	120.29	1.2221	1.1612e-06	1.5363e-05		GO:1990351	transporter complex	332	78.825	1.5224	1.6682e-07	9.5642e-06		GO:0034399	nuclear periphery	133	11.414	1.577	0.035065	0.2872
GO:0016605	PML body	99	69.641	1.2205	0.00023919	0.0014042		GO:0043292	contractile fiber	226	53.658	1.5096	2.3884e-05	0.00058687		GO:0032153	cell division site	69	5.9217	1.8576	0.032035	0.2755
GO:0061695	transferase complex, transferring phosphorus-containing groups	254	178.67	1.2033	6.3702e-08	1.5652e-06		GO:0098589	membrane region	324	76.925	1.43	1.55e-05	0.0005332		GO:0061695	transferase complex, transferring phosphorus-containing groups	254	21.799	1.5138	0.010463	0.094721
GO:0098687	chromosomal region	331	232.84	1.2025	7.2023e-10	4.1293e-08		GO:0016323	basolateral plasma membrane	216	51.284	1.4235	0.0004661	0.0050106		GO:0090734	site of DNA damage	66	5.6643	2.1185	0.0096094	0.091823
GO:0000790	nuclear chromatin	341	239.87	1.1965	1.3767e-09	5.9196e-08		GO:0099572	postsynaptic specialization	340	80.724	1.4122	2.0562e-05	0.00058687		GO:0045177	apical part of cell	375	32.183	1.4293	0.0082869	0.083844
GO:0035770	ribonucleoprotein granule	214	150.54	1.1957	1.8552e-06	2.2792e-05		GO:0005798	Golgi-associated vesicle	169	40.125	1.3956	0.0033076	0.024735		GO:0098589	membrane region	324	27.806	1.4745	0.0073521	0.079035
GO:0031227	intrinsic component of endoplasmic reticulum membrane	154	108.33	1.1908	8.0189e-05	0.00062693		GO:0031253	cell projection membrane	335	79.537	1.3956	4.6595e-05	0.00089048		GO:0000792	heterochromatin	76	6.5225	2.1464	0.0047741	0.054743
GO:0005819	spindle	328	230.73	1.1745	1.4966e-07	2.5742e-06		GO:0031252	cell leading edge	393	93.308	1.3718	3.1232e-05	0.00067149		GO:0005911	cell-cell junction	441	37.848	1.4268	0.0046193	0.054743
GO:0044452	nucleolar part	178	125.21	1.174	0.00011313	0.00077832		GO:0005775	vacuolar lumen	170	40.362	1.3627	0.0062481	0.038381		GO:0044450	microtubule organizing center part	178	15.276	1.7674	0.002499	0.033064
GO:0030427	site of polarized growth	166	116.77	1.1732	0.00020408	0.0013		GO:0098984	neuron to neuron synapse	341	80.962	1.3587	0.00017019	0.0022894		GO:0000790	nuclear chromatin	341	29.265	1.5377	0.002311	0.033064
GO:0005798	Golgi-associated vesicle	169	118.88	1.1692	0.00025151	0.0014042		GO:0098858	actin-based cell projection	197	46.773	1.3469	0.0048469	0.030877		GO:0030055	cell-substrate junction	411	35.273	1.5026	0.0016606	0.025967
GO:0005840	ribosome	229	161.09	1.1609	5.3144e-05	0.00043527		GO:0033267	axon part	374	88.797	1.3401	0.00017729	0.0022894		GO:0030496	midbody	171	14.676	2.2486	7.189e-06	0.00012365
GO:0005774	vacuolar membrane	397	279.27	1.1602	1.1573e-07	2.2117e-06		GO:0030055	cell-substrate junction	411	97.581	1.322	0.00018635	0.0022894		GO:0005875	microtubule associated complex	148	12.702	2.4406	2.3055e-06	4.4061e-05
GO:0019867	outer membrane	206	144.91	1.1593	0.00014436	0.00095502		GO:0030135	coated vesicle	275	65.292	1.3019	0.0035485	0.025431		GO:0005874	microtubule	402	34.5	1.942	7.0031e-08	1.5057e-06
GO:0010008	endosome membrane	461	324.29	1.1564	2.3862e-08	6.8405e-07		GO:0098552	side of membrane	481	114.2	1.296	0.000183	0.0022894		GO:0031012	extracellular matrix	496	42.568	1.8794	1.5994e-08	3.9301e-07
GO:0016607	nuclear speck	383	269.42	1.1543	5.3886e-07	7.7236e-06		GO:0098978	glutamatergic synapse	350	83.099	1.2756	0.0025647	0.021006		GO:0005657	replication fork	69	5.9217	3.884	5.8566e-09	1.6789e-07
GO:0031252	cell leading edge	393	276.45	1.1431	2.5486e-06	2.9224e-05		GO:0098793	presynapse	483	114.68	1.2644	0.00069959	0.0066849		GO:0032993	protein-DNA complex	163	13.989	2.7879	2.3307e-09	8.0176e-08
GO:0005769	early endosome	339	238.47	1.128	8.9567e-05	0.0006698		GO:0045177	apical part of cell	375	89.034	1.2355	0.0065105	0.038614		GO:0005819	spindle	328	28.15	2.4867	3.626e-13	1.5592e-11
GO:0005635	nuclear envelope	455	320.07	1.1154	4.2009e-05	0.00040142		GO:0015629	actin cytoskeleton	482	114.44	1.2321	0.0025273	0.021006		GO:0044815	DNA packaging complex	75	6.4367	4.6608	1.1502e-13	6.5944e-12

## Sheet: MF 50s
Validated								Predicted								A431E (PSEN1) altered
Gene Set	Description	Size	Expect	Ratio	P Value	FDR		Gene Set	Description	Size	Expect	Ratio	P Value	FDR		Gene Set	Description	Size	Expect	Ratio	P Value	FDR								P+V+A	P+V	P+A	A+V	A
GO:0003725	double-stranded RNA binding	76	50.698	1.4202	3.5576e-09	1.4332e-07		GO:0030594	neurotransmitter receptor activity	116	26.28	2.2831	6.9253e-12	1.9529e-09		GO:0043177	organic acid binding	212	17.391	1.38	0.066342	0.62361										growth factor binding	helicase activity	growth factor receptor binding
GO:0032182	ubiquitin-like protein binding	94	62.705	1.3875	2.4887e-09	1.1697e-07		GO:0042165	neurotransmitter binding	55	12.46	2.4077	2.749e-07	3.8761e-05		GO:0005516	calmodulin binding	192	15.751	1.4602	0.042276	0.4111											single-stranded DNA binding	glycosaminoglycan binding
GO:0042826	histone deacetylase binding	110	73.378	1.3628	2.2327e-09	1.1697e-07		GO:0042562	hormone binding	104	23.561	1.9524	8.0742e-07	7.5897e-05		GO:1901681	sulfur compound binding	240	19.688	1.4222	0.036631	0.36893											cell adhesion molecule binding	damaged DNA binding
GO:0008013	beta-catenin binding	83	55.367	1.3546	4.5305e-07	7.5152e-06		GO:0019838	growth factor binding	138	31.264	1.7912	1.6638e-06	0.0001173		GO:0050840	extracellular matrix binding	55	4.5119	1.9947	0.033679	0.36193												motor activity
GO:0044389	ubiquitin-like protein ligase binding	298	198.79	1.3532	<2.2e-16	<2.2e-16		GO:0070405	ammonium ion binding	74	16.765	2.0877	2.5329e-06	0.00014285		GO:0035004	phosphatidylinositol 3-kinase activity	82	6.7269	1.7839	0.034653	0.36193												catalytic activity, acting on DNA
GO:0047485	protein N-terminus binding	104	69.376	1.3405	6.4578e-08	1.5176e-06		GO:0008066	glutamate receptor activity	27	6.1168	2.7792	8.1635e-06	0.00038368		GO:0019199	transmembrane receptor protein kinase activity	81	6.6448	1.8059	0.031865	0.35943												fibronectin binding
GO:0003727	single-stranded RNA binding	88	58.702	1.3117	6.6634e-06	6.711e-05		GO:0016903	oxidoreductase activity, acting on the aldehyde or oxo group of donors	43	9.7416	2.361	1.0489e-05	0.00042256		GO:0033612	receptor serine/threonine kinase binding	22	1.8048	2.7704	0.029895	0.35127												DNA secondary structure binding
GO:0008135	translation factor activity, RNA binding	87	58.035	1.3095	8.8004e-06	8.5576e-05		GO:0044325	ion channel binding	123	27.866	1.7226	3.0549e-05	0.0010768		GO:0048018	receptor ligand activity	468	38.392	1.3284	0.021914	0.26869												ATPase activity
GO:0051087	chaperone binding	100	66.707	1.3042	2.8769e-06	3.8632e-05		GO:0022803	passive transmembrane transporter activity	457	103.53	1.3522	3.6347e-05	0.0011389		GO:0045182	translation regulator activity	59	4.8401	2.0661	0.020715	0.26553												tubulin binding
GO:0004386	helicase activity	150	100.06	1.2892	5.4557e-08	1.3986e-06		GO:0033218	amide binding	353	79.972	1.4005	4.3514e-05	0.0011795		GO:0101005	ubiquitinyl hydrolase activity	120	9.8442	1.7269	0.018392	0.26272												extracellular matrix structural constituent
GO:0003697	single-stranded DNA binding	107	71.377	1.2889	4.6253e-06	5.202e-05		GO:0046873	metal ion transmembrane transporter activity	440	99.682	1.3543	4.6007e-05	0.0011795		GO:0004713	protein tyrosine kinase activity	178	14.602	1.5751	0.019564	0.26272
GO:0031072	heat shock protein binding	114	76.046	1.2887	2.3002e-06	3.2433e-05		GO:0005506	iron ion binding	148	33.529	1.6105	8.8564e-05	0.0020813		GO:0008022	protein C-terminus binding	187	15.341	1.5645	0.018715	0.26272
GO:0140030	modification-dependent protein binding	142	94.724	1.2879	1.4191e-07	2.668e-06		GO:0048037	cofactor binding	492	111.46	1.3099	0.00013747	0.002982		GO:0097472	cyclin-dependent protein kinase activity	37	3.0353	2.6357	0.0090217	0.14134
GO:0042393	histone binding	192	128.08	1.2727	7.5246e-09	2.6524e-07		GO:0019955	cytokine binding	127	28.772	1.6335	0.00016775	0.0033789		GO:0052813	phosphatidylinositol bisphosphate kinase activity	74	6.0706	2.1415	0.0066982	0.11111
GO:0043021	ribonucleoprotein complex binding	129	86.052	1.2667	3.7993e-06	4.87e-05		GO:0008227	G protein-coupled amine receptor activity	57	12.913	1.936	0.0003003	0.0056456		GO:0042393	histone binding	192	15.751	1.7142	0.0039858	0.0725
GO:0001085	RNA polymerase II transcription factor binding	140	93.39	1.2635	1.9795e-06	2.938e-05		GO:0016705	oxidoreductase activity, acting on paired donors, with incorporation or reduction of molecular oxygen	157	35.568	1.5182	0.00049316	0.008692		GO:0046982	protein heterodimerization activity	468	38.392	1.4326	0.0041135	0.0725
GO:0008022	protein C-terminus binding	187	124.74	1.2586	7.0291e-08	1.5248e-06		GO:0004497	monooxygenase activity	95	21.522	1.6727	0.00055581	0.00922		GO:0070851	growth factor receptor binding	132	10.829	2.0317	0.0010441	0.02103
GO:0003713	transcription coactivator activity	316	210.79	1.2571	2.8325e-12	1.9969e-10		GO:0099589	serotonin receptor activity	33	7.4761	2.1401	0.00097589	0.015289		GO:0005539	glycosaminoglycan binding	219	17.966	1.7812	0.00096054	0.020836
GO:0019787	ubiquitin-like protein transferase activity	417	278.17	1.251	4.3299e-15	6.1051e-13		GO:0008509	anion transmembrane transporter activity	327	74.082	1.3229	0.0011518	0.017095		GO:0019838	growth factor binding	138	11.321	2.0317	0.00081189	0.019079
GO:0019902	phosphatase binding	178	118.74	1.2464	5.7454e-07	9.0011e-06		GO:0033613	activating transcription factor binding	76	17.218	1.6843	0.0016268	0.022938		GO:0050839	cell adhesion molecule binding	478	39.213	1.5301	0.00056803	0.014562
GO:0003729	mRNA binding	233	155.43	1.2417	2.0358e-08	6.379e-07		GO:0005085	guanyl-nucleotide exchange factor activity	329	74.535	1.3014	0.0021413	0.027492		GO:0003684	damaged DNA binding	69	5.6604	2.65	0.00038654	0.010901
GO:0003714	transcription corepressor activity	235	156.76	1.2375	3.1822e-08	8.9737e-07		GO:0005516	calmodulin binding	192	43.498	1.4024	0.0021447	0.027492		GO:0003774	motor activity	135	11.075	2.1671	0.00023648	0.0074097
GO:0051427	hormone receptor binding	184	122.74	1.2221	4.9806e-06	5.202e-05		GO:0019199	transmembrane receptor protein kinase activity	81	18.351	1.6348	0.0023456	0.028759		GO:0004386	helicase activity	150	12.305	2.1129	0.00020219	0.0071271
GO:0050839	cell adhesion molecule binding	478	318.86	1.22	2.4958e-13	2.346e-11		GO:0043177	organic acid binding	212	48.029	1.3742	0.0025427	0.029876		GO:0003697	single-stranded DNA binding	107	8.7778	2.3924	0.00013791	0.0055559
GO:0019207	kinase regulator activity	204	136.08	1.2125	4.3356e-06	5.202e-05		GO:0002020	protease binding	124	28.092	1.4951	0.0027363	0.030565		GO:0140097	catalytic activity, acting on DNA	184	15.094	2.0537	8.951e-05	0.004207
GO:0000287	magnesium ion binding	211	140.75	1.2007	1.0352e-05	9.7309e-05		GO:0019200	carbohydrate kinase activity	21	4.7575	2.3121	0.002818	0.030565		GO:0001968	fibronectin binding	26	2.1329	4.6884	2.0728e-05	0.0011691
GO:0001882	nucleoside binding	384	256.16	1.179	1.1835e-07	2.3839e-06		GO:0003707	steroid hormone receptor activity	53	12.007	1.749	0.0040694	0.042503		GO:0000217	DNA secondary structure binding	24	1.9688	5.0791	8.9104e-06	0.00062819
GO:0003924	GTPase activity	293	195.45	1.1768	4.9035e-06	5.202e-05		GO:0017048	Rho GTPase binding	175	39.646	1.3873	0.004435	0.04438		GO:0016887	ATPase activity	438	35.931	1.7533	7.1722e-06	0.00062819
GO:0004674	protein serine/threonine kinase activity	449	299.52	1.1585	3.9103e-07	6.892e-06		GO:0050699	WW domain binding	31	7.023	1.9934	0.0045639	0.04438		GO:0015631	tubulin binding	321	26.333	1.9367	3.2558e-06	0.00045906
GO:0019001	guanyl nucleotide binding	390	260.16	1.1531	4.9221e-06	5.202e-05		GO:0005507	copper ion binding	57	12.913	1.7037	0.0048298	0.0454		GO:0005201	extracellular matrix structural constituent	158	12.962	2.6231	1.398e-07	3.9423e-05

## Sheet:  BP 40S
Validated								Predicted								A431E (PSEN1) altered
Gene Set	Description	Size	Expect	Ratio	P Value	FDR		Gene Set	Description	Size	Expect	Ratio	P Value	FDR		Gene Set	Description	Size	Expect	Ratio	P Value	FDR						P+V+A	P+V	P+A	A+V	A
GO:0044843	cell cycle G1/S phase transition	247	183.12	1.2779	<2.2e-16	<2.2e-16		GO:0033555	multicellular organismal response to stress	74	12.952	2.4706	2.0858e-07	6.1135e-06		GO:0051383	kinetochore organization	21	1.4464	5.5309	4.4639e-05	0.0047429									cell cycle G1/S phase transition	kinetochore organization
GO:0072331	signal transduction by p53 class mediator	218	161.62	1.2622	6.7835e-14	5.2418e-12		GO:0030048	actin filament-based movement	132	23.104	2.2507	2.1094e-09	1.1106e-07		GO:0061641	CENP-A containing chromatin organization	31	2.1352	3.7467	0.00093309	0.027349									negative regulation of mitotic cell cycle	CENP-A containing chromatin organization
GO:0010948	negative regulation of cell cycle process	278	206.1	1.2518	6.6613e-16	1.1324e-13		GO:0099565	chemical synaptic transmission, postsynaptic	107	18.728	2.1892	2.53e-07	7.1682e-06		GO:0035456	response to interferon-beta	33	2.2729	3.5197	0.0014524	0.041153									mitotic cell cycle phase transition	response to interferon-beta
GO:0045930	negative regulation of mitotic cell cycle	256	189.79	1.2487	2.2427e-14	2.1181e-12		GO:0003013	circulatory system process	480	84.014	2.083	<2.2e-16	<2.2e-16		GO:0034340	response to type I interferon	89	6.1301	2.9364	2.9683e-05	0.0042051									regulation of cell cycle phase transition	response to type I interferon
GO:0044772	mitotic cell cycle phase transition	487	361.05	1.2436	<2.2e-16	<2.2e-16		GO:0035637	multicellular organismal signaling	170	29.755	1.9829	4.6286e-08	1.7106e-06		GO:0050000	chromosome localization	78	5.3724	2.792	0.00024181	0.0097875									positive regulation of cell cycle	chromosome localization
GO:1901987	regulation of cell cycle phase transition	386	286.17	1.2335	<2.2e-16	<2.2e-16		GO:0007187	G protein-coupled receptor signaling pathway, coupled to cyclic nucleotide second messenger	250	43.757	1.9654	7.0181e-11	7.4568e-09		GO:0044839	cell cycle G2/M phase transition	213	14.671	2.6583	1.6166e-08	4.5804e-06									regulation of protein serine/threonine kinase activity	cell cycle G2/M phase transition
GO:0071559	response to transforming growth factor beta	238	176.45	1.2242	6.7597e-11	1.9813e-09		GO:0097305	response to alcohol	231	40.432	1.9292	1.4296e-09	9.3477e-08		GO:0072527	pyrimidine-containing compound metabolic process	99	6.8188	2.4931	0.00039553	0.014359										pyrimidine-containing compound metabolic process
GO:1903311	regulation of mRNA metabolic process	266	197.21	1.2221	8.3454e-12	3.0842e-10		GO:0001505	regulation of neurotransmitter levels	335	58.635	1.8931	1.9383e-12	2.746e-10		GO:0097327	response to antineoplastic agent	94	6.4744	2.4713	0.00064118	0.020962										response to antineoplastic agent
GO:0070997	neuron death	325	240.95	1.2119	7.1521e-13	3.842e-11		GO:0009410	response to xenobiotic stimulus	282	49.358	1.8842	1.6209e-10	1.5309e-08		GO:1902850	microtubule cytoskeleton organization involved in mitosis	132	9.0918	2.3098	0.00026152	0.010104										microtubule cytoskeleton organization involved in mitosis
GO:0042176	regulation of protein catabolic process	370	274.31	1.2103	2.8866e-14	2.4536e-12		GO:0042391	regulation of membrane potential	414	72.462	1.863	3.0309e-14	8.5876e-12		GO:0048285	organelle fission	459	31.615	2.3091	1.1285e-11	9.592e-09										organelle fission
GO:0007178	transmembrane receptor protein serine/threonine kinase signaling pathway	328	243.17	1.2049	3.7328e-12	1.6699e-10		GO:1901615	organic hydroxy compound metabolic process	500	87.514	1.8283	7.7716e-16	3.3029e-13		GO:0009615	response to virus	319	21.972	2.2756	3.4661e-08	7.3655e-06										response to virus
GO:0001667	ameboidal-type cell migration	381	282.46	1.2037	9.4702e-14	6.7081e-12		GO:0003012	muscle system process	423	74.037	1.8234	1.9074e-13	4.0531e-11		GO:0007051	spindle organization	175	12.053	2.24	6.392e-05	0.0054332										spindle organization
GO:0042326	negative regulation of phosphorylation	423	313.6	1.199	1.9318e-14	2.0525e-12		GO:0099177	regulation of trans-synaptic signaling	417	72.987	1.7948	1.5726e-12	2.6735e-10		GO:0044772	mitotic cell cycle phase transition	487	33.543	2.1763	1.8927e-10	8.0439e-08										response to interferon-gamma
GO:0010498	proteasomal protein catabolic process	449	332.88	1.1986	3.3307e-15	4.7184e-13		GO:0043270	positive regulation of ion transport	258	45.157	1.7937	2.9968e-08	1.213e-06		GO:0034341	response to interferon-gamma	192	13.224	2.1173	0.00012893	0.0068496										chromosome segregation
GO:0034248	regulation of cellular amide metabolic process	385	285.43	1.1982	3.7259e-13	2.4362e-11		GO:0008202	steroid metabolic process	307	53.734	1.7866	2.0238e-09	1.1106e-07		GO:0007059	chromosome segregation	312	21.49	2.0475	4.2936e-06	0.00072992										cell cycle checkpoint
GO:0090150	establishment of protein localization to membrane	313	232.05	1.198	6.4556e-11	1.9597e-09		GO:0007159	leukocyte cell-cell adhesion	319	55.834	1.7731	1.7803e-09	1.0809e-07		GO:0000075	cell cycle checkpoint	216	14.877	2.0165	0.00018352	0.0086663										DNA conformation change
GO:0051656	establishment of organelle localization	494	366.24	1.1959	4.4409e-16	9.4369e-14		GO:0022407	regulation of cell-cell adhesion	383	67.036	1.7155	7.9853e-10	5.6563e-08		GO:0044843	cell cycle G1/S phase transition	247	17.013	1.9985	8.4184e-05	0.0055043										meiotic cell cycle
GO:0006401	RNA catabolic process	341	252.81	1.1946	2.1767e-11	7.4009e-10		GO:0050867	positive regulation of cell activation	310	54.259	1.714	3.4806e-08	1.3448e-06		GO:0045930	negative regulation of mitotic cell cycle	256	17.633	1.985	7.6588e-05	0.0054944										regulation of chromosome organization
GO:0198738	cell-cell signaling by wnt	460	341.03	1.1934	9.4369e-15	1.1459e-12		GO:0009636	response to toxic substance	499	87.339	1.6831	1.6354e-11	1.9858e-09		GO:0071103	DNA conformation change	245	16.875	1.9556	0.00016175	0.0080876										DNA replication
GO:0001701	in utero embryonic development	345	255.77	1.1925	2.8649e-11	9.3661e-10		GO:0048871	multicellular organismal homeostasis	470	82.263	1.6532	3.6378e-10	2.811e-08		GO:0051321	meiotic cell cycle	248	17.082	1.9319	0.00020372	0.0086672										gliogenesis
GO:0045787	positive regulation of cell cycle	374	277.27	1.1902	7.8241e-12	3.0842e-10		GO:0019932	second-messenger-mediated signaling	433	75.787	1.6494	2.2212e-09	1.1106e-07		GO:0033044	regulation of chromosome organization	329	22.661	1.8534	7.7568e-05	0.0054944										response to oxidative stress
GO:0016569	covalent chromatin modification	468	346.96	1.1788	7.232e-13	3.842e-11		GO:0090066	regulation of anatomical structure size	487	85.239	1.6424	3.2599e-10	2.7709e-08		GO:0006260	DNA replication	268	18.459	1.8419	0.00040544	0.014359										epithelial cell proliferation
GO:0010608	posttranscriptional regulation of gene expression	486	360.31	1.1768	4.996e-13	3.0333e-11		GO:0048732	gland development	434	75.962	1.6192	9.9311e-09	4.5012e-07		GO:0045787	positive regulation of cell cycle	374	25.76	1.8245	4.4184e-05	0.0047429										response to radiation
GO:0007265	Ras protein signal transduction	437	323.98	1.176	9.6452e-12	3.416e-10		GO:0042110	T cell activation	452	79.113	1.6053	1.0061e-08	4.5012e-07		GO:0042063	gliogenesis	265	18.252	1.808	0.00068171	0.021461										extracellular structure organization
GO:0051090	regulation of DNA-binding transcription factor activity	404	299.51	1.1752	7.2925e-11	2.0662e-09		GO:0045785	positive regulation of cell adhesion	392	68.611	1.5887	1.997e-07	6.0622e-06		GO:1901987	regulation of cell cycle phase transition	386	26.587	1.7678	9.6271e-05	0.0058332
GO:0002009	morphogenesis of an epithelium	480	355.86	1.1718	3.3147e-12	1.5653e-10		GO:0044282	small molecule catabolic process	430	75.262	1.5811	7.3454e-08	2.6015e-06		GO:0006979	response to oxidative stress	431	29.686	1.718	0.00010294	0.0058332
GO:1902532	negative regulation of intracellular signal transduction	495	366.98	1.1717	1.5462e-12	7.731e-11		GO:0002521	leukocyte differentiation	496	86.814	1.5666	1.5978e-08	6.7906e-07		GO:0071900	regulation of protein serine/threonine kinase activity	497	34.232	1.6943	5.2162e-05	0.0049265
GO:0022613	ribonucleoprotein complex biogenesis	440	326.2	1.171	3.3614e-11	1.0582e-09		GO:0002694	regulation of leukocyte activation	481	84.189	1.5323	1.4901e-07	4.8716e-06		GO:0050673	epithelial cell proliferation	372	25.622	1.6782	0.00057537	0.019563
GO:0061564	axon development	490	363.27	1.1672	8.2305e-12	3.0842e-10		GO:0072507	divalent inorganic cation homeostasis	494	86.464	1.5266	1.3417e-07	4.5618e-06		GO:0009314	response to radiation	443	30.513	1.6714	0.00020394	0.0086672
GO:0071900	regulation of protein serine/threonine kinase activity	497	368.46	1.167	6.0973e-12	2.5914e-10		GO:0050878	regulation of body fluid levels	483	84.539	1.5259	1.9173e-07	6.0361e-06		GO:0043062	extracellular structure organization	400	27.551	1.6333	0.00077262	0.023455

## Sheet: CC 40S
Validated								Predicted								A431E (PSEN1) altered
Gene Set	Description	Size	Expect	Ratio	P Value	FDR		Gene Set	Description	Size	Expect	Ratio	P Value	FDR		Gene Set	Description	Size	Expect	Ratio	P Value	FDR						P+V+A	P+V	P+A	A+V	A
GO:0031519	PcG protein complex	47	36.648	1.2552	0.00011626	0.0011763		GO:0072562	blood microparticle	108	19.973	1.502	0.011357	0.065113		GO:0061695	transferase complex, transferring phosphorus-containing groups	254	17.867	1.2313	0.1814	1							myelin sheath		chromosomal region	condensed chromosome
GO:0005905	clathrin-coated pit	67	52.243	1.2442	1.0798e-05	0.00030954		GO:0005798	Golgi-associated vesicle	169	31.255	1.4078	0.009082	0.053866		GO:0005667	transcription factor complex	355	24.972	1.2013	0.16851	0.99946							axon part			extracellular matrix
GO:0005844	polysome	73	56.921	1.2298	2.0133e-05	0.00043287		GO:0030135	coated vesicle	275	50.858	1.3174	0.0083174	0.051093		GO:0035770	ribonucleoprotein granule	214	15.054	1.3286	0.11722	0.99836							cell leading edge
GO:0034399	nuclear periphery	133	103.71	1.215	8.1057e-08	4.6473e-06		GO:0098978	glutamatergic synapse	350	64.729	1.2823	0.0075972	0.048397		GO:0060076	excitatory synapse	49	3.4469	1.7407	0.12748	0.99836							membrane region
GO:0017053	transcriptional repressor complex	84	65.498	1.2061	5.5903e-05	0.00073965		GO:0098858	actin-based cell projection	197	36.433	1.3998	0.0059337	0.039254		GO:0030990	intraciliary transport particle	28	1.9696	2.0308	0.1303	0.99836
GO:0030055	cell-substrate junction	411	320.47	1.1951	<2.2e-16	<2.2e-16		GO:0043025	neuronal cell body	486	89.88	1.2461	0.0056823	0.039094		GO:0034399	nuclear periphery	133	9.3558	1.3895	0.14224	0.99836
GO:0016605	PML body	99	77.194	1.1918	5.3934e-05	0.00073965		GO:0005788	endoplasmic reticulum lumen	306	56.591	1.3253	0.0046722	0.033484		GO:0098589	membrane region	324	22.792	1.2285	0.14943	0.99836
GO:0032153	cell division site	69	53.802	1.171	0.0030075	0.017441		GO:0043209	myelin sheath	158	29.22	1.4716	0.0042606	0.031862		GO:0005874	microtubule	402	28.278	1.2023	0.14954	0.99836
GO:0000792	heterochromatin	76	59.26	1.1644	0.0027941	0.017164		GO:1990391	DNA repair complex	40	7.3976	2.0277	0.0036428	0.02848		GO:0015629	actin cytoskeleton	482	33.906	1.1797	0.15363	0.99836
GO:0043209	myelin sheath	158	123.2	1.1607	2.5008e-05	0.00047793		GO:0045177	apical part of cell	375	69.352	1.3121	0.0026851	0.021992		GO:0005581	collagen trimer	87	6.12	1.4706	0.15699	0.99836
GO:0000790	nuclear chromatin	341	265.89	1.1508	6.244e-09	5.3698e-07		GO:0005790	smooth endoplasmic reticulum	34	6.2879	2.2265	0.0017647	0.015176		GO:0035145	exon-exon junction complex	20	1.4069	2.1324	0.16252	0.99836
GO:0030496	midbody	171	133.34	1.1475	6.2572e-05	0.00076874		GO:0043292	contractile fiber	226	41.796	1.4355	0.001607	0.014547		GO:0043292	contractile fiber	226	15.898	1.3838	0.075003	0.99616
GO:0019867	outer membrane	206	160.63	1.1393	3.4972e-05	0.00060152		GO:0016528	sarcoplasm	77	14.24	1.8258	0.00098005	0.009365		GO:0005635	nuclear envelope	455	32.007	1.2497	0.08299	0.99616
GO:0000151	ubiquitin ligase complex	273	212.87	1.1322	6.4495e-06	0.00022186		GO:0005775	vacuolar lumen	170	31.44	1.5585	0.00061994	0.0062724		GO:0097060	synaptic membrane	430	30.248	1.2563	0.084248	0.99616
GO:0101002	ficolin-1-rich granule	183	142.69	1.1283	0.00033509	0.0026198		GO:0031091	platelet alpha granule	91	16.829	1.842	0.00028024	0.0030126		GO:0008180	COP9 signalosome	34	2.3917	2.0906	0.087066	0.99616
GO:0016607	nuclear speck	383	298.64	1.1251	4.3083e-07	1.8526e-05		GO:0044306	neuron projection terminus	139	25.707	1.6727	0.00025326	0.0029041		GO:0030496	midbody	171	12.029	1.4133	0.093085	0.99616
GO:0005766	primary lysosome	155	120.86	1.117	0.0025457	0.01684		GO:0098793	presynapse	483	89.326	1.3434	0.00022813	0.0028027		GO:0044215	other organism	35	2.462	2.0308	0.096009	0.99616
GO:0005840	ribosome	229	178.56	1.1145	0.000355	0.0026548		GO:0044309	neuron spine	167	30.885	1.6189	0.00020392	0.0026981		GO:1905354	exoribonuclease complex	26	1.829	2.187	0.10598	0.99616
GO:0031252	cell leading edge	393	306.44	1.1063	1.4741e-05	0.0003622		GO:0033267	axon part	374	69.167	1.4313	6.7227e-05	0.00096359		GO:0045177	apical part of cell	375	26.379	1.251	0.10631	0.99616
GO:0005667	transcription factor complex	355	276.81	1.1055	4.377e-05	0.00068441		GO:0016323	basolateral plasma membrane	216	39.947	1.6021	4.0086e-05	0.0006268		GO:0005657	replication fork	69	4.8538	1.6482	0.11004	0.99616
GO:0098589	membrane region	324	252.64	1.1044	0.00011128	0.0011763		GO:0098984	neuron to neuron synapse	341	63.064	1.4747	3.3066e-05	0.00056874		GO:0044450	microtubule organizing center part	178	12.521	1.5174	0.04467	0.98324
GO:0061695	transferase complex, transferring phosphorus-containing groups	254	198.05	1.1007	0.00092501	0.0066292		GO:0031253	cell projection membrane	335	61.955	1.485	2.7266e-05	0.00052109		GO:0098978	glutamatergic synapse	350	24.62	1.3403	0.051256	0.98324
GO:0098687	chromosomal region	331	258.09	1.1004	0.00017133	0.0016371		GO:0031252	cell leading edge	393	72.681	1.4447	2.6871e-05	0.00052109		GO:0000803	sex chromosome	30	2.1103	2.3693	0.055952	0.98324
GO:0005819	spindle	328	255.75	1.0987	0.00023327	0.0020061		GO:0098552	side of membrane	481	88.956	1.4164	1.208e-05	0.00029683		GO:0000790	nuclear chromatin	341	23.987	1.334	0.057165	0.98324
GO:0031300	intrinsic component of organelle membrane	227	177	1.096	0.0027163	0.017164		GO:0098589	membrane region	324	59.92	1.5688	1.8696e-06	5.3595e-05		GO:0072562	blood microparticle	108	7.5972	1.8428	0.018853	0.54044
GO:0033267	axon part	374	291.62	1.0939	0.00018618	0.0016854		GO:0099572	postsynaptic specialization	340	62.879	1.5903	4.3597e-07	1.4997e-05		GO:0005819	spindle	328	23.073	1.5169	0.0086198	0.29652
GO:0044445	cytosolic part	244	190.26	1.0933	0.0025435	0.01684		GO:0042383	sarcolemma	134	24.782	2.0176	1.9715e-07	8.4776e-06		GO:0044815	DNA packaging complex	75	5.2758	2.2745	0.0057831	0.24867
GO:0005635	nuclear envelope	455	354.78	1.0908	6.7068e-05	0.00076905		GO:1990351	transporter complex	332	61.4	1.8241	1.1911e-11	6.829e-10		GO:0098687	chromosomal region	331	23.284	1.8897	2.9241e-05	0.0016765
GO:0005774	vacuolar membrane	397	309.56	1.0887	0.00027331	0.0022386		GO:0097060	synaptic membrane	430	79.524	1.7228	6.7559e-12	5.8101e-10		GO:0000793	condensed chromosome	223	15.687	2.2949	2.0608e-06	0.00017723
GO:0030133	transport vesicle	374	291.62	1.0733	0.0031538	0.017441		GO:0043235	receptor complex	396	73.236	1.8161	1.8607e-13	3.2005e-11		GO:0031012	extracellular matrix	496	34.891	1.9203	1.2478e-07	2.1462e-05

## Sheet: MF 40S
Validated								Predicted								A431E (PSEN1) altered
Gene Set	Description	Size	Expect	Ratio	P Value	FDR		Gene Set	Description	Size	Expect	Ratio	P Value	FDR		Gene Set	Description	Size	Expect	Ratio	P Value	FDR								P+V+A	P+V	P+A	A+V	A
GO:0001221	transcription cofactor binding	41	30.58	1.308	8.833e-05	0.001083		GO:0008066	glutamate receptor activity	27	4.879	3.4843	2.9381e-07	1.3809e-05		GO:0016765	transferase activity, transferring alkyl or aryl (other than methyl) groups	56	3.8351	1.8252	0.086358	0.95002
GO:0008013	beta-catenin binding	83	61.907	1.2923	1.0202e-07	3.605e-06		GO:0030506	ankyrin binding	20	3.6141	3.3203	3.5092e-05	0.00065973		GO:0008022	protein C-terminus binding	187	12.807	1.4055	0.089904	0.95002
GO:0046332	SMAD binding	80	59.669	1.2737	1.5317e-06	4.033e-05		GO:0042165	neurotransmitter binding	55	9.9387	3.2197	3.2964e-11	4.6479e-09		GO:0019205	nucleobase-containing compound kinase activity	46	3.1503	1.9046	0.092082	0.95002
GO:0031491	nucleosome binding	68	50.719	1.2619	2.7959e-05	0.00043802		GO:0030594	neurotransmitter receptor activity	116	20.962	2.8147	8.8818e-16	2.5047e-13		GO:0071814	protein-lipid complex binding	26	1.7806	2.2464	0.098382	0.95002
GO:0032182	ubiquitin-like protein binding	94	70.111	1.2552	1.5732e-06	4.033e-05		GO:0099589	serotonin receptor activity	33	5.9632	2.6831	6.3148e-05	0.001113		GO:0035254	glutamate receptor binding	47	3.2188	1.8641	0.099785	0.95002
GO:0002039	p53 binding	65	48.481	1.2376	0.0002518	0.002327		GO:0019200	carbohydrate kinase activity	21	3.7948	2.6352	0.0018365	0.019706		GO:0050839	cell adhesion molecule binding	478	32.735	1.2219	0.10788	0.95002
GO:0044389	ubiquitin-like protein ligase binding	298	222.27	1.2373	1.7764e-15	5.0093e-13		GO:0070405	ammonium ion binding	74	13.372	2.6174	7.5081e-09	7.0576e-07		GO:0042578	phosphoric ester hydrolase activity	370	25.339	1.3023	0.071214	0.87412
GO:0030165	PDZ domain binding	86	64.144	1.2316	4.0456e-05	0.00057043		GO:0008227	G protein-coupled amine receptor activity	57	10.3	2.233	6.7751e-05	0.0011239		GO:0042826	histone deacetylase binding	110	7.5333	1.5929	0.07302	0.87412
GO:0003714	transcription corepressor activity	235	175.28	1.2209	8.7233e-11	7.3155e-09		GO:0004497	monooxygenase activity	95	17.167	2.2136	4.2926e-07	1.7293e-05		GO:0003725	double-stranded RNA binding	76	5.2048	1.7292	0.074393	0.87412
GO:0042826	histone deacetylase binding	110	82.045	1.2188	1.2572e-05	0.00022158		GO:0042562	hormone binding	104	18.793	2.1816	2.4317e-07	1.3715e-05		GO:0005112	Notch binding	22	1.5067	2.6549	0.05954	0.82196
GO:0008135	translation factor activity, RNA binding	87	64.89	1.2174	0.00011765	0.0013824		GO:0005507	copper ion binding	57	10.3	2.1359	0.00020965	0.0029561		GO:0046982	protein heterodimerization activity	468	32.051	1.2792	0.06121	0.82196
GO:0001085	RNA polymerase II transcription factor binding	140	104.42	1.2162	1.1195e-06	3.5078e-05		GO:0003707	steroid hormone receptor activity	53	9.5773	2.0883	0.00056684	0.0076118		GO:0001968	fibronectin binding	26	1.7806	2.8081	0.029388	0.77017
GO:0008022	protein C-terminus binding	187	139.48	1.2117	3.6684e-08	1.7242e-06		GO:0098531	transcription factor activity, direct ligand regulated sequence-specific DNA binding	48	8.6738	2.0752	0.0011478	0.012947		GO:0030165	PDZ domain binding	86	5.8896	1.8677	0.032279	0.77017
GO:0035326	enhancer binding	132	98.454	1.2087	5.4885e-06	0.00011906		GO:0016903	oxidoreductase activity, acting on the aldehyde or oxo group of donors	43	7.7703	2.0591	0.002333	0.022686		GO:0003823	antigen binding	55	3.7666	2.1239	0.032566	0.77017
GO:0003713	transcription coactivator activity	316	235.69	1.1922	1.0377e-10	7.3155e-09		GO:0005506	iron ion binding	148	26.744	2.0565	2.6469e-08	1.8661e-06		GO:0050840	extracellular matrix binding	55	3.7666	2.1239	0.032566	0.77017
GO:0050839	cell adhesion molecule binding	478	356.52	1.1865	1.1324e-14	1.5967e-12		GO:0019955	cytokine binding	127	22.949	1.9173	5.5997e-06	0.00014356		GO:1901567	fatty acid derivative binding	27	1.8491	2.7041	0.0341	0.77017
GO:0003729	mRNA binding	233	173.79	1.1854	1.0227e-07	3.605e-06		GO:0016705	oxidoreductase activity, acting on paired donors, with incorporation or reduction of molecular oxygen	157	28.371	1.9034	6.5771e-07	2.2e-05		GO:0003727	single-stranded RNA binding	88	6.0266	1.8252	0.037374	0.77017
GO:0043021	ribonucleoprotein complex binding	129	96.216	1.1848	7.9903e-05	0.0010407		GO:0019838	growth factor binding	138	24.937	1.8446	1.1141e-05	0.00026182		GO:0016887	ATPase activity	438	29.996	1.3335	0.037634	0.77017
GO:0003735	structural constituent of ribosome	156	116.35	1.1774	3.2541e-05	0.00048297		GO:0019199	transmembrane receptor protein kinase activity	81	14.637	1.8446	0.00068995	0.0088439		GO:0097718	disordered domain specific binding	28	1.9176	2.6075	0.039255	0.77017
GO:0051427	hormone receptor binding	184	137.24	1.1731	1.097e-05	0.00020623		GO:0044325	ion channel binding	123	22.227	1.8446	3.2776e-05	0.00065973		GO:0033218	amide binding	353	24.175	1.365	0.042095	0.77017
GO:0042393	histone binding	192	143.21	1.1662	1.6888e-05	0.00028015		GO:0046906	tetrapyrrole binding	138	24.937	1.7243	0.00012666	0.0018799		GO:0035035	histone acetyltransferase binding	29	1.986	2.5176	0.044859	0.77017
GO:0004386	helicase activity	150	111.88	1.162	0.00020877	0.0020471		GO:0004896	cytokine receptor activity	92	16.625	1.6842	0.002638	0.024798		GO:0017124	SH3 domain binding	126	8.629	1.6224	0.049337	0.77017
GO:0019787	ubiquitin-like protein transferase activity	417	311.02	1.151	8.9113e-09	5.026e-07		GO:0002020	protease binding	124	22.407	1.6512	0.00090824	0.010672		GO:0051787	misfolded protein binding	21	1.4382	2.7813	0.051394	0.77017
GO:0019207	kinase regulator activity	204	152.16	1.1436	0.00013437	0.0015157		GO:0017048	Rho GTPase binding	175	31.623	1.5495	0.00075251	0.0092264		GO:0004674	protein serine/threonine kinase activity	449	30.749	1.3008	0.051891	0.77017
GO:0001227	DNA-binding transcription repressor activity, RNA polymerase II-specific	267	199.15	1.1298	8.1193e-05	0.0010407		GO:0022803	passive transmembrane transporter activity	457	82.582	1.5015	7.0214e-07	2.2e-05		GO:0003714	transcription corepressor activity	235	16.094	1.6155	0.010446	0.66254
GO:0001228	DNA-binding transcription activator activity, RNA polymerase II-specific	444	331.16	1.1173	4.6295e-06	0.00010879		GO:0016829	lyase activity	182	32.888	1.4899	0.0018867	0.019706		GO:0044183	protein binding involved in protein folding	21	1.4382	3.4766	0.012055	0.66254
GO:0003924	GTPase activity	293	218.54	1.1165	0.00021052	0.0020471		GO:0046873	metal ion transmembrane transporter activity	440	79.51	1.4715	4.2094e-06	0.0001187		GO:0004386	helicase activity	150	10.273	1.7522	0.014097	0.66254
GO:0046982	protein heterodimerization activity	468	349.06	1.1115	7.6923e-06	0.00015495		GO:0005516	calmodulin binding	192	34.695	1.4699	0.0021111	0.021262		GO:0038187	pattern recognition receptor activity	20	1.3697	4.3806	0.0017083	0.16058
GO:0019001	guanyl nucleotide binding	390	290.89	1.1035	0.00014602	0.0015838		GO:0033218	amide binding	353	63.789	1.4423	9.7951e-05	0.0015346		GO:0097472	cyclin-dependent protein kinase activity	37	2.5339	3.9465	0.00013686	0.025907
GO:0001882	nucleoside binding	384	286.41	1.1033	0.00016895	0.0017646		GO:0048037	cofactor binding	492	88.907	1.4172	1.3477e-05	0.00029235		GO:0005201	extracellular matrix structural constituent	158	10.821	2.218	0.00018374	0.025907

## Sheet:  BP 30S
Validated								Predicted								A431E (PSEN1) altered
Gene Set	Description	Size	Expect	Ratio	P Value	FDR		Gene Set	Description	Size	Expect	Ratio	P Value	FDR		Gene Set	Description	Size	Expect	Ratio	P Value	FDR						P+V+A	P+V	P+A	A+V	A
GO:0006413	translational initiation	192	109.11	1.4297	5.1015e-13	2.0649e-11		GO:0007271	synaptic transmission, cholinergic	29	6.3487	2.8352	3.5288e-06	0.00011069		GO:0044706	multi-multicellular organism process	218	6.1091	2.2917	0.0034183	0.096853								regulation of cell-cell adhesion		receptor-mediated endocytosis
GO:0000209	protein polyubiquitination	255	144.92	1.4284	1.1102e-16	2.3592e-14		GO:0099565	chemical synaptic transmission, postsynaptic	107	23.425	2.0918	3.128e-08	2.9542e-06		GO:0001505	regulation of neurotransmitter levels	335	9.3879	2.0239	0.002943	0.086261								positive regulation of cell adhesion		lymphocyte mediated immunity
GO:0044843	cell cycle G1/S phase transition	247	140.37	1.4177	1.7764e-15	1.6777e-13		GO:0015696	ammonium transport	112	24.519	1.8761	3.6462e-06	0.00011069		GO:0070661	leukocyte proliferation	281	7.8746	2.1588	0.0024847	0.07543								response to toxic substance		cytokine secretion
GO:0000075	cell cycle checkpoint	216	122.75	1.4012	1.0223e-12	3.778e-11		GO:0030048	actin filament-based movement	132	28.898	1.8341	1.5754e-06	6.0869e-05		GO:0060840	artery development	83	2.326	3.4395	0.0022395	0.070502										STAT cascade
GO:0031647	regulation of protein stability	267	151.74	1.384	3.5527e-14	2.5165e-12		GO:0003013	circulatory system process	480	105.08	1.732	4.4409e-16	3.7748e-13		GO:0098542	defense response to other organism	473	13.255	1.8861	0.0018482	0.060421										response to virus
GO:0034976	response to endoplasmic reticulum stress	268	152.31	1.3722	2.0073e-13	1.1375e-11		GO:0001505	regulation of neurotransmitter levels	335	73.339	1.6908	1.3754e-10	2.3382e-08		GO:0032602	chemokine production	79	2.2139	3.6136	0.0016317	0.056585										interleukin-6 production
GO:1903311	regulation of mRNA metabolic process	266	151.17	1.3693	3.8469e-13	1.8043e-11		GO:0042391	regulation of membrane potential	414	90.633	1.6881	1.082e-12	4.5986e-10		GO:0001819	positive regulation of cytokine production	418	11.714	1.9635	0.0016643	0.056585										negative regulation of phosphorylation
GO:0033044	regulation of chromosome organization	329	186.97	1.3638	1.7764e-15	1.6777e-13		GO:0050890	cognition	283	61.955	1.6625	1.4e-08	1.4875e-06		GO:0006898	receptor-mediated endocytosis	287	8.0427	2.238	0.0012585	0.046509										response to molecule of bacterial origin
GO:0010948	negative regulation of cell cycle process	278	157.99	1.3609	4.2455e-13	1.8043e-11		GO:0099177	regulation of trans-synaptic signaling	417	91.29	1.6431	1.9657e-11	4.1771e-09		GO:0002449	lymphocyte mediated immunity	238	6.6696	2.3989	0.0011278	0.043575										regulation of body fluid levels
GO:0006260	DNA replication	268	152.31	1.3591	1.4546e-12	4.7555e-11		GO:0006836	neurotransmitter transport	268	58.671	1.6192	2.1249e-07	1.2041e-05		GO:0050663	cytokine secretion	211	5.913	2.5368	0.00091034	0.038185										hepaticobiliary system development
GO:0044772	mitotic cell cycle phase transition	487	276.76	1.3549	<2.2e-16	<2.2e-16		GO:0097305	response to alcohol	231	50.571	1.6017	2.6524e-06	8.6714e-05		GO:0097696	STAT cascade	148	4.1475	2.8933	0.00094339	0.038185										natural killer cell activation
GO:0034248	regulation of cellular amide metabolic process	385	218.8	1.3437	4.4409e-16	6.2913e-14		GO:1901615	organic hydroxy compound metabolic process	500	109.46	1.5896	1.1638e-11	3.2973e-09		GO:0009615	response to virus	319	8.9395	2.3491	0.00026814	0.034316										regulation of peptide secretion
GO:0010608	posttranscriptional regulation of gene expression	486	276.2	1.3396	<2.2e-16	<2.2e-16		GO:0044282	small molecule catabolic process	430	94.136	1.5722	9.9212e-10	1.4055e-07		GO:0032635	interleukin-6 production	130	3.6431	3.2939	0.00029253	0.034316										positive regulation of cell motility
GO:0006401	RNA catabolic process	341	193.79	1.3365	7.6716e-14	4.6578e-12		GO:0003012	muscle system process	423	92.604	1.5658	2.006e-09	2.4358e-07		GO:0042326	negative regulation of phosphorylation	423	11.854	2.109	0.00037845	0.034316										regulation of animal organ morphogenesis
GO:0010498	proteasomal protein catabolic process	449	255.17	1.3246	1.1102e-16	2.3592e-14		GO:0007159	leukocyte cell-cell adhesion	319	69.836	1.5608	2.4165e-07	1.2838e-05		GO:0009636	response to toxic substance	499	13.984	2.0023	0.00039749	0.034316										leukocyte migration
GO:0045787	positive regulation of cell cycle	374	212.55	1.3221	6.9278e-14	4.5297e-12		GO:0007568	aging	303	66.333	1.5377	1.2785e-06	5.1748e-05		GO:0002237	response to molecule of bacterial origin	330	9.2478	2.2708	0.00042175	0.034316										interleukin-1 production
GO:1901987	regulation of cell cycle phase transition	386	219.36	1.322	2.7756e-14	2.1447e-12		GO:0050867	positive regulation of cell activation	310	67.865	1.5324	1.2089e-06	5.138e-05		GO:0022407	regulation of cell-cell adhesion	383	10.733	2.1429	0.00051603	0.034316										angiogenesis
GO:0016569	covalent chromatin modification	468	265.97	1.316	2.2204e-16	3.7748e-14		GO:0001655	urogenital system development	326	71.368	1.5273	8.1242e-07	3.6345e-05		GO:0050878	regulation of body fluid levels	483	13.535	1.9948	0.0005331	0.034316										response to interleukin-1
GO:0051169	nuclear transport	356	202.32	1.3098	2.2256e-12	7.0064e-11		GO:0022407	regulation of cell-cell adhesion	383	83.847	1.5266	9.4149e-08	6.6689e-06		GO:0061008	hepaticobiliary system development	140	3.9233	3.0587	0.00057583	0.034316										extracellular structure organization
GO:0051098	regulation of binding	367	208.57	1.3041	2.6579e-12	8.0685e-11		GO:0016042	lipid catabolic process	318	69.617	1.5083	2.4698e-06	8.3974e-05		GO:0030101	natural killer cell activation	85	2.382	3.7783	0.00061273	0.034316										regulation of vasculature development
GO:0051052	regulation of DNA metabolic process	405	230.16	1.3034	2.2027e-13	1.1702e-11		GO:0048732	gland development	434	95.012	1.4946	8.2409e-08	6.6689e-06		GO:0002791	regulation of peptide secretion	463	12.975	2.0039	0.00062939	0.034316
GO:0010256	endomembrane system organization	401	227.89	1.3033	2.9887e-13	1.4944e-11		GO:0045785	positive regulation of cell adhesion	392	85.817	1.4799	7.1791e-07	3.3901e-05		GO:0045785	positive regulation of cell adhesion	392	10.985	2.0937	0.00070992	0.034316
GO:0048193	Golgi vesicle transport	366	208	1.3029	3.5034e-12	1.0269e-10		GO:0070482	response to oxygen levels	337	73.776	1.4774	4.7015e-06	0.0001378		GO:2000147	positive regulation of cell motility	493	13.816	1.9543	0.00072766	0.034316
GO:1902532	negative regulation of intracellular signal transduction	495	281.31	1.2975	1.6653e-15	1.6777e-13		GO:0035690	cellular response to drug	349	76.403	1.4659	5.2569e-06	0.00014561		GO:2000027	regulation of animal organ morphogenesis	207	5.8009	2.5858	0.0007483	0.034316
GO:0071900	regulation of protein serine/threonine kinase activity	497	282.45	1.2887	9.881e-15	8.3988e-13		GO:0090066	regulation of anatomical structure size	487	106.61	1.4632	8.9516e-08	6.6689e-06		GO:0050900	leukocyte migration	419	11.742	2.044	0.00076707	0.034316
GO:0198738	cell-cell signaling by wnt	460	261.42	1.2815	4.1667e-13	1.8043e-11		GO:0048871	multicellular organismal homeostasis	470	102.89	1.4578	2.0397e-07	1.2041e-05		GO:0032612	interleukin-1 production	89	2.4941	4.0095	0.00018921	0.032165
GO:0061919	process utilizing autophagic mechanism	473	268.81	1.2723	1.1569e-12	4.002e-11		GO:0009636	response to toxic substance	499	109.24	1.4463	1.6985e-07	1.1105e-05		GO:0001525	angiogenesis	487	13.647	2.1249	0.000115	0.024437
GO:0002009	morphogenesis of an epithelium	480	272.79	1.2721	8.1934e-13	3.1656e-11		GO:0002521	leukocyte differentiation	496	108.58	1.4275	5.4561e-07	2.728e-05		GO:0070555	response to interleukin-1	150	4.2035	3.5684	2.0677e-05	0.0073009
GO:0006397	mRNA processing	487	276.76	1.2682	1.1771e-12	4.002e-11		GO:0042110	T cell activation	452	98.952	1.4249	1.9676e-06	6.9686e-05		GO:0043062	extracellular structure organization	400	11.209	2.4087	2.38e-05	0.0073009
GO:0051493	regulation of cytoskeleton organization	500	284.15	1.2564	5.8834e-12	1.667e-10		GO:0072507	divalent inorganic cation homeostasis	494	108.15	1.4055	1.9155e-06	6.9686e-05		GO:1901342	regulation of vasculature development	313	8.7714	2.6222	2.5768e-05	0.0073009

## Sheet: CC 30S
Validated								Predicted								A431E (PSEN1) altered
Gene Set	Description	Size	Expect	Ratio	P Value	FDR		Gene Set	Description	Size	Expect	Ratio	P Value	FDR		Gene Set	Description	Size	Expect	Ratio	P Value	FDR						P+V+A	P+V	P+A	A+V	A
GO:0031519	PcG protein complex	47	28.543	1.4014	0.00025509	0.0016401		GO:0005790	smooth endoplasmic reticulum	34	7.9679	1.7571	0.016161	0.095513		GO:0005635	nuclear envelope	455	11.602	1.5515	0.04286	1							PML body			extracellular matrix
GO:0005844	polysome	73	44.333	1.3759	2.0103e-05	0.00020339		GO:0005798	Golgi-associated vesicle	169	39.605	1.313	0.016659	0.095513		GO:0005791	rough endoplasmic reticulum	88	2.2439	2.2283	0.073914	1							cell-substrate junction
GO:0016605	PML body	99	60.123	1.314	3.7373e-05	0.00032141		GO:0005905	clathrin-coated pit	67	15.701	1.5285	0.014784	0.090816		GO:0044452	nucleolar part	178	4.5387	1.7626	0.08529	1							cell leading edge
GO:0017053	transcriptional repressor complex	84	51.013	1.3134	0.00014877	0.0011125		GO:0015629	actin cytoskeleton	482	112.96	1.1863	0.012846	0.081835		GO:0097038	perinuclear endoplasmic reticulum	21	0.53547	3.735	0.099061	1
GO:0030055	cell-substrate junction	411	249.6	1.3021	4.4409e-16	7.6383e-14		GO:0030135	coated vesicle	275	64.446	1.2569	0.011577	0.07927		GO:0098552	side of membrane	481	12.265	1.3861	0.10804	1
GO:0030496	midbody	171	103.85	1.2903	5.7532e-07	1.0995e-05		GO:0005788	endoplasmic reticulum lumen	306	71.711	1.2411	0.011983	0.07927		GO:0001891	phagocytic cup	23	0.58647	3.4103	0.11552	1
GO:1902493	acetyltransferase complex	92	55.872	1.2887	0.00025746	0.0016401		GO:0005819	spindle	328	76.866	1.2359	0.01091	0.078191		GO:0005667	transcription factor complex	355	9.052	1.4361	0.12127	1
GO:0005840	ribosome	229	139.07	1.2871	1.0457e-08	3.5971e-07		GO:0098982	GABA-ergic synapse	75	17.576	1.5931	0.0046746	0.034958		GO:0098982	GABA-ergic synapse	75	1.9124	2.0916	0.12427	1
GO:1904949	ATPase complex	102	61.945	1.2753	0.00024347	0.0016401		GO:0045177	apical part of cell	375	87.881	1.2631	0.0029926	0.023397		GO:0042383	sarcolemma	134	3.4168	1.756	0.1276	1
GO:0000151	ubiquitin ligase complex	273	165.79	1.2727	2.9874e-09	1.2846e-07		GO:0016605	PML body	99	23.201	1.5517	0.0024746	0.020268		GO:0031594	neuromuscular junction	76	1.9379	2.0641	0.12871	1
GO:0031227	intrinsic component of endoplasmic reticulum membrane	154	93.525	1.2724	8.6568e-06	9.3061e-05		GO:0031091	platelet alpha granule	91	21.326	1.5943	0.0019165	0.016482		GO:0072562	blood microparticle	108	2.7538	1.8156	0.14168	1
GO:0043209	myelin sheath	158	95.954	1.2714	7.1389e-06	8.1859e-05		GO:0044306	neuron projection terminus	139	32.574	1.4735	0.0018827	0.016482		GO:0098685	Schaffer collateral - CA1 synapse	82	2.0909	1.9131	0.15668	1
GO:0000790	nuclear chromatin	341	207.09	1.27	4.8626e-11	4.1818e-09		GO:0044309	neuron spine	167	39.136	1.4309	0.0018059	0.016482		GO:0005911	cell-cell junction	441	11.245	1.3339	0.15673	1
GO:0030427	site of polarized growth	166	100.81	1.2697	4.852e-06	6.9546e-05		GO:0098978	glutamatergic synapse	350	82.022	1.2923	0.0016348	0.016482		GO:0015629	actin cytoskeleton	482	12.29	1.3018	0.16937	1
GO:0034708	methyltransferase complex	116	70.447	1.2634	0.00018367	0.0013163		GO:0030055	cell-substrate junction	411	96.317	1.2666	0.0017135	0.016482		GO:0008023	transcription elongation factor complex	57	1.4534	2.0641	0.17738	1
GO:0034399	nuclear periphery	133	80.771	1.2628	6.5424e-05	0.0005115		GO:0098793	presynapse	483	113.19	1.2457	0.0016214	0.016482		GO:0031091	platelet alpha granule	91	2.3204	1.7239	0.20233	1
GO:0016607	nuclear speck	383	232.6	1.2511	9.3046e-11	5.3346e-09		GO:0033267	axon part	374	87.646	1.3007	0.00086256	0.010597		GO:0043235	receptor complex	396	10.097	1.2875	0.21158	1
GO:0005819	spindle	328	199.2	1.235	2.1832e-08	6.2586e-07		GO:0005775	vacuolar lumen	170	39.839	1.481	0.00052865	0.0070631		GO:0001772	immunological synapse	34	0.86695	2.3069	0.2147	1
GO:0044445	cytosolic part	244	148.18	1.2215	5.4035e-06	7.1492e-05		GO:0016323	basolateral plasma membrane	216	50.619	1.4224	0.00053384	0.0070631		GO:0044215	other organism	35	0.89245	2.241	0.22414	1
GO:0098687	chromosomal region	331	201.02	1.2188	1.6532e-07	4.0016e-06		GO:0098984	neuron to neuron synapse	341	79.913	1.339	0.00039265	0.0061396		GO:0031904	endosome lumen	36	0.91795	2.1788	0.23361	1
GO:0061695	transferase complex, transferring phosphorus-containing groups	254	154.25	1.1993	2.8641e-05	0.00025928		GO:0031253	cell projection membrane	335	78.507	1.3629	0.00018669	0.003211		GO:0032993	protein-DNA complex	163	4.1563	1.4436	0.23679	1
GO:0005774	vacuolar membrane	397	241.1	1.1987	1.8612e-07	4.0016e-06		GO:0043292	contractile fiber	226	52.963	1.4539	0.00016088	0.0030746		GO:0031983	vesicle lumen	337	8.593	1.2801	0.24215	1
GO:0101002	ficolin-1-rich granule	183	111.14	1.1877	0.00075634	0.0043363		GO:0098552	side of membrane	481	112.72	1.3041	0.00014299	0.0030744		GO:0031225	anchored component of membrane	167	4.2583	1.409	0.25375	1
GO:0005769	early endosome	339	205.88	1.1852	7.0171e-06	8.1859e-05		GO:0031252	cell leading edge	393	92.099	1.3572	6.818e-05	0.0016753		GO:0048770	pigment granule	105	2.6773	1.494	0.27958	1
GO:0035770	ribonucleoprotein granule	214	129.96	1.185	0.00034224	0.0021023		GO:0099572	postsynaptic specialization	340	79.679	1.4056	3.1568e-05	0.00090494		GO:0044815	DNA packaging complex	75	1.9124	1.5687	0.29919	1
GO:0031252	cell leading edge	393	238.67	1.1815	2.085e-06	3.2602e-05		GO:0098589	membrane region	324	75.929	1.4882	1.4734e-06	5.0684e-05		GO:0097060	synaptic membrane	430	10.964	1.1857	0.30334	1
GO:0005635	nuclear envelope	455	276.32	1.1762	7.051e-07	1.2128e-05		GO:0042383	sarcolemma	134	31.403	1.8151	6.6656e-07	2.8662e-05		GO:0019898	extrinsic component of membrane	287	7.3181	1.2298	0.3106	1
GO:0005667	transcription factor complex	355	215.59	1.1689	2.6251e-05	0.00025084		GO:1990351	transporter complex	332	77.804	1.5295	1.4934e-07	8.5624e-06		GO:0043292	contractile fiber	226	5.7627	1.2147	0.35464	1
GO:0010008	endosome membrane	461	279.97	1.143	4.5191e-05	0.00037013		GO:0043235	receptor complex	396	92.802	1.5194	1.682e-08	1.4465e-06		GO:0045111	intermediate filament cytoskeleton	232	5.9157	2.1976	0.0064714	0.55654
GO:0005874	microtubule	402	244.14	1.1264	0.00068063	0.0040368		GO:0097060	synaptic membrane	430	100.77	1.5679	1.5795e-10	2.7168e-08		GO:0031012	extracellular matrix	496	12.647	2.3721	9.0722e-06	0.0015604

## Sheet: MF 30S
Validated								Predicted								A431E (PSEN1) altered
Gene Set	Description	Size	Expect	Ratio	P Value	FDR		Gene Set	Description	Size	Expect	Ratio	P Value	FDR		Gene Set	Description	Size	Expect	Ratio	P Value	FDR								P+V+A	P+V	P+A	A+V	A
GO:0031491	nucleosome binding	68	39.082	1.4841	7.6276e-07	2.39e-05		GO:0043177	organic acid binding	212	47.667	1.3217	0.008249	0.075619		GO:0046625	sphingolipid binding	20	0.54528	3.6679	0.10207	0.97348
GO:0046332	SMAD binding	80	45.979	1.4355	1.6383e-06	4.6201e-05		GO:0099589	serotonin receptor activity	33	7.4199	1.8868	0.008308	0.075619		GO:0050839	cell adhesion molecule binding	478	13.032	1.3812	0.10391	0.97348
GO:0003725	double-stranded RNA binding	76	43.68	1.4194	7.0782e-06	0.00012475		GO:0046332	SMAD binding	80	17.988	1.5566	0.0071245	0.071754		GO:0005518	collagen binding	67	1.8267	2.1898	0.10982	0.97348
GO:0032182	ubiquitin-like protein binding	94	54.025	1.3883	3.996e-06	8.0491e-05		GO:0030506	ankyrin binding	20	4.4969	2.2237	0.0063294	0.066108		GO:0044183	protein binding involved in protein folding	21	0.57254	3.4932	0.11086	0.97348
GO:0003727	single-stranded RNA binding	88	50.576	1.384	1.0223e-05	0.00014415		GO:0050699	WW domain binding	31	6.9702	2.0085	0.0042439	0.047578		GO:0001085	RNA polymerase II transcription factor binding	140	3.8169	1.8339	0.088447	0.95931
GO:0070491	repressing transcription factor binding	73	41.955	1.3824	6.2685e-05	0.00067989		GO:0019199	transmembrane receptor protein kinase activity	81	18.213	1.5923	0.0043287	0.047578		GO:0046906	tetrapyrrole binding	138	3.7624	1.8605	0.083426	0.94104
GO:0003735	structural constituent of ribosome	156	89.658	1.3607	3.6241e-08	1.2775e-06		GO:0005507	copper ion binding	57	12.816	1.7166	0.0043866	0.047578		GO:0016765	transferase activity, transferring alkyl or aryl (other than methyl) groups	56	1.5268	2.6199	0.065979	0.77525
GO:0051219	phosphoprotein binding	81	46.553	1.3533	9.9975e-05	0.00094615		GO:0008227	G protein-coupled amine receptor activity	57	12.816	1.7166	0.0043866	0.047578		GO:0001653	peptide receptor activity	149	4.0623	1.9693	0.051316	0.76689
GO:0042826	histone deacetylase binding	110	63.221	1.3445	1.0123e-05	0.00014415		GO:0005085	guanyl-nucleotide exchange factor activity	329	73.974	1.2842	0.0036686	0.047025		GO:0003707	steroid hormone receptor activity	53	1.445	2.7682	0.055977	0.76689
GO:0003729	mRNA binding	233	133.91	1.3442	1.3589e-10	6.3869e-09		GO:0019200	carbohydrate kinase activity	21	4.7218	2.3296	0.0026434	0.035497		GO:0017124	SH3 domain binding	126	3.4352	2.0377	0.056853	0.76689
GO:0047485	protein N-terminus binding	104	59.772	1.3384	2.475e-05	0.00029081		GO:0008509	anion transmembrane transporter activity	327	73.525	1.3057	0.0020353	0.028698		GO:0005326	neurotransmitter transporter activity	54	1.4722	2.7169	0.059213	0.76689
GO:0043021	ribonucleoprotein complex binding	129	74.14	1.3353	3.3321e-06	7.2282e-05		GO:0033218	amide binding	353	79.371	1.2977	0.0017798	0.026416		GO:0033218	amide binding	353	9.6241	1.5586	0.059908	0.76689
GO:0051087	chaperone binding	100	57.473	1.3224	8.1405e-05	0.00081987		GO:0033613	activating transcription factor binding	76	17.088	1.7556	0.00062547	0.0097991		GO:0016684	oxidoreductase activity, acting on peroxide as acceptor	55	1.4995	2.6675	0.062547	0.76689
GO:0044389	ubiquitin-like protein ligase binding	298	171.27	1.3196	1.6269e-11	9.176e-10		GO:0004896	cytokine receptor activity	92	20.686	1.692	0.0005228	0.0086723		GO:0050840	extracellular matrix binding	55	1.4995	2.6675	0.062547	0.76689
GO:0035326	enhancer binding	132	75.865	1.3181	8.1877e-06	0.00013582		GO:0070405	ammonium ion binding	74	16.639	1.803	0.00036613	0.006453		GO:0035035	histone acetyltransferase binding	29	0.79065	3.7943	0.043502	0.76672
GO:0003697	single-stranded DNA binding	107	61.496	1.3172	6.1114e-05	0.00067989		GO:0046906	tetrapyrrole binding	138	31.029	1.6114	0.00015921	0.0029931		GO:0008509	anion transmembrane transporter activity	327	8.9153	1.6825	0.034614	0.66134
GO:0003713	transcription coactivator activity	316	181.62	1.316	6.9094e-12	6.4948e-10		GO:0019955	cytokine binding	127	28.555	1.6459	0.00013881	0.002796		GO:0019838	growth factor binding	138	3.7624	2.1263	0.035178	0.66134
GO:0019787	ubiquitin-like protein transferase activity	417	239.66	1.3143	3.7748e-15	1.0645e-12		GO:0044325	ion channel binding	123	27.656	1.6633	0.00012211	0.0027868		GO:0038024	cargo receptor activity	83	2.2629	2.6515	0.025641	0.55621
GO:0003714	transcription corepressor activity	235	135.06	1.3031	1.4961e-08	6.0269e-07		GO:0016903	oxidoreductase activity, acting on the aldehyde or oxo group of donors	43	9.6684	2.172	0.00012847	0.0027868		GO:0001871	pattern binding	22	0.59981	5.0016	0.021067	0.49507
GO:0019902	phosphatase binding	178	102.3	1.2903	2.3619e-06	5.7395e-05		GO:0046873	metal ion transmembrane transporter activity	440	98.932	1.3444	7.7339e-05	0.0019827		GO:0005112	Notch binding	22	0.59981	5.0016	0.021067	0.49507
GO:0004386	helicase activity	150	86.21	1.2876	1.7375e-05	0.00022271		GO:0042562	hormone binding	104	23.384	1.7961	3.0262e-05	0.00085339		GO:0003823	antigen binding	55	1.4995	3.3344	0.016702	0.47101
GO:0050839	cell adhesion molecule binding	478	274.72	1.2777	1.1402e-13	1.6077e-11		GO:0016705	oxidoreductase activity, acting on paired donors, with incorporation or reduction of molecular oxygen	157	35.301	1.643	2.5959e-05	0.00081338		GO:0043394	proteoglycan binding	35	0.95424	4.1918	0.0146	0.45746
GO:0019207	kinase regulator activity	204	117.25	1.2708	2.4423e-06	5.7395e-05		GO:0004497	monooxygenase activity	95	21.36	1.8726	1.4552e-05	0.00057762		GO:0004984	olfactory receptor activity	377	10.278	1.8485	0.0075383	0.29953
GO:0008022	protein C-terminus binding	187	107.47	1.2654	9.6437e-06	0.00014415		GO:0022803	passive transmembrane transporter activity	457	102.75	1.3722	1.5464e-05	0.00057762		GO:0043548	phosphatidylinositol 3-kinase binding	30	0.81792	4.8905	0.0084973	0.29953
GO:0004674	protein serine/threonine kinase activity	449	258.05	1.2633	9.6267e-12	6.7869e-10		GO:0019838	growth factor binding	138	31.029	1.7081	1.6386e-05	0.00057762		GO:0048018	receptor ligand activity	468	12.759	1.8026	0.004678	0.21987
GO:0042393	histone binding	192	110.35	1.2596	1.149e-05	0.0001543		GO:0005506	iron ion binding	148	33.277	1.7129	7.2302e-06	0.00040778		GO:0070851	growth factor receptor binding	132	3.5988	2.7787	0.0032763	0.19526
GO:0001227	DNA-binding transcription repressor activity, RNA polymerase II-specific	267	153.45	1.1991	6.7532e-05	0.00070534		GO:0048037	cofactor binding	492	110.62	1.4011	1.5622e-06	0.00011014		GO:0005342	organic acid transmembrane transporter activity	155	4.2259	2.603	0.0034621	0.19526
GO:0015631	tubulin binding	321	184.49	1.1762	0.00010422	0.00094615		GO:0042165	neurotransmitter binding	55	12.367	2.345	9.4523e-07	0.00010749		GO:0005126	cytokine receptor binding	274	7.4703	2.2757	0.0013923	0.13088
GO:0001228	DNA-binding transcription activator activity, RNA polymerase II-specific	444	255.18	1.1756	5.6939e-06	0.00010705		GO:0008066	glutamate receptor activity	27	6.0708	2.965	1.1435e-06	0.00010749		GO:0005201	extracellular matrix structural constituent	158	4.3077	3.0179	0.00038602	0.084597
GO:0046982	protein heterodimerization activity	468	268.97	1.16	2.0688e-05	0.00025365		GO:0030594	neurotransmitter receptor activity	116	26.082	2.1471	7.8071e-10	2.2016e-07		GO:0001968	fibronectin binding	26	0.70886	7.0536	0.00059998	0.084597

## Sheet:  BP 20S
Validated								Predicted								A431E (PSEN1) altered
Gene Set	Description	Size	Expect	Ratio	P Value	FDR		Gene Set	Description	Size	Expect	Ratio	P Value	FDR		Gene Set	Description	Size	Expect	Ratio	P Value	FDR						P+V+A	P+V	P+A	A+V	A
GO:0044843	cell cycle G1/S phase transition	247	162.24	1.356	<2.2e-16	<2.2e-16		GO:0033555	multicellular organismal response to stress	74	16.84	2.1378	8.8592e-07	3.5859e-05		GO:0034340	response to type I interferon	89	6.1661	4.3788	2.6755e-11	2.2741e-08								mitotic cell cycle phase transition	response to oxygen levels	response to type I interferon
GO:0072331	signal transduction by p53 class mediator	218	143.19	1.3409	2.3093e-14	3.2715e-12		GO:0099565	chemical synaptic transmission, postsynaptic	107	24.349	1.8892	2.4752e-06	8.0921e-05		GO:0002507	tolerance induction	25	1.7321	4.0414	0.0011929	0.03667								DNA replication		tolerance induction
GO:0000209	protein polyubiquitination	255	167.49	1.2956	1.6469e-12	1.1398e-10		GO:0030048	actin filament-based movement	132	30.038	1.8643	3.563e-07	1.7815e-05		GO:0035456	response to interferon-beta	33	2.2863	3.4991	0.0015083	0.042734								negative regulation of intracellular signal transduction		response to interferon-beta
GO:0044772	mitotic cell cycle phase transition	487	319.88	1.2943	<2.2e-16	<2.2e-16		GO:0015696	ammonium transport	112	25.487	1.8441	4.3422e-06	0.00012303		GO:0034341	response to interferon-gamma	192	13.302	2.3304	8.3495e-06	0.0024328										response to interferon-gamma
GO:0007050	cell cycle arrest	240	157.64	1.2941	9.7099e-12	4.1267e-10		GO:0003013	circulatory system process	480	109.23	1.7486	<2.2e-16	<2.2e-16		GO:0050663	cytokine secretion	211	14.619	2.2574	8.6629e-06	0.0024328										cytokine secretion
GO:0015931	nucleobase-containing compound transport	233	153.04	1.2938	2.0628e-11	7.0137e-10		GO:0050890	cognition	283	64.401	1.6925	1.3134e-09	1.5948e-07		GO:0051302	regulation of cell division	158	10.947	2.1925	0.00022261	0.013516										regulation of cell division
GO:0045930	negative regulation of mitotic cell cycle	256	168.15	1.2905	3.7943e-12	1.7918e-10		GO:0001505	regulation of neurotransmitter levels	335	76.234	1.6659	1.9365e-10	3.292e-08		GO:1902850	microtubule cytoskeleton organization involved in mitosis	132	9.1452	2.1869	0.00074442	0.02943										microtubule cytoskeleton organization involved in mitosis
GO:0097193	intrinsic apoptotic signaling pathway	285	187.2	1.2767	3.4279e-12	1.7524e-10		GO:0097305	response to alcohol	231	52.567	1.655	1.9233e-07	1.0898e-05		GO:2000027	regulation of animal organ morphogenesis	207	14.341	2.0918	9.3851e-05	0.009651										regulation of animal organ morphogenesis
GO:0006260	DNA replication	268	176.03	1.2725	3.2255e-11	1.0154e-09		GO:0007187	G protein-coupled receptor signaling pathway, coupled to cyclic nucleotide second messenger	250	56.891	1.6523	6.8861e-08	4.8777e-06		GO:0031348	negative regulation of defense response	187	12.956	2.084	0.00021944	0.013516										negative regulation of defense response
GO:0010948	negative regulation of cell cycle process	278	182.6	1.2705	1.9717e-11	7.0137e-10		GO:0007568	aging	303	68.952	1.6388	5.7526e-09	5.433e-07		GO:0007059	chromosome segregation	312	21.616	1.9893	1.1448e-05	0.0024328										chromosome segregation
GO:0045787	positive regulation of cell cycle	374	245.65	1.2701	7.1054e-15	2.0132e-12		GO:0099177	regulation of trans-synaptic signaling	417	94.894	1.6334	1.1434e-11	3.2396e-09		GO:0033002	muscle cell proliferation	182	12.609	1.9827	0.00078457	0.02943										muscle cell proliferation
GO:0070997	neuron death	325	213.47	1.2695	4.8139e-13	3.7199e-11		GO:1901615	organic hydroxy compound metabolic process	500	113.78	1.6083	7.5606e-13	3.2133e-10		GO:0009615	response to virus	319	22.101	1.9456	1.9891e-05	0.0028179										response to virus
GO:0090130	tissue migration	283	185.88	1.2642	4.0764e-11	1.171e-09		GO:0006836	neurotransmitter transport	268	60.987	1.6069	1.7479e-07	1.0612e-05		GO:0002440	production of molecular mediator of immune response	190	13.164	1.8992	0.0014616	0.042734										production of molecular mediator of immune response
GO:1901987	regulation of cell cycle phase transition	386	253.54	1.2621	1.8319e-14	3.1142e-12		GO:0009410	response to xenobiotic stimulus	282	64.173	1.605	9.139e-08	5.9755e-06		GO:0044839	cell cycle G2/M phase transition	213	14.757	1.8974	0.00079634	0.02943										cell cycle G2/M phase transition
GO:0042176	regulation of protein catabolic process	370	243.03	1.2468	2.0031e-12	1.2161e-10		GO:0042391	regulation of membrane potential	414	94.212	1.6028	1.0731e-10	2.2803e-08		GO:0006260	DNA replication	268	18.568	1.885	0.0002145	0.013516										extracellular structure organization
GO:0010498	proteasomal protein catabolic process	449	294.92	1.2444	1.5321e-14	3.1142e-12		GO:0003012	muscle system process	423	96.26	1.5791	3.2392e-10	4.5889e-08		GO:0070482	response to oxygen levels	337	23.348	1.8845	3.5236e-05	0.0042786										regulation of vasculature development
GO:0051169	nuclear transport	356	233.83	1.2402	2.0067e-11	7.0137e-10		GO:0008202	steroid metabolic process	307	69.862	1.5173	1.4086e-06	5.4423e-05		GO:0043062	extracellular structure organization	400	27.713	1.8403	1.6675e-05	0.0028179										regulation of immune effector process
GO:0001701	in utero embryonic development	345	226.61	1.24	4.2569e-11	1.171e-09		GO:0070482	response to oxygen levels	337	76.689	1.5126	5.452e-07	2.3171e-05		GO:1901342	regulation of vasculature development	313	21.685	1.7985	0.00025854	0.014651										regulation of small GTPase mediated signal transduction
GO:0061919	process utilizing autophagic mechanism	473	310.68	1.236	2.8311e-14	3.4377e-12		GO:0016042	lipid catabolic process	318	72.365	1.5062	1.4927e-06	5.5166e-05		GO:0002697	regulation of immune effector process	381	26.397	1.7048	0.00030616	0.016265										positive regulation of cytokine production
GO:0198738	cell-cell signaling by wnt	460	302.14	1.2345	9.3925e-14	8.8707e-12		GO:0044282	small molecule catabolic process	430	97.853	1.5023	2.8211e-08	2.398e-06		GO:0051056	regulation of small GTPase mediated signal transduction	331	22.932	1.7007	0.0007873	0.02943										urogenital system development
GO:2001233	regulation of apoptotic signaling pathway	385	252.88	1.2338	1.1836e-11	4.7907e-10		GO:0007159	leukocyte cell-cell adhesion	319	72.593	1.5015	1.7672e-06	6.0084e-05		GO:0001819	positive regulation of cytokine production	418	28.96	1.692	0.00020164	0.013516										epithelial cell proliferation
GO:0001667	ameboidal-type cell migration	381	250.25	1.2308	2.829e-11	9.2485e-10		GO:0009636	response to toxic substance	499	113.55	1.4971	3.0736e-09	3.2657e-07		GO:0001655	urogenital system development	326	22.586	1.6825	0.0011163	0.03667										organelle fission
GO:0051656	establishment of organelle localization	494	324.47	1.2266	9.126e-14	8.8707e-12		GO:0022407	regulation of cell-cell adhesion	383	87.157	1.4801	5.0242e-07	2.2477e-05		GO:0050673	epithelial cell proliferation	372	25.773	1.6684	0.0006485	0.029012										regulation of inflammatory response
GO:0071900	regulation of protein serine/threonine kinase activity	497	326.44	1.2253	1.068e-13	9.0783e-12		GO:0090066	regulation of anatomical structure size	487	110.82	1.4618	4.5805e-08	3.5395e-06		GO:0048285	organelle fission	459	31.801	1.6666	0.00016539	0.013516										negative regulation of phosphorylation
GO:0002009	morphogenesis of an epithelium	480	315.28	1.218	1.7433e-12	1.1398e-10		GO:0019932	second-messenger-mediated signaling	433	98.535	1.4614	2.6049e-07	1.3838e-05		GO:1902532	negative regulation of intracellular signal transduction	495	34.295	1.6621	0.00010219	0.009651										angiogenesis
GO:0010608	posttranscriptional regulation of gene expression	486	319.22	1.2155	2.3188e-12	1.314e-10		GO:0035690	cellular response to drug	349	79.42	1.4606	3.8427e-06	0.00011263		GO:0050727	regulation of inflammatory response	361	25.011	1.6393	0.001208	0.03667										negative regulation of immune system process
GO:0022604	regulation of cell morphogenesis	473	310.68	1.2135	7.3274e-12	3.278e-10		GO:0048871	multicellular organismal homeostasis	470	106.96	1.4305	4.8506e-07	2.2477e-05		GO:0042326	negative regulation of phosphorylation	423	29.306	1.6379	0.00049159	0.023214
GO:1902532	negative regulation of intracellular signal transduction	495	325.13	1.2118	3.5049e-12	1.7524e-10		GO:0048732	gland development	434	98.763	1.4175	2.5779e-06	8.1155e-05		GO:0001525	angiogenesis	487	33.74	1.6005	0.00039747	0.019874
GO:0016569	covalent chromatin modification	468	307.4	1.2102	2.0097e-11	7.0137e-10		GO:0050878	regulation of body fluid levels	483	109.91	1.4011	1.7661e-06	6.0084e-05		GO:0002683	negative regulation of immune system process	416	28.821	1.596	0.0011029	0.03667
GO:0061564	axon development	490	321.85	1.2024	3.999e-11	1.171e-09		GO:0072507	divalent inorganic cation homeostasis	494	112.42	1.3877	2.8224e-06	8.5681e-05		GO:0044772	mitotic cell cycle phase transition	487	33.74	1.5412	0.0011963	0.03667

[truncated: 2 more sheets: CC 20S, MF 20S]
