# Supplementary material for: Mesenchymal Stem Cells from Familial Alzheimer’s Patients Express MicroRNA Differently
Source: Int J Mol Sci. 2024 Jan 27;25(3):1580. doi: 10.3390/ijms25031580 (PMC10855944; doi:10.3390/ijms25031580)
Supplement: Supplementary file 1 [file ijms-25-01580-s001.zip › Supplementary Table S9. Signaling pathways by stage.xlsx]

## Sheet: KEGG 50s
Validated								Predicted								A431E (PSEN1) altered														P+V+A	P+V	P+A	A+V	A
Gene Set	Description	Size	Expect	Ratio	P Value	FDR		Gene Set	Description	Size	Expect	Ratio	P Value	FDR		Gene Set	Description	Size	Expect	Ratio	P Value	FDR								p53 signaling pathway	Valine, leucine and isoleucine degradation		Cell cycle	Systemic lupus erythematosus
hsa05212	Pancreatic cancer	75	49.063	1.4879	1.0358e-11	3.0696e-10		hsa05033	Nicotine addiction	40	9.3025	2.6875	1.2197e-07	8.7842e-06		hsa03030	DNA replication	36	3.0703	5.8626	9.4872e-11	7.7321e-09								Cellular senescence	AGE-RAGE signaling pathway in diabetic complications		DNA replication	Fanconi anemia pathway
hsa05210	Colorectal cancer	86	56.259	1.4753	1.8483e-12	1.0042e-10		hsa00350	Tyrosine metabolism	36	8.3722	2.6277	1.2328e-06	5.7413e-05		hsa05322	Systemic lupus erythematosus	133	11.343	3.7909	2.9976e-15	9.7722e-13									Chagas disease (American trypanosomiasis)		Small cell lung cancer	Alcoholism
hsa05220	Chronic myeloid leukemia	76	49.717	1.4683	9.4017e-11	2.0433e-09		hsa00071	Fatty acid degradation	44	10.233	2.2477	2.6525e-05	0.00057649		hsa04110	Cell cycle	124	10.575	3.7823	3.1308e-14	5.1033e-12									Platinum drug resistance		Viral carcinogenesis	Necroptosis
hsa05223	Non-small cell lung cancer	66	43.175	1.4592	4.5121e-09	6.3954e-08		hsa04924	Renin secretion	65	15.116	2.1169	3.9775e-06	0.00016208		hsa03460	Fanconi anemia pathway	54	4.6054	3.257	2.8939e-05	0.0011793									Pathways in cancer		Oocyte meiosis
hsa05213	Endometrial cancer	58	37.942	1.4496	9.4727e-08	1.0257e-06		hsa05340	Primary immunodeficiency	37	8.6048	2.0919	0.0006261	0.0074375		hsa05034	Alcoholism	180	15.351	2.9313	1.8259e-11	1.9842e-09
hsa04115	p53 signaling pathway	72	47.1	1.4437	4.2426e-09	6.2868e-08		hsa00140	Steroid hormone biosynthesis	60	13.954	2.0783	1.7627e-05	0.00041046		hsa04115	p53 signaling pathway	72	6.1406	2.9313	2.3028e-05	0.0010725
hsa01521	EGFR tyrosine kinase inhibitor resistance	79	51.679	1.4319	2.5184e-09	3.9094e-08		hsa04640	Hematopoietic cell lineage	97	22.558	2.0391	1.3473e-07	8.7842e-06		hsa04218	Cellular senescence	160	13.646	2.2718	1.0256e-05	0.00066869
hsa05211	Renal cell carcinoma	69	45.138	1.4179	9.3208e-08	1.0257e-06		hsa00982	Drug metabolism	72	16.744	2.0305	6.4913e-06	0.00023513		hsa05222	Small cell lung cancer	93	7.9316	2.2694	0.00073974	0.021923
hsa04110	Cell cycle	124	81.117	1.4054	3.358e-12	1.4684e-10		hsa00010	Glycolysis / Gluconeogenesis	68	15.814	2.0235	1.3218e-05	0.0003399		hsa04217	Necroptosis	162	13.816	2.2437	1.3324e-05	0.00072395
hsa04213	Longevity regulating pathway	62	40.559	1.4054	1.0944e-06	7.2808e-06		hsa05144	Malaria	49	11.396	2.0183	0.00022484	0.0033317		hsa04114	Oocyte meiosis	124	10.575	2.1748	0.00027703	0.0090311
hsa04933	AGE-RAGE signaling pathway in diabetic complications	99	64.763	1.4051	5.7447e-10	1.0404e-08		hsa04020	Calcium signaling pathway	183	42.559	1.9972	2.6908e-12	4.2829e-10		hsa05203	Viral carcinogenesis	201	17.142	1.925	0.00017247	0.0062471
hsa04668	TNF signaling pathway	110	71.959	1.4036	7.4049e-11	1.7243e-09		hsa04610	Complement and coagulation cascades	79	18.372	1.9595	9.6519e-06	0.00028605
hsa03030	DNA replication	36	23.55	1.4013	0.00028238	0.0010581		hsa00860	Porphyrin and chlorophyll metabolism	42	9.7676	1.9452	0.00136	0.011983
hsa04068	FoxO signaling pathway	132	86.351	1.4013	1.2268e-12	7.9987e-11		hsa04024	cAMP signaling pathway	199	46.28	1.9447	3.9413e-12	4.2829e-10
hsa05214	Glioma	71	46.446	1.3995	2.7781e-07	2.5157e-06		hsa05204	Chemical carcinogenesis	82	19.07	1.9402	9.645e-06	0.00028605
hsa05215	Prostate cancer	97	63.455	1.3868	6.2691e-09	8.1749e-08		hsa04913	Ovarian steroidogenesis	49	11.396	1.9306	0.00066161	0.0074375
hsa04120	Ubiquitin mediated proteolysis	137	89.621	1.3836	6.577e-12	2.1441e-10		hsa05030	Cocaine addiction	49	11.396	1.9306	0.00066161	0.0074375
hsa05222	Small cell lung cancer	93	60.838	1.3807	2.3744e-08	2.8669e-07		hsa05410	Hypertrophic cardiomyopathy (HCM)	83	19.303	1.9168	1.3554e-05	0.0003399
hsa04141	Protein processing in endoplasmic reticulum	165	107.94	1.3804	7.383e-14	6.0171e-12		hsa05412	Arrhythmogenic right ventricular cardiomyopathy (ARVC)	72	16.744	1.9111	5.4989e-05	0.0010545
hsa00532	Glycosaminoglycan biosynthesis	20	13.083	1.3758	0.013229	0.02914		hsa00280	Valine, leucine and isoleucine degradation	48	11.163	1.8812	0.0013136	0.011895
hsa04140	Autophagy	128	83.734	1.3734	1.2859e-10	2.62e-09		hsa04080	Neuroactive ligand-receptor interaction	277	64.419	1.8783	1.5543e-14	5.0671e-12
hsa04012	ErbB signaling pathway	85	55.604	1.3668	3.219e-07	2.8362e-06		hsa00830	Retinol metabolism	67	15.582	1.8612	0.00021422	0.0033255
hsa03050	Proteasome	45	29.438	1.3588	0.00031714	0.0011617		hsa05014	Amyotrophic lateral sclerosis (ALS)	51	11.861	1.8549	0.0012752	0.011895
hsa04211	Longevity regulating pathway	89	58.221	1.3569	3.9043e-07	3.2636e-06		hsa05414	Dilated cardiomyopathy (DCM)	90	20.931	1.8155	4.6437e-05	0.00094616
hsa04150	mTOR signaling pathway	151	98.78	1.3566	3.1768e-11	7.9665e-10		hsa04022	cGMP-PKG signaling pathway	163	37.907	1.7675	2.3001e-07	1.2497e-05
hsa05205	Proteoglycans in cancer	201	131.49	1.3537	2.5979e-14	4.2346e-12		hsa00980	Metabolism of xenobiotics by cytochrome P450	76	17.675	1.7539	0.00047189	0.0059168
hsa04931	Insulin resistance	107	69.996	1.3429	9.7531e-08	1.0257e-06		hsa04927	Cortisol synthesis and secretion	64	14.884	1.7469	0.0014128	0.01212
hsa01522	Endocrine resistance	98	64.109	1.3415	3.8899e-07	3.2636e-06		hsa04933	AGE-RAGE signaling pathway in diabetic complications	99	23.024	1.7374	9.7189e-05	0.0015842
hsa04152	AMPK signaling pathway	120	78.5	1.3376	2.787e-08	3.2448e-07		hsa04520	Adherens junction	72	16.744	1.7319	0.00090557	0.0098405
hsa05142	Chagas disease (American trypanosomiasis)	102	66.725	1.3338	4.3839e-07	3.5e-06		hsa05142	Chagas disease (American trypanosomiasis)	102	23.721	1.7284	9.1666e-05	0.0015728
hsa04390	Hippo signaling pathway	154	100.74	1.3301	7.5605e-10	1.2972e-08		hsa04970	Salivary secretion	90	20.931	1.72	0.00027017	0.0038294
hsa05120	Epithelial cell signaling in Helicobacter pylori infection	68	44.484	1.3263	6.0029e-05	0.00025749		hsa01524	Platinum drug resistance	73	16.977	1.7082	0.0011742	0.0116
hsa03040	Spliceosome	134	87.659	1.3233	2.1002e-08	2.6333e-07		hsa05031	Amphetamine addiction	68	15.814	1.6441	0.0038593	0.028594
hsa01524	Platinum drug resistance	73	47.754	1.3192	4.84e-05	0.00021408		hsa04261	Adrenergic signaling in cardiomyocytes	144	33.489	1.6125	7.4569e-05	0.0013505
hsa04218	Cellular senescence	160	104.67	1.3185	1.6139e-09	2.6307e-08		hsa04115	p53 signaling pathway	72	16.744	1.6125	0.0044746	0.032416
hsa05203	Viral carcinogenesis	201	131.49	1.3157	1.8983e-11	5.157e-10		hsa04726	Serotonergic synapse	115	26.745	1.6078	0.00041971	0.005473
hsa05166	Human T-cell leukemia virus 1 infection	255	166.81	1.3128	5.8842e-14	6.0171e-12		hsa05032	Morphine addiction	91	21.163	1.6066	0.0016434	0.013393
hsa05225	Hepatocellular carcinoma	168	109.9	1.3012	5.8268e-09	7.9147e-08		hsa04066	HIF-1 signaling pathway	100	23.256	1.591	0.0012892	0.011895
hsa05418	Fluid shear stress and atherosclerosis	139	90.93	1.2977	1.7632e-07	1.6906e-06		hsa04380	Osteoclast differentiation	128	29.768	1.5789	0.00037522	0.0050967
hsa04550	Signaling pathways regulating pluripotency of stem cells	139	90.93	1.2977	1.7632e-07	1.6906e-06		hsa04142	Lysosome	123	28.605	1.5382	0.0010675	0.011226
hsa04144	Endocytosis	244	159.62	1.2968	4.054e-12	1.4684e-10		hsa04713	Circadian entrainment	96	22.326	1.4781	0.008485	0.049395
hsa03022	Basal transcription factors	45	29.438	1.2909	0.0038085	0.010013		hsa04925	Aldosterone synthesis and secretion	96	22.326	1.4781	0.008485	0.049395
hsa05224	Breast cancer	147	96.163	1.2895	1.8391e-07	1.713e-06		hsa04218	Cellular senescence	160	37.21	1.4512	0.0014871	0.012431
hsa04070	Phosphatidylinositol signaling system	99	64.763	1.2816	3.3034e-05	0.00015168		hsa05200	Pathways in cancer	526	122.33	1.2426	0.0011096	0.011304
hsa05226	Gastric cancer	149	97.471	1.2722	8.6337e-07	5.9885e-06
hsa00240	Pyrimidine metabolism	101	66.071	1.2714	5.4447e-05	0.00023666
hsa03015	mRNA surveillance pathway	91	59.53	1.2599	0.00024621	0.00093332
hsa04926	Relaxin signaling pathway	130	85.042	1.2582	1.3595e-05	6.9249e-05
hsa05165	Human papillomavirus infection	339	221.76	1.2536	3.7386e-12	1.4684e-10
hsa04510	Focal adhesion	199	130.18	1.2521	1.4557e-07	1.483e-06
hsa05167	Kaposi sarcoma-associated herpesvirus infection	186	121.68	1.2492	5.1331e-07	3.8032e-06
hsa04010	MAPK signaling pathway	295	192.98	1.2488	2.3105e-10	4.4307e-09
hsa05131	Shigellosis	65	42.521	1.2464	0.0032148	0.0086615
hsa00280	Valine, leucine and isoleucine degradation	48	31.4	1.242	0.012466	0.027835
hsa05200	Pathways in cancer	526	344.09	1.2351	6.6613e-16	2.1716e-13
hsa05164	Influenza A	171	111.86	1.2337	6.6266e-06	3.8287e-05
hsa04916	Melanogenesis	101	66.071	1.2259	0.000787	0.002618
hsa01230	Biosynthesis of amino acids	75	49.063	1.2229	0.00414	0.010711
hsa04664	Fc epsilon RI signaling pathway	68	44.484	1.2139	0.0085143	0.019275
hsa04014	Ras signaling pathway	232	151.77	1.1728	0.00010228	0.00042205
hsa04114	Oocyte meiosis	124	81.117	1.1711	0.0044638	0.011285
hsa03010	Ribosome	153	100.09	1.129	0.015084	0.032783

## Sheet:  KEGG 40S
Validated								Predicted								A431E (PSEN1) altered														P+V+A	P+V	P+A	A+V	A
	Description	Size	Expect	Ratio	P Value	FDR		Gene Set	Description	Size	Expect	Ratio	P Value	FDR		Gene Set	Description	Size	Expect	Ratio	P Value	FDR									Chagas disease (American trypanosomiasis)		FoxO signaling pathway	p53 signaling pathway
hsa05210	Colorectal cancer	86	62.626	1.3573	3.9853e-11	2.1653e-09		hsa05033	Nicotine addiction	40	7.6905	3.1208	1.4135e-08	1.152e-06		hsa04110	Cell cycle	124	8.6994	2.9887	3.1905e-07	0.00010401									Lysosome		Viral carcinogenesis	Systemic lupus erythematosus
hsa05212	Pancreatic cancer	75	54.616	1.3366	1.7313e-08	3.1355e-07		hsa00350	Tyrosine metabolism	36	6.9214	3.0341	2.2702e-07	1.2335e-05		hsa04115	p53 signaling pathway	72	5.0513	2.7716	0.0003972	0.025897									Pathways in cancer		Cell cycle	NF-kappa B signaling pathway
hsa03030	DNA replication	36	26.216	1.3351	0.00015473	0.00073105		hsa00071	Fatty acid degradation	44	8.4595	2.6006	4.0242e-06	0.00010932		hsa05322	Systemic lupus erythematosus	133	9.3308	2.5721	1.4327e-05	0.0023354									Metabolic pathways		Transcriptional misregulation in cancer	Pyrimidine metabolism
hsa04933	AGE-RAGE signaling pathway in diabetic complications	99	72.093	1.3316	1.6868e-10	5.4988e-09		hsa00860	Porphyrin and chlorophyll metabolism	42	8.075	2.6006	6.6695e-06	0.00015531		hsa04064	NF-kappa B signaling pathway	95	6.6649	2.5507	0.00028069	0.025897												Herpes simplex infection
hsa05223	Non-small cell lung cancer	66	48.062	1.3316	2.4151e-07	2.6244e-06		hsa00340	Histidine metabolism	23	4.422	2.4876	0.0017621	0.01473		hsa00240	Pyrimidine metabolism	101	7.0858	2.3992	0.0005907	0.032094												Epstein-Barr virus infection
hsa05213	Endometrial cancer	58	42.236	1.3259	2.4334e-06	1.8888e-05		hsa04924	Renin secretion	65	12.497	2.4006	6.6982e-07	2.7295e-05		hsa04068	FoxO signaling pathway	132	9.2607	2.1597	0.00082024	0.033425
hsa04068	FoxO signaling pathway	132	96.124	1.3212	1.1848e-12	1.2875e-10		hsa05340	Primary immunodeficiency	37	7.1137	2.3898	0.00019234	0.0023531		hsa05203	Viral carcinogenesis	201	14.101	1.9856	0.00034338	0.025897
hsa05220	Chronic myeloid leukemia	76	55.344	1.319	1.249e-07	1.508e-06		hsa00140	Steroid hormone biosynthesis	60	11.536	2.3406	4.4133e-06	0.00011067		hsa05168	Herpes simplex infection	185	12.979	1.9262	0.0011025	0.038862
hsa05215	Prostate cancer	97	70.636	1.3166	2.7771e-09	6.4666e-08		hsa04913	Ovarian steroidogenesis	49	9.4208	2.3353	3.5262e-05	0.0006762		hsa05202	Transcriptional misregulation in cancer	186	13.049	1.9158	0.0011921	0.038862
hsa00532	Glycosaminoglycan biosynthesis	20	14.564	1.3046	0.014789	0.034438		hsa04610	Complement and coagulation cascades	79	15.189	2.3044	2.7672e-07	1.2887e-05		hsa05169	Epstein-Barr virus infection	201	14.101	1.9147	0.00077653	0.033425
hsa05222	Small cell lung cancer	93	67.724	1.2994	5.93e-08	7.7328e-07		hsa00010	Glycolysis / Gluconeogenesis	68	13.074	2.2947	2.1799e-06	7.8962e-05
hsa04390	Hippo signaling pathway	154	112.14	1.293	7.5058e-12	4.8938e-10		hsa04080	Neuroactive ligand-receptor interaction	277	53.256	2.2157	<2.2e-16	<2.2e-16
hsa04350	TGF-beta signaling pathway	84	61.17	1.2915	6.4322e-07	5.9911e-06		hsa04640	Hematopoietic cell lineage	97	18.649	2.1985	1.3255e-07	8.6421e-06
hsa04668	TNF signaling pathway	110	80.103	1.2858	2.2935e-08	3.5604e-07		hsa00410	beta-Alanine metabolism	31	5.9601	2.1812	0.0030018	0.021747
hsa05203	Viral carcinogenesis	201	146.37	1.2844	3.5527e-14	1.1582e-11		hsa00830	Retinol metabolism	67	12.882	2.1737	1.6638e-05	0.00033901
hsa04550	Signaling pathways regulating pluripotency of stem cells	139	101.22	1.2843	3.7721e-10	1.0248e-08		hsa00982	Drug metabolism	72	13.843	2.1672	8.9894e-06	0.00019537
hsa04722	Neurotrophin signaling pathway	119	86.657	1.2809	1.2024e-08	2.6132e-07		hsa05204	Chemical carcinogenesis	82	15.765	2.1566	2.6278e-06	8.5665e-05
hsa04071	Sphingolipid signaling pathway	118	85.929	1.2801	1.5502e-08	3.0803e-07		hsa04024	cAMP signaling pathway	199	38.26	2.1432	3.6082e-13	5.8814e-11
hsa05214	Glioma	71	51.703	1.2765	1.8046e-05	0.00010505		hsa04020	Calcium signaling pathway	183	35.184	2.1317	5.2078e-12	5.6592e-10
hsa01522	Endocrine resistance	98	71.365	1.2751	4.8293e-07	4.6304e-06		hsa05144	Malaria	49	9.4208	2.123	0.00038528	0.0043311
hsa04140	Autophagy	128	93.211	1.2659	2.8835e-08	4.2729e-07		hsa00280	Valine, leucine and isoleucine degradation	48	9.2285	2.0588	0.00084192	0.007418
hsa05142	Chagas disease (American trypanosomiasis)	102	74.277	1.2655	8.2379e-07	7.2583e-06		hsa04930	Type II diabetes mellitus	46	8.844	2.0353	0.00134	0.011496
hsa04211	Longevity regulating pathway	89	64.811	1.2652	4.4186e-06	3.201e-05		hsa04927	Cortisol synthesis and secretion	64	12.305	2.0317	0.00017335	0.0023531
hsa05224	Breast cancer	147	107.05	1.2518	2.2275e-08	3.5604e-07		hsa04923	Regulation of lipolysis in adipocytes	54	10.382	2.0227	0.00060369	0.0059637
hsa04110	Cell cycle	124	90.298	1.2514	3.0758e-07	3.2345e-06		hsa05412	Arrhythmogenic right ventricular cardiomyopathy (ARVC)	72	13.843	2.0227	7.9037e-05	0.001343
hsa03050	Proteasome	45	32.769	1.2512	0.0023419	0.0078708		hsa04726	Serotonergic synapse	115	22.11	1.9448	3.5901e-06	0.0001064
hsa05205	Proteoglycans in cancer	201	146.37	1.2503	7.0234e-11	3.2709e-09		hsa05410	Hypertrophic cardiomyopathy (HCM)	83	15.958	1.9426	8.2396e-05	0.001343
hsa05131	Shigellosis	65	47.334	1.2465	0.0003176	0.0012942		hsa05014	Amyotrophic lateral sclerosis (ALS)	51	9.8053	1.9377	0.0019684	0.016043
hsa05418	Fluid shear stress and atherosclerosis	139	101.22	1.2448	1.3978e-07	1.6275e-06		hsa05032	Morphine addiction	91	17.496	1.8862	9.647e-05	0.0014976
hsa04218	Cellular senescence	160	116.51	1.2445	1.6063e-08	3.0803e-07		hsa04970	Salivary secretion	90	17.304	1.8493	0.00018736	0.0023531
hsa04932	Non-alcoholic fatty liver disease (NAFLD)	149	108.5	1.2442	5.3073e-08	7.2091e-07		hsa05414	Dilated cardiomyopathy (DCM)	90	17.304	1.8493	0.00018736	0.0023531
hsa04919	Thyroid hormone signaling pathway	116	84.472	1.243	1.9131e-06	1.5592e-05		hsa00980	Metabolism of xenobiotics by cytochrome P450	76	14.612	1.8478	0.00059	0.0059637
hsa04910	Insulin signaling pathway	137	99.765	1.2429	2.1965e-07	2.4692e-06		hsa04713	Circadian entrainment	96	18.457	1.7879	0.00030868	0.0035939
hsa05202	Transcriptional misregulation in cancer	186	135.45	1.2403	2.1559e-09	5.4064e-08		hsa04925	Aldosterone synthesis and secretion	96	18.457	1.7338	0.00069969	0.0066395
hsa04141	Protein processing in endoplasmic reticulum	165	120.15	1.2401	1.8777e-08	3.2217e-07		hsa05142	Chagas disease (American trypanosomiasis)	102	19.611	1.7338	0.00048299	0.0052485
hsa04015	Rap1 signaling pathway	206	150.01	1.2399	3.0859e-10	9.1454e-09		hsa05031	Amphetamine addiction	68	13.074	1.6828	0.0067808	0.043344
hsa05225	Hepatocellular carcinoma	168	122.34	1.2343	3.3465e-08	4.7433e-07		hsa05230	Central carbon metabolism in cancer	65	12.497	1.6804	0.0082014	0.049512
hsa04120	Ubiquitin mediated proteolysis	137	99.765	1.2329	7.6156e-07	6.8963e-06		hsa04261	Adrenergic signaling in cardiomyocytes	144	27.686	1.6615	0.00016719	0.0023531
hsa04150	mTOR signaling pathway	151	109.96	1.2277	4.0009e-07	4.0759e-06		hsa04022	cGMP-PKG signaling pathway	163	31.339	1.6593	6.6957e-05	0.0012127
hsa04144	Endocytosis	244	177.68	1.2269	1.108e-10	4.0133e-09		hsa04142	Lysosome	123	23.648	1.6492	0.00060209	0.0059637
hsa05166	Human T-cell leukemia virus 1 infection	255	185.69	1.2224	1.0751e-10	4.0133e-09		hsa04380	Osteoclast differentiation	128	24.609	1.6254	0.00071283	0.0066395
hsa04070	Phosphatidylinositol signaling system	99	72.093	1.2206	7.64e-05	0.00038318		hsa00230	Purine metabolism	174	33.453	1.5245	0.00077433	0.007012
hsa04010	MAPK signaling pathway	295	214.82	1.2196	6.8097e-12	4.8938e-10		hsa05200	Pathways in cancer	526	101.13	1.2163	0.0080488	0.049507
hsa04931	Insulin resistance	107	77.918	1.2192	4.4037e-05	0.00023534		hsa01100	Metabolic pathways	1305	250.9	1.1877	0.00019489	0.0023531
hsa05226	Gastric cancer	149	108.5	1.2166	1.8747e-06	1.5592e-05
hsa03040	Spliceosome	134	97.58	1.2093	1.3327e-05	8.3553e-05
hsa04926	Relaxin signaling pathway	130	94.667	1.2042	2.9258e-05	0.00016166
hsa01212	Fatty acid metabolism	48	34.954	1.2016	0.012118	0.029263
hsa04360	Axon guidance	175	127.44	1.2006	1.9005e-06	1.5592e-05
hsa04912	GnRH signaling pathway	93	67.724	1.196	0.00070568	0.0026443
hsa04810	Regulation of actin cytoskeleton	213	155.11	1.1927	4.5816e-07	4.5261e-06
hsa05200	Pathways in cancer	526	383.04	1.1748	4.0767e-13	6.6451e-11
hsa04664	Fc epsilon RI signaling pathway	68	49.518	1.1713	0.011035	0.027253
hsa05165	Human papillomavirus infection	339	246.86	1.1626	8.8817e-08	1.1136e-06
hsa04142	Lysosome	123	89.57	1.1611	0.0014073	0.0049331
hsa05167	Kaposi sarcoma-associated herpesvirus infection	186	135.45	1.1517	0.00022743	0.0010019
hsa04014	Ras signaling pathway	232	168.94	1.1305	0.00039382	0.001585
hsa05164	Influenza A	171	124.52	1.1163	0.0061145	0.018287
hsa05010	Alzheimer disease	171	124.52	1.1082	0.010217	0.026273
hsa01100	Metabolic pathways	1305	950.31	1.0512	0.00042345	0.0016632

## Sheet: KEGG 30S
Validated								Predicted								A431E (PSEN1) altered														P+V+A	P+V	P+A	A+V	A
Gene Set	Description	Size	Expect	Ratio	P Value	FDR		Gene Set	Description	Size	Expect	Ratio	P Value	FDR		Gene Set	Description	Size	Expect	Ratio	P Value	FDR								AGE-RAGE signaling pathway in diabetic complications	Platinum drug resistance			African trypanosomiasis
hsa04141	Protein processing in endoplasmic reticulum	165	92.563	1.5017	6.4393e-15	2.0992e-12		hsa05033	Nicotine addiction	40	9.2114	2.714	9.9291e-08	8.0923e-06		hsa05143	African trypanosomiasis	35	1.059	5.6655	0.00055845	0.030342								Pathways in cancer	p53 signaling pathway			Amoebiasis
hsa05205	Proteoglycans in cancer	201	112.76	1.4278	3.7015e-13	6.0334e-11		hsa00350	Tyrosine metabolism	36	8.2903	2.6537	1.0308e-06	4.8008e-05		hsa05146	Amoebiasis	96	2.9048	4.4753	5.5065e-06	0.0012694									Cellular senescence			Rheumatoid arthritis
hsa05200	Pathways in cancer	526	295.08	1.2505	4.9767e-12	5.408e-10		hsa00071	Fatty acid degradation	44	10.133	2.1712	8.1441e-05	0.0018964		hsa04933	AGE-RAGE signaling pathway in diabetic complications	99	2.9956	4.3397	7.7875e-06	0.0012694												Toll-like receptor signaling pathway
hsa04144	Endocytosis	244	136.88	1.3589	2.4057e-11	1.6095e-09		hsa05340	Primary immunodeficiency	37	8.5206	2.1125	0.0005517	0.0071843		hsa05323	Rheumatoid arthritis	90	2.7233	3.6721	0.00036203	0.023605												Inflammatory mediator regulation of TRP channels
hsa04140	Autophagy	128	71.806	1.4901	2.4686e-11	1.6095e-09		hsa05204	Chemical carcinogenesis	82	18.883	2.0653	8.4142e-07	4.5717e-05		hsa04620	Toll-like receptor signaling pathway	104	3.1469	3.4955	0.0002861	0.023317												Fluid shear stress and atherosclerosis
hsa05166	Human T-cell leukemia virus 1 infection	255	143.05	1.3282	4.5407e-10	2.4671e-08		hsa00380	Tryptophan metabolism	40	9.2114	2.0627	0.00056942	0.0071843		hsa04750	Inflammatory mediator regulation of TRP channels	99	2.9956	3.3382	0.00077785	0.036226												PI3K-Akt signaling pathway
hsa04810	Regulation of actin cytoskeleton	213	119.49	1.3558	6.5545e-10	2.9563e-08		hsa04640	Hematopoietic cell lineage	97	22.338	2.0145	3.023e-07	1.971e-05		hsa05418	Fluid shear stress and atherosclerosis	139	4.2059	2.8531	0.00098694	0.036598
hsa04210	Apoptosis	136	76.294	1.4418	7.2547e-10	2.9563e-08		hsa00982	Drug metabolism	72	16.581	1.9903	1.5607e-05	0.00050878		hsa04151	PI3K-Akt signaling pathway	354	10.711	2.0539	0.0010104	0.036598
hsa04510	Focal adhesion	199	111.64	1.3616	1.3069e-09	4.734e-08		hsa05412	Arrhythmogenic right ventricular cardiomyopathy (ARVC)	72	16.581	1.9903	1.5607e-05	0.00050878		hsa05200	Pathways in cancer	526	15.916	2.0106	0.00010344	0.011241
hsa04150	mTOR signaling pathway	151	84.709	1.4048	3.0835e-09	9.6352e-08		hsa00010	Glycolysis / Gluconeogenesis	68	15.659	1.9796	3.1999e-05	0.00094834
hsa04068	FoxO signaling pathway	132	74.05	1.4315	3.2511e-09	9.6352e-08		hsa05014	Amyotrophic lateral sclerosis (ALS)	51	11.745	1.9584	0.00039941	0.0065104
hsa05212	Pancreatic cancer	75	42.074	1.5449	1.1322e-08	3.0758e-07		hsa05030	Cocaine addiction	49	11.284	1.9497	0.00057298	0.0071843
hsa05223	Non-small cell lung cancer	66	37.025	1.5665	2.326e-08	5.8329e-07		hsa04924	Renin secretion	65	14.969	1.9374	9.2666e-05	0.0020139
hsa04218	Cellular senescence	160	89.758	1.3704	2.5855e-08	6.0205e-07		hsa00280	Valine, leucine and isoleucine degradation	48	11.054	1.8998	0.0011485	0.011701
hsa04668	TNF signaling pathway	110	61.708	1.4423	3.049e-08	6.6265e-07		hsa04930	Type II diabetes mellitus	46	10.593	1.888	0.001641	0.015285
hsa05220	Chronic myeloid leukemia	76	42.635	1.5246	3.539e-08	7.2107e-07		hsa00830	Retinol metabolism	67	15.429	1.8796	0.00017861	0.003437
hsa04722	Neurotrophin signaling pathway	119	66.757	1.4231	3.7696e-08	7.2288e-07		hsa04610	Complement and coagulation cascades	79	18.193	1.8689	5.8628e-05	0.0014702
hsa01521	EGFR tyrosine kinase inhibitor resistance	79	44.318	1.5118	4.4224e-08	8.0095e-07		hsa04080	Neuroactive ligand-receptor interaction	277	63.789	1.8655	5.2069e-14	1.6975e-11
hsa04390	Hippo signaling pathway	154	86.392	1.3659	6.9174e-08	1.1869e-06		hsa04024	cAMP signaling pathway	199	45.827	1.833	8.774e-10	1.4302e-07
hsa04350	TGF-beta signaling pathway	84	47.123	1.4855	9.6171e-08	1.5676e-06		hsa00140	Steroid hormone biosynthesis	60	13.817	1.8094	0.00096881	0.011184
hsa05222	Small cell lung cancer	93	52.172	1.4567	1.4164e-07	2.1988e-06		hsa04020	Calcium signaling pathway	183	42.142	1.7797	3.2643e-08	3.5472e-06
hsa05211	Renal cell carcinoma	69	38.708	1.5242	1.5723e-07	2.2621e-06		hsa05410	Hypertrophic cardiomyopathy (HCM)	83	19.114	1.7788	0.0001901	0.0034429
hsa05210	Colorectal cancer	86	48.245	1.4717	1.6582e-07	2.2621e-06		hsa01524	Platinum drug resistance	73	16.811	1.7251	0.00099489	0.011184
hsa04933	AGE-RAGE signaling pathway in diabetic complications	99	55.538	1.4405	1.7063e-07	2.2621e-06		hsa04933	AGE-RAGE signaling pathway in diabetic complications	99	22.798	1.7107	0.00017923	0.003437
hsa04110	Cell cycle	124	69.562	1.3944	1.7597e-07	2.2621e-06		hsa04022	cGMP-PKG signaling pathway	163	37.536	1.705	1.9939e-06	8.1252e-05
hsa04550	Signaling pathways regulating pluripotency of stem cells	139	77.977	1.3722	1.8635e-07	2.2621e-06		hsa04142	Lysosome	123	28.325	1.6946	4.4846e-05	0.0012183
hsa04211	Longevity regulating pathway	89	49.928	1.4621	1.8735e-07	2.2621e-06		hsa04970	Salivary secretion	90	20.726	1.6887	0.00050267	0.0071248
hsa04115	p53 signaling pathway	72	40.391	1.5102	1.9567e-07	2.2781e-06		hsa05414	Dilated cardiomyopathy (DCM)	90	20.726	1.6887	0.00050267	0.0071248
hsa05219	Bladder cancer	41	23	1.6521	2.7073e-07	3.0434e-06		hsa04115	p53 signaling pathway	72	16.581	1.6887	0.0017692	0.016021
hsa05203	Viral carcinogenesis	201	112.76	1.3037	3.2407e-07	3.4662e-06		hsa05031	Amphetamine addiction	68	15.659	1.6603	0.0033468	0.026611
hsa04919	Thyroid hormone signaling pathway	116	65.074	1.3984	3.3455e-07	3.4662e-06		hsa00980	Metabolism of xenobiotics by cytochrome P450	76	17.502	1.657	0.0020777	0.016933
hsa04120	Ubiquitin mediated proteolysis	137	76.855	1.3662	3.5884e-07	3.4662e-06		hsa00983	Drug metabolism	79	18.193	1.649	0.0019158	0.016876
hsa05215	Prostate cancer	97	54.416	1.4334	3.6092e-07	3.4662e-06		hsa05032	Morphine addiction	91	20.956	1.6225	0.0013743	0.013177
hsa04360	Axon guidance	175	98.172	1.3242	3.6151e-07	3.4662e-06		hsa05142	Chagas disease (American trypanosomiasis)	102	23.489	1.6178	0.00078821	0.0095169
hsa04066	HIF-1 signaling pathway	100	56.099	1.4261	3.8552e-07	3.5908e-06		hsa04380	Osteoclast differentiation	128	29.477	1.5945	0.00029552	0.0050705
hsa05224	Breast cancer	147	82.465	1.346	6.4197e-07	5.8134e-06		hsa04726	Serotonergic synapse	115	26.483	1.5482	0.0013708	0.013177
hsa05165	Human papillomavirus infection	339	190.17	1.2252	7.4786e-07	6.5893e-06		hsa04261	Adrenergic signaling in cardiomyocytes	144	33.161	1.5379	0.00045607	0.0070799
hsa01522	Endocrine resistance	98	54.977	1.4188	7.9952e-07	6.859e-06		hsa00230	Purine metabolism	174	40.07	1.4475	0.0011052	0.011622
hsa05167	Kaposi sarcoma-associated herpesvirus infection	186	104.34	1.3034	9.1547e-07	7.4946e-06		hsa04218	Cellular senescence	160	36.846	1.4384	0.0020707	0.016933
hsa05163	Human cytomegalovirus infection	225	126.22	1.2755	9.1958e-07	7.4946e-06		hsa05200	Pathways in cancer	526	121.13	1.2301	0.0019671	0.016876
hsa04010	MAPK signaling pathway	295	165.49	1.2387	1.0389e-06	8.2602e-06		hsa01100	Metabolic pathways	1305	300.52	1.1447	0.0010468	0.011375
hsa05202	Transcriptional misregulation in cancer	186	104.34	1.2938	1.988e-06	1.5072e-05
hsa05214	Glioma	71	39.83	1.4562	4.514e-06	3.0658e-05
hsa03013	RNA transport	171	95.929	1.2926	5.5984e-06	3.7247e-05
hsa04931	Insulin resistance	107	60.025	1.3494	1.7906e-05	0.00010241
hsa05164	Influenza A	171	95.929	1.2718	2.4126e-05	0.00013561
hsa03015	mRNA surveillance pathway	91	51.05	1.3712	2.6143e-05	0.00014445
hsa04070	Phosphatidylinositol signaling system	99	55.538	1.3324	8.5727e-05	0.00042995
hsa04926	Relaxin signaling pathway	130	72.928	1.2889	9.0199e-05	0.00044553
hsa05131	Shigellosis	65	36.464	1.3986	0.00013343	0.00064924
hsa05226	Gastric cancer	149	83.587	1.2562	0.00019403	0.0008548
hsa03010	Ribosome	153	85.831	1.2466	0.0002721	0.0011585
hsa01524	Platinum drug resistance	73	40.952	1.343	0.00049018	0.0018785
hsa00310	Lysine degradation	59	33.098	1.3596	0.0010114	0.0036636
hsa04912	GnRH signaling pathway	93	52.172	1.2842	0.0010644	0.0037479
hsa04664	Fc epsilon RI signaling pathway	68	38.147	1.3107	0.0022036	0.0071839
hsa04014	Ras signaling pathway	232	130.15	1.1525	0.0043811	0.013225
hsa03030	DNA replication	36	20.195	1.3864	0.0057179	0.016496
hsa04658	Th1 and Th2 cell differentiation	92	51.611	1.2207	0.0099043	0.026684

## Sheet: KEGG 20S
Validated								Predicted								A431E (PSEN1) altered												P+V+A	P+V	P+A	A+V	A
Gene Set	Description	Size	Expect	Ratio	P Value	FDR		Gene Set	Description	Size	Expect	Ratio	P Value	FDR		Gene Set	Description	Size	Expect	Ratio	P Value	FDR							Platinum drug resistance		Cellular senescence	Allograft rejection
hsa05210	Colorectal cancer	86	55.913	1.5023	7.2831e-14	1.1871e-11		hsa00350	Tyrosine metabolism	36	8.5746	2.799	5.7258e-08	3.7332e-06		hsa05330	Allograft rejection	38	2.6558	3.3888	0.00096906	0.031591							p53 signaling pathway		Viral carcinogenesis	Type I diabetes mellitus
hsa05212	Pancreatic cancer	75	48.762	1.4971	6.7328e-12	5.4873e-10		hsa05033	Nicotine addiction	40	9.5274	2.5191	1.037e-06	3.7562e-05		hsa04940	Type I diabetes mellitus	43	3.0052	3.3275	0.00059678	0.021617							Chagas disease (American trypanosomiasis)		Transcriptional misregulation in cancer	Graft-versus-host disease
hsa05213	Endometrial cancer	58	37.709	1.4851	6.6198e-09	8.9919e-08		hsa05204	Chemical carcinogenesis	82	19.531	2.2528	4.6073e-09	3.755e-07		hsa05332	Graft-versus-host disease	41	2.8654	3.1409	0.0017261	0.046894							Pathways in cancer			Antigen processing and presentation
hsa05223	Non-small cell lung cancer	66	42.91	1.4682	3.1561e-09	5.4152e-08		hsa00071	Fatty acid degradation	44	10.48	2.1946	3.9926e-05	0.0008135		hsa04612	Antigen processing and presentation	77	5.3814	2.7874	0.00023333	0.0095081										Systemic lupus erythematosus
hsa05215	Prostate cancer	97	63.065	1.443	1.5748e-11	1.0268e-09		hsa00982	Drug metabolism	72	17.149	2.1575	3.3568e-07	1.8238e-05		hsa05322	Systemic lupus erythematosus	133	9.2952	2.582	1.3438e-05	0.0035293										Cell adhesion molecules (CAMs)
hsa05222	Small cell lung cancer	93	60.464	1.4223	4.8733e-10	1.2221e-08		hsa05340	Primary immunodeficiency	37	8.8128	2.1559	0.00025325	0.0039314		hsa04514	Cell adhesion molecules (CAMs)	144	10.064	2.3847	5.2276e-05	0.0042605										NOD-like receptor signaling pathway
hsa04668	TNF signaling pathway	110	71.517	1.4123	4.3685e-11	1.9222e-09		hsa05412	Arrhythmogenic right ventricular cardiomyopathy (ARVC)	72	17.149	2.0409	3.693e-06	0.00010945		hsa05202	Transcriptional misregulation in cancer	186	12.999	2.2309	3.2478e-05	0.0035293										Epstein-Barr virus infection
hsa05214	Glioma	71	46.161	1.4081	1.9834e-07	2.2296e-06		hsa04610	Complement and coagulation cascades	79	18.817	2.0195	1.9813e-06	6.459e-05		hsa04621	NOD-like receptor signaling pathway	168	11.741	2.2144	9.3939e-05	0.0061248										Herpes simplex infection
hsa05220	Chronic myeloid leukemia	76	49.412	1.3964	1.9138e-07	2.2282e-06		hsa00830	Retinol metabolism	67	15.958	2.0052	1.521e-05	0.00041322		hsa05169	Epstein-Barr virus infection	201	14.048	2.2068	2.1693e-05	0.0035293
hsa04115	p53 signaling pathway	72	46.811	1.3886	7.4254e-07	6.2069e-06		hsa04924	Renin secretion	65	15.482	2.0023	2.1372e-05	0.00051793		hsa05168	Herpes simplex infection	185	12.929	2.0883	0.00019032	0.0088636
hsa04520	Adherens junction	72	46.811	1.3886	7.4254e-07	6.2069e-06		hsa00860	Porphyrin and chlorophyll metabolism	42	10.004	1.9993	0.00062901	0.0093207		hsa05203	Viral carcinogenesis	201	14.048	2.0644	0.00013643	0.0074126
hsa05218	Melanoma	72	46.811	1.3886	7.4254e-07	6.2069e-06		hsa00380	Tryptophan metabolism	40	9.5274	1.9943	0.00088929	0.010491		hsa04218	Cellular senescence	160	11.182	1.9674	0.0016348	0.046894
hsa03030	DNA replication	36	23.406	1.3672	0.001136	0.0041877		hsa00010	Glycolysis / Gluconeogenesis	68	16.197	1.9757	2.2243e-05	0.00051793
hsa04211	Longevity regulating pathway	89	57.864	1.3653	2.6706e-07	2.7207e-06		hsa04640	Hematopoietic cell lineage	97	23.104	1.9477	8.3852e-07	3.417e-05
hsa04068	FoxO signaling pathway	132	85.82	1.3633	4.0036e-10	1.0876e-08		hsa00280	Valine, leucine and isoleucine degradation	48	11.433	1.9243	0.000662	0.0093831
hsa04110	Cell cycle	124	80.619	1.352	4.9868e-09	7.3895e-08		hsa04020	Calcium signaling pathway	183	43.588	1.9042	8.5087e-11	9.2461e-09
hsa00562	Inositol phosphate metabolism	74	48.111	1.351	7.3977e-06	4.4592e-05		hsa00140	Steroid hormone biosynthesis	60	14.291	1.8893	0.00024437	0.0039314
hsa04210	Apoptosis	136	88.421	1.3458	1.8567e-09	3.5605e-08		hsa04216	Ferroptosis	40	9.5274	1.8893	0.0025875	0.020319
hsa04722	Neurotrophin signaling pathway	119	77.368	1.3442	2.3275e-08	2.9184e-07		hsa04913	Ovarian steroidogenesis	49	11.671	1.885	0.00093471	0.010491
hsa04141	Protein processing in endoplasmic reticulum	165	107.28	1.3423	5.429e-11	1.9665e-09		hsa05030	Cocaine addiction	49	11.671	1.885	0.00093471	0.010491
hsa05224	Breast cancer	147	95.573	1.3393	9.2141e-10	1.8774e-08		hsa04080	Neuroactive ligand-receptor interaction	277	65.977	1.8794	5.107e-15	1.6649e-12
hsa04218	Cellular senescence	160	104.02	1.3362	2.4657e-10	7.3073e-09		hsa04024	cAMP signaling pathway	199	47.399	1.8777	4.4345e-11	7.2283e-09
hsa04140	Autophagy	128	83.22	1.3338	2.0849e-08	2.7188e-07		hsa05410	Hypertrophic cardiomyopathy (HCM)	83	19.769	1.8716	2.3984e-05	0.00052126
hsa05205	Proteoglycans in cancer	201	130.68	1.3315	2.5271e-12	2.7461e-10		hsa00980	Metabolism of xenobiotics by cytochrome P450	76	18.102	1.823	0.00012246	0.0022179
hsa04150	mTOR signaling pathway	151	98.173	1.3242	3.5312e-09	5.7558e-08		hsa05414	Dilated cardiomyopathy (DCM)	90	21.437	1.7727	8.0756e-05	0.0015486
hsa04390	Hippo signaling pathway	154	100.12	1.3184	4.9751e-09	7.3895e-08		hsa04022	cGMP-PKG signaling pathway	163	38.824	1.7257	5.9011e-07	2.7482e-05
hsa01524	Platinum drug resistance	73	47.461	1.3063	0.0001188	0.0005379		hsa01524	Platinum drug resistance	73	17.387	1.7254	0.00076258	0.010358
hsa04510	Focal adhesion	199	129.38	1.3062	1.6618e-10	5.4174e-09		hsa00983	Drug metabolism	79	18.817	1.6475	0.0015579	0.013726
hsa04550	Signaling pathways regulating pluripotency of stem cells	139	90.371	1.2947	3.2193e-07	3.0867e-06		hsa04726	Serotonergic synapse	115	27.391	1.6429	0.00016576	0.002844
hsa05203	Viral carcinogenesis	201	130.68	1.2932	8.7671e-10	1.8774e-08		hsa04970	Salivary secretion	90	21.437	1.6327	0.00096897	0.010491
hsa05161	Hepatitis B	144	93.622	1.2924	2.4613e-07	2.6746e-06		hsa05230	Central carbon metabolism in cancer	65	15.482	1.6148	0.0057945	0.041065
hsa05110	Vibrio cholerae infection	50	32.508	1.292	0.002432	0.0080901		hsa04933	AGE-RAGE signaling pathway in diabetic complications	99	23.58	1.6115	0.00080452	0.010491
hsa05225	Hepatocellular carcinoma	168	109.23	1.2909	2.8762e-08	3.4728e-07		hsa04115	p53 signaling pathway	72	17.149	1.5744	0.0063098	0.041365
hsa05100	Bacterial invasion of epithelial cells	74	48.111	1.2887	0.00026834	0.0010996		hsa05032	Morphine addiction	91	21.675	1.5686	0.0025164	0.020319
hsa04810	Regulation of actin cytoskeleton	213	138.48	1.2854	8.567e-10	1.8774e-08		hsa05142	Chagas disease (American trypanosomiasis)	102	24.295	1.5641	0.0015412	0.013726
hsa05418	Fluid shear stress and atherosclerosis	139	90.371	1.2836	9.1981e-07	7.4965e-06		hsa04066	HIF-1 signaling pathway	100	23.818	1.5534	0.0020334	0.017445
hsa05226	Gastric cancer	149	96.873	1.28	5.2724e-07	4.9109e-06		hsa04142	Lysosome	123	29.297	1.536	0.00093278	0.010491
hsa05142	Chagas disease (American trypanosomiasis)	102	66.316	1.2667	8.036e-05	0.00038526		hsa04380	Osteoclast differentiation	128	30.488	1.5088	0.0012703	0.01218
hsa04360	Axon guidance	175	113.78	1.2656	2.6244e-07	2.7207e-06		hsa04261	Adrenergic signaling in cardiomyocytes	144	34.299	1.4869	0.0010406	0.010601
hsa04010	MAPK signaling pathway	295	191.8	1.2618	3.7082e-11	1.9222e-09		hsa00230	Purine metabolism	174	41.444	1.4236	0.0014986	0.013726
hsa04144	Endocytosis	244	158.64	1.2607	2.2651e-09	4.1024e-08		hsa05200	Pathways in cancer	526	125.29	1.2372	0.0011801	0.011658
hsa05231	Choline metabolism in cancer	99	64.365	1.2584	0.00016751	0.00072812		hsa01100	Metabolic pathways	1305	310.83	1.1421	0.00099762	0.010491
hsa05202	Transcriptional misregulation in cancer	186	120.93	1.2487	7.0955e-07	6.2069e-06
hsa05166	Human T-cell leukemia virus 1 infection	255	165.79	1.2486	6.0117e-09	8.5209e-08
hsa05165	Human papillomavirus infection	339	220.4	1.2432	4.7171e-11	1.9222e-09
hsa05200	Pathways in cancer	526	341.98	1.2428	2.2204e-16	7.2387e-14
hsa05167	Kaposi sarcoma-associated herpesvirus infection	186	120.93	1.2404	1.6712e-06	1.2382e-05
hsa04912	GnRH signaling pathway	93	60.464	1.2239	0.0015463	0.0054708
hsa03015	mRNA surveillance pathway	91	59.164	1.217	0.0023705	0.0079669
hsa04926	Relaxin signaling pathway	130	84.52	1.195	0.0011148	0.0041774
hsa04014	Ras signaling pathway	232	150.84	1.1934	1.7316e-05	9.4084e-05
hsa04931	Insulin resistance	107	69.566	1.1931	0.0032691	0.010247
hsa04151	PI3K-Akt signaling pathway	354	230.15	1.1862	3.0512e-07	3.0142e-06
hsa05164	Influenza A	171	111.18	1.1693	0.0011433	0.0041877

## Sheet: ALL 50S
Validated								Predicted								A431E (PSEN1) altered											P+V+A	P+V	P+A	A+V	A
Gene Set	Description	Size	Expect	Ratio	P Value	FDR		Gene Set	Description	Size	Expect	Ratio	P Value	FDR		Gene Set	Description	Size	Expect	Ratio	P Value	FDR						Hypothesized Pathways in Pathogenesis of Cardiovascular Disease	Photodynamic therapy-induced NF-kB survival signaling	Activation of E2F1 target genes at G1/S	Activation of NIMA Kinases NEK9, NEK6, NEK7
R-HSA-186763	Downstream signal transduction	29	18.721	1.549	3.0259e-06	2.0461e-05		R-HSA-71384	Ethanol oxidation	12	2.5758	4.2705	4.2339e-07	7.1394e-05		R-HSA-2980767	Activation of NIMA Kinases NEK9, NEK6, NEK7	7	0.57721	8.6624	6.8895e-05	0.0012241						Regulation of actin dynamics for phagocytic cup formation		TP53 Regulates Transcription of Cell Cycle Genes	Telomere C-strand synthesis initiation
R-HSA-379716	Cytosolic tRNA aminoacylation	24	15.494	1.549	2.7135e-05	0.00013659		P04392	P53 pathway feedback loops 1	7	1.5026	3.9932	0.0005566	0.010804		R-HSA-68962	Activation of the pre-replicative complex	33	2.7211	7.7174	1.9984e-15	1.3479e-13						Integrin alphaIIb beta3 signaling		Mitotic G1-G1/S phases	DNA Replication
R-HSA-5627117	RHO GTPases Activate ROCKs	20	12.911	1.549	0.0001568	0.00066204		R-HSA-3656532	TGFBR1 KD Mutants in Cancer	7	1.5026	3.9932	0.0005566	0.010804		R-HSA-174430	Telomere C-strand synthesis initiation	8	0.65967	7.5796	0.0001712	0.002905						Transcriptional Regulation by MECP2		Synthesis of DNA	E2F-enabled inhibition of pre-replication complex formation
R-HSA-1236382	Constitutive Signaling by Ligand-Responsive EGFR Cancer Variants	19	12.266	1.549	0.00024308	0.00097017		R-HSA-112311	Neurotransmitter clearance	10	2.1465	3.727	0.00013199	0.0038708		WP466	DNA Replication	42	3.4633	6.9299	6.6613e-16	5.4461e-14						L1CAM interactions		Cyclin A/B1/B2 associated events during G2/M transition	Condensation of Prophase Chromosomes
R-HSA-937039	IRAK1 recruits IKK complex	15	9.6835	1.549	0.0014034	0.0046403		WP58	Monoamine GPCRs	33	7.0835	3.6705	3.3005e-12	2.2262e-09		R-HSA-113507	E2F-enabled inhibition of pre-replication complex formation	9	0.74213	6.7374	0.00035901	0.0056644						Focal adhesion		DNA Damage Response	DNA methylation
R-HSA-4839743	phosphorylation site mutants of CTNNB1 are not targeted to the proteasome by the destruction complex	15	9.6835	1.549	0.0014034	0.0046403		R-HSA-194002	Glucocorticoid biosynthesis	9	1.9319	3.6234	0.00049654	0.010073		R-HSA-2299718	Condensation of Prophase Chromosomes	74	6.1019	6.7192	<2.2e-16	<2.2e-16						Pathways in cancer		Cell Cycle	SIRT1 negatively regulates rRNA expression
R-HSA-69109	Leading Strand Synthesis	14	9.0379	1.549	0.0021753	0.006692		R-HSA-977441	GABA A receptor activation	13	2.7905	3.5836	3.0684e-05	0.0012736		R-HSA-5334118	DNA methylation	65	5.3598	6.7167	<2.2e-16	<2.2e-16						Axon guidance		Cellular Senescence	Retinoblastoma Gene in Cancer
R-HSA-3371568	Attenuation phase	14	9.0379	1.549	0.0021753	0.006692		R-HSA-392154	Nitric oxide stimulates guanylate cyclase	24	5.1517	3.494	3.1162e-08	6.4674e-06		R-HSA-73728	RNA Polymerase I Promoter Opening	63	5.1949	6.5449	<2.2e-16	<2.2e-16						Signaling by Interleukins		Cell Cycle, Mitotic	Nucleosome assembly
R-HSA-877312	Regulation of IFNG signaling	14	9.0379	1.549	0.0021753	0.006692		R-HSA-5688849	Defective CSF2RB causes pulmonary surfactant metabolism dysfunction 5 (SMDP5)	8	1.7172	3.494	0.0018194	0.028374		R-HSA-427359	SIRT1 negatively regulates rRNA expression	68	5.6072	6.4203	<2.2e-16	<2.2e-16						Disease		Small cell lung cancer	Activated PKN1 stimulates transcription of AR (androgen receptor) regulated genes KLK2 and KLK3
R-HSA-9013973	TICAM1-dependent activation of IRF3/IRF7	12	7.7468	1.549	0.005225	0.014186		R-HSA-622327	Postsynaptic nicotinic acetylcholine receptors	15	3.2198	3.4164	2.5077e-05	0.0010912		WP2446	Retinoblastoma Gene in Cancer	88	7.2563	6.3393	<2.2e-16	<2.2e-16								Presynaptic phase of homologous DNA pairing and strand exchange	PRC2 methylates histones and DNA
R-HSA-73817	Purine ribonucleoside monophosphate biosynthesis	12	7.7468	1.549	0.005225	0.014186		R-HSA-418457	cGMP effects	18	3.8637	3.3646	5.7086e-06	0.00046672		R-HSA-606279	Deposition of new CENPA-containing nucleosomes at the centromere	74	6.1019	6.2275	<2.2e-16	<2.2e-16								Regulation of TP53 Activity	Polymerase switching on the C-strand of the telomere
R-HSA-5655291	Signaling by FGFR4 in disease	11	7.1012	1.549	0.0080974	0.020767		R-HSA-438066	Unblocking of NMDA receptors, glutamate binding and activation	20	4.293	3.0282	3.3288e-05	0.0013208		R-HSA-774815	Nucleosome assembly	74	6.1019	6.2275	<2.2e-16	<2.2e-16								M Phase	Meiotic recombination
R-HSA-77588	SLBP Dependent Processing of Replication-Dependent Histone Pre-mRNAs	11	7.1012	1.549	0.0080974	0.020767		R-HSA-375280	Amine ligand-binding receptors	42	9.0154	2.9949	2.5917e-09	9.9892e-07		R-HSA-5625886	Activated PKN1 stimulates transcription of AR (androgen receptor) regulated genes KLK2 and KLK3	67	5.5247	6.1542	<2.2e-16	<2.2e-16								Cell Cycle Checkpoints	ERCC6 (CSB) and EHMT2 (G9a) positively regulate rRNA expression
R-HSA-2470946	Cohesin Loading onto Chromatin	10	6.4557	1.549	0.012548	0.030309		WP3668	Hypothesized Pathways in Pathogenesis of Cardiovascular Disease	25	5.3663	2.9816	5.3592e-06	0.00045185		R-HSA-212300	PRC2 methylates histones and DNA	73	6.0195	6.1467	<2.2e-16	<2.2e-16								RNA Polymerase I Promoter Opening	Chromosome Maintenance
R-HSA-381183	ATF6 (ATF6-alpha) activates chaperone genes	10	6.4557	1.549	0.012548	0.030309		hsa05033	Nicotine addiction	40	8.5861	2.9117	2.3506e-08	5.7654e-06		R-HSA-174411	Polymerase switching on the C-strand of the telomere	14	1.1544	6.0637	5.1998e-05	0.00094155								Cellular responses to stress	Telomere Maintenance
R-HSA-110056	MAPK3 (ERK1) activation	10	6.4557	1.549	0.012548	0.030309		WP4484	Control of immune tolerance by vasoactive intestinal peptide	13	2.7905	2.8669	0.0020161	0.030388		R-HSA-912446	Meiotic recombination	86	7.0914	5.9226	<2.2e-16	<2.2e-16								Cellular responses to external stimuli	DNA Damage/Telomere Stress Induced Senescence
R-HSA-2142816	Synthesis of (16-20)-hydroxyeicosatetraenoic acids (HETE)	9	5.8101	1.549	0.019445	0.044013		hsa00350	Tyrosine metabolism	36	7.7275	2.847	2.9263e-07	5.6395e-05		R-HSA-69273	Cyclin A/B1/B2 associated events during G2/M transition	25	2.0615	5.8211	1.7591e-07	4.8929e-06								Signaling by NOTCH	G0 and Early G1
R-HSA-8943723	Regulation of PTEN mRNA translation	9	5.8101	1.549	0.019445	0.044013		WP4331	Neovascularisation processes	37	7.9421	2.6441	2.9836e-06	0.00029814		R-HSA-539107	Activation of E2F1 target genes at G1/S	28	2.3088	5.6305	8.787e-08	2.5221e-06								Cholesterol biosynthesis	B-WICH complex positively regulates rRNA expression
WP4480	Role of Altered Glycolysation of MUC1 in Tumour Microenvironment	9	5.8101	1.549	0.019445	0.044013		WP272	Blood Clotting Cascade	23	4.937	2.6332	0.00025488	0.0063954		R-HSA-427389	ERCC6 (CSB) and EHMT2 (G9a) positively regulate rRNA expression	76	6.2668	5.4254	<2.2e-16	<2.2e-16								Activation of the pre-replicative complex	Pre-NOTCH Transcription and Translation
hsa05212	Pancreatic cancer	75	48.418	1.5077	4.4237e-12	1.2724e-10		WP4222	Phosphodiesterases in neuronal function	55	11.806	2.6258	1.6727e-08	4.513e-06		R-HSA-73886	Chromosome Maintenance	110	9.0704	5.4022	<2.2e-16	<2.2e-16								RHO GTPase Effectors	Resolution of D-loop Structures through Holliday Junction Intermediates
R-HSA-6804757	Regulation of TP53 Degradation	36	23.24	1.506	2.9201e-06	1.9895e-05		WP3617	Photodynamic therapy-induced NF-kB survival signaling	35	7.5128	2.529	2.108e-05	0.00098318		R-HSA-157579	Telomere Maintenance	82	6.7616	5.1763	<2.2e-16	<2.2e-16								Deposition of new CENPA-containing nucleosomes at the centromere	Senescence-Associated Secretory Phenotype (SASP)
R-HSA-389356	CD28 co-stimulation	33	21.304	1.5021	1.0032e-05	5.6623e-05		WP4698	Vitamin D-sensitive calcium signaling in depression	41	8.8008	2.4998	6.0865e-06	0.00048298		R-HSA-2559586	DNA Damage/Telomere Stress Induced Senescence	80	6.5967	5.0025	7.7716e-16	6.167e-14								Amplification of signal from the kinetochores	Meiosis
hsa00020	Citrate cycle (TCA cycle)	30	19.367	1.4974	3.4198e-05	0.00016694		P00024	Glycolysis	17	3.6491	2.4664	0.0042717	0.049892		R-HSA-1538133	G0 and Early G1	27	2.2264	4.9408	4.3128e-06	0.00010031								DNA Repair	RNA Polymerase I Chain Elongation
R-HSA-5205647	Mitophagy	29	18.721	1.4956	5.1365e-05	0.00023918		R-HSA-9018678	Biosynthesis of specialized proresolving mediators (SPMs)	19	4.0784	2.4519	0.0027513	0.037873		R-HSA-5250924	B-WICH complex positively regulates rRNA expression	91	7.5037	4.9309	<2.2e-16	<2.2e-16								Generic Transcription Pathway	Amplification of signal from unattached kinetochores via a MAD2 inhibitory signal
R-HSA-539107	Activation of E2F1 target genes at G1/S	28	18.076	1.4937	7.7066e-05	0.00034828		hsa00071	Fatty acid degradation	44	9.4447	2.4352	6.7264e-06	0.00050817		R-HSA-191273	Cholesterol biosynthesis	25	2.0615	4.8509	1.4429e-05	0.00030278								Signaling by Rho GTPases	Formation of the beta-catenin:TCF transactivating complex
R-HSA-69202	Cyclin E associated events during G1/S transition	83	53.582	1.493	2.4335e-12	7.2149e-11		hsa04924	Renin secretion	65	13.952	2.2935	6.5135e-07	0.00010337		R-HSA-1912408	Pre-NOTCH Transcription and Translation	93	7.6686	4.8248	<2.2e-16	<2.2e-16								Elastic fibre formation	Apoptosis induced DNA fragmentation
R-HSA-1655829	Regulation of cholesterol biosynthesis by SREBP (SREBF)	55	35.506	1.4927	1.6031e-08	2.1306e-07		R-HSA-2029482	Regulation of actin dynamics for phagocytic cup formation	61	13.094	2.2912	1.4904e-06	0.00017483		R-HSA-5693568	Resolution of D-loop Structures through Holliday Junction Intermediates	33	2.7211	4.7774	9.098e-07	2.3831e-05								Deubiquitination	Activation of DNA fragmentation factor
R-HSA-1169410	Antiviral mechanism by IFN-stimulated genes	78	50.354	1.4894	1.8327e-11	4.7545e-10		WP1533	Vitamin B12 Metabolism	53	11.377	2.2854	7.8382e-06	0.00052525		R-HSA-2559582	Senescence-Associated Secretory Phenotype (SASP)	110	9.0704	4.7407	<2.2e-16	<2.2e-16								Interferon Signaling	HDACs deacetylate histones
R-HSA-901042	Calnexin/calreticulin cycle	26	16.785	1.4894	0.00017286	0.0007242		hsa00140	Steroid hormone biosynthesis	60	12.879	2.2517	3.4753e-06	0.00032332		R-HSA-1500620	Meiosis	118	9.7301	4.7276	<2.2e-16	<2.2e-16									RHO GTPases activate PKNs
R-HSA-2173788	Downregulation of TGF-beta receptor signaling	26	16.785	1.4894	0.00017286	0.0007242		R-HSA-354192	Integrin alphaIIb beta3 signaling	27	5.7956	2.2431	0.0018732	0.028553		R-HSA-73777	RNA Polymerase I Chain Elongation	90	7.4213	4.7162	8.8818e-16	6.6564e-14									RUNX1 regulates genes involved in megakaryocyte differentiation and platelet function
R-HSA-198725	Nuclear Events (kinase and transcription factor activation)	25	16.139	1.4871	0.00025839	0.0010222		hsa04640	Hematopoietic cell lineage	97	20.821	2.2093	1.1159e-08	3.3453e-06		R-HSA-141424	Amplification of signal from the kinetochores	96	7.916	4.6741	2.2204e-16	2.0658e-14									Mitotic Prophase
WP3668	Hypothesized Pathways in Pathogenesis of Cardiovascular Disease	25	16.139	1.4871	0.00025839	0.0010222		hsa00982	Drug metabolism	72	15.455	2.1999	1.0123e-06	0.00015174		R-HSA-141444	Amplification of signal from unattached kinetochores via a MAD2 inhibitory signal	96	7.916	4.6741	2.2204e-16	2.0658e-14									Resolution of Sister Chromatid Cohesion
R-HSA-6791312	TP53 Regulates Transcription of Cell Cycle Genes	49	31.633	1.4858	1.7894e-07	1.6821e-06		hsa00010	Glycolysis / Gluconeogenesis	68	14.596	2.1923	2.3006e-06	0.00023873		R-HSA-201722	Formation of the beta-catenin:TCF transactivating complex	91	7.5037	4.6644	1.3323e-15	9.4591e-14									Reproduction
R-HSA-174417	Telomere C-strand (Lagging Strand) Synthesis	24	15.494	1.4845	0.00038567	0.0014573		hsa04020	Calcium signaling pathway	183	39.281	2.1639	3.3529e-14	3.8341e-11		R-HSA-140342	Apoptosis induced DNA fragmentation	13	1.072	4.6644	0.0027712	0.036295									Interferon alpha/beta signaling
R-HSA-69231	Cyclin D associated events in G1	44	28.405	1.4786	1.3062e-06	9.6022e-06		WP474	Endochondral Ossification	65	13.952	2.1502	7.733e-06	0.00052525		R-HSA-211227	Activation of DNA fragmentation factor	13	1.072	4.6644	0.0027712	0.036295									Systemic lupus erythematosus
R-HSA-6811438	Intra-Golgi traffic	44	28.405	1.4786	1.3062e-06	9.6022e-06		hsa04610	Complement and coagulation cascades	79	16.958	2.1229	1.4338e-06	0.00017483		R-HSA-3214815	HDACs deacetylate histones	94	7.7511	4.6445	6.6613e-16	5.4461e-14									Cell cycle
R-HSA-2173793	Transcriptional activity of SMAD2/SMAD3:SMAD4 heterotrimer	44	28.405	1.4786	1.3062e-06	9.6022e-06		hsa04024	cAMP signaling pathway	199	42.716	2.1069	4.2633e-14	3.8341e-11		R-HSA-5625740	RHO GTPases activate PKNs	95	7.8336	4.5956	8.8818e-16	6.6564e-14									DNA Mismatch Repair
R-HSA-141430	Inactivation of APC/C via direct inhibition of the APC/C complex	20	12.911	1.4716	0.0018824	0.0059401		WP176	Folate Metabolism	73	15.67	2.106	4.834e-06	0.00042071		R-HSA-8936459	RUNX1 regulates genes involved in megakaryocyte differentiation and platelet function	97	7.9985	4.5009	1.9984e-15	1.3479e-13									Homology Directed Repair
R-HSA-110313	Translesion synthesis by Y family DNA polymerases bypasses lesions on DNA template	39	25.177	1.4696	9.2954e-06	5.3588e-05		hsa05204	Chemical carcinogenesis	82	17.602	2.1021	1.3844e-06	0.00017483		R-HSA-5693616	Presynaptic phase of homologous DNA pairing and strand exchange	39	3.2159	4.3534	1.3084e-06	3.2992e-05									G2/M Checkpoints
hsa05213	Endometrial cancer	58	37.443	1.4689	5.0758e-08	5.5668e-07		hsa05410	Hypertrophic cardiomyopathy (HCM)	83	17.816	2.0768	1.9854e-06	0.00021426		R-HSA-68875	Mitotic Prophase	141	11.627	4.2145	<2.2e-16	<2.2e-16									Mitotic Prometaphase
R-HSA-73780	RNA Polymerase III Chain Elongation	18	11.62	1.463	0.0041083	0.011546		hsa05412	Arrhythmogenic right ventricular cardiomyopathy (ARVC)	72	15.455	2.0705	1.0379e-05	0.00062228		R-HSA-2500257	Resolution of Sister Chromatid Cohesion	124	10.225	4.1076	4.4409e-16	3.9938e-14									Termination of translesion DNA synthesis
R-HSA-69242	S Phase	161	103.94	1.4624	<2.2e-16	<2.2e-16		R-HSA-2029480	Fcgamma receptor (FCGR) dependent phagocytosis	86	18.46	2.0585	1.8919e-06	0.00021269		R-HSA-1474165	Reproduction	144	11.874	4.0424	<2.2e-16	<2.2e-16									Nonhomologous End-Joining (NHEJ)
R-HSA-6807070	PTEN Regulation	140	90.379	1.4605	<2.2e-16	<2.2e-16		hsa00640	Propanoate metabolism	32	6.8689	2.0382	0.0038624	0.047802		R-HSA-909733	Interferon alpha/beta signaling	69	5.6896	4.0424	2.8292e-09	8.8758e-08									Histone Modifications
R-HSA-9014325	TICAM1,TRAF6-dependent induction of TAK1 complex	17	10.975	1.4579	0.0060465	0.016057		hsa04080	Neuroactive ligand-receptor interaction	277	59.459	2.035	<2.2e-16	<2.2e-16		hsa05322	Systemic lupus erythematosus	133	10.967	3.9209	1.3323e-15	9.4591e-14									G1 Phase
R-HSA-4655427	SUMOylation of DNA methylation proteins	17	10.975	1.4579	0.0060465	0.016057		R-HSA-8986944	Transcriptional Regulation by MECP2	55	11.806	2.0329	0.00018322	0.0050962		hsa04110	Cell cycle	124	10.225	3.912	1.41e-14	8.6458e-13									Orc1 removal from chromatin
R-HSA-453279	Mitotic G1-G1/S phases	149	96.189	1.4555	<2.2e-16	<2.2e-16		P00026	Heterotrimeric G-protein signaling pathway-Gi alpha and Gs alpha mediated pathway	151	32.413	2.0054	1.8024e-09	8.1046e-07		WP531	DNA Mismatch Repair	22	1.8141	3.8587	0.0014362	0.020833									Regulation of mitotic cell cycle
R-HSA-110312	Translesion synthesis by REV1	16	10.329	1.4522	0.0088735	0.02215		R-HSA-6794361	Neurexins and neuroligins	56	12.021	1.9966	0.000256	0.0063954		R-HSA-1566948	Elastic fibre formation	45	3.7106	3.7729	9.0482e-06	0.0001953									Factors involved in megakaryocyte development and platelet production
R-HSA-1963640	GRB2 events in ERBB2 signaling	16	10.329	1.4522	0.0088735	0.02215		hsa00380	Tryptophan metabolism	40	8.5861	1.9799	0.0022082	0.032378		R-HSA-69620	Cell Cycle Checkpoints	293	24.16	3.7665	<2.2e-16	<2.2e-16									G2/M Transition
WP2037	Prolactin Signaling Pathway	76	49.063	1.4471	3.4849e-09	5.4984e-08		WP4313	Ferroptosis	40	8.5861	1.9799	0.0022082	0.032378		R-HSA-69278	Cell Cycle, Mitotic	536	44.198	3.7559	<2.2e-16	<2.2e-16
R-HSA-1236394	Signaling by ERBB4	45	29.051	1.4458	7.2819e-06	4.2897e-05		hsa05414	Dilated cardiomyopathy (DCM)	90	19.319	1.967	7.1269e-06	0.00051968		R-HSA-5693538	Homology Directed Repair	138	11.379	3.6909	3.0198e-14	1.6627e-12
R-HSA-114452	Activation of BH3-only proteins	30	19.367	1.4458	0.00029171	0.001139		hsa04022	cGMP-PKG signaling pathway	163	34.988	1.9149	1.0037e-08	3.3453e-06		R-HSA-69481	G2/M Checkpoints	168	13.853	3.6093	2.2204e-16	2.0658e-14
R-HSA-4090294	SUMOylation of intracellular receptors	30	19.367	1.4458	0.00029171	0.001139		hsa00980	Metabolism of xenobiotics by cytochrome P450	76	16.314	1.9003	0.00010618	0.0033312		R-HSA-453279	Mitotic G1-G1/S phases	149	12.286	3.5812	2.4647e-14	1.3854e-12
R-HSA-8875360	InlB-mediated entry of Listeria monocytogenes into host cell	15	9.6835	1.4458	0.012981	0.030938		WP706	Sudden Infant Death Syndrome (SIDS) Susceptibility Pathways	163	34.988	1.8863	2.6131e-08	5.8751e-06		R-HSA-1640170	Cell Cycle	641	52.856	3.4812	<2.2e-16	<2.2e-16
R-HSA-2214320	Anchoring fibril formation	15	9.6835	1.4458	0.012981	0.030938		R-HSA-3769402	Deactivation of the beta-catenin transactivating complex	42	9.0154	1.8857	0.0040851	0.048896		R-HSA-6791312	TP53 Regulates Transcription of Cell Cycle Genes	49	4.0405	3.4649	2.6786e-05	0.00051992
WP3	Phytochemical activity on NRF2 transcriptional activation	15	9.6835	1.4458	0.012981	0.030938		hsa04933	AGE-RAGE signaling pathway in diabetic complications	99	21.251	1.8823	1.4799e-05	0.00079853		R-HSA-68877	Mitotic Prometaphase	198	16.327	3.43	<2.2e-16	<2.2e-16
R-HSA-3371556	Cellular response to heat stress	88	56.81	1.4434	2.8837e-10	5.9391e-09		WP2884	NRF2 pathway	146	31.339	1.8507	3.874e-07	6.9681e-05		R-HSA-5656169	Termination of translesion DNA synthesis	32	2.6387	3.4108	0.0008387	0.012641
R-HSA-72649	Translation initiation complex formation	58	37.443	1.4422	4.0006e-07	3.3942e-06		R-HSA-112315	Transmission across Chemical Synapses	227	48.726	1.8265	7.3222e-10	3.9511e-07		R-HSA-2559583	Cellular Senescence	195	16.079	3.3583	6.6613e-16	5.4461e-14
R-HSA-8863795	Downregulation of ERBB2 signaling	29	18.721	1.4422	0.00042403	0.0015867		WP4549	Fragile X Syndrome	123	26.402	1.818	6.7806e-06	0.00050817		R-HSA-68886	M Phase	393	32.406	3.271	<2.2e-16	<2.2e-16
R-HSA-72086	mRNA Capping	29	18.721	1.4422	0.00042403	0.0015867		hsa05031	Amphetamine addiction	68	14.596	1.7813	0.0011883	0.020037		R-HSA-69239	Synthesis of DNA	119	9.8126	3.2611	1.2e-09	3.8089e-08
R-HSA-8941856	RUNX3 regulates NOTCH signaling	14	9.0379	1.4384	0.018921	0.043409		hsa04261	Adrenergic signaling in cardiomyocytes	144	30.91	1.747	7.5044e-06	0.00052525		R-HSA-5693571	Nonhomologous End-Joining (NHEJ)	69	5.6896	3.1636	8.0854e-06	0.00017735
R-HSA-174490	Membrane binding and targetting of GAG proteins	14	9.0379	1.4384	0.018921	0.043409		R-HSA-112314	Neurotransmitter receptors and postsynaptic signal transmission	156	33.486	1.7321	4.7873e-06	0.00042071		WP707	DNA Damage Response	69	5.6896	3.1636	8.0854e-06	0.00017735
R-HSA-418885	DCC mediated attractive signaling	14	9.0379	1.4384	0.018921	0.043409		hsa04066	HIF-1 signaling pathway	100	21.465	1.7237	0.00026595	0.0065828		WP3617	Photodynamic therapy-induced NF-kB survival signaling	35	2.886	3.1185	0.0016866	0.023949
hsa05211	Renal cell carcinoma	69	44.544	1.4368	4.6832e-08	5.2647e-07		R-HSA-381426	Regulation of Insulin-like Growth Factor (IGF) transport and uptake by Insulin-like Growth Factor Binding Proteins (IGFBPs)	125	26.832	1.7144	5.9385e-05	0.0021082		R-HSA-195258	RHO GTPase Effectors	316	26.057	3.0702	<2.2e-16	<2.2e-16
WP2828	Bladder Cancer	41	26.468	1.4357	3.2107e-05	0.00015924		R-HSA-15869	Metabolism of nucleotides	101	21.68	1.7067	0.00033409	0.007704		WP2369	Histone Modifications	70	5.7721	2.9452	3.9356e-05	0.00073737
R-HSA-6802946	Signaling by moderate kinase activity BRAF mutants	40	25.823	1.4328	4.6333e-05	0.00021816		R-HSA-211897	Cytochrome P450 - arranged by substrate type	66	14.167	1.6941	0.0039053	0.047893		R-HSA-69236	G1 Phase	44	3.6282	2.7562	0.0025907	0.034601
R-HSA-165159	mTOR signalling	40	25.823	1.4328	4.6333e-05	0.00021816		hsa04142	Lysosome	123	26.402	1.6665	0.00018051	0.0050731		R-HSA-157118	Signaling by NOTCH	235	19.378	2.5803	3.0632e-10	1.0203e-08
R-HSA-69239	Synthesis of DNA	119	76.822	1.4319	1.0294e-12	3.4288e-11		R-HSA-216083	Integrin cell surface interactions	85	18.245	1.6442	0.0023011	0.033024		R-HSA-68949	Orc1 removal from chromatin	71	5.8545	2.5621	0.00056543	0.0086678
R-HSA-8852135	Protein ubiquitination	79	51	1.4314	7.9262e-09	1.1375e-07		R-HSA-373760	L1CAM interactions	117	25.114	1.6325	0.00048213	0.009938		R-HSA-194315	Signaling by Rho GTPases	444	36.612	2.5402	<2.2e-16	<2.2e-16
R-HSA-176409	APC/C:Cdc20 mediated degradation of mitotic proteins	75	48.418	1.4251	3.3705e-08	4.006e-07		R-HSA-114608	Platelet degranulation	129	27.69	1.6251	0.00029507	0.0071081		R-HSA-913531	Interferon Signaling	197	16.244	2.3393	5.9775e-07	1.5968e-05
R-HSA-211733	Regulation of activated PAK-2p34 by proteasome mediated degradation	50	32.278	1.4251	7.4792e-06	4.3677e-05		hsa04925	Aldosterone synthesis and secretion	96	20.607	1.6014	0.0023525	0.033405		R-HSA-5688426	Deubiquitination	297	24.49	2.2866	3.1542e-09	9.7818e-08
R-HSA-69273	Cyclin A/B1/B2 associated events during G2/M transition	25	16.139	1.4251	0.0018494	0.005898		WP2882	Nuclear Receptors Meta-Pathway	322	69.118	1.5047	3.1989e-06	0.00030824		R-HSA-453276	Regulation of mitotic cell cycle	86	7.0914	2.2562	0.0015996	0.022834
WP4521	Glycosylation and related congenital defects	25	16.139	1.4251	0.0018494	0.005898		R-HSA-112316	Neuronal System	368	78.992	1.4938	1.069e-06	0.0001518		R-HSA-73894	DNA Repair	316	26.057	2.2259	4.6734e-09	1.4328e-07
hsa04668	TNF signaling pathway	110	71.012	1.4223	2.6636e-11	6.7797e-10		R-HSA-5576891	Cardiac conduction	141	30.266	1.4868	0.0024184	0.033983		WP4658	Small cell lung cancer	98	8.0809	2.1037	0.0025477	0.034541
R-HSA-8939211	ESR-mediated signaling	156	100.71	1.4199	2.5535e-15	1.3779e-13		R-HSA-5619115	Disorders of transmembrane transporters	144	30.91	1.4558	0.0037914	0.047357		R-HSA-983231	Factors involved in megakaryocyte development and platelet production	166	13.688	2.0456	0.00020709	0.0034489
R-HSA-199992	trans-Golgi Network Vesicle Budding	72	46.481	1.4199	9.8659e-08	9.9321e-07		hsa04510	Focal adhesion	199	42.716	1.4046	0.0024035	0.033951		R-HSA-69275	G2/M Transition	194	15.997	2.0004	0.00011648	0.0020145
R-HSA-168255	Influenza Life Cycle	143	92.316	1.419	4.3854e-14	1.8203e-12		R-HSA-109582	Hemostasis	620	133.08	1.3676	1.3806e-06	0.00017483		R-HSA-2262752	Cellular responses to stress	426	35.127	1.9073	1.7333e-07	4.8713e-06
hsa05214	Glioma	71	45.835	1.4181	1.408e-07	1.3763e-06		hsa05200	Pathways in cancer	526	112.91	1.3462	2.5604e-05	0.0010965		R-HSA-5633007	Regulation of TP53 Activity	160	13.193	1.8191	0.0029862	0.038734
R-HSA-3214841	PKMTs methylate histone lysines	71	45.835	1.4181	1.408e-07	1.3763e-06		R-HSA-422475	Axon guidance	551	118.27	1.3443	1.8195e-05	0.00092622		R-HSA-8953897	Cellular responses to external stimuli	503	41.477	1.7841	5.9109e-07	1.5948e-05
R-HSA-73776	RNA Polymerase II Promoter Escape	47	30.342	1.4172	2.1876e-05	0.000112		WP455	GPCRs, Class A Rhodopsin-like	258	55.38	1.3362	0.0035205	0.044778		R-HSA-212436	Generic Transcription Pathway	1169	96.394	1.3901	3.7507e-05	0.00070766
WP707	DNA Damage Response	69	44.544	1.4143	2.8567e-07	2.5024e-06		R-HSA-449147	Signaling by Interleukins	462	99.169	1.2806	0.0010585	0.018789
WP4537	Hippo-Yap signaling pathway	23	14.848	1.4143	0.0037992	0.010824		R-HSA-556833	Metabolism of lipids	737	158.2	1.2769	4.8755e-05	0.0018019
WP195	IL-1 signaling pathway	57	36.797	1.4131	3.5327e-06	2.3418e-05		R-HSA-1643685	Disease	1054	226.24	1.2509	8.5371e-06	0.00053857
R-HSA-1632852	Macroautophagy	68	43.899	1.4123	4.0613e-07	3.4242e-06		hsa01100	Metabolic pathways	1305	280.12	1.1923	9.6659e-05	0.0030681
R-HSA-5693537	Resolution of D-Loop Structures	34	21.949	1.4123	0.00040151	0.0015129
R-HSA-72706	GTP hydrolysis and joining of the 60S ribosomal subunit	112	72.303	1.4107	7.5906e-11	1.7655e-09
R-HSA-187037	Signaling by NTRK1 (TRKA)	78	50.354	1.41	6.6885e-08	7.0968e-07
WP179	Cell Cycle	122	78.759	1.4094	1.2685e-11	3.3885e-10
R-HSA-2990846	SUMOylation	187	120.72	1.4082	<2.2e-16	<2.2e-16
R-HSA-4420097	VEGFA-VEGFR2 Pathway	99	63.911	1.4082	1.2977e-09	2.2588e-08
R-HSA-2979096	NOTCH2 Activation and Transmission of Signal to the Nucleus	22	14.202	1.4082	0.0054187	0.01459
R-HSA-5693565	Recruitment and ATM-mediated phosphorylation of repair and signaling proteins at DNA double strand breaks	76	49.063	1.4064	1.3421e-07	1.3264e-06
R-HSA-2559583	Cellular Senescence	195	125.89	1.406	<2.2e-16	<2.2e-16
R-HSA-8848021	Signaling by PTK6	54	34.861	1.4056	1.0082e-05	5.6623e-05
R-HSA-69278	Cell Cycle, Mitotic	536	346.02	1.4016	<2.2e-16	<2.2e-16
WP4659	Gastrin Signaling Pathway	114	73.595	1.3996	2.0178e-10	4.3206e-09
hsa05222	Small cell lung cancer	93	60.038	1.3991	1.029e-08	1.4385e-07
WP673	ErbB Signaling Pathway	91	58.747	1.3958	2.0343e-08	2.6261e-07
R-HSA-162906	HIV Infection	232	149.77	1.3955	<2.2e-16	<2.2e-16
WP127	IL-5 Signaling Pathway	40	25.823	1.3941	0.00025042	0.00099798
R-HSA-73772	RNA Polymerase I Promoter Escape	30	19.367	1.3941	0.0016149	0.0052306
R-HSA-170822	Regulation of Glucokinase by Glucokinase Regulatory Protein	30	19.367	1.3941	0.0016149	0.0052306
R-HSA-73854	RNA Polymerase I Promoter Clearance	109	70.367	1.3927	1.1041e-09	1.9858e-08
R-HSA-6781827	Transcription-Coupled Nucleotide Excision Repair (TC-NER)	79	51	1.3922	2.422e-07	2.1566e-06
R-HSA-3000171	Non-integrin membrane-ECM interactions	59	38.088	1.3915	9.0245e-06	5.2249e-05
R-HSA-5663205	Infectious disease	382	246.61	1.3909	<2.2e-16	<2.2e-16
R-HSA-1989781	PPARA activates gene expression	117	75.531	1.3902	3.6061e-10	7.2487e-09
R-HSA-5693616	Presynaptic phase of homologous DNA pairing and strand exchange	39	25.177	1.3902	0.0003516	0.0013494
WP3888	VEGFA-VEGFR2 Signaling Pathway	438	282.76	1.3899	<2.2e-16	<2.2e-16
R-HSA-5693567	HDR through Homologous Recombination (HRR) or Single Strand Annealing (SSA)	132	85.215	1.3847	5.3417e-11	1.2532e-09
R-HSA-5633007	Regulation of TP53 Activity	160	103.29	1.3844	4.8705e-13	1.7758e-11
R-HSA-68886	M Phase	393	253.71	1.3835	<2.2e-16	<2.2e-16
hsa04350	TGF-beta signaling pathway	84	54.228	1.3831	2.1273e-07	1.9131e-06
R-HSA-2151201	Transcriptional activation of mitochondrial biogenesis	56	36.152	1.3831	2.4624e-05	0.00012511
R-HSA-381042	PERK regulates gene expression	28	18.076	1.3831	0.0031813	0.0093194
R-HSA-975138	TRAF6 mediated induction of NFkB and MAP kinases upon TLR7/8 or 9 activation	93	60.038	1.3825	4.9223e-08	5.4589e-07
R-HSA-1257604	PIP3 activates AKT signaling	260	167.85	1.3822	<2.2e-16	<2.2e-16
R-HSA-69620	Cell Cycle Checkpoints	293	189.15	1.3798	<2.2e-16	<2.2e-16
R-HSA-72172	mRNA Splicing	191	123.3	1.3787	7.5495e-15	3.8431e-13
R-HSA-73728	RNA Polymerase I Promoter Opening	63	40.671	1.3769	1.082e-05	5.9698e-05
R-HSA-76046	RNA Polymerase III Transcription Initiation	36	23.24	1.3769	0.00095788	0.003288
R-HSA-354192	Integrin alphaIIb beta3 signaling	27	17.43	1.3769	0.0044421	0.012445
hsa04211	Longevity regulating pathway	89	57.455	1.375	1.8261e-07	1.6989e-06
R-HSA-156902	Peptide chain elongation	89	57.455	1.375	1.8261e-07	1.6989e-06
R-HSA-109581	Apoptosis	169	109.1	1.3749	5.1137e-13	1.8396e-11
R-HSA-9006925	Intracellular signaling by second messengers	293	189.15	1.3746	<2.2e-16	<2.2e-16
R-HSA-2262752	Cellular responses to stress	426	275.01	1.3745	<2.2e-16	<2.2e-16
WP4753	Nucleotide Excision Repair	44	28.405	1.373	0.00029392	0.0011394
R-HSA-380284	Loss of proteins required for interphase microtubule organization from the centrosome	70	45.19	1.372	4.747e-06	2.9784e-05
P00033	Insulin/IGF pathway-protein kinase B signaling cascade	35	22.595	1.372	0.0013302	0.0044582
R-HSA-8953897	Cellular responses to external stimuli	503	324.72	1.3704	<2.2e-16	<2.2e-16
R-HSA-75153	Apoptotic execution phase	52	33.569	1.3703	9.1329e-05	0.00040262
R-HSA-1640170	Cell Cycle	641	413.81	1.3678	<2.2e-16	<2.2e-16
R-HSA-8878171	Transcriptional regulation by RUNX1	239	154.29	1.3676	<2.2e-16	<2.2e-16
R-HSA-453274	Mitotic G2-G2/M phases	196	126.53	1.3673	2.7756e-14	1.2276e-12
P05918	p38 MAPK pathway	34	21.949	1.3668	0.0018414	0.005898
R-HSA-157118	Signaling by NOTCH	235	151.71	1.3645	1.1102e-16	7.6805e-15
R-HSA-191273	Cholesterol biosynthesis	25	16.139	1.3631	0.008561	0.021729
R-HSA-201681	TCF dependent signaling in response to WNT	233	150.42	1.3629	2.2204e-16	1.4264e-14
R-HSA-68962	Activation of the pre-replicative complex	33	21.304	1.3613	0.0025408	0.0076427
WP4149	White fat cell differentiation	33	21.304	1.3613	0.0025408	0.0076427
R-HSA-2871837	FCERI mediated NF-kB activation	82	52.936	1.3601	1.7166e-06	1.2416e-05
R-HSA-3700989	Transcriptional Regulation by TP53	365	235.63	1.3581	<2.2e-16	<2.2e-16
R-HSA-72203	Processing of Capped Intron-Containing Pre-mRNA	243	156.87	1.3578	2.2204e-16	1.4264e-14
R-HSA-3247509	Chromatin modifying enzymes	275	177.53	1.3575	<2.2e-16	<2.2e-16
R-HSA-4839726	Chromatin organization	275	177.53	1.3575	<2.2e-16	<2.2e-16
R-HSA-167152	Formation of HIV elongation complex in the absence of HIV Tat	48	30.987	1.3554	0.00032675	0.0012612
R-HSA-68882	Mitotic Anaphase	199	128.47	1.3544	1.7431e-13	6.6236e-12
R-HSA-8856828	Clathrin-mediated endocytosis	140	90.379	1.3499	1.2317e-09	2.1721e-08
P00020	FAS signaling pathway	31	20.013	1.3492	0.0047859	0.013149
WP4298	Viral Acute Myocarditis	85	54.873	1.3486	2.5854e-06	1.7886e-05
R-HSA-1483255	PI Metabolism	84	54.228	1.3462	3.5101e-06	2.3418e-05
hsa05120	Epithelial cell signaling in Helicobacter pylori infection	68	43.899	1.344	3.4688e-05	0.00016772
R-HSA-195258	RHO GTPase Effectors	316	204	1.3431	<2.2e-16	<2.2e-16
R-HSA-73856	RNA Polymerase II Transcription Termination	67	43.253	1.3409	4.697e-05	0.00022001
R-HSA-606279	Deposition of new CENPA-containing nucleosomes at the centromere	74	47.772	1.3397	2.0179e-05	0.00010484
R-HSA-141424	Amplification of signal from the kinetochores	96	61.974	1.3393	1.2055e-06	9.1078e-06
R-HSA-2644603	Signaling by NOTCH1 in Cancer	58	37.443	1.3354	0.00020048	0.00081831
R-HSA-168638	NOD1/2 Signaling Pathway	36	23.24	1.3339	0.0036384	0.010432
R-HSA-983168	Antigen processing: Ubiquitination & Proteasome degradation	309	199.48	1.3285	<2.2e-16	<2.2e-16
R-HSA-195721	Signaling by WNT	330	213.04	1.3284	<2.2e-16	<2.2e-16
R-HSA-73894	DNA Repair	316	204	1.3284	<2.2e-16	<2.2e-16
R-HSA-3928662	EPHB-mediated forward signaling	42	27.114	1.3277	0.0020392	0.0063899
R-HSA-8986944	Transcriptional Regulation by MECP2	55	35.506	1.3237	0.00048588	0.0017982
R-HSA-5663202	Diseases of signal transduction	378	244.02	1.3236	<2.2e-16	<2.2e-16
R-HSA-983169	Class I MHC mediated antigen processing & presentation	371	239.51	1.3236	<2.2e-16	<2.2e-16
hsa04330	Notch signaling pathway	48	30.987	1.3231	0.0011483	0.0039043
R-HSA-9020591	Interleukin-12 signaling	48	30.987	1.3231	0.0011483	0.0039043
R-HSA-167243	Tat-mediated HIV elongation arrest and recovery	34	21.949	1.3212	0.006597	0.017247
R-HSA-8953854	Metabolism of RNA	674	435.11	1.3192	<2.2e-16	<2.2e-16
WP2572	Primary Focal Segmental Glomerulosclerosis FSGS	74	47.772	1.3188	6.7634e-05	0.00030824
R-HSA-199991	Membrane Trafficking	628	405.42	1.3147	<2.2e-16	<2.2e-16
R-HSA-199977	ER to Golgi Anterograde Transport	152	98.126	1.3146	1.6758e-08	2.1948e-07
WP3915	Angiopoietin Like Protein 8 Regulatory Pathway	132	85.215	1.3143	1.5205e-07	1.481e-06
R-HSA-74160	Gene expression (Transcription)	1430	923.16	1.3085	<2.2e-16	<2.2e-16
R-HSA-8941326	RUNX2 regulates bone development	32	20.658	1.307	0.011765	0.028829
hsa05224	Breast cancer	147	94.898	1.3067	6.7392e-08	7.0968e-07
WP2795	Cardiac Hypertrophic Response	57	36.797	1.3044	0.00085694	0.0030065
R-HSA-9006934	Signaling by Receptor Tyrosine Kinases	455	293.73	1.3039	<2.2e-16	<2.2e-16
R-HSA-73857	RNA Polymerase II Transcription	1292	834.07	1.3032	<2.2e-16	<2.2e-16
R-HSA-8868773	rRNA processing in the nucleus and cytosol	195	125.89	1.3028	8.2779e-10	1.5193e-08
R-HSA-8856688	Golgi-to-ER retrograde transport	131	84.569	1.3007	6.055e-07	4.9646e-06
R-HSA-212436	Generic Transcription Pathway	1169	754.67	1.2999	<2.2e-16	<2.2e-16
R-HSA-194315	Signaling by Rho GTPases	444	286.63	1.2978	<2.2e-16	<2.2e-16
R-HSA-159236	Transport of Mature mRNA derived from an Intron-Containing Transcript	74	47.772	1.2978	0.00020511	0.00083592
R-HSA-75893	TNF signaling	43	27.759	1.2969	0.0047383	0.013072
R-HSA-5653656	Vesicle-mediated transport	667	430.59	1.2912	<2.2e-16	<2.2e-16
hsa01212	Fatty acid metabolism	48	30.987	1.2909	0.0034676	0.010038
R-HSA-512988	Interleukin-3, Interleukin-5 and GM-CSF signaling	48	30.987	1.2909	0.0034676	0.010038
hsa00240	Pyrimidine metabolism	101	65.202	1.2883	2.7664e-05	0.00013873
R-HSA-381070	IRE1alpha activates chaperones	59	38.088	1.2865	0.0014283	0.0047166
hsa00270	Cysteine and methionine metabolism	47	30.342	1.2854	0.0045318	0.012618
hsa04340	Hedgehog signaling pathway	47	30.342	1.2854	0.0045318	0.012618
R-HSA-8875878	MET promotes cell motility	41	26.468	1.2846	0.0081437	0.020846
R-HSA-6811558	PI5P, PP2A and IER3 Regulate PI3K/AKT Signaling	99	63.911	1.283	4.6596e-05	0.00021902
R-HSA-112043	PLC beta mediated events	46	29.696	1.2796	0.0059009	0.015841
hsa04926	Relaxin signaling pathway	130	83.924	1.275	5.9994e-06	3.6621e-05
R-HSA-1566948	Elastic fibre formation	45	29.051	1.2736	0.0076544	0.019959
WP2857	Mesodermal Commitment Pathway	157	101.35	1.2728	8.1344e-07	6.3799e-06
R-HSA-73884	Base Excision Repair	39	25.177	1.271	0.013767	0.032669
R-HSA-2029482	Regulation of actin dynamics for phagocytic cup formation	61	39.38	1.2697	0.0022679	0.0069292
hsa04510	Focal adhesion	199	128.47	1.2688	4.5092e-08	5.1333e-07
R-HSA-5617833	Cilium Assembly	199	128.47	1.2688	4.5092e-08	5.1333e-07
R-HSA-5688426	Deubiquitination	297	191.73	1.2674	2.8106e-11	6.9568e-10
R-HSA-913531	Interferon Signaling	197	127.18	1.266	7.3674e-08	7.6451e-07
hsa04010	MAPK signaling pathway	295	190.44	1.2655	4.5917e-11	1.0867e-09
R-HSA-5655302	Signaling by FGFR1 in disease	38	24.532	1.2637	0.017781	0.041283
hsa05131	Shigellosis	65	41.962	1.2631	0.0021202	0.006636
R-HSA-422475	Axon guidance	551	355.71	1.2623	<2.2e-16	<2.2e-16
WP51	Regulation of Actin Cytoskeleton	151	97.481	1.2618	3.5519e-06	2.3488e-05
hsa00280	Valine, leucine and isoleucine degradation	48	30.987	1.2586	0.0091433	0.022757
hsa03018	RNA degradation	79	51	1.2549	0.0010471	0.0035896
R-HSA-6783783	Interleukin-10 signaling	47	30.342	1.2524	0.011682	0.02873
R-HSA-5654738	Signaling by FGFR2	73	47.126	1.252	0.001824	0.0058794
hsa05200	Pathways in cancer	526	339.57	1.2516	<2.2e-16	<2.2e-16
hsa05164	Influenza A	171	110.39	1.2501	2.5257e-06	1.7518e-05
R-HSA-9007101	Rab regulation of trafficking	124	80.05	1.2492	6.3604e-05	0.00029384
WP1772	Apoptosis Modulation and Signaling	93	60.038	1.2492	0.00051734	0.0019042
WP4666	Hepatitis B infection	154	99.417	1.2473	1.005e-05	5.6623e-05
R-HSA-9609507	Protein localization	127	81.987	1.2441	7.407e-05	0.000337
R-HSA-1643685	Disease	1054	680.43	1.2433	<2.2e-16	<2.2e-16
hsa04660	T cell receptor signaling pathway	101	65.202	1.2423	0.00043958	0.0016404
R-HSA-5684996	MAPK1/MAPK3 signaling	254	163.97	1.238	5.0397e-08	5.5499e-07
hsa04932	Non-alcoholic fatty liver disease (NAFLD)	149	96.189	1.2371	3.1186e-05	0.00015495
hsa04664	Fc epsilon RI signaling pathway	68	43.899	1.2301	0.0057773	0.015525
R-HSA-449147	Signaling by Interleukins	462	298.25	1.2272	2.0652e-12	6.3318e-11
R-HSA-597592	Post-translational protein modification	1425	919.93	1.2229	<2.2e-16	<2.2e-16
WP4540	Pathways Regulating Hippo Signaling	99	63.911	1.2204	0.0015041	0.0049247
hsa01200	Carbon metabolism	116	74.886	1.2152	0.00081599	0.0028892
R-HSA-193704	p75 NTR receptor-mediated signalling	97	62.62	1.2137	0.0022881	0.0069675
WP2272	Pathogenic Escherichia coli infection	55	35.506	1.2111	0.021211	0.04777
R-HSA-196849	Metabolism of water-soluble vitamins and cofactors	123	79.405	1.209	0.00081544	0.0028892
WP428	Wnt Signaling	118	76.177	1.2077	0.0011072	0.0037862
R-HSA-373760	L1CAM interactions	117	75.531	1.2048	0.0013526	0.0045277
R-HSA-418346	Platelet homeostasis	90	58.101	1.2048	0.0046985	0.013015
R-HSA-422356	Regulation of insulin secretion	80	51.645	1.2005	0.0087533	0.02215
hsa04014	Ras signaling pathway	232	149.77	1.1885	3.7794e-05	0.00018209
R-HSA-76005	Response to elevated platelet cytosolic Ca2+	134	86.506	1.1675	0.0046535	0.012917
R-HSA-390466	Chaperonin-mediated protein folding	93	60.038	1.1659	0.017796	0.041283
R-HSA-1630316	Glycosaminoglycan metabolism	124	80.05	1.1493	0.013875	0.032895
WP4172	PI3K-Akt Signaling Pathway	345	222.72	1.1404	0.00016915	0.00071195
R-HSA-168256	Immune System	1997	1289.2	1.1131	3.3085e-14	1.4397e-12
R-HSA-168249	Innate Immune System	1053	679.78	1.0665	0.0012271	0.0041643

## Sheet: ALL 40S
Validated								Predicted								A431E (PSEN1) altered											P+V+A	P+V	P+A	A+V	A
Gene Set	Description	Size	Expect	Ratio	P Value	FDR		Gene Set	Description	Size	Expect	Ratio	P Value	FDR		Gene Set	Description	Size	Expect	Ratio	P Value	FDR					Hemostasis	Regulation of actin dynamics for phagocytic cup formation		Oxidative Stress Induced Senescence	Activation of NIMA Kinases NEK9, NEK6, NEK7
R-HSA-6791312	TP53 Regulates Transcription of Cell Cycle Genes	49	35.29	1.3885	1.0005e-07	1.5693e-06		R-HSA-390666	Serotonin receptors	12	2.0452	5.3784	3.499e-08	4.9686e-06		R-HSA-2980767	Activation of NIMA Kinases NEK9, NEK6, NEK7	7	0.47207	8.4734	0.00060975	0.018078						Fatty acid metabolism		Cellular Senescence	Platelet-mediated interactions with vascular and circulating cells
R-HSA-5675221	Negative regulation of MAPK pathway	40	28.808	1.3885	1.9419e-06	1.977e-05		R-HSA-2142670	Synthesis of epoxy (EET) and dihydroxyeicosatrienoic acids (DHET)	8	1.3635	5.1339	2.8226e-05	0.00087533		WP4462	Platelet-mediated interactions with vascular and circulating cells	17	1.1464	5.2336	0.00060024	0.017994						Non-integrin membrane-ECM interactions		RNA Polymerase I Promoter Opening	Condensation of Prophase Chromosomes
R-HSA-6804757	Regulation of TP53 Degradation	36	25.928	1.3885	7.2499e-06	6.1317e-05		R-HSA-622323	Presynaptic nicotinic acetylcholine receptors	12	2.0452	4.8895	9.6007e-07	6.6417e-05		R-HSA-2299718	Condensation of Prophase Chromosomes	74	4.9904	4.4084	1.6744e-09	9.035e-07						Neuronal System		Cell Cycle, Mitotic	Retinoblastoma Gene in Cancer
R-HSA-389356	CD28 co-stimulation	33	23.767	1.3885	1.9466e-05	0.00014272		R-HSA-71384	Ethanol oxidation	12	2.0452	4.8895	9.6007e-07	6.6417e-05		WP2446	Retinoblastoma Gene in Cancer	88	5.9346	4.2126	3.817e-10	3.4328e-07						Axon guidance		RHO GTPase Effectors	Trans-sulfuration and one carbon metabolism
R-HSA-2173789	TGF-beta receptor signaling activates SMADs	32	23.047	1.3885	2.7054e-05	0.00018861		R-HSA-5662702	Melanin biosynthesis	5	0.85217	4.6939	0.0036364	0.040374		WP2525	Trans-sulfuration and one carbon metabolism	32	2.158	4.1705	0.00018903	0.0068001						Disease		M Phase	DNA methylation
P00020	FAS signaling pathway	31	22.326	1.3885	3.7599e-05	0.00024925		WP58	Monoamine GPCRs	33	5.6243	4.445	1.8519e-13	1.2491e-10		R-HSA-5334118	DNA methylation	65	4.3835	4.1063	1.6976e-07	3.5233e-05						Innate Immune System		Cell Cycle Checkpoints	PRC2 methylates histones and DNA
R-HSA-198725	Nuclear Events (kinase and transcription factor activation)	25	18.005	1.3885	0.00027075	0.0013282		WP237	Glucocorticoid and Mineralcorticoid Metabolism	8	1.3635	4.4005	0.0004983	0.0086736		R-HSA-212300	PRC2 methylates histones and DNA	73	4.923	4.0626	4.292e-08	1.4475e-05								Deposition of new CENPA-containing nucleosomes at the centromere	SIRT1 negatively regulates rRNA expression
R-HSA-5602358	Diseases associated with the TLR signaling cascade	24	17.285	1.3885	0.0003762	0.001735		R-HSA-629602	Activation of Nicotinic Acetylcholine Receptors	15	2.5565	4.3027	2.3996e-06	0.00011771		R-HSA-73728	RNA Polymerase I Promoter Opening	63	4.2486	4.0013	5.6032e-07	7.5587e-05								Cell Cycle	Nucleosome assembly
R-HSA-174417	Telomere C-strand (Lagging Strand) Synthesis	24	17.285	1.3885	0.0003762	0.001735		WP1455	Serotonin Transporter Activity	11	1.8748	4.2672	7.1213e-05	0.0018016		R-HSA-427359	SIRT1 negatively regulates rRNA expression	68	4.5858	3.9252	3.5797e-07	6.0363e-05								HDR through Homologous Recombination (HRR) or Single Strand Annealing (SSA)	Activated PKN1 stimulates transcription of AR (androgen receptor) regulated genes KLK2 and KLK3
R-HSA-9013695	NOTCH4 Intracellular Domain Regulates Transcription	20	14.404	1.3885	0.0014019	0.0054894		P04392	P53 pathway feedback loops 1	7	1.193	4.191	0.0022179	0.028631		R-HSA-606279	Deposition of new CENPA-containing nucleosomes at the centromere	74	4.9904	3.8073	2.8648e-07	5.1528e-05								Amplification of signal from the kinetochores	ERCC6 (CSB) and EHMT2 (G9a) positively regulate rRNA expression
P00008	Axon guidance mediated by Slit/Robo	18	12.964	1.3885	0.0027056	0.0098512		R-HSA-392154	Nitric oxide stimulates guanylate cyclase	24	4.0904	3.6671	7.9163e-07	5.9328e-05		R-HSA-774815	Nucleosome assembly	74	4.9904	3.8073	2.8648e-07	5.1528e-05								Gene expression (Transcription)	RNA Polymerase I Chain Elongation
R-HSA-193639	p75NTR signals via NF-kB	16	11.523	1.3885	0.0052213	0.017221		hsa05033	Nicotine addiction	40	6.8174	3.5204	1.2136e-09	2.9766e-07		R-HSA-5625886	Activated PKN1 stimulates transcription of AR (androgen receptor) regulated genes KLK2 and KLK3	67	4.5184	3.7624	1.4434e-06	0.00015577								RNA Polymerase I Promoter Clearance	Meiotic recombination
R-HSA-8875360	InlB-mediated entry of Listeria monocytogenes into host cell	15	10.803	1.3885	0.0072529	0.022012		R-HSA-438066	Unblocking of NMDA receptors, glutamate binding and activation	20	3.4087	3.5204	1.9006e-05	0.00063634		R-HSA-427389	ERCC6 (CSB) and EHMT2 (G9a) positively regulate rRNA expression	76	5.1253	3.512	2.1073e-06	0.00021057								Signaling by Rho GTPases	Interferon alpha/beta signaling
R-HSA-4839743	phosphorylation site mutants of CTNNB1 are not targeted to the proteasome by the destruction complex	15	10.803	1.3885	0.0072529	0.022012		R-HSA-375280	Amine ligand-binding receptors	42	7.1582	3.4925	6.932e-10	2.0781e-07		R-HSA-73777	RNA Polymerase I Chain Elongation	90	6.0694	3.46	3.9604e-07	6.2854e-05									B-WICH complex positively regulates rRNA expression
R-HSA-3656237	Defective EXT2 causes exostoses 2	14	10.083	1.3885	0.010075	0.028794		R-HSA-9018677	Biosynthesis of DHA-derived SPMs	17	2.8974	3.4514	0.00012302	0.0027672		R-HSA-912446	Meiotic recombination	86	5.7997	3.4485	7.8992e-07	9.6873e-05									Pre-NOTCH Transcription and Translation
R-HSA-170670	Adenylate cyclase inhibitory pathway	14	10.083	1.3885	0.010075	0.028794		hsa00350	Tyrosine metabolism	36	6.1356	3.4226	2.6953e-08	4.0399e-06		R-HSA-909733	Interferon alpha/beta signaling	69	4.6532	3.4385	1.0311e-05	0.00069548									Cell cycle
R-HSA-69109	Leading Strand Synthesis	14	10.083	1.3885	0.010075	0.028794		R-HSA-264870	Caspase-mediated cleavage of cytoskeletal proteins	12	2.0452	3.4226	0.0014745	0.020604		R-HSA-5250924	B-WICH complex positively regulates rRNA expression	91	6.1369	3.4219	4.8267e-07	6.8539e-05									Senescence-Associated Secretory Phenotype (SASP)
P02739	De novo pyrimidine deoxyribonucleotide biosynthesis	13	9.3627	1.3885	0.013994	0.03742		R-HSA-9020558	Interleukin-2 signaling	12	2.0452	3.4226	0.0014745	0.020604		R-HSA-1912408	Pre-NOTCH Transcription and Translation	93	6.2717	3.1889	2.9265e-06	0.00026319									Formation of the beta-catenin:TCF transactivating complex
R-HSA-5210891	Uptake and function of anthrax toxins	13	9.3627	1.3885	0.013994	0.03742		R-HSA-189445	Metabolism of porphyrins	17	2.8974	3.1062	0.00077912	0.012438		hsa04110	Cell cycle	124	8.3623	3.1092	1.6865e-07	3.5233e-05									NoRC negatively regulates rRNA expression
R-HSA-9027284	Erythropoietin activates RAS	13	9.3627	1.3885	0.013994	0.03742		WP4222	Phosphodiesterases in neuronal function	55	9.3739	3.0937	1.572e-09	3.5344e-07		R-HSA-2559582	Senescence-Associated Secretory Phenotype (SASP)	110	7.4182	3.1005	9.0833e-07	0.00010655									Mitotic Prophase
R-HSA-140342	Apoptosis induced DNA fragmentation	13	9.3627	1.3885	0.013994	0.03742		WP4698	Vitamin D-sensitive calcium signaling in depression	41	6.9878	3.0052	5.4366e-07	4.4448e-05		R-HSA-201722	Formation of the beta-catenin:TCF transactivating complex	91	6.1369	3.096	8.1415e-06	0.00056322									Processing of DNA double-strand break ends
R-HSA-73817	Purine ribonucleoside monophosphate biosynthesis	12	8.6425	1.3885	0.019438	0.049242		hsa00071	Fatty acid degradation	44	7.4991	2.9337	5.0254e-07	4.2371e-05		R-HSA-427413	NoRC negatively regulates rRNA expression	106	7.1484	3.0776	1.7812e-06	0.00018484									Negative epigenetic regulation of rRNA expression
WP3849	MAPK and NFkB Signalling Pathways Inhibited by Yersinia YopJ	12	8.6425	1.3885	0.019438	0.049242		hsa00860	Porphyrin and chlorophyll metabolism	42	7.1582	2.9337	9.1319e-07	6.6417e-05		R-HSA-68875	Mitotic Prophase	141	9.5088	3.0498	5.1724e-08	1.5506e-05									Positive epigenetic regulation of rRNA expression
hsa05210	Colorectal cancer	86	61.938	1.3723	1.7156e-11	8.7333e-10		WP550	Biogenic Amine Synthesis	16	2.727	2.9337	0.0024746	0.031346		WP179	Cell Cycle	122	8.2275	3.0386	4.6048e-07	6.8539e-05									RNA Polymerase I Transcription
R-HSA-1655829	Regulation of cholesterol biosynthesis by SREBP (SREBF)	55	39.611	1.3632	3.1112e-07	4.0356e-06		R-HSA-5579029	Metabolic disorders of biological oxidation enzymes	35	5.9652	2.8499	1.6447e-05	0.00058387		R-HSA-5693607	Processing of DNA double-strand break ends	98	6.6089	3.0262	6.8249e-06	0.0005261									Epigenetic regulation of gene expression
R-HSA-2173793	Transcriptional activity of SMAD2/SMAD3:SMAD4 heterotrimer	44	31.689	1.3569	9.4471e-06	7.7946e-05		WP4159	GABA receptor Signaling	33	5.6243	2.8448	3.0015e-05	0.00089978		R-HSA-5250941	Negative epigenetic regulation of rRNA expression	109	7.3508	2.9929	2.9068e-06	0.00026319									Histone Modifications
R-HSA-8852135	Protein ubiquitination	79	56.896	1.3533	2.524e-09	6.8786e-08		hsa00340	Histidine metabolism	23	3.92	2.8061	0.00062353	0.010449		R-HSA-73854	RNA Polymerase I Promoter Clearance	109	7.3508	2.9929	2.9068e-06	0.00026319									Resolution of Sister Chromatid Cohesion
R-HSA-8939243	RUNX1 interacts with co-factors whose precise effect on RUNX1 targets is not known	38	27.368	1.3519	5.9365e-05	0.0003682		P00024	Glycolysis	17	2.8974	2.7611	0.0039818	0.04263		R-HSA-2559580	Oxidative Stress Induced Senescence	125	8.4298	2.9657	7.4494e-07	9.5707e-05									Gene Silencing by RNA
hsa05212	Pancreatic cancer	75	54.016	1.3515	8.5505e-09	1.9717e-07		hsa04924	Renin secretion	65	11.078	2.708	4.5306e-08	6.1118e-06		R-HSA-5250913	Positive epigenetic regulation of rRNA expression	106	7.1484	2.9377	6.6153e-06	0.00052495									Systemic lupus erythematosus
R-HSA-68962	Activation of the pre-replicative complex	33	23.767	1.3464	0.00026988	0.0013282		WP43	Oxidation by Cytochrome P450	63	10.737	2.7008	8.1495e-08	9.5597e-06		R-HSA-73864	RNA Polymerase I Transcription	112	7.5531	2.9127	4.6468e-06	0.00039179									NF-kappa B signaling pathway
R-HSA-2559580	Oxidative Stress Induced Senescence	125	90.026	1.3441	3.0487e-13	2.2848e-11		R-HSA-211897	Cytochrome P450 - arranged by substrate type	66	11.249	2.667	6.96e-08	8.5355e-06		R-HSA-212165	Epigenetic regulation of gene expression	148	9.9808	2.9056	1.5646e-07	3.5233e-05									Interferon Signaling
R-HSA-114452	Activation of BH3-only proteins	30	21.606	1.3422	0.00066313	0.0028626		R-HSA-419037	NCAM1 interactions	42	7.1582	2.6543	1.9104e-05	0.00063634		R-HSA-141424	Amplification of signal from the kinetochores	96	6.4741	2.7803	6.3975e-05	0.0030822									Pyrimidine metabolism
R-HSA-168333	NEP/NS2 Interacts with the Cellular Export Machinery	30	21.606	1.3422	0.00066313	0.0028626		hsa00140	Steroid hormone biosynthesis	60	10.226	2.6403	4.0193e-07	3.4981e-05		WP2369	Histone Modifications	70	4.7207	2.7538	0.00071244	0.020233									Mitotic Prometaphase
hsa05213	Endometrial cancer	58	41.772	1.3406	1.4197e-06	1.4848e-05		R-HSA-354192	Integrin alphaIIb beta3 signaling	27	4.6017	2.6077	0.00080954	0.012698		R-HSA-2500257	Resolution of Sister Chromatid Cohesion	124	8.3623	2.7504	7.7942e-06	0.00056322									Measles
hsa04068	FoxO signaling pathway	132	95.068	1.3359	3.8214e-13	2.7132e-11		hsa04610	Complement and coagulation cascades	79	13.464	2.5995	1.3072e-08	2.0746e-06		R-HSA-211000	Gene Silencing by RNA	135	9.1041	2.746	3.2726e-06	0.00028482									Extracellular matrix organization
R-HSA-901042	Calnexin/calreticulin cycle	26	18.725	1.3351	0.0021682	0.0081475		hsa00010	Glycolysis / Gluconeogenesis	68	11.59	2.5885	1.5837e-07	1.59e-05		hsa05322	Systemic lupus erythematosus	133	8.9693	2.6758	8.1414e-06	0.00056322									Cytokine Signaling in Immune system
WP2037	Prolactin Signaling Pathway	76	54.736	1.3337	6.3169e-08	1.0652e-06		R-HSA-196071	Metabolism of steroid hormones	34	5.7948	2.5885	0.00020313	0.0041207		hsa04064	NF-kappa B signaling pathway	95	6.4066	2.6535	0.00018402	0.0067093									DNA Repair
WP4521	Glycosylation and related congenital defects	25	18.005	1.3329	0.0029071	0.010472		R-HSA-211945	Phase I - Functionalization of compounds	107	18.236	2.5772	6.3152e-11	2.8397e-08		R-HSA-913531	Interferon Signaling	197	13.285	2.6345	1.0937e-07	2.9509e-05
R-HSA-2559583	Cellular Senescence	195	140.44	1.3315	<2.2e-16	<2.2e-16		R-HSA-5668914	Diseases of metabolism	105	17.896	2.5146	4.3118e-10	1.4542e-07		R-HSA-69278	Cell Cycle, Mitotic	536	36.147	2.5728	<2.2e-16	<2.2e-16
R-HSA-8940973	RUNX2 regulates osteoblast differentiation	24	17.285	1.3306	0.0038924	0.013378		R-HSA-2029482	Regulation of actin dynamics for phagocytic cup formation	61	10.397	2.5008	2.3398e-06	0.00011771		hsa00240	Pyrimidine metabolism	101	6.8112	2.4959	0.00039199	0.01259
WP4537	Hippo-Yap signaling pathway	23	16.565	1.3281	0.0052042	0.017221		hsa04080	Neuroactive ligand-receptor interaction	277	47.21	2.4995	<2.2e-16	<2.2e-16		R-HSA-68877	Mitotic Prometaphase	198	13.353	2.4714	1.1386e-06	0.00012799
WP4659	Gastrin Signaling Pathway	114	82.104	1.3276	7.1876e-11	2.9382e-09		hsa04640	Hematopoietic cell lineage	97	16.532	2.48	4.1995e-09	8.093e-07		R-HSA-5693567	HDR through Homologous Recombination (HRR) or Single Strand Annealing (SSA)	132	8.9018	2.4714	6.7888e-05	0.0032134
hsa00900	Terpenoid backbone biosynthesis	22	15.845	1.3254	0.0069473	0.021503		hsa00982	Drug metabolism	72	12.271	2.4447	7.1825e-07	5.5367e-05		R-HSA-69620	Cell Cycle Checkpoints	293	19.759	2.3786	2.1511e-08	9.673e-06
R-HSA-1433557	Signaling by SCF-KIT	43	30.969	1.3239	0.0001122	0.00062674		hsa05204	Chemical carcinogenesis	82	13.976	2.4328	1.5311e-07	1.59e-05		R-HSA-2559583	Cellular Senescence	195	13.15	2.3573	6.5611e-06	0.00052495
R-HSA-73728	RNA Polymerase I Promoter Opening	63	45.373	1.3224	2.6627e-06	2.6088e-05		WP24	Peptide GPCRs	75	12.783	2.4252	5.8246e-07	4.622e-05		R-HSA-1640170	Cell Cycle	641	43.228	2.3365	3.3307e-16	4.4931e-13
R-HSA-416572	Sema4D induced cell migration and growth-cone collapse	21	15.124	1.3224	0.0092585	0.027093		hsa04024	cAMP signaling pathway	199	33.916	2.4177	4.4409e-16	5.9908e-13		R-HSA-68886	M Phase	393	26.503	2.3016	6.2815e-10	4.2369e-07
WP127	IL-5 Signaling Pathway	40	28.808	1.3191	0.00026266	0.0013099		WP176	Folate Metabolism	73	12.442	2.4112	1.0221e-06	6.894e-05		hsa05162	Measles	132	8.9018	2.1344	0.0013477	0.035649
R-HSA-111931	PKA-mediated phosphorylation of CREB	20	14.404	1.3191	0.012316	0.034011		hsa04020	Calcium signaling pathway	183	31.19	2.4047	1.2212e-14	1.0983e-11		R-HSA-195258	RHO GTPase Effectors	316	21.31	2.0178	7.8385e-06	0.00056322
R-HSA-168927	TICAM1, RIP1-mediated IKK complex recruitment	20	14.404	1.3191	0.012316	0.034011		hsa05144	Malaria	49	8.3513	2.3948	7.1451e-05	0.0018016		R-HSA-1474244	Extracellular matrix organization	301	20.299	1.872	0.00013402	0.0054785
R-HSA-167044	Signalling to RAS	20	14.404	1.3191	0.012316	0.034011		WP98	Prostaglandin Synthesis and Regulation	45	7.6696	2.3469	0.00022072	0.0044111		R-HSA-1280215	Cytokine Signaling in Immune system	688	46.397	1.832	2.7887e-08	1.0749e-05
R-HSA-8939211	ESR-mediated signaling	156	112.35	1.3173	1.9784e-13	1.5699e-11		hsa00280	Valine, leucine and isoleucine degradation	48	8.1809	2.3225	0.00017511	0.0036066		R-HSA-194315	Signaling by Rho GTPases	444	29.943	1.8035	1.6395e-05	0.001024
R-HSA-72649	Translation initiation complex formation	58	41.772	1.3167	1.0883e-05	8.7908e-05		P00026	Heterotrimeric G-protein signaling pathway-Gi alpha and Gs alpha mediated pathway	151	25.736	2.2925	8.4433e-11	3.2543e-08		R-HSA-73894	DNA Repair	316	21.31	1.7832	0.00036181	0.0118
WP195	IL-1 signaling pathway	57	41.052	1.3154	1.4386e-05	0.0001101		hsa04927	Cortisol synthesis and secretion	64	10.908	2.2919	2.2893e-05	0.00074417		R-HSA-109582	Hemostasis	620	41.812	1.5546	0.00023319	0.008066
R-HSA-1236382	Constitutive Signaling by Ligand-Responsive EGFR Cancer Variants	19	13.684	1.3154	0.016351	0.042705		hsa05412	Arrhythmogenic right ventricular cardiomyopathy (ARVC)	72	12.271	2.2817	8.3275e-06	0.00032097		R-HSA-74160	Gene expression (Transcription)	1430	96.437	1.3066	0.00083857	0.023086
R-HSA-9018519	Estrogen-dependent gene expression	150	108.03	1.3144	1.0584e-12	7.3218e-11		WP706	Sudden Infant Death Syndrome (SIDS) Susceptibility Pathways	163	27.781	2.2678	3.3645e-11	1.8155e-08
hsa05222	Small cell lung cancer	93	66.979	1.3138	2.7241e-08	5.1757e-07		R-HSA-6785807	Interleukin-4 and Interleukin-13 signaling	108	18.407	2.2274	1.5911e-07	1.59e-05
WP437	EGF/EGFR Signaling Pathway	164	118.11	1.3123	1.4433e-13	1.18e-11		hsa00380	Tryptophan metabolism	40	6.8174	2.2003	0.0015915	0.02202
P00033	Insulin/IGF pathway-protein kinase B signaling cascade	35	25.207	1.3091	0.0010587	0.0042761		hsa04726	Serotonergic synapse	115	19.6	2.1939	1.3253e-07	1.4898e-05
P05918	p38 MAPK pathway	34	24.487	1.3068	0.0013934	0.0054894		WP2849	Hematopoietic Stem Cell Differentiation	63	10.737	2.1421	0.00016259	0.0034272
hsa04350	TGF-beta signaling pathway	84	60.498	1.3058	3.2196e-07	4.1364e-06		hsa04961	Endocrine and other factor-regulated calcium reabsorption	47	8.0104	2.1222	0.0012717	0.018429
R-HSA-157118	Signaling by NOTCH	235	169.25	1.3058	<2.2e-16	<2.2e-16		R-HSA-383280	Nuclear Receptor transcription pathway	50	8.5217	2.1122	0.00098576	0.014858
R-HSA-4420097	VEGFA-VEGFR2 Pathway	99	71.301	1.3043	3.2384e-08	6.0257e-07		hsa00980	Metabolism of xenobiotics by cytochrome P450	76	12.953	2.0845	7.8375e-05	0.0019223
R-HSA-69206	G1/S Transition	131	94.347	1.3037	1.9437e-10	7.1837e-09		R-HSA-8978868	Fatty acid metabolism	177	30.167	2.0552	4.8424e-09	8.7099e-07
R-HSA-5633007	Regulation of TP53 Activity	160	115.23	1.3017	2.6461e-12	1.4278e-10		R-HSA-112315	Transmission across Chemical Synapses	227	38.689	1.9644	9.9445e-10	2.683e-07
R-HSA-72706	GTP hydrolysis and joining of the 60S ribosomal subunit	112	80.663	1.3017	5.6141e-09	1.4156e-07		hsa05142	Chagas disease (American trypanosomiasis)	102	17.384	1.9558	4.5171e-05	0.0012564
hsa04213	Longevity regulating pathway	62	44.653	1.2989	2.1407e-05	0.0001561		R-HSA-211859	Biological oxidations	223	38.007	1.947	2.5726e-09	5.3391e-07
hsa05203	Viral carcinogenesis	201	144.76	1.2987	8.2157e-15	7.9164e-13		WP560	TGF-beta Receptor Signaling	58	9.8852	1.9221	0.0025849	0.032349
R-HSA-2682334	EPH-Ephrin signaling	92	66.259	1.2979	2.1132e-07	2.9088e-06		R-HSA-3000171	Non-integrin membrane-ECM interactions	59	10.056	1.8895	0.0032144	0.037221
R-HSA-4090294	SUMOylation of intracellular receptors	30	21.606	1.2959	0.0041136	0.013995		hsa04022	cGMP-PKG signaling pathway	163	27.781	1.8718	2.244e-06	0.00011771
R-HSA-9022692	Regulation of MECP2 expression and activity	30	21.606	1.2959	0.0041136	0.013995		hsa04142	Lysosome	123	20.963	1.8604	4.6511e-05	0.0012805
R-HSA-3371556	Cellular response to heat stress	88	63.378	1.2938	6.076e-07	7.4177e-06		R-HSA-15869	Metabolism of nucleotides	101	17.214	1.859	0.0002189	0.0044073
R-HSA-69236	G1 Phase	44	31.689	1.2938	0.00049314	0.0022101		hsa04724	Glutamatergic synapse	114	19.43	1.8014	0.00022648	0.0044687
R-HSA-5633008	TP53 Regulates Transcription of Cell Death Genes	44	31.689	1.2938	0.00049314	0.0022101		R-HSA-381426	Regulation of Insulin-like Growth Factor (IGF) transport and uptake by Insulin-like Growth Factor Binding Proteins (IGFBPs)	125	21.304	1.7837	0.00015671	0.0033556
R-HSA-2644602	Signaling by NOTCH1 PEST Domain Mutants in Cancer	58	41.772	1.2927	6.1681e-05	0.00037683		R-HSA-416482	G alpha (12/13) signalling events	79	13.464	1.7825	0.0024213	0.030932
R-HSA-186797	Signaling by PDGF	58	41.772	1.2927	6.1681e-05	0.00037683		R-HSA-114608	Platelet degranulation	129	21.986	1.7739	0.00014717	0.0031766
R-HSA-8863795	Downregulation of ERBB2 signaling	29	20.886	1.2927	0.0053676	0.017554		R-HSA-5619115	Disorders of transmembrane transporters	144	24.543	1.7113	0.00020175	0.0041207
R-HSA-5205647	Mitophagy	29	20.886	1.2927	0.0053676	0.017554		R-HSA-397014	Muscle contraction	206	35.11	1.6805	2.1278e-05	0.00070009
R-HSA-8982491	Glycogen metabolism	29	20.886	1.2927	0.0053676	0.017554		R-HSA-373076	Class A/1 (Rhodopsin-like receptors)	324	55.221	1.666	1.8348e-07	1.707e-05
WP3613	Photodynamic therapy-induced unfolded protein response	29	20.886	1.2927	0.0053676	0.017554		R-HSA-373760	L1CAM interactions	117	19.941	1.6549	0.0017245	0.023498
R-HSA-1257604	PIP3 activates AKT signaling	260	187.25	1.2924	<2.2e-16	<2.2e-16		R-HSA-112316	Neuronal System	368	62.72	1.5625	1.8772e-06	0.00010483
R-HSA-2990846	SUMOylation	187	134.68	1.292	3.3273e-13	2.4263e-11		WP2882	Nuclear Receptors Meta-Pathway	322	54.88	1.4942	7.1365e-05	0.0018016
hsa05214	Glioma	71	51.135	1.2907	1.0252e-05	8.3817e-05		R-HSA-109582	Hemostasis	620	105.67	1.4574	2.9151e-07	2.6217e-05
R-HSA-166520	Signaling by NTRKs	99	71.301	1.2903	1.7432e-07	2.4176e-06		R-HSA-556833	Metabolism of lipids	737	125.61	1.441	6.0084e-08	7.7194e-06
R-HSA-5696399	Global Genome Nucleotide Excision Repair (GG-NER)	84	60.498	1.2893	1.7251e-06	1.7765e-05		R-HSA-422475	Axon guidance	551	93.909	1.395	2.3611e-05	0.00075835
R-HSA-379724	tRNA Aminoacylation	42	30.249	1.2893	0.00083361	0.0034708		R-HSA-1643685	Disease	1054	179.64	1.3472	1.672e-07	1.6111e-05
R-HSA-5693579	Homologous DNA Pairing and Strand Exchange	42	30.249	1.2893	0.00083361	0.0034708		hsa04151	PI3K-Akt signaling pathway	354	60.334	1.3425	0.0025899	0.032349
R-HSA-201451	Signaling by BMP	28	20.166	1.2893	0.0069895	0.021503		hsa01100	Metabolic pathways	1305	222.42	1.3398	8.8698e-09	1.4957e-06
R-HSA-539107	Activation of E2F1 target genes at G1/S	28	20.166	1.2893	0.0069895	0.021503		R-HSA-168249	Innate Immune System	1053	179.47	1.2036	0.0012677	0.018429
R-HSA-9006925	Intracellular signaling by second messengers	293	211.02	1.289	<2.2e-16	<2.2e-16
R-HSA-3108232	SUMO E3 ligases SUMOylate target proteins	181	130.36	1.2888	1.5895e-12	9.7466e-11
WP2828	Bladder Cancer	41	29.529	1.2869	0.0010813	0.0043479
R-HSA-69239	Synthesis of DNA	119	85.705	1.2835	2.3809e-08	4.6214e-07
R-HSA-3700989	Transcriptional Regulation by TP53	365	262.88	1.282	<2.2e-16	<2.2e-16
R-HSA-109581	Apoptosis	169	121.72	1.2817	3.4558e-11	1.6075e-09
R-HSA-168255	Influenza Life Cycle	143	102.99	1.2817	1.1666e-09	3.5766e-08
WP3888	VEGFA-VEGFR2 Signaling Pathway	438	315.45	1.2807	<2.2e-16	<2.2e-16
R-HSA-5620920	Cargo trafficking to the periciliary membrane	51	36.731	1.2796	0.00037544	0.001735
R-HSA-156902	Peptide chain elongation	89	64.099	1.2793	2.2531e-06	2.2348e-05
R-HSA-5693565	Recruitment and ATM-mediated phosphorylation of repair and signaling proteins at DNA double strand breaks	76	54.736	1.2789	1.3326e-05	0.00010388
R-HSA-211733	Regulation of activated PAK-2p34 by proteasome mediated degradation	50	36.01	1.2774	0.00048332	0.0021916
WP4726	Sphingolipid Metabolism (integrated pathway)	25	18.005	1.2774	0.015224	0.040229
R-HSA-5619507	Activation of HOX genes during differentiation	122	87.865	1.2747	5.047e-08	8.8421e-07
R-HSA-2029482	Regulation of actin dynamics for phagocytic cup formation	61	43.933	1.2747	0.0001314	0.00072056
R-HSA-69278	Cell Cycle, Mitotic	536	386.03	1.2745	<2.2e-16	<2.2e-16
R-HSA-2262752	Cellular responses to stress	426	306.81	1.2744	<2.2e-16	<2.2e-16
hsa04012	ErbB signaling pathway	85	61.218	1.2741	6.121e-06	5.2426e-05
WP4321	Thermogenesis	108	77.783	1.2728	3.7577e-07	4.7822e-06
R-HSA-168638	NOD1/2 Signaling Pathway	36	25.928	1.2728	0.0038689	0.013365
R-HSA-3214841	PKMTs methylate histone lysines	71	51.135	1.2711	4.627e-05	0.00030154
R-HSA-112040	G-protein mediated events	47	33.85	1.2703	0.0010216	0.004151
R-HSA-1989781	PPARA activates gene expression	117	84.264	1.2698	1.7287e-07	2.4176e-06
R-HSA-380259	Loss of Nlp from mitotic centrosomes	70	50.415	1.2695	5.9147e-05	0.0003682
R-HSA-201681	TCF dependent signaling in response to WNT	233	167.81	1.2693	1.3112e-13	1.1055e-11
R-HSA-975138	TRAF6 mediated induction of NFkB and MAP kinases upon TLR7/8 or 9 activation	93	66.979	1.269	3.5746e-06	3.3393e-05
R-HSA-5663205	Infectious disease	382	275.12	1.2685	<2.2e-16	<2.2e-16
hsa05224	Breast cancer	147	105.87	1.2657	8.0508e-09	1.8725e-07
R-HSA-195258	RHO GTPase Effectors	316	227.59	1.2655	<2.2e-16	<2.2e-16
R-HSA-6794361	Neurexins and neuroligins	56	40.332	1.2645	0.0004489	0.0020424
R-HSA-73856	RNA Polymerase II Transcription Termination	67	48.254	1.2641	0.00012263	0.00067523
R-HSA-1169410	Antiviral mechanism by IFN-stimulated genes	78	56.176	1.2639	3.3851e-05	0.00022947
WP3915	Angiopoietin Like Protein 8 Regulatory Pathway	132	95.068	1.2623	7.4423e-08	1.2169e-06
R-HSA-6811438	Intra-Golgi traffic	44	31.689	1.2623	0.0021266	0.008036
R-HSA-5357905	Regulation of TNFR1 signaling	33	23.767	1.2623	0.008115	0.024327
R-HSA-68886	M Phase	393	283.04	1.2613	<2.2e-16	<2.2e-16
R-HSA-69620	Cell Cycle Checkpoints	293	211.02	1.2605	1.1102e-15	1.1521e-13
hsa05131	Shigellosis	65	46.814	1.2603	0.00019811	0.0010181
R-HSA-8848021	Signaling by PTK6	54	38.891	1.2599	0.00072621	0.0030712
R-HSA-8856828	Clathrin-mediated endocytosis	140	100.83	1.2596	4.2868e-08	7.7105e-07
R-HSA-176409	APC/C:Cdc20 mediated degradation of mitotic proteins	75	54.016	1.2589	6.9279e-05	0.00041629
hsa04932	Non-alcoholic fatty liver disease (NAFLD)	149	107.31	1.258	1.9439e-08	3.8849e-07
R-HSA-606279	Deposition of new CENPA-containing nucleosomes at the centromere	74	53.295	1.2571	8.7743e-05	0.00050692
R-HSA-5358351	Signaling by Hedgehog	147	105.87	1.2563	3.108e-08	5.8231e-07
R-HSA-8953897	Cellular responses to external stimuli	503	362.26	1.256	<2.2e-16	<2.2e-16
R-HSA-1640170	Cell Cycle	641	461.65	1.2542	<2.2e-16	<2.2e-16
WP1772	Apoptosis Modulation and Signaling	93	66.979	1.2541	1.376e-05	0.00010576
P00056	VEGF signaling pathway	62	44.653	1.2541	0.00040248	0.0018499
R-HSA-195721	Signaling by WNT	330	237.67	1.2538	2.2204e-16	2.3963e-14
R-HSA-199992	trans-Golgi Network Vesicle Budding	72	51.855	1.2535	0.0001402	0.00075353
R-HSA-5654743	Signaling by FGFR4	41	29.529	1.253	0.0043514	0.014712
R-HSA-3247509	Chromatin modifying enzymes	275	198.06	1.2522	7.8604e-14	6.8411e-12
R-HSA-4839726	Chromatin organization	275	198.06	1.2522	7.8604e-14	6.8411e-12
R-HSA-72163	mRNA Splicing - Major Pathway	183	131.8	1.2519	1.2948e-09	3.8814e-08
R-HSA-5693567	HDR through Homologous Recombination (HRR) or Single Strand Annealing (SSA)	132	95.068	1.2517	2.7768e-07	3.6545e-06
R-HSA-162906	HIV Infection	232	167.09	1.2508	9.6192e-12	4.9909e-10
WP236	Adipogenesis	131	94.347	1.2507	3.4951e-07	4.4691e-06
R-HSA-6802946	Signaling by moderate kinase activity BRAF mutants	40	28.808	1.2496	0.005501	0.017817
hsa00020	Citrate cycle (TCA cycle)	30	21.606	1.2496	0.016654	0.043162
R-HSA-389958	Cooperation of Prefoldin and TriC/CCT in actin and tubulin folding	30	21.606	1.2496	0.016654	0.043162
R-HSA-6811558	PI5P, PP2A and IER3 Regulate PI3K/AKT Signaling	99	71.301	1.2482	1.2248e-05	9.7188e-05
WP2857	Mesodermal Commitment Pathway	157	113.07	1.247	3.9824e-08	7.3092e-07
R-HSA-73933	Resolution of Abasic Sites (AP sites)	39	28.088	1.2461	0.0069386	0.021503
R-HSA-110313	Translesion synthesis by Y family DNA polymerases bypasses lesions on DNA template	39	28.088	1.2461	0.0069386	0.021503
R-HSA-3858494	Beta-catenin independent WNT signaling	145	104.43	1.2449	1.7474e-07	2.4176e-06
R-HSA-73857	RNA Polymerase II Transcription	1292	930.51	1.2445	<2.2e-16	<2.2e-16
R-HSA-141424	Amplification of signal from the kinetochores	96	69.14	1.2439	2.4167e-05	0.00017069
R-HSA-199977	ER to Golgi Anterograde Transport	152	109.47	1.2423	1.2264e-07	1.88e-06
R-HSA-72766	Translation	291	209.58	1.2406	3.0065e-13	2.2848e-11
WP179	Cell Cycle	122	87.865	1.2405	2.6688e-06	2.6088e-05
R-HSA-212436	Generic Transcription Pathway	1169	841.92	1.2388	<2.2e-16	<2.2e-16
R-HSA-159236	Transport of Mature mRNA derived from an Intron-Containing Transcript	74	53.295	1.2384	0.00030275	0.001456
R-HSA-74160	Gene expression (Transcription)	1430	1029.9	1.237	<2.2e-16	<2.2e-16
R-HSA-2871837	FCERI mediated NF-kB activation	82	59.057	1.2361	0.00016605	0.00086989
R-HSA-73854	RNA Polymerase I Promoter Clearance	109	78.503	1.2356	1.4446e-05	0.0001101
R-HSA-68882	Mitotic Anaphase	199	143.32	1.235	4.6518e-09	1.2068e-07
R-HSA-70326	Glucose metabolism	90	64.819	1.2342	9.1242e-05	0.000526
hsa04010	MAPK signaling pathway	295	212.46	1.2332	1.307e-12	8.8154e-11
hsa04931	Insulin resistance	107	77.062	1.2328	2.2308e-05	0.00015965
R-HSA-453274	Mitotic G2-G2/M phases	196	141.16	1.2326	8.9067e-09	2.0365e-07
R-HSA-2428924	IGF1R signaling cascade	53	38.171	1.2313	0.003092	0.011005
R-HSA-5663202	Diseases of signal transduction	378	272.24	1.2305	1.8874e-15	1.886e-13
R-HSA-9006934	Signaling by Receptor Tyrosine Kinases	455	327.69	1.2298	<2.2e-16	<2.2e-16
R-HSA-8856688	Golgi-to-ER retrograde transport	131	94.347	1.2295	3.7678e-06	3.4933e-05
WP707	DNA Damage Response	69	49.694	1.2275	0.00089984	0.0037065
R-HSA-194315	Signaling by Rho GTPases	444	319.77	1.2259	<2.2e-16	<2.2e-16
R-HSA-1632852	Macroautophagy	68	48.974	1.2251	0.0011135	0.0044573
R-HSA-381070	IRE1alpha activates chaperones	59	42.492	1.2238	0.0025514	0.009404
R-HSA-3000171	Non-integrin membrane-ECM interactions	59	42.492	1.2238	0.0025514	0.009404
R-HSA-1793185	Chondroitin sulfate/dermatan sulfate metabolism	50	36.01	1.2219	0.0058951	0.018734
R-HSA-1483249	Inositol phosphate metabolism	50	36.01	1.2219	0.0058951	0.018734
R-HSA-5617833	Cilium Assembly	199	143.32	1.221	4.2571e-08	7.7085e-07
R-HSA-74158	RNA Polymerase III Transcription	41	29.529	1.2192	0.013778	0.03742
R-HSA-199991	Membrane Trafficking	628	452.29	1.2182	<2.2e-16	<2.2e-16
hsa04926	Relaxin signaling pathway	130	93.627	1.2176	1.3596e-05	0.0001054
R-HSA-8953854	Metabolism of RNA	674	485.42	1.2175	<2.2e-16	<2.2e-16
R-HSA-193704	p75 NTR receptor-mediated signalling	97	69.86	1.2167	0.0001828	0.0009503
hsa05161	Hepatitis B	144	103.71	1.2149	6.2058e-06	5.2868e-05
R-HSA-429914	Deadenylation-dependent mRNA decay	56	40.332	1.2149	0.0047767	0.016029
hsa01212	Fatty acid metabolism	48	34.57	1.2149	0.0089636	0.026664
R-HSA-165159	mTOR signalling	40	28.808	1.2149	0.017001	0.043875
R-HSA-438064	Post NMDA receptor activation events	40	28.808	1.2149	0.017001	0.043875
WP51	Regulation of Actin Cytoskeleton	151	108.75	1.2138	4.1906e-06	3.8456e-05
R-HSA-422475	Axon guidance	551	396.83	1.2121	<2.2e-16	<2.2e-16
hsa05130	Pathogenic Escherichia coli infection	55	39.611	1.2118	0.0058626	0.018734
R-HSA-167161	HIV Transcription Initiation	47	33.85	1.2112	0.011013	0.030887
hsa04912	GnRH signaling pathway	93	66.979	1.2093	0.0004092	0.0018776
R-HSA-1483255	PI Metabolism	84	60.498	1.2067	0.00091325	0.003756
R-HSA-5688426	Deubiquitination	297	213.9	1.2062	4.877e-10	1.6047e-08
R-HSA-8868773	rRNA processing in the nucleus and cytosol	195	140.44	1.2034	7.0273e-07	8.4266e-06
WP2267	Synaptic Vesicle Pathway	52	37.451	1.2016	0.010693	0.030336
R-HSA-983168	Antigen processing: Ubiquitination & Proteasome degradation	309	222.54	1.1998	8.3543e-10	2.6239e-08
R-HSA-5653656	Vesicle-mediated transport	667	480.38	1.1991	<2.2e-16	<2.2e-16
R-HSA-9007101	Rab regulation of trafficking	124	89.306	1.1981	0.00011742	0.00065051
R-HSA-422356	Regulation of insulin secretion	80	57.617	1.1976	0.0019834	0.0075581
R-HSA-5684996	MAPK1/MAPK3 signaling	254	182.93	1.1972	4.1951e-08	7.6475e-07
R-HSA-1643685	Disease	1054	759.1	1.1935	<2.2e-16	<2.2e-16
hsa05200	Pathways in cancer	526	378.83	1.1879	4.6407e-14	4.3175e-12
hsa04510	Focal adhesion	199	143.32	1.1861	4.9424e-06	4.3863e-05
hsa04664	Fc epsilon RI signaling pathway	68	48.974	1.1843	0.0076484	0.023108
R-HSA-112382	Formation of RNA Pol II elongation complex	61	43.933	1.1836	0.011682	0.032627
R-HSA-6782135	Dual incision in TC-NER	66	47.534	1.1781	0.010953	0.030887
WP428	Wnt Signaling	118	84.985	1.1767	0.00081991	0.0034296
R-HSA-449147	Signaling by Interleukins	462	332.74	1.1691	2.7213e-10	9.9218e-09
hsa04660	T cell receptor signaling pathway	101	72.741	1.1685	0.0030622	0.010943
R-HSA-597592	Post-translational protein modification	1425	1026.3	1.1673	<2.2e-16	<2.2e-16
hsa05163	Human cytomegalovirus infection	225	162.05	1.154	6.3238e-05	0.00038255
R-HSA-5368287	Mitochondrial translation	93	66.979	1.1496	0.011005	0.030887
WP75	Toll-like Receptor Signaling Pathway	104	74.902	1.1482	0.0079028	0.02385
hsa04014	Ras signaling pathway	232	167.09	1.1431	0.00015956	0.00084083
R-HSA-196849	Metabolism of water-soluble vitamins and cofactors	123	88.586	1.1289	0.01155	0.032325
R-HSA-109582	Hemostasis	620	446.53	1.122	1.5148e-07	2.174e-06
WP4172	PI3K-Akt Signaling Pathway	345	248.47	1.1188	0.00013341	0.00073008
R-HSA-112316	Neuronal System	368	265.04	1.0942	0.0015838	0.0061749
R-HSA-168256	Immune System	1997	1438.3	1.0881	1.4324e-12	9.1631e-11
R-HSA-168249	Innate Immune System	1053	758.38	1.0681	9.9205e-05	0.00056707

## Sheet: ALL 30S
Validated								Predicted								A431E (PSEN1) altered											P+V+A	P+V	P+A	A+V	A
Gene Set	Description	Size	Expect	Ratio	P Value	FDR		Gene Set	Description	Size	Expect	Ratio	P Value	FDR		Gene Set	Description	Size	Expect	Ratio	P Value	FDR						Regulation of actin dynamics for phagocytic cup formation	Pathways in cancer		Overview of nanoparticle effects
R-HSA-2173793	Transcriptional activity of SMAD2/SMAD3:SMAD4 heterotrimer	44	24.467	1.7984	5.7553e-12	3.3038e-10		R-HSA-2142670	Synthesis of epoxy (EET) and dihydroxyeicosatrienoic acids (DHET)	8	1.7062	4.1027	0.00012988	0.0041683		WP3287	Overview of nanoparticle effects	19	0.52855	9.4599	0.00013657	0.044948						Glycolysis and Gluconeogenesis			Laminin interactions
R-HSA-937039	IRAK1 recruits IKK complex	15	8.3409	1.7984	0.00014928	0.00092589		P04392	P53 pathway feedback loops 1	7	1.4929	4.019	0.00053624	0.011303		R-HSA-3000157	Laminin interactions	30	0.83455	7.1895	0.00014994	0.044948						EPH-Ephrin signaling			Amoebiasis
WP1425	Bone Morphogenic Protein (BMP) Signalling and Regulation	12	6.6727	1.7984	0.00087033	0.0039203		R-HSA-426117	Cation-coupled Chloride cotransporters	7	1.4929	4.019	0.00053624	0.011303		hsa05146	Amoebiasis	96	2.6705	4.8679	2.4161e-06	0.0046334						T cell receptor signaling pathway			AGE-RAGE signaling pathway in diabetic complications
WP3849	MAPK and NFkB Signalling Pathways Inhibited by Yersinia YopJ	12	6.6727	1.7984	0.00087033	0.0039203		R-HSA-622323	Presynaptic nicotinic acetylcholine receptors	12	2.5593	3.9074	8.2596e-06	0.00067528		hsa04933	AGE-RAGE signaling pathway in diabetic complications	99	2.754	4.7204	3.4347e-06	0.0046334						VEGFA-VEGFR2 Signaling Pathway			Interleukin-4 and Interleukin-13 signaling
R-HSA-381183	ATF6 (ATF6-alpha) activates chaperone genes	10	5.5606	1.7984	0.0028184	0.010941		R-HSA-977441	GABA A receptor activation	13	2.7725	3.6068	2.8899e-05	0.0014272		R-HSA-6785807	Interleukin-4 and Interleukin-13 signaling	108	3.0044	3.9942	4.5235e-05	0.024409						Hemostasis			Toll-like receptor signaling pathway
R-HSA-198693	AKT phosphorylates targets in the nucleus	9	5.0045	1.7984	0.0050713	0.018123		R-HSA-5688890	Defective CSF2RA causes pulmonary surfactant metabolism dysfunction 4 (SMDP4)	8	1.7062	3.5166	0.0017553	0.027774		hsa04620	Toll-like receptor signaling pathway	104	2.8931	3.8022	0.00014632	0.044948						Signaling by Interleukins			Vitamin D Receptor Pathway
R-HSA-112409	RAF-independent MAPK1/3 activation	23	12.789	1.7202	2.6257e-05	0.00020859		R-HSA-181431	Acetylcholine binding and downstream events	15	3.1991	3.4385	2.3503e-05	0.0013171		WP2877	Vitamin D Receptor Pathway	185	5.1464	3.3033	1.6032e-05	0.014418						Disease			Cytokine Signaling in Immune system
R-HSA-416572	Sema4D induced cell migration and growth-cone collapse	21	11.677	1.7127	7.81e-05	0.00055161		WP58	Monoamine GPCRs	33	7.038	3.1259	2.6016e-08	8.7737e-06		hsa05200	Pathways in cancer	526	14.632	2.1869	2.7704e-05	0.018687
R-HSA-1236382	Constitutive Signaling by Ligand-Responsive EGFR Cancer Variants	19	10.565	1.7037	0.00023037	0.001366		R-HSA-392154	Nitric oxide stimulates guanylate cyclase	24	5.1186	3.1259	2.2021e-06	0.00025831		R-HSA-1280215	Cytokine Signaling in Immune system	688	19.139	1.9332	9.1663e-05	0.041218
R-HSA-170834	Signaling by TGF-beta Receptor Complex	73	40.592	1.6998	1.0392e-13	1.0384e-11		R-HSA-438066	Unblocking of NMDA receptors, glutamate binding and activation	20	4.2655	3.0477	3.0947e-05	0.0014272
R-HSA-6804757	Regulation of TP53 Degradation	36	20.018	1.6985	2.7941e-07	3.8462e-06		WP3668	Hypothesized Pathways in Pathogenesis of Cardiovascular Disease	25	5.3318	3.0008	4.9032e-06	0.00045617
R-HSA-5358508	Mismatch Repair	15	8.3409	1.6785	0.0019405	0.0078847		hsa05033	Nicotine addiction	40	8.5309	2.9305	2.0497e-08	8.7737e-06
R-HSA-186763	Downstream signal transduction	29	16.126	1.6743	1.1284e-05	0.00010081		hsa00350	Tyrosine metabolism	36	7.6778	2.8654	2.5972e-07	4.3795e-05
R-HSA-539107	Activation of E2F1 target genes at G1/S	28	15.57	1.6699	1.8982e-05	0.00015807		R-HSA-9018678	Biosynthesis of specialized proresolving mediators (SPMs)	19	4.0522	2.7146	0.00055193	0.011543
R-HSA-399955	SEMA3A-Plexin repulsion signaling by inhibiting Integrin adhesion	14	7.7848	1.6699	0.0032774	0.012315		WP530	Cytokines and Inflammatory Response	26	5.5451	2.7051	5.6796e-05	0.0021283
R-HSA-3371568	Attenuation phase	14	7.7848	1.6699	0.0032774	0.012315		WP272	Blood Clotting Cascade	23	4.9053	2.6502	0.00023806	0.0066216
R-HSA-877312	Regulation of IFNG signaling	14	7.7848	1.6699	0.0032774	0.012315		R-HSA-375280	Amine ligand-binding receptors	42	8.9575	2.5677	2.0873e-06	0.00025598
R-HSA-1655829	Regulation of cholesterol biosynthesis by SREBP (SREBF)	55	30.583	1.6676	1.375e-09	4.2155e-08		WP1533	Vitamin B12 Metabolism	53	11.303	2.5656	1.0097e-07	2.256e-05
hsa05219	Bladder cancer	41	22.798	1.6668	2.0485e-07	3.0367e-06		WP3617	Photodynamic therapy-induced NF-kB survival signaling	35	7.4646	2.5454	1.9133e-05	0.0012291
R-HSA-901042	Calnexin/calreticulin cycle	26	14.458	1.66	5.3317e-05	0.0003909		WP4331	Neovascularisation processes	37	7.8911	2.5345	1.2582e-05	0.00089329
R-HSA-5210891	Uptake and function of anthrax toxins	13	7.2288	1.66	0.0055111	0.019336		WP4719	Eicosanoid metabolism via Cyclo Oxygenases (COX)	30	6.3982	2.5007	0.00011594	0.0038619
R-HSA-209560	NF-kB is activated and signals survival	13	7.2288	1.66	0.0055111	0.019336		WP4222	Phosphodiesterases in neuronal function	55	11.73	2.4723	2.93e-07	4.6502e-05
R-HSA-198725	Nuclear Events (kinase and transcription factor activation)	25	13.901	1.6545	8.8987e-05	0.00061091		hsa00071	Fatty acid degradation	44	9.384	2.3444	2.3921e-05	0.0013171
R-HSA-379716	Cytosolic tRNA aminoacylation	24	13.345	1.6485	0.00014807	0.00092475		WP176	Folate Metabolism	73	15.569	2.3123	1.0515e-07	2.256e-05
R-HSA-73817	Purine ribonucleoside monophosphate biosynthesis	12	6.6727	1.6485	0.0092212	0.028695		hsa05204	Chemical carcinogenesis	82	17.488	2.2301	1.087e-07	2.256e-05
R-HSA-389356	CD28 co-stimulation	33	18.35	1.6349	1.1941e-05	0.00010632		hsa00380	Tryptophan metabolism	40	8.5309	2.2272	0.00020402	0.0058753
R-HSA-113510	E2F mediated regulation of DNA replication	22	12.233	1.6349	0.00040582	0.0020948		R-HSA-2142753	Arachidonic acid metabolism	59	12.583	2.2252	6.9971e-06	0.00058994
R-HSA-5655291	Signaling by FGFR4 in disease	11	6.1166	1.6349	0.01534	0.042712		hsa04640	Hematopoietic cell lineage	97	20.687	2.1752	3.0278e-08	9.0768e-06
R-HSA-196025	Formation of annular gap junctions	11	6.1166	1.6349	0.01534	0.042712		R-HSA-2029482	Regulation of actin dynamics for phagocytic cup formation	61	13.01	2.1522	1.5437e-05	0.0010412
WP2037	Prolactin Signaling Pathway	76	42.26	1.6327	1.9641e-11	9.6348e-10		hsa00982	Drug metabolism	72	15.356	2.149	2.8692e-06	0.0002867
R-HSA-2173789	TGF-beta receptor signaling activates SMADs	32	17.794	1.6298	1.9633e-05	0.00016249		hsa05412	Arrhythmogenic right ventricular cardiomyopathy (ARVC)	72	15.356	2.149	2.8692e-06	0.0002867
WP4659	Gastrin Signaling Pathway	114	63.391	1.6248	4.4409e-16	5.9908e-14		hsa00010	Glycolysis / Gluconeogenesis	68	14.503	2.1376	6.5363e-06	0.00056887
R-HSA-9006936	Signaling by TGF-beta family members	102	56.718	1.6044	1.4699e-13	1.322e-11		hsa05014	Amyotrophic lateral sclerosis (ALS)	51	10.877	2.1146	0.0001223	0.0040241
WP49	IL-2 Signaling Pathway	42	23.354	1.5843	6.2856e-06	5.9503e-05		WP2118	Arrhythmogenic Right Ventricular Cardiomyopathy	76	16.209	2.0976	3.9924e-06	0.00038469
R-HSA-72649	Translation initiation complex formation	58	32.251	1.5813	1.1604e-07	1.909e-06		WP24	Peptide GPCRs	75	15.995	2.0631	8.5384e-06	0.00067755
R-HSA-68962	Activation of the pre-replicative complex	33	18.35	1.5804	7.5405e-05	0.00053537		R-HSA-211897	Cytochrome P450 - arranged by substrate type	66	14.076	2.0602	3.0516e-05	0.0014272
R-HSA-6791312	TP53 Regulates Transcription of Cell Cycle Genes	49	27.247	1.5782	1.3535e-06	1.5408e-05		R-HSA-5668914	Diseases of metabolism	105	22.394	2.0542	1.8098e-07	3.2552e-05
R-HSA-72706	GTP hydrolysis and joining of the 60S ribosomal subunit	112	62.278	1.5736	2.8977e-13	2.2337e-11		WP727	Monoamine Transport	32	6.8247	2.0514	0.003629	0.047369
R-HSA-174417	Telomere C-strand (Lagging Strand) Synthesis	24	13.345	1.5736	0.00092807	0.0041319		hsa04930	Type II diabetes mellitus	46	9.8106	2.0386	0.0006008	0.01228
R-HSA-1433559	Regulation of KIT signaling	16	8.8969	1.5736	0.0075122	0.024419		hsa04610	Complement and coagulation cascades	79	16.849	2.018	1.1253e-05	0.00082185
R-HSA-110312	Translesion synthesis by REV1	16	8.8969	1.5736	0.0075122	0.024419		hsa04080	Neuroactive ligand-receptor interaction	277	59.077	2.0143	2.2204e-16	5.9908e-13
R-HSA-1660516	Synthesis of PIPs at the early endosome membrane	16	8.8969	1.5736	0.0075122	0.024419		hsa04024	cAMP signaling pathway	199	42.441	1.9792	1.9134e-11	2.5812e-08
R-HSA-156827	L13a-mediated translational silencing of Ceruloplasmin expression	111	61.722	1.5716	4.5919e-13	3.0972e-11		R-HSA-211945	Phase I - Functionalization of compounds	107	22.82	1.9719	1.0002e-06	0.00014992
R-HSA-927802	Nonsense-Mediated Decay (NMD)	115	63.947	1.5638	3.9946e-13	2.7634e-11		R-HSA-2029480	Fcgamma receptor (FCGR) dependent phagocytosis	86	18.341	1.9628	1.3337e-05	0.00092264
R-HSA-975957	Nonsense Mediated Decay (NMD) enhanced by the Exon Junction Complex (EJC)	115	63.947	1.5638	3.9946e-13	2.7634e-11		R-HSA-8986944	Transcriptional Regulation by MECP2	55	11.73	1.9608	0.00047533	0.010601
hsa05212	Pancreatic cancer	75	41.704	1.5586	7.5342e-09	1.8822e-07		WP706	Sudden Infant Death Syndrome (SIDS) Susceptibility Pathways	163	34.764	1.9561	2.8393e-09	1.9151e-06
R-HSA-5358749	S37 mutants of beta-catenin aren't phosphorylated	15	8.3409	1.5586	0.011967	0.035094		WP560	TGF-beta Receptor Signaling	58	12.37	1.9402	0.00043536	0.010039
R-HSA-72613	Eukaryotic Translation Initiation	119	66.171	1.5566	3.4195e-13	2.4935e-11		WP15	Selenium Micronutrient Network	92	19.621	1.9367	1.1271e-05	0.00082185
R-HSA-72737	Cap-dependent Translation Initiation	119	66.171	1.5566	3.4195e-13	2.4935e-11		WP1971	Integrated Cancer Pathway	46	9.8106	1.9367	0.0017187	0.027673
R-HSA-156902	Peptide chain elongation	89	49.489	1.5559	3.6092e-10	1.2813e-08		R-HSA-6794361	Neurexins and neuroligins	56	11.943	1.9258	0.00064567	0.013
R-HSA-69231	Cyclin D associated events in G1	44	24.467	1.5531	1.3302e-05	0.00011577		hsa04020	Calcium signaling pathway	183	39.029	1.9216	1.1576e-09	1.0411e-06
R-HSA-2979096	NOTCH2 Activation and Transmission of Signal to the Nucleus	22	12.233	1.5531	0.0023289	0.0092355		P00026	Heterotrimeric G-protein signaling pathway-Gi alpha and Gs alpha mediated pathway	151	32.204	1.8942	7.5418e-08	2.0348e-05
WP2637	Structural Pathway of Interleukin 1 (IL-1)	50	27.803	1.5466	4.4476e-06	4.4117e-05		WP534	Glycolysis and Gluconeogenesis	45	9.5973	1.8755	0.0034286	0.045345
WP366	TGF-beta Signaling Pathway	133	73.956	1.5415	8.2268e-14	8.5368e-12		R-HSA-8978868	Fatty acid metabolism	177	37.749	1.8543	2.3729e-08	8.7737e-06
WP437	EGF/EGFR Signaling Pathway	164	91.194	1.5352	2.2204e-16	3.153e-14		hsa04022	cGMP-PKG signaling pathway	163	34.764	1.841	1.2815e-07	2.4695e-05
R-HSA-168255	Influenza Life Cycle	143	79.516	1.5343	2.3093e-14	2.596e-12		hsa04142	Lysosome	123	26.233	1.8298	5.6329e-06	0.00050658
R-HSA-168254	Influenza Infection	154	85.633	1.5298	4.1078e-15	4.9489e-13		R-HSA-15869	Metabolism of nucleotides	101	21.541	1.8105	5.4302e-05	0.002093
R-HSA-9013695	NOTCH4 Intracellular Domain Regulates Transcription	20	11.121	1.5286	0.005707	0.019815		hsa05031	Amphetamine addiction	68	14.503	1.7928	0.0010753	0.019737
R-HSA-8876384	Listeria monocytogenes entry into host cells	20	11.121	1.5286	0.005707	0.019815		hsa00980	Metabolism of xenobiotics by cytochrome P450	76	16.209	1.7892	0.00059212	0.01228
R-HSA-5213460	RIPK1-mediated regulated necrosis	20	11.121	1.5286	0.005707	0.019815		R-HSA-112315	Transmission across Chemical Synapses	227	48.413	1.7557	1.6364e-08	8.7737e-06
WP2507	Nanomaterial induced apoptosis	20	11.121	1.5286	0.005707	0.019815		WP2884	NRF2 pathway	146	31.138	1.7342	9.8315e-06	0.00075787
R-HSA-2682334	EPH-Ephrin signaling	92	51.157	1.5247	2.1876e-09	6.2788e-08		R-HSA-2682334	EPH-Ephrin signaling	92	19.621	1.7328	0.0004193	0.0098372
R-HSA-199992	trans-Golgi Network Vesicle Budding	72	40.036	1.5236	1.3472e-07	2.1463e-06		P00027	Heterotrimeric G-protein signaling pathway-Gq alpha and Go alpha mediated pathway	118	25.166	1.7086	0.00011313	0.0038153
R-HSA-1483255	PI Metabolism	84	46.709	1.5201	1.5266e-08	3.4323e-07		R-HSA-381426	Regulation of Insulin-like Growth Factor (IGF) transport and uptake by Insulin-like Growth Factor Binding Proteins (IGFBPs)	125	26.659	1.6505	0.00023491	0.0066019
hsa05213	Endometrial cancer	58	32.251	1.5193	2.8315e-06	2.988e-05		R-HSA-211859	Biological oxidations	223	47.56	1.64	1.5378e-06	0.00019757
R-HSA-8941326	RUNX2 regulates bone development	32	17.794	1.5174	0.00057049	0.0027861		hsa04660	T cell receptor signaling pathway	101	21.541	1.5784	0.0026981	0.038452
hsa04141	Protein processing in endoplasmic reticulum	165	91.75	1.515	3.2196e-15	4.1365e-13		R-HSA-5576891	Cardiac conduction	141	30.071	1.5297	0.0011495	0.020539
R-HSA-3371556	Cellular response to heat stress	88	48.933	1.5123	1.2021e-08	2.796e-07		WP2882	Nuclear Receptors Meta-Pathway	322	68.674	1.5144	2.3547e-06	0.00026471
WP707	DNA Damage Response	69	38.368	1.5117	4.8332e-07	6.33e-06		R-HSA-112316	Neuronal System	368	78.484	1.4907	1.3605e-06	0.00018353
WP4726	Sphingolipid Metabolism (integrated pathway)	25	13.901	1.5106	0.0027484	0.010794		R-HSA-373076	Class A/1 (Rhodopsin-like receptors)	324	69.1	1.4327	5.2152e-05	0.0020392
R-HSA-4420097	VEGFA-VEGFR2 Pathway	99	55.05	1.5077	2.0804e-09	6.0354e-08		R-HSA-76002	Platelet activation, signaling and aggregation	262	55.878	1.3959	0.00073829	0.014434
hsa04350	TGF-beta signaling pathway	84	46.709	1.4986	6.3904e-08	1.1571e-06		WP3888	VEGFA-VEGFR2 Signaling Pathway	438	93.414	1.3381	0.00017551	0.0052037
R-HSA-1169410	Antiviral mechanism by IFN-stimulated genes	78	43.373	1.4986	1.9015e-07	2.8502e-06		R-HSA-556833	Metabolism of lipids	737	157.18	1.336	1.3504e-06	0.00018353
R-HSA-170822	Regulation of Glucokinase by Glucokinase Regulatory Protein	30	16.682	1.4986	0.0013341	0.0057134		hsa05200	Pathways in cancer	526	112.18	1.3282	6.4968e-05	0.0023468
R-HSA-450302	activated TAK1 mediates p38 MAPK activation	24	13.345	1.4986	0.0042048	0.015477		R-HSA-109582	Hemostasis	620	132.23	1.3159	2.8557e-05	0.0014272
P00033	Insulin/IGF pathway-protein kinase B signaling cascade	35	19.462	1.4901	0.00065168	0.0030901		hsa04151	PI3K-Akt signaling pathway	354	75.499	1.3113	0.001631	0.026669
R-HSA-8862803	Deregulated CDK5 triggers multiple neurodegenerative pathways in Alzheimer's disease models	23	12.789	1.4856	0.006389	0.021875		R-HSA-449147	Signaling by Interleukins	462	98.532	1.2889	0.00081796	0.015651
hsa05210	Colorectal cancer	86	47.821	1.4847	1.1032e-07	1.8553e-06		R-HSA-1643685	Disease	1054	224.79	1.2367	2.6303e-05	0.0014193
R-HSA-8852135	Protein ubiquitination	79	43.929	1.4797	4.898e-07	6.3533e-06		hsa01100	Metabolic pathways	1305	278.32	1.236	2.773e-06	0.0002867
R-HSA-73884	Base Excision Repair	39	21.686	1.4756	0.00047974	0.0024238
hsa04211	Longevity regulating pathway	89	49.489	1.4751	1.24e-07	2.0276e-06
R-HSA-2029482	Regulation of actin dynamics for phagocytic cup formation	61	33.92	1.4741	1.2927e-05	0.00011435
WP3888	VEGFA-VEGFR2 Signaling Pathway	438	243.55	1.474	<2.2e-16	<2.2e-16
WP4565	Neural Crest Cell Migration in Cancer	44	24.467	1.4714	0.00023556	0.0013907
WP4149	White fat cell differentiation	33	18.35	1.4714	0.0014717	0.0062238
hsa05222	Small cell lung cancer	93	51.713	1.4696	9.2679e-08	1.6237e-06
R-HSA-975138	TRAF6 mediated induction of NFkB and MAP kinases upon TLR7/8 or 9 activation	93	51.713	1.4696	9.2679e-08	1.6237e-06
hsa05214	Glioma	71	39.48	1.4691	3.2233e-06	3.3319e-05
R-HSA-6811440	Retrograde transport at the Trans-Golgi-Network	49	27.247	1.4681	0.00011614	0.00076799
R-HSA-400253	Circadian Clock	70	38.924	1.4644	4.7758e-06	4.6855e-05
R-HSA-5656169	Termination of translesion DNA synthesis	32	17.794	1.4612	0.0021931	0.0088183
hsa04668	TNF signaling pathway	110	61.166	1.455	1.8968e-08	4.1271e-07
hsa04340	Hedgehog signaling pathway	47	26.135	1.454	0.00025431	0.0014788
R-HSA-70268	Pyruvate metabolism	31	17.238	1.4503	0.0032482	0.012315
R-HSA-1989781	PPARA activates gene expression	117	65.059	1.4448	1.4986e-08	3.4263e-07
hsa05205	Proteoglycans in cancer	201	111.77	1.4405	1.8108e-13	1.5267e-11
R-HSA-5633007	Regulation of TP53 Activity	160	88.969	1.4387	6.4781e-11	2.9623e-09
hsa04012	ErbB signaling pathway	85	47.265	1.4387	2.0067e-06	2.2099e-05
hsa05130	Pathogenic Escherichia coli infection	55	30.583	1.4387	0.00013253	0.00085133
R-HSA-165159	mTOR signalling	40	22.242	1.4387	0.001119	0.0049088
hsa00020	Citrate cycle (TCA cycle)	30	16.682	1.4387	0.0047799	0.017357
R-HSA-114452	Activation of BH3-only proteins	30	16.682	1.4387	0.0047799	0.017357
R-HSA-389958	Cooperation of Prefoldin and TriC/CCT in actin and tubulin folding	30	16.682	1.4387	0.0047799	0.017357
R-HSA-983170	Antigen Presentation: Folding, assembly and peptide loading of class I MHC	25	13.901	1.4387	0.01003	0.030512
R-HSA-166520	Signaling by NTRKs	99	55.05	1.4351	3.6507e-07	4.9248e-06
R-HSA-5696399	Global Genome Nucleotide Excision Repair (GG-NER)	84	46.709	1.4344	2.9128e-06	3.0342e-05
R-HSA-72766	Translation	291	161.81	1.4338	<2.2e-16	<2.2e-16
hsa00510	N-Glycan biosynthesis	49	27.247	1.4314	0.00039098	0.0020724
R-HSA-69202	Cyclin E associated events during G1/S transition	83	46.153	1.43	4.2158e-06	4.2442e-05
R-HSA-5693616	Presynaptic phase of homologous DNA pairing and strand exchange	39	21.686	1.4295	0.0016308	0.0068109
hsa04392	Hippo signaling pathway	29	16.126	1.4263	0.0069854	0.023239
R-HSA-162588	Budding and maturation of HIV virion	29	16.126	1.4263	0.0069854	0.023239
R-HSA-8856828	Clathrin-mediated endocytosis	140	77.848	1.4259	3.2247e-09	9.0629e-08
R-HSA-141444	Amplification of signal from unattached kinetochores via a MAD2 inhibitory signal	96	53.382	1.4237	1.0989e-06	1.2947e-05
P00056	VEGF signaling pathway	62	34.476	1.4213	9.8656e-05	0.00066543
WP4204	Tumor suppressor activity of SMARCB1	33	18.35	1.4169	0.0048725	0.017531
hsa05131	Shigellosis	65	36.144	1.411	0.00010092	0.00067898
hsa04136	Autophagy	32	17.794	1.405	0.0070165	0.023279
WP3915	Angiopoietin Like Protein 8 Regulatory Pathway	132	73.4	1.4033	5.596e-08	1.0201e-06
R-HSA-2894858	Signaling by NOTCH1 HD+PEST Domain Mutants in Cancer	58	32.251	1.3953	0.00040998	0.0020948
R-HSA-3700989	Transcriptional Regulation by TP53	365	202.96	1.3944	<2.2e-16	<2.2e-16
R-HSA-5663205	Infectious disease	382	212.41	1.3935	<2.2e-16	<2.2e-16
R-HSA-1839124	FGFR1 mutant receptor activation	31	17.238	1.3923	0.010031	0.030512
P00018	EGF receptor signaling pathway	115	63.947	1.3918	8.611e-07	1.0447e-05
R-HSA-3108232	SUMO E3 ligases SUMOylate target proteins	181	100.65	1.391	7.0917e-10	2.2778e-08
R-HSA-69239	Synthesis of DNA	119	66.171	1.3903	6.1377e-07	7.5872e-06
WP179	Cell Cycle	122	67.839	1.3856	6.1323e-07	7.5872e-06
WP170	Nuclear Receptors	39	21.686	1.3834	0.0048048	0.017424
R-HSA-5357801	Programmed Cell Death	172	95.642	1.3801	5.3458e-09	1.3983e-07
R-HSA-6802952	Signaling by BRAF and RAF fusions	60	33.363	1.3788	0.00057209	0.0027861
R-HSA-5357956	TNFR1-induced NFkappaB signaling pathway	30	16.682	1.3788	0.014232	0.040849
R-HSA-1257604	PIP3 activates AKT signaling	260	144.58	1.3764	1.12e-12	7.1946e-11
R-HSA-5693537	Resolution of D-Loop Structures	34	18.906	1.3752	0.0097857	0.030002
hsa04510	Focal adhesion	199	110.66	1.3736	6.8751e-10	2.2348e-08
R-HSA-111465	Apoptotic cleavage of cellular proteins	38	21.13	1.3724	0.0067589	0.022852
R-HSA-3000171	Non-integrin membrane-ECM interactions	59	32.807	1.3716	0.00079899	0.0036352
R-HSA-9006925	Intracellular signaling by second messengers	293	162.92	1.3687	1.3745e-13	1.2787e-11
R-HSA-69620	Cell Cycle Checkpoints	293	162.92	1.3687	1.3745e-13	1.2787e-11
R-HSA-2262752	Cellular responses to stress	426	236.88	1.3678	<2.2e-16	<2.2e-16
hsa04810	Regulation of actin cytoskeleton	213	118.44	1.3678	3.3689e-10	1.2451e-08
R-HSA-3214841	PKMTs methylate histone lysines	71	39.48	1.3678	0.00027758	0.0015934
R-HSA-69278	Cell Cycle, Mitotic	536	298.05	1.3622	<2.2e-16	<2.2e-16
R-HSA-380284	Loss of proteins required for interphase microtubule organization from the centrosome	70	38.924	1.3616	0.00038432	0.0020492
R-HSA-749476	RNA Polymerase III Abortive And Retractive Initiation	41	22.798	1.3597	0.006529	0.022213
R-HSA-8875878	MET promotes cell motility	41	22.798	1.3597	0.006529	0.022213
R-HSA-8856688	Golgi-to-ER retrograde transport	131	72.844	1.3591	1.54e-06	1.7312e-05
hsa05224	Breast cancer	147	81.741	1.358	3.9008e-07	5.1844e-06
R-HSA-983168	Antigen processing: Ubiquitination & Proteasome degradation	309	171.82	1.3561	2.2737e-13	1.8043e-11
R-HSA-68882	Mitotic Anaphase	199	110.66	1.3556	4.5382e-09	1.2494e-07
R-HSA-8953897	Cellular responses to external stimuli	503	279.7	1.3515	<2.2e-16	<2.2e-16
R-HSA-5693565	Recruitment and ATM-mediated phosphorylation of repair and signaling proteins at DNA double strand breaks	76	42.26	1.3488	0.00035965	0.0019682
hsa04216	Ferroptosis	40	22.242	1.3488	0.0090382	0.028421
R-HSA-983169	Class I MHC mediated antigen processing & presentation	371	206.3	1.3476	4.2188e-15	4.9489e-13
R-HSA-2559583	Cellular Senescence	195	108.43	1.3465	1.5777e-08	3.4995e-07
R-HSA-1640170	Cell Cycle	641	356.43	1.3439	<2.2e-16	<2.2e-16
R-HSA-212436	Generic Transcription Pathway	1169	650.03	1.3399	<2.2e-16	<2.2e-16
R-HSA-70326	Glucose metabolism	90	50.045	1.3388	0.00016484	0.0010177
R-HSA-2871837	FCERI mediated NF-kB activation	82	45.597	1.3378	0.00033134	0.0018281
R-HSA-199991	Membrane Trafficking	628	349.2	1.3373	<2.2e-16	<2.2e-16
R-HSA-72172	mRNA Splicing	191	106.21	1.337	5.338e-08	9.8643e-07
R-HSA-199977	ER to Golgi Anterograde Transport	152	84.521	1.3369	1.2122e-06	1.3976e-05
WP2572	Primary Focal Segmental Glomerulosclerosis FSGS	74	41.148	1.3366	0.00066829	0.0031577
R-HSA-5693567	HDR through Homologous Recombination (HRR) or Single Strand Annealing (SSA)	132	73.4	1.3352	6.7434e-06	6.2737e-05
R-HSA-422475	Axon guidance	551	306.39	1.3316	<2.2e-16	<2.2e-16
R-HSA-73857	RNA Polymerase II Transcription	1292	718.43	1.3307	<2.2e-16	<2.2e-16
R-HSA-74160	Gene expression (Transcription)	1430	795.16	1.3305	<2.2e-16	<2.2e-16
R-HSA-3247509	Chromatin modifying enzymes	275	152.92	1.3275	2.2198e-10	9.1121e-09
R-HSA-8953854	Metabolism of RNA	674	374.78	1.3261	<2.2e-16	<2.2e-16
R-HSA-195258	RHO GTPase Effectors	316	175.71	1.326	1.2443e-11	6.4563e-10
R-HSA-199418	Negative regulation of the PI3K/AKT network	106	58.942	1.3233	9.6397e-05	0.00065511
R-HSA-5663202	Diseases of signal transduction	378	210.19	1.3226	2.115e-13	1.7292e-11
hsa04664	Fc epsilon RI signaling pathway	68	37.812	1.3223	0.0017366	0.0072083
WP534	Glycolysis and Gluconeogenesis	45	25.023	1.3188	0.011017	0.032961
R-HSA-68886	M Phase	393	218.53	1.3179	1.6254e-13	1.4146e-11
P04385	Histamine H1 receptor mediated signaling pathway	41	22.798	1.3159	0.015881	0.043992
R-HSA-109688	Cleavage of Growing Transcript in the Termination Region	67	37.256	1.3152	0.0023311	0.0092355
WP1772	Apoptosis Modulation and Signaling	93	51.713	1.3149	0.00036324	0.0019759
R-HSA-159236	Transport of Mature mRNA derived from an Intron-Containing Transcript	74	41.148	1.3123	0.0015454	0.0065149
WP399	Wnt Signaling Pathway and Pluripotency	107	59.498	1.311	0.00016263	0.0010063
R-HSA-381070	IRE1alpha activates chaperones	59	32.807	1.3107	0.004726	0.017295
R-HSA-5653656	Vesicle-mediated transport	667	370.89	1.3104	<2.2e-16	<2.2e-16
R-HSA-162906	HIV Infection	232	129.01	1.31	3.564e-08	6.8683e-07
WP2853	Endoderm Differentiation	146	81.184	1.3057	1.5721e-05	0.00013465
R-HSA-9006934	Signaling by Receptor Tyrosine Kinases	455	253.01	1.3043	2.8644e-14	3.0912e-12
R-HSA-8868773	rRNA processing in the nucleus and cytosol	195	108.43	1.3004	9.745e-07	1.1737e-05
R-HSA-8848021	Signaling by PTK6	54	30.027	1.2988	0.0089831	0.028347
hsa04912	GnRH signaling pathway	93	51.713	1.2956	0.00079455	0.0036352
R-HSA-211733	Regulation of activated PAK-2p34 by proteasome mediated degradation	50	27.803	1.2948	0.012824	0.037322
R-HSA-8939211	ESR-mediated signaling	156	86.745	1.2911	2.1114e-05	0.0001742
R-HSA-453274	Mitotic G2-G2/M phases	196	108.99	1.2846	3.2704e-06	3.3678e-05
R-HSA-5358351	Signaling by Hedgehog	147	81.741	1.2846	5.3601e-05	0.00039191
R-HSA-429914	Deadenylation-dependent mRNA decay	56	31.139	1.2846	0.011019	0.032961
R-HSA-6782135	Dual incision in TC-NER	66	36.7	1.2807	0.006677	0.02266
hsa05416	Viral myocarditis	59	32.807	1.2802	0.010197	0.030842
R-HSA-5688426	Deubiquitination	297	165.15	1.2776	2.3477e-08	4.8724e-07
WP4666	Hepatitis B infection	154	85.633	1.2729	7.2676e-05	0.00052011
hsa04932	Non-alcoholic fatty liver disease (NAFLD)	149	82.853	1.2673	0.00012964	0.00084077
R-HSA-9007101	Rab regulation of trafficking	124	68.951	1.2618	0.00059817	0.0028665
R-HSA-193704	p75 NTR receptor-mediated signalling	97	53.938	1.2607	0.0023589	0.0093317
R-HSA-1643685	Disease	1054	586.09	1.2575	<2.2e-16	<2.2e-16
R-HSA-5654738	Signaling by FGFR2	73	40.592	1.2564	0.0088062	0.028033
R-HSA-176814	Activation of APC/C and APC/C:Cdc20 mediated degradation of mitotic proteins	76	42.26	1.2541	0.0081004	0.026049
R-HSA-1280218	Adaptive Immune System	756	420.38	1.2536	2.2204e-16	3.153e-14
hsa04010	MAPK signaling pathway	295	164.04	1.2497	5.4315e-07	6.8478e-06
hsa04660	T cell receptor signaling pathway	101	56.162	1.2464	0.0032642	0.012315
hsa04659	Th17 cell differentiation	107	59.498	1.2437	0.0027646	0.010826
R-HSA-201681	TCF dependent signaling in response to WNT	233	129.56	1.2349	2.6475e-05	0.00020947
R-HSA-597592	Post-translational protein modification	1425	792.38	1.2305	<2.2e-16	<2.2e-16
R-HSA-449147	Signaling by Interleukins	462	256.9	1.2301	7.1659e-09	1.8069e-07
R-HSA-5368287	Mitochondrial translation	93	51.713	1.2183	0.011174	0.033312
R-HSA-390466	Chaperonin-mediated protein folding	93	51.713	1.2183	0.011174	0.033312
hsa04062	Chemokine signaling pathway	189	105.09	1.1989	0.0011735	0.0050738
WP4172	PI3K-Akt Signaling Pathway	345	191.84	1.1781	9.4569e-05	0.00064567
hsa04014	Ras signaling pathway	232	129.01	1.1627	0.002936	0.011284
R-HSA-5684996	MAPK1/MAPK3 signaling	254	141.24	1.1541	0.0031467	0.01206
R-HSA-5617833	Cilium Assembly	199	110.66	1.1477	0.010917	0.0328
R-HSA-109582	Hemostasis	620	344.76	1.1341	6.8339e-05	0.00049299
R-HSA-168256	Immune System	1997	1110.4	1.1239	7.6625e-12	4.2631e-10
R-HSA-168249	Innate Immune System	1053	585.53	1.0777	0.0017599	0.0072938

## Sheet: ALL 20S
Validated								Predicted								A431E (PSEN1) altered											P+V+A	P+V	P+A	A+V	A
Gene Set	Description	Size	Expect	Ratio	P Value	FDR		Gene Set	Description	Size	Expect	Ratio	P Value	FDR		Gene Set	Description	Size	Expect	Ratio	P Value	FDR						Integrin signaling	Hemostasis	Cell Cycle	Phosphorylation of Emi1
R-HSA-193639	p75NTR signals via NF-kB	16	10.248	1.5613	0.00079829	0.0035796		R-HSA-9018679	Biosynthesis of EPA-derived SPMs	6	1.3242	4.5309	0.00011511	0.0039314		R-HSA-176417	Phosphorylation of Emi1	6	0.40371	12.385	7.7302e-06	0.00075931						EPH-Ephrin signaling		Cell Cycle, Mitotic	Endosomal/Vacuolar pathway
R-HSA-8875360	InlB-mediated entry of Listeria monocytogenes into host cell	15	9.6076	1.5613	0.0012471	0.0051686		R-HSA-71384	Ethanol oxidation	12	2.6485	4.1533	5.7126e-07	6.3764e-05		R-HSA-1236977	Endosomal/Vacuolar pathway	11	0.74013	9.4578	1.5841e-06	0.00024917						L1CAM interactions		RHO GTPase Effectors	Activation of NIMA Kinases NEK9, NEK6, NEK7
R-HSA-4839743	phosphorylation site mutants of CTNNB1 are not targeted to the proteasome by the destruction complex	15	9.6076	1.5613	0.0012471	0.0051686		R-HSA-2142670	Synthesis of epoxy (EET) and dihydroxyeicosatrienoic acids (DHET)	8	1.7657	3.9645	0.00016381	0.0046086		R-HSA-2980767	Activation of NIMA Kinases NEK9, NEK6, NEK7	7	0.47099	8.4927	0.00060445	0.022969						Pathways in cancer		Cell Cycle Checkpoints	The human immune response to tuberculosis
R-HSA-174411	Polymerase switching on the C-strand of the telomere	14	8.9671	1.5613	0.0019483	0.0074034		WP206	Fatty Acid Omega Oxidation	15	3.3106	3.6247	3.0254e-06	0.00024735		WP4197	The human immune response to tuberculosis	23	1.5476	7.7542	5.4155e-09	2.0873e-06						Signaling by Receptor Tyrosine Kinases		M Phase	Activation of C3 and C5
R-HSA-162594	Early Phase of HIV Life Cycle	14	8.9671	1.5613	0.0019483	0.0074034		WP58	Monoamine GPCRs	33	7.2833	3.5698	6.4813e-12	4.3716e-09		R-HSA-174577	Activation of C3 and C5	8	0.53828	7.4311	0.0011446	0.038549						Disease		Signaling by Rho GTPases	Depolymerisation of the Nuclear Lamina
R-HSA-877312	Regulation of IFNG signaling	14	8.9671	1.5613	0.0019483	0.0074034		R-HSA-391908	Prostanoid ligand receptors	9	1.9864	3.524	0.00059558	0.011316		R-HSA-4419969	Depolymerisation of the Nuclear Lamina	15	1.0093	6.9357	2.4309e-05	0.0018218								Interferon Signaling	Interferon alpha/beta signaling
R-HSA-5607763	CLEC7A (Dectin-1) induces NFAT activation	13	8.3266	1.5613	0.0030435	0.01046		R-HSA-977441	GABA A receptor activation	13	2.8692	3.4853	3.9719e-05	0.001732		R-HSA-909733	Interferon alpha/beta signaling	69	4.6427	6.2464	1.1102e-16	2.9954e-13								RNA Polymerase I Promoter Opening	Antigen Presentation: Folding, assembly and peptide loading of class I MHC
R-HSA-9005895	Pervasive developmental disorders	13	8.3266	1.5613	0.0030435	0.01046		R-HSA-9018677	Biosynthesis of DHA-derived SPMs	17	3.752	3.4648	2.7607e-06	0.00024027		R-HSA-983170	Antigen Presentation: Folding, assembly and peptide loading of class I MHC	25	1.6821	5.9449	2.3307e-06	0.00033095								Cytokine Signaling in Immune system	Type II interferon signaling (IFNG)
R-HSA-4641265	Repression of WNT target genes	12	7.6861	1.5613	0.0047541	0.015288		R-HSA-392154	Nitric oxide stimulates guanylate cyclase	24	5.297	3.3982	4.9314e-08	9.5034e-06		WP619	Type II interferon signaling (IFNG)	37	2.4895	4.8202	3.0766e-06	0.00036712								Immune System	Nicotinamide salvaging
R-HSA-2408517	SeMet incorporation into proteins	11	7.0456	1.5613	0.0074259	0.022497		R-HSA-5688849	Defective CSF2RB causes pulmonary surfactant metabolism dysfunction 5 (SMDP5)	8	1.7657	3.3982	0.002123	0.031469		R-HSA-197264	Nicotinamide salvaging	19	1.2784	4.6933	0.0011573	0.038549									Condensation of Prophase Chromosomes
R-HSA-442380	Zinc influx into cells by the SLC39 gene family	10	6.4051	1.5613	0.011599	0.032428		R-HSA-9018678	Biosynthesis of specialized proresolving mediators (SPMs)	19	4.1934	3.3386	2.3481e-06	0.00021117		R-HSA-2299718	Condensation of Prophase Chromosomes	74	4.9791	4.0168	5.3102e-08	1.7909e-05									SIRT1 negatively regulates rRNA expression
R-HSA-110056	MAPK3 (ERK1) activation	10	6.4051	1.5613	0.011599	0.032428		R-HSA-418457	cGMP effects	18	3.9727	3.2723	7.9194e-06	0.00053416		R-HSA-427359	SIRT1 negatively regulates rRNA expression	68	4.5754	3.9341	3.4612e-07	8.4894e-05									Interferon gamma signaling
R-HSA-8943723	Regulation of PTEN mRNA translation	9	5.7646	1.5613	0.018116	0.046284		R-HSA-375280	Amine ligand-binding receptors	42	9.2697	3.0206	7.3047e-10	3.2847e-07		R-HSA-877300	Interferon gamma signaling	92	6.1902	3.8771	5.3987e-09	2.0873e-06									HDMs demethylate histones
WP2637	Structural Pathway of Interleukin 1 (IL-1)	50	32.025	1.53	5.8763e-09	1.5426e-07		hsa00350	Tyrosine metabolism	36	7.9454	3.0206	1.2237e-08	3.6683e-06		R-HSA-3214842	HDMs demethylate histones	51	3.4315	3.7884	2.2967e-05	0.0017704									Activated PKN1 stimulates transcription of AR (androgen receptor) regulated genes KLK2 and KLK3
hsa05210	Colorectal cancer	86	55.084	1.525	2.3981e-14	2.3107e-12		R-HSA-629602	Activation of Nicotinic Acetylcholine Receptors	15	3.3106	3.0206	0.00026783	0.006165		R-HSA-73728	RNA Polymerase I Promoter Opening	63	4.2389	3.7745	2.8105e-06	0.00036712									DNA methylation
hsa05212	Pancreatic cancer	75	48.038	1.5196	2.5537e-12	1.6405e-10		R-HSA-9020558	Interleukin-2 signaling	12	2.6485	3.0206	0.0011623	0.019477		R-HSA-5625886	Activated PKN1 stimulates transcription of AR (androgen receptor) regulated genes KLK2 and KLK3	67	4.5081	3.771	1.3988e-06	0.00024917									Allograft rejection
R-HSA-2173789	TGF-beta receptor signaling activates SMADs	32	20.496	1.5125	1.1992e-05	0.00010079		WP3668	Hypothesized Pathways in Pathogenesis of Cardiovascular Disease	25	5.5177	2.8998	7.8548e-06	0.00053416		R-HSA-5334118	DNA methylation	65	4.3735	3.6584	4.3768e-06	0.00047235									Allograft Rejection
hsa05213	Endometrial cancer	58	37.15	1.5074	3.1391e-09	8.8222e-08		hsa05033	Nicotine addiction	40	8.8283	2.7185	2.4015e-07	3.0853e-05		hsa05330	Allograft rejection	38	2.5568	3.52	0.00074985	0.027339									RNA Polymerase I Chain Elongation
R-HSA-198725	Nuclear Events (kinase and transcription factor activation)	25	16.013	1.4988	0.00021661	0.0011951		P00050	Plasminogen activating cascade	15	3.3106	2.7185	0.0016526	0.025922		WP2328	Allograft Rejection	89	5.9884	3.3398	1.3623e-06	0.00024917									Meiotic recombination
R-HSA-174417	Telomere C-strand (Lagging Strand) Synthesis	24	15.372	1.4962	0.00032586	0.0016928		WP4698	Vitamin D-sensitive calcium signaling in depression	41	9.049	2.6522	4.5809e-07	5.3736e-05		R-HSA-913531	Interferon Signaling	197	13.255	3.3195	8.7552e-13	1.1811e-09									PRC2 methylates histones and DNA
R-HSA-2173793	Transcriptional activity of SMAD2/SMAD3:SMAD4 heterotrimer	44	28.182	1.4903	9.6313e-07	1.1865e-05		R-HSA-9006921	Integrin signaling	27	5.9591	2.5172	0.00015494	0.0046086		R-HSA-73777	RNA Polymerase I Chain Elongation	90	6.0556	3.3027	1.6425e-06	0.00024917									B-WICH complex positively regulates rRNA expression
R-HSA-416572	Sema4D induced cell migration and growth-cone collapse	21	13.451	1.4869	0.0010985	0.0046674		WP4222	Phosphodiesterases in neuronal function	55	12.139	2.4714	1.5008e-07	2.2492e-05		R-HSA-912446	Meiotic recombination	86	5.7865	3.2835	3.2657e-06	0.00036712									Mitotic Prophase
R-HSA-1236382	Constitutive Signaling by Ligand-Responsive EGFR Cancer Variants	19	12.17	1.4791	0.0024461	0.0088586		hsa05204	Chemical carcinogenesis	82	18.098	2.4312	3.9715e-10	2.143e-07		R-HSA-212300	PRC2 methylates histones and DNA	73	4.9118	3.2575	2.1414e-05	0.0017704									Formation of the beta-catenin:TCF transactivating complex
R-HSA-6791312	TP53 Regulates Transcription of Cell Cycle Genes	49	31.385	1.4657	1.1683e-06	1.4072e-05		hsa00982	Drug metabolism	72	15.891	2.3284	4.4751e-08	9.2875e-06		R-HSA-5250924	B-WICH complex positively regulates rRNA expression	91	6.1229	3.1031	7.8801e-06	0.00075931									Meiosis
R-HSA-1433559	Regulation of KIT signaling	16	10.248	1.4637	0.0079799	0.023581		R-HSA-2142753	Arachidonic acid metabolism	59	13.022	2.2271	4.0731e-06	0.00030526		R-HSA-68875	Mitotic Prophase	141	9.4872	2.9514	1.8203e-07	4.9111e-05									Senescence-Associated Secretory Phenotype (SASP)
R-HSA-399954	Sema3A PAK dependent Axon repulsion	16	10.248	1.4637	0.0079799	0.023581		hsa05412	Arrhythmogenic right ventricular cardiomyopathy (ARVC)	72	15.891	2.2025	5.9084e-07	6.3764e-05		R-HSA-201722	Formation of the beta-catenin:TCF transactivating complex	91	6.1229	2.9398	2.9506e-05	0.0021515									Amyloid fiber formation
R-HSA-110312	Translesion synthesis by REV1	16	10.248	1.4637	0.0079799	0.023581		hsa04610	Complement and coagulation cascades	79	17.436	2.1794	2.7729e-07	3.4006e-05		R-HSA-1500620	Meiosis	118	7.9396	2.8969	3.1368e-06	0.00036712									NoRC negatively regulates rRNA expression
R-HSA-1169410	Antiviral mechanism by IFN-stimulated genes	78	49.96	1.4612	9.8904e-10	3.3425e-08		hsa00830	Retinol metabolism	67	14.787	2.164	2.8969e-06	0.00024424		R-HSA-2559582	Senescence-Associated Secretory Phenotype (SASP)	110	7.4013	2.8373	1.168e-05	0.001058									Amplification of signal from unattached kinetochores via a MAD2 inhibitory signal
R-HSA-170822	Regulation of Glucokinase by Glucokinase Regulatory Protein	30	19.215	1.4572	0.00024004	0.0012952		hsa04924	Renin secretion	65	14.346	2.1609	4.2858e-06	0.00030682		R-HSA-977225	Amyloid fiber formation	106	7.1322	2.8042	2.2453e-05	0.0017704									Negative epigenetic regulation of rRNA expression
R-HSA-8956320	Nucleobase biosynthesis	15	9.6076	1.4572	0.011764	0.032621		hsa00380	Tryptophan metabolism	40	8.8283	2.1522	0.00032638	0.0068795		R-HSA-427413	NoRC negatively regulates rRNA expression	106	7.1322	2.8042	2.2453e-05	0.0017704									RNA Polymerase I Promoter Clearance
R-HSA-5654732	Negative regulation of FGFR3 signaling	29	18.575	1.4536	0.00035165	0.0017935		WP2118	Arrhythmogenic Right Ventricular Cardiomyopathy	76	16.774	2.1462	9.0808e-07	9.4231e-05		R-HSA-141444	Amplification of signal from unattached kinetochores via a MAD2 inhibitory signal	96	6.4593	2.7867	6.2118e-05	0.0034916									Systemic lupus erythematosus
R-HSA-186763	Downstream signal transduction	29	18.575	1.4536	0.00035165	0.0017935		hsa00010	Glycolysis / Gluconeogenesis	68	15.008	2.1322	4.3213e-06	0.00030682		R-HSA-5250941	Negative epigenetic regulation of rRNA expression	109	7.334	2.727	3.4253e-05	0.0023104									Cell adhesion molecules (CAMs)
R-HSA-170670	Adenylate cyclase inhibitory pathway	14	8.9671	1.4497	0.017281	0.045091		hsa04640	Hematopoietic cell lineage	97	21.409	2.102	8.8975e-08	1.6004e-05		R-HSA-73854	RNA Polymerase I Promoter Clearance	109	7.334	2.727	3.4253e-05	0.0023104									Transcriptional misregulation in cancer
R-HSA-1655829	Regulation of cholesterol biosynthesis by SREBP (SREBF)	55	35.228	1.4477	8.5496e-07	1.063e-05		R-HSA-8986944	Transcriptional Regulation by MECP2	55	12.139	2.0595	9.6767e-05	0.0034352		hsa05322	Systemic lupus erythematosus	133	8.9489	2.6819	7.8347e-06	0.00075931									Epstein-Barr virus infection
R-HSA-901042	Calnexin/calreticulin cycle	26	16.653	1.4412	0.0010905	0.0046674		hsa04020	Calcium signaling pathway	183	40.389	2.055	1.6693e-12	1.5013e-09		hsa04514	Cell adhesion molecules (CAMs)	144	9.689	2.477	3.1064e-05	0.0022055									Cell surface interactions at the vascular wall
WP366	TGF-beta Signaling Pathway	133	85.188	1.4321	1.1502e-13	1.001e-11		WP176	Folate Metabolism	73	16.112	2.0482	9.0679e-06	0.0005825		hsa05202	Transcriptional misregulation in cancer	186	12.515	2.3172	1.81e-05	0.0015753									Adipogenesis
R-HSA-199992	trans-Golgi Network Vesicle Budding	72	46.117	1.4312	6.354e-08	1.1823e-06		hsa04216	Ferroptosis	40	8.8283	2.0389	0.0010403	0.018225		hsa05169	Epstein-Barr virus infection	201	13.524	2.2922	1.1764e-05	0.001058
hsa05214	Glioma	71	45.476	1.4293	9.1392e-08	1.5908e-06		hsa04913	Ovarian steroidogenesis	49	10.815	2.0343	0.00031097	0.0066127		R-HSA-202733	Cell surface interactions at the vascular wall	137	9.218	2.2781	0.00031824	0.013629
P00033	Insulin/IGF pathway-protein kinase B signaling cascade	35	22.418	1.4274	0.00022755	0.0012478		hsa04080	Neuroactive ligand-receptor interaction	277	61.136	2.0283	<2.2e-16	<2.2e-16		WP179	Cell Cycle	122	8.2088	2.1928	0.0013061	0.041458
R-HSA-2682334	EPH-Ephrin signaling	92	58.927	1.4255	1.5652e-09	4.7987e-08		hsa04024	cAMP signaling pathway	199	43.921	2.0264	7.0299e-13	9.4834e-10		R-HSA-69278	Cell Cycle, Mitotic	536	36.065	2.1905	2.0821e-11	1.8725e-08
hsa03430	Mismatch repair	23	14.732	1.4255	0.0033009	0.011245		hsa05410	Hypertrophic cardiomyopathy (HCM)	83	18.319	2.0198	3.9814e-06	0.00030526		R-HSA-69620	Cell Cycle Checkpoints	293	19.714	2.1811	1.003e-06	0.0002255
R-HSA-69236	G1 Phase	44	28.182	1.4193	4.841e-05	0.00033234		WP558	Complement and Coagulation Cascades	59	13.022	1.9967	0.00013324	0.0043311		WP236	Adipogenesis	131	8.8143	2.1556	0.001197	0.039386
R-HSA-6811438	Intra-Golgi traffic	44	28.182	1.4193	4.841e-05	0.00033234		P00026	Heterotrimeric G-protein signaling pathway-Gi alpha and Gs alpha mediated pathway	151	33.327	1.9804	2.1019e-09	8.1013e-07		R-HSA-68886	M Phase	393	26.443	2.0799	1.5701e-07	4.7068e-05
R-HSA-68962	Activation of the pre-replicative complex	33	21.137	1.4193	0.00046843	0.0022895		hsa00980	Metabolism of xenobiotics by cytochrome P450	76	16.774	1.9674	2.5458e-05	0.0013209		R-HSA-195258	RHO GTPase Effectors	316	21.262	2.0694	3.1634e-06	0.00036712
WP4658	Small cell lung cancer	98	62.77	1.4179	1.028e-09	3.3824e-08		R-HSA-211945	Phase I - Functionalization of compounds	107	23.616	1.9479	9.9422e-07	9.58e-05		R-HSA-1640170	Cell Cycle	641	43.13	2.0635	2.8221e-11	1.9035e-08
WP2525	Trans-sulfuration and one carbon metabolism	32	20.496	1.4149	0.00066951	0.0030668		R-HSA-211897	Cytochrome P450 - arranged by substrate type	66	14.567	1.9222	0.00016638	0.0046086		R-HSA-194315	Signaling by Rho GTPases	444	29.874	1.908	1.6623e-06	0.00024917
WP4659	Gastrin Signaling Pathway	114	73.018	1.4106	1.0387e-10	4.832e-09		R-HSA-2029480	Fcgamma receptor (FCGR) dependent phagocytosis	86	18.981	1.8967	2.9372e-05	0.0014952		R-HSA-1280215	Cytokine Signaling in Immune system	688	46.292	1.901	2.5752e-09	1.3896e-06
WP2828	Bladder Cancer	41	26.261	1.4089	0.00014004	0.00082134		R-HSA-8978868	Fatty acid metabolism	177	39.065	1.8687	6.613e-09	2.2302e-06		R-HSA-109582	Hemostasis	620	41.717	1.7499	1.6397e-06	0.00024917
R-HSA-70171	Glycolysis	70	44.836	1.4051	7.0208e-07	9.0633e-06		hsa04022	cGMP-PKG signaling pathway	163	35.975	1.8624	3.2051e-08	7.8611e-06		R-HSA-168256	Immune System	1997	134.37	1.295	0.00011511	0.0055458
R-HSA-114452	Activation of BH3-only proteins	30	19.215	1.4051	0.0013562	0.0055608		WP706	Sudden Infant Death Syndrome (SIDS) Susceptibility Pathways	163	35.975	1.8624	3.2051e-08	7.8611e-06
R-HSA-4090294	SUMOylation of intracellular receptors	30	19.215	1.4051	0.0013562	0.0055608		WP2884	NRF2 pathway	146	32.223	1.862	1.6673e-07	2.2492e-05
WP2507	Nanomaterial induced apoptosis	20	12.81	1.4051	0.0096922	0.027885		P00027	Heterotrimeric G-protein signaling pathway-Gq alpha and Go alpha mediated pathway	118	26.043	1.8431	3.9154e-06	0.00030526
R-HSA-2990846	SUMOylation	187	119.78	1.4026	4.4409e-16	6.6564e-14		R-HSA-6783783	Interleukin-10 signaling	47	10.373	1.8316	0.0034937	0.045917
R-HSA-73893	DNA Damage Bypass	49	31.385	1.4019	4.2191e-05	0.00029721		R-HSA-9033241	Peroxisomal protein import	63	13.905	1.798	0.001194	0.019763
R-HSA-162588	Budding and maturation of HIV virion	29	18.575	1.3997	0.0019214	0.0074034		R-HSA-2682334	EPH-Ephrin signaling	92	20.305	1.773	0.00015665	0.0046086
WP437	EGF/EGFR Signaling Pathway	164	105.04	1.3994	5.0515e-14	4.543e-12		hsa04933	AGE-RAGE signaling pathway in diabetic complications	99	21.85	1.7391	0.0001674	0.0046086
R-HSA-3108232	SUMO E3 ligases SUMOylate target proteins	181	115.93	1.3974	3.5527e-15	4.1675e-13		R-HSA-6785807	Interleukin-4 and Interleukin-13 signaling	108	23.836	1.7201	0.00012554	0.0041815
R-HSA-8851708	Signaling by FGFR2 IIIa TM	19	12.17	1.3969	0.013766	0.037439		R-HSA-112315	Transmission across Chemical Synapses	227	50.1	1.7166	3.8003e-08	8.5442e-06
R-HSA-69205	G1/S-Specific Transcription	28	17.934	1.394	0.0027131	0.0096443		R-HSA-15869	Metabolism of nucleotides	101	22.291	1.7047	0.00027011	0.006165
P00034	Integrin signalling pathway	166	106.32	1.392	1.2168e-13	1.0259e-11		hsa04115	p53 signaling pathway	72	15.891	1.6991	0.0020874	0.031287
hsa04211	Longevity regulating pathway	89	57.005	1.3858	1.1205e-07	1.8661e-06		R-HSA-211859	Biological oxidations	223	49.218	1.6864	1.6066e-07	2.2492e-05
R-HSA-8939211	ESR-mediated signaling	156	99.919	1.3811	3.4341e-12	2.1547e-10		hsa04066	HIF-1 signaling pathway	100	22.071	1.6764	0.00047215	0.0094584
R-HSA-187037	Signaling by NTRK1 (TRKA)	78	49.96	1.3811	9.8819e-07	1.2119e-05		R-HSA-381426	Regulation of Insulin-like Growth Factor (IGF) transport and uptake by Insulin-like Growth Factor Binding Proteins (IGFBPs)	125	27.588	1.6674	0.00012012	0.004051
R-HSA-1632852	Macroautophagy	68	43.555	1.3776	6.2632e-06	5.7477e-05		R-HSA-216083	Integrin cell surface interactions	85	18.76	1.6524	0.001717	0.026623
WP1772	Apoptosis Modulation and Signaling	93	59.567	1.3766	1.2862e-07	2.116e-06		R-HSA-446728	Cell junction organization	91	20.084	1.6431	0.001386	0.022526
R-HSA-3000171	Non-integrin membrane-ECM interactions	59	37.79	1.376	2.8726e-05	0.00021175		R-HSA-6794362	Protein-protein interactions at synapses	87	19.201	1.6145	0.0026172	0.035663
WP4148	Splicing factor NOVA regulated synaptic proteins	42	26.901	1.3754	0.00044742	0.0022109		hsa04261	Adrenergic signaling in cardiomyocytes	144	31.782	1.6047	0.00016289	0.0046086
R-HSA-191273	Cholesterol biosynthesis	25	16.013	1.3739	0.0074712	0.022497		R-HSA-373760	L1CAM interactions	117	25.823	1.5878	0.0008699	0.015647
WP4726	Sphingolipid Metabolism (integrated pathway)	25	16.013	1.3739	0.0074712	0.022497		R-HSA-114608	Platelet degranulation	129	28.471	1.5805	0.00056045	0.010878
WP4521	Glycosylation and related congenital defects	25	16.013	1.3739	0.0074712	0.022497		WP2882	Nuclear Receptors Meta-Pathway	322	71.068	1.5619	1.6656e-07	2.2492e-05
WP4204	Tumor suppressor activity of SMARCB1	33	21.137	1.372	0.0021274	0.0079496		hsa04724	Glutamatergic synapse	114	25.161	1.5103	0.0036147	0.046106
hsa00562	Inositol phosphate metabolism	74	47.398	1.3714	3.6496e-06	3.6605e-05		R-HSA-5619115	Disorders of transmembrane transporters	144	31.782	1.4474	0.0037749	0.047593
R-HSA-8875878	MET promotes cell motility	41	26.261	1.3709	0.00062051	0.0028765		R-HSA-112316	Neuronal System	368	81.22	1.4282	1.3124e-05	0.00076978
R-HSA-3371556	Cellular response to heat stress	88	56.365	1.3661	6.4636e-07	8.4245e-06		R-HSA-373076	Class A/1 (Rhodopsin-like receptors)	324	71.509	1.4264	4.5301e-05	0.0018519
R-HSA-112399	IRS-mediated signalling	48	30.744	1.3661	0.00025383	0.0013534		R-HSA-109582	Hemostasis	620	136.84	1.3666	9.5272e-07	9.5201e-05
R-HSA-8941326	RUNX2 regulates bone development	32	20.496	1.3661	0.0029476	0.010328		R-HSA-556833	Metabolism of lipids	737	162.66	1.3648	9.8674e-08	1.6639e-05
R-HSA-450302	activated TAK1 mediates p38 MAPK activation	24	15.372	1.3661	0.010385	0.029494		hsa05200	Pathways in cancer	526	116.09	1.3352	3.2175e-05	0.0015783
R-HSA-3371571	HSF1-dependent transactivation	24	15.372	1.3661	0.010385	0.029494		R-HSA-9006934	Signaling by Receptor Tyrosine Kinases	455	100.42	1.3244	0.00016986	0.0046292
R-HSA-8852135	Protein ubiquitination	79	50.6	1.3636	2.908e-06	3.0767e-05		hsa04151	PI3K-Akt signaling pathway	354	78.13	1.2927	0.0023101	0.033152
R-HSA-5693616	Presynaptic phase of homologous DNA pairing and strand exchange	39	24.98	1.3611	0.0011828	0.0049864		R-HSA-1643685	Disease	1054	232.62	1.238	1.5989e-05	0.00088038
R-HSA-400253	Circadian Clock	70	44.836	1.3605	1.3108e-05	0.00010917		hsa01100	Metabolic pathways	1305	288.02	1.2325	2.3298e-06	0.00021117
R-HSA-975138	TRAF6 mediated induction of NFkB and MAP kinases upon TLR7/8 or 9 activation	93	59.567	1.3598	5.1251e-07	6.8793e-06
hsa05224	Breast cancer	147	94.155	1.3595	2.5405e-10	1.0395e-08
hsa04012	ErbB signaling pathway	85	54.443	1.3592	1.6721e-06	1.872e-05
WP3888	VEGFA-VEGFR2 Signaling Pathway	438	280.54	1.3581	<2.2e-16	<2.2e-16
WP707	DNA Damage Response	69	44.195	1.3576	1.796e-05	0.00014379
WP4537	Hippo-Yap signaling pathway	23	14.732	1.3576	0.014369	0.038573
R-HSA-5696399	Global Genome Nucleotide Excision Repair (GG-NER)	84	53.803	1.3568	2.288e-06	2.5092e-05
WP179	Cell Cycle	122	78.142	1.3565	1.1791e-08	2.6511e-07
R-HSA-69202	Cyclin E associated events during G1/S transition	83	53.162	1.3543	3.1255e-06	3.2642e-05
R-HSA-168255	Influenza Life Cycle	143	91.593	1.3538	8.8583e-10	3.1039e-08
hsa05205	Proteoglycans in cancer	201	128.74	1.3515	4.7984e-13	3.4989e-11
R-HSA-159236	Transport of Mature mRNA derived from an Intron-Containing Transcript	74	47.398	1.3503	1.3924e-05	0.00011523
R-HSA-6806003	Regulation of TP53 Expression and Degradation	37	23.699	1.3503	0.0022259	0.008238
R-HSA-381070	IRE1alpha activates chaperones	59	37.79	1.3496	0.00011042	0.00068173
WP4205	MET in type 1 papillary renal cell carcinoma	59	37.79	1.3496	0.00011042	0.00068173
R-HSA-8856828	Clathrin-mediated endocytosis	140	89.671	1.3494	2.2355e-09	6.4854e-08
R-HSA-389357	CD28 dependent PI3K/Akt signaling	22	14.091	1.3484	0.019779	0.049319
R-HSA-2979096	NOTCH2 Activation and Transmission of Signal to the Nucleus	22	14.091	1.3484	0.019779	0.049319
R-HSA-5655332	Signaling by FGFR3 in disease	22	14.091	1.3484	0.019779	0.049319
R-HSA-5654738	Signaling by FGFR2	73	46.757	1.3474	1.8938e-05	0.00014896
R-HSA-72649	Translation initiation complex formation	58	37.15	1.3459	0.00015023	0.00086605
R-HSA-5578749	Transcriptional regulation by small RNAs	105	67.253	1.3382	5.973e-07	7.8229e-06
R-HSA-380259	Loss of Nlp from mitotic centrosomes	70	44.836	1.3382	4.7072e-05	0.00032732
R-HSA-5633007	Regulation of TP53 Activity	160	102.48	1.3368	7.9039e-10	2.8433e-08
WP51	Regulation of Actin Cytoskeleton	151	96.717	1.3338	3.3954e-09	9.444e-08
R-HSA-141424	Amplification of signal from the kinetochores	96	61.489	1.3336	2.5838e-06	2.7773e-05
hsa04330	Notch signaling pathway	48	30.744	1.3336	0.00091052	0.0039815
R-HSA-1257604	PIP3 activates AKT signaling	260	166.53	1.3331	8.1046e-15	8.7465e-13
R-HSA-8848021	Signaling by PTK6	54	34.587	1.33	0.00050169	0.002383
R-HSA-9006927	Signaling by Non-Receptor Tyrosine Kinases	54	34.587	1.33	0.00050169	0.002383
R-HSA-9006921	Integrin signaling	27	17.294	1.33	0.014171	0.038195
R-HSA-73856	RNA Polymerase II Transcription Termination	67	42.914	1.3282	0.00011474	0.00069878
R-HSA-6802955	Paradoxical activation of RAF signaling by kinase inactive BRAF	40	25.62	1.3271	0.0030234	0.01046
R-HSA-165159	mTOR signalling	40	25.62	1.3271	0.0030234	0.01046
WP127	IL-5 Signaling Pathway	40	25.62	1.3271	0.0030234	0.01046
hsa04510	Focal adhesion	199	127.46	1.3259	3.5413e-11	1.7372e-09
R-HSA-162906	HIV Infection	232	148.6	1.3257	8.4688e-13	5.8587e-11
R-HSA-5693568	Resolution of D-loop Structures through Holliday Junction Intermediates	33	21.137	1.3247	0.0075412	0.022657
R-HSA-3700989	Transcriptional Regulation by TP53	365	233.79	1.3217	<2.2e-16	<2.2e-16
R-HSA-9006925	Intracellular signaling by second messengers	293	187.67	1.3215	1.9984e-15	2.4508e-13
WP4150	Wnt Signaling in Kidney Disease	39	24.98	1.3211	0.0040593	0.013389
R-HSA-2644602	Signaling by NOTCH1 PEST Domain Mutants in Cancer	58	37.15	1.319	0.00049598	0.0023726
R-HSA-9006934	Signaling by Receptor Tyrosine Kinases	455	291.43	1.3176	<2.2e-16	<2.2e-16
R-HSA-5693565	Recruitment and ATM-mediated phosphorylation of repair and signaling proteins at DNA double strand breaks	76	48.679	1.3147	8.4108e-05	0.00053901
WP2447	Amyotrophic lateral sclerosis (ALS)	38	24.339	1.3147	0.0054288	0.016972
R-HSA-69278	Cell Cycle, Mitotic	536	343.31	1.3137	<2.2e-16	<2.2e-16
R-HSA-5633008	TP53 Regulates Transcription of Cell Death Genes	44	28.182	1.3129	0.0029379	0.010328
WP4565	Neural Crest Cell Migration in Cancer	44	28.182	1.3129	0.0029379	0.010328
WP4753	Nucleotide Excision Repair	44	28.182	1.3129	0.0029379	0.010328
R-HSA-5663205	Infectious disease	382	244.67	1.3119	<2.2e-16	<2.2e-16
hsa05161	Hepatitis B	144	92.233	1.3119	8.052e-08	1.4387e-06
P00056	VEGF signaling pathway	62	39.712	1.3094	0.00048267	0.0023422
R-HSA-1839124	FGFR1 mutant receptor activation	31	19.856	1.3094	0.013531	0.037062
R-HSA-6811558	PI5P, PP2A and IER3 Regulate PI3K/AKT Signaling	99	63.41	1.3089	1.0724e-05	9.2146e-05
R-HSA-3247509	Chromatin modifying enzymes	275	176.14	1.3058	3.2452e-13	2.4321e-11
R-HSA-4839726	Chromatin organization	275	176.14	1.3058	3.2452e-13	2.4321e-11
R-HSA-195258	RHO GTPase Effectors	316	202.4	1.3043	7.3275e-15	8.2373e-13
R-HSA-3858494	Beta-catenin independent WNT signaling	145	92.874	1.3028	1.7969e-07	2.8186e-06
R-HSA-109581	Apoptosis	169	108.25	1.3026	1.7838e-08	3.7307e-07
R-HSA-5693567	HDR through Homologous Recombination (HRR) or Single Strand Annealing (SSA)	132	84.547	1.301	7.5005e-07	9.5455e-06
WP3915	Angiopoietin Like Protein 8 Regulatory Pathway	132	84.547	1.301	7.5005e-07	9.5455e-06
hsa04350	TGF-beta signaling pathway	84	53.803	1.301	7.8959e-05	0.00050965
R-HSA-6782135	Dual incision in TC-NER	66	42.274	1.301	0.00046385	0.0022795
R-HSA-525793	Myogenesis	30	19.215	1.301	0.017993	0.046284
R-HSA-5357956	TNFR1-induced NFkappaB signaling pathway	30	19.215	1.301	0.017993	0.046284
R-HSA-69620	Cell Cycle Checkpoints	293	187.67	1.3002	1.6542e-13	1.3197e-11
R-HSA-69239	Synthesis of DNA	119	76.221	1.2989	3.1335e-06	3.2642e-05
R-HSA-199977	ER to Golgi Anterograde Transport	152	97.357	1.2942	2.1766e-07	3.3557e-06
R-HSA-4420097	VEGFA-VEGFR2 Pathway	99	63.41	1.2932	3.0667e-05	0.00022545
R-HSA-5619507	Activation of HOX genes during differentiation	122	78.142	1.2925	3.9179e-06	3.8719e-05
P00021	FGF signaling pathway	104	66.613	1.291	2.2345e-05	0.00017119
R-HSA-73894	DNA Repair	316	202.4	1.2895	1.6631e-13	1.3197e-11
R-HSA-1640170	Cell Cycle	641	410.57	1.2836	<2.2e-16	<2.2e-16
WP2853	Endoderm Differentiation	146	93.514	1.2832	1.0493e-06	1.2753e-05
R-HSA-68886	M Phase	393	251.72	1.2832	8.8818e-16	1.2612e-13
hsa04010	MAPK signaling pathway	295	188.95	1.2808	5.5003e-12	3.226e-10
R-HSA-156902	Peptide chain elongation	89	57.005	1.2806	0.00015689	0.0008987
R-HSA-211733	Regulation of activated PAK-2p34 by proteasome mediated degradation	50	32.025	1.2802	0.0045012	0.014685
R-HSA-2029482	Regulation of actin dynamics for phagocytic cup formation	61	39.071	1.2797	0.0017661	0.0069458
R-HSA-195721	Signaling by WNT	330	211.37	1.2774	5.8753e-13	4.1715e-11
R-HSA-204998	Cell death signalling via NRAGE, NRIF and NADE	76	48.679	1.2737	0.00065127	0.0030036
R-HSA-199991	Membrane Trafficking	628	402.24	1.2729	<2.2e-16	<2.2e-16
R-HSA-72613	Eukaryotic Translation Initiation	119	76.221	1.2726	2.244e-05	0.00017119
R-HSA-5663202	Diseases of signal transduction	378	242.11	1.2721	3.8858e-14	3.6151e-12
R-HSA-68882	Mitotic Anaphase	199	127.46	1.271	5.1968e-08	9.9439e-07
R-HSA-8953897	Cellular responses to external stimuli	503	322.18	1.2695	<2.2e-16	<2.2e-16
R-HSA-1989781	PPARA activates gene expression	117	74.94	1.2677	3.691e-05	0.00026345
R-HSA-74160	Gene expression (Transcription)	1430	915.93	1.2676	<2.2e-16	<2.2e-16
R-HSA-194315	Signaling by Rho GTPases	444	284.39	1.2659	1.1102e-15	1.4264e-13
R-HSA-774815	Nucleosome assembly	74	47.398	1.2659	0.0010763	0.0046386
R-HSA-73857	RNA Polymerase II Transcription	1292	827.54	1.264	<2.2e-16	<2.2e-16
R-HSA-1483255	PI Metabolism	84	53.803	1.2639	0.00055325	0.0025869
R-HSA-76042	RNA Polymerase II Transcription Initiation And Promoter Clearance	47	30.104	1.2623	0.0097153	0.027885
R-HSA-212436	Generic Transcription Pathway	1169	748.75	1.2621	<2.2e-16	<2.2e-16
hsa05200	Pathways in cancer	526	336.91	1.2615	<2.2e-16	<2.2e-16
R-HSA-8939236	RUNX1 regulates transcription of genes involved in differentiation of HSCs	130	83.266	1.261	2.2667e-05	0.00017227
R-HSA-2262752	Cellular responses to stress	426	272.86	1.2607	1.5099e-14	1.5088e-12
R-HSA-453274	Mitotic G2-G2/M phases	196	125.54	1.2586	2.6451e-07	4.0093e-06
R-HSA-5653656	Vesicle-mediated transport	667	427.22	1.257	<2.2e-16	<2.2e-16
R-HSA-112043	PLC beta mediated events	46	29.463	1.2558	0.012454	0.034428
R-HSA-5684996	MAPK1/MAPK3 signaling	254	162.69	1.2539	8.7814e-09	2.025e-07
R-HSA-422475	Axon guidance	551	352.92	1.2524	<2.2e-16	<2.2e-16
R-HSA-913531	Interferon Signaling	197	126.18	1.2522	4.9268e-07	6.6796e-06
WP428	Wnt Signaling	118	75.58	1.2437	0.00016335	0.0009268
hsa04912	GnRH signaling pathway	93	59.567	1.2423	0.00084901	0.0037737
hsa05163	Human cytomegalovirus infection	225	144.11	1.2421	2.5554e-07	3.8952e-06
R-HSA-73864	RNA Polymerase I Transcription	112	71.737	1.2406	0.00028487	0.0014924
R-HSA-8856688	Golgi-to-ER retrograde transport	131	83.907	1.2395	9.6413e-05	0.00060776
R-HSA-73728	RNA Polymerase I Promoter Opening	63	40.352	1.2391	0.0063687	0.019683
R-HSA-5607764	CLEC7A (Dectin-1) signaling	101	64.691	1.2366	0.00068967	0.0031378
R-HSA-9020591	Interleukin-12 signaling	48	30.744	1.236	0.017954	0.046284
R-HSA-5688426	Deubiquitination	297	190.23	1.2353	8.6851e-09	2.02e-07
R-HSA-72172	mRNA Splicing	191	122.34	1.2343	4.3294e-06	4.2321e-05
R-HSA-449147	Signaling by Interleukins	462	295.92	1.2335	9.2593e-13	6.2454e-11
R-HSA-983168	Antigen processing: Ubiquitination & Proteasome degradation	309	197.92	1.2328	6.3798e-09	1.6551e-07
R-HSA-1474290	Collagen formation	90	57.646	1.2317	0.0016705	0.0065893
WP4540	Pathways Regulating Hippo Signaling	99	63.41	1.2301	0.0010756	0.0046386
hsa04932	Non-alcoholic fatty liver disease (NAFLD)	149	95.436	1.226	8.8381e-05	0.00056107
R-HSA-9007101	Rab regulation of trafficking	124	79.423	1.2213	0.00044512	0.0022109
R-HSA-168928	DDX58/IFIH1-mediated induction of interferon-alpha/beta	78	49.96	1.221	0.0050281	0.016035
hsa05130	Pathogenic Escherichia coli infection	55	35.228	1.2206	0.017627	0.045904
R-HSA-1280215	Cytokine Signaling in Immune system	688	440.67	1.2186	2.2204e-16	3.524e-14
hsa04721	Synaptic vesicle cycle	63	40.352	1.2143	0.01374	0.037439
R-HSA-176814	Activation of APC/C and APC/C:Cdc20 mediated degradation of mitotic proteins	76	48.679	1.212	0.0076845	0.02296
R-HSA-76005	Response to elevated platelet cytosolic Ca2+	134	85.828	1.2117	0.0004785	0.0023303
hsa04014	Ras signaling pathway	232	148.6	1.2113	5.0901e-06	4.8561e-05
R-HSA-8953854	Metabolism of RNA	674	431.7	1.2092	9.5479e-15	9.9078e-13
R-HSA-373760	L1CAM interactions	117	74.94	1.201	0.0018589	0.0072793
R-HSA-597592	Post-translational protein modification	1425	912.73	1.2008	<2.2e-16	<2.2e-16
R-HSA-1643685	Disease	1054	675.1	1.1969	<2.2e-16	<2.2e-16
R-HSA-8868773	rRNA processing in the nucleus and cytosol	195	124.9	1.193	0.00012895	0.00077314
WP75	Toll-like Receptor Signaling Pathway	104	66.613	1.186	0.0062022	0.019212
hsa04725	Cholinergic synapse	112	71.737	1.1849	0.0048218	0.015487
WP3925	Amino Acid metabolism	91	58.286	1.1838	0.010943	0.030849
R-HSA-5358351	Signaling by Hedgehog	147	94.155	1.1789	0.0018811	0.0073447
hsa04660	T cell receptor signaling pathway	101	64.691	1.1748	0.010711	0.030323
WP4172	PI3K-Akt Signaling Pathway	345	220.98	1.1721	5.9593e-06	5.5442e-05
WP1544	MicroRNAs in cardiomyocyte hypertrophy	101	64.691	1.1594	0.018748	0.047809
R-HSA-1630316	Glycosaminoglycan metabolism	124	79.423	1.1458	0.017059	0.044989
R-HSA-5617833	Cilium Assembly	199	127.46	1.1376	0.0049179	0.015703
R-HSA-168256	Immune System	1997	1279.1	1.1211	9.992e-16	1.3479e-13
R-HSA-168249	Innate Immune System	1053	674.46	1.0809	0.00012817	0.00077017

## Sheet:  REACTOME 50s
Validated								Predicted								A431E (PSEN1) altered												P+V+A	P+V	P+A	A+V	A
Gene Set	Description	Size	Expect	Ratio	P Value	FDR		Gene Set	Description	Size	Expect	Ratio	P Value	FDR		Gene Set	Description	Size	Expect	Ratio	P Value	FDR							Regulation of actin dynamics for phagocytic cup formation		Cell Cycle
R-HSA-74160	Gene expression (Transcription)	1430	972.44	1.2422	<2.2e-16	<2.2e-16		R-HSA-375280	Amine ligand-binding receptors	42	9.4912	2.8447	8.3724e-09	8.5274e-06		R-HSA-1640170	Cell Cycle	641	56.787	3.2402	<2.2e-16	<2.2e-16							Hemostasis		Cell Cycle, Mitotic
R-HSA-597592	Post-translational protein modification	1425	969.04	1.1609	<2.2e-16	<2.2e-16		R-HSA-112315	Transmission across Chemical Synapses	227	51.298	1.735	9.8696e-09	8.5274e-06		R-HSA-69278	Cell Cycle, Mitotic	536	47.485	3.4958	<2.2e-16	<2.2e-16							Axon guidance		Cellular responses to external stimuli
R-HSA-73857	RNA Polymerase II Transcription	1292	878.59	1.2372	<2.2e-16	<2.2e-16		R-HSA-392154	Nitric oxide stimulates guanylate cyclase	24	5.4235	3.3189	7.216e-08	4.1564e-05		R-HSA-68886	M Phase	393	34.817	3.0445	<2.2e-16	<2.2e-16							Disease		Cellular responses to stress
R-HSA-212436	Generic Transcription Pathway	1169	794.95	1.234	<2.2e-16	<2.2e-16		R-HSA-71384	Ethanol oxidation	12	2.7118	4.0564	7.3417e-07	0.00031716		R-HSA-195258	RHO GTPase Effectors	316	27.995	2.8576	<2.2e-16	<2.2e-16							Signaling by Receptor Tyrosine Kinases		M Phase
R-HSA-1643685	Disease	1054	716.75	1.1803	<2.2e-16	<2.2e-16		R-HSA-2029482	Regulation of actin dynamics for phagocytic cup formation	61	13.785	2.1763	4.525e-06	0.0015638		R-HSA-69620	Cell Cycle Checkpoints	293	25.957	3.5057	<2.2e-16	<2.2e-16									Cell Cycle Checkpoints
R-HSA-8953854	Metabolism of RNA	674	458.34	1.2524	<2.2e-16	<2.2e-16		R-HSA-2029480	Fcgamma receptor (FCGR) dependent phagocytosis	86	19.434	1.9553	6.8248e-06	0.0019655		R-HSA-68875	Mitotic Prophase	141	12.491	3.9227	<2.2e-16	<2.2e-16									RHO GTPase Effectors
R-HSA-5653656	Vesicle-mediated transport	667	453.58	1.2258	<2.2e-16	<2.2e-16		R-HSA-418457	cGMP effects	18	4.0677	3.1959	1.0406e-05	0.0024698		R-HSA-1500620	Meiosis	118	10.454	4.4003	<2.2e-16	<2.2e-16									Signaling by Rho GTPases
R-HSA-1640170	Cell Cycle	641	435.9	1.2985	<2.2e-16	<2.2e-16		R-HSA-112316	Neuronal System	368	83.161	1.4189	1.3538e-05	0.0024698		R-HSA-73886	Chromosome Maintenance	110	9.7451	5.0282	<2.2e-16	<2.2e-16									Cellular Senescence
R-HSA-199991	Membrane Trafficking	628	427.06	1.2481	<2.2e-16	<2.2e-16		R-HSA-622323	Presynaptic nicotinic acetylcholine receptors	12	2.7118	3.6876	1.4293e-05	0.0024698		R-HSA-2559582	Senescence-Associated Secretory Phenotype (SASP)	110	9.7451	4.4125	<2.2e-16	<2.2e-16									DNA Repair
R-HSA-69278	Cell Cycle, Mitotic	536	364.49	1.3306	<2.2e-16	<2.2e-16		R-HSA-390666	Serotonin receptors	12	2.7118	3.6876	1.4293e-05	0.0024698		R-HSA-912446	Meiotic recombination	86	7.6189	5.5126	<2.2e-16	<2.2e-16									Signaling by NOTCH
R-HSA-8953897	Cellular responses to external stimuli	503	342.05	1.301	<2.2e-16	<2.2e-16		R-HSA-112314	Neurotransmitter receptors and postsynaptic signal transmission	156	35.253	1.6453	2.3912e-05	0.0037564		R-HSA-2299718	Condensation of Prophase Chromosomes	74	6.5558	6.254	<2.2e-16	<2.2e-16									Synthesis of DNA
R-HSA-2262752	Cellular responses to stress	426	289.69	1.3048	<2.2e-16	<2.2e-16		R-HSA-109582	Hemostasis	620	140.11	1.299	3.3366e-05	0.0041533		R-HSA-606279	Deposition of new CENPA-containing nucleosomes at the centromere	74	6.5558	5.7964	<2.2e-16	<2.2e-16									Deubiquitination
R-HSA-68886	M Phase	393	267.25	1.3134	<2.2e-16	<2.2e-16		R-HSA-181431	Acetylcholine binding and downstream events	15	3.3897	3.2451	4.1854e-05	0.0041533		R-HSA-774815	Nucleosome assembly	74	6.5558	5.7964	<2.2e-16	<2.2e-16									TP53 Regulates Transcription of Cell Cycle Genes
R-HSA-5663205	Infectious disease	382	259.77	1.3204	<2.2e-16	<2.2e-16		R-HSA-622327	Postsynaptic nicotinic acetylcholine receptors	15	3.3897	3.2451	4.1854e-05	0.0041533		R-HSA-212300	PRC2 methylates histones and DNA	73	6.4672	5.7212	<2.2e-16	<2.2e-16									Amplification of signal from unattached kinetochores via a MAD2 inhibitory signal
R-HSA-3700989	Transcriptional Regulation by TP53	365	248.21	1.2892	<2.2e-16	<2.2e-16		R-HSA-629602	Activation of Nicotinic Acetylcholine Receptors	15	3.3897	3.2451	4.1854e-05	0.0041533		R-HSA-427359	SIRT1 negatively regulates rRNA expression	68	6.0243	5.9758	<2.2e-16	<2.2e-16									RNA Polymerase I Promoter Opening
R-HSA-9006925	Intracellular signaling by second messengers	293	199.25	1.3049	<2.2e-16	<2.2e-16		R-HSA-5668914	Diseases of metabolism	105	23.728	1.7701	4.4275e-05	0.0041533		R-HSA-5625886	Activated PKN1 stimulates transcription of AR (androgen receptor) regulated genes KLK2 and KLK3	67	5.9357	5.7281	<2.2e-16	<2.2e-16									Deposition of new CENPA-containing nucleosomes at the centromere
R-HSA-69620	Cell Cycle Checkpoints	293	199.25	1.3099	<2.2e-16	<2.2e-16		R-HSA-629597	Highly calcium permeable nicotinic acetylcholine receptors	9	2.0338	3.9335	4.8502e-05	0.0041533		R-HSA-5334118	DNA methylation	65	5.7585	6.2516	<2.2e-16	<2.2e-16									Telomere C-strand (Lagging Strand) Synthesis
R-HSA-69242	S Phase	161	109.48	1.3883	2.2204e-16	2.1316e-14		R-HSA-390696	Adrenoceptors	9	2.0338	3.9335	4.8502e-05	0.0041533		R-HSA-73728	RNA Polymerase I Promoter Opening	63	5.5813	6.0918	<2.2e-16	<2.2e-16									Activation of the pre-replicative complex
R-HSA-1257604	PIP3 activates AKT signaling	260	176.81	1.3122	4.4409e-16	4.0389e-14		R-HSA-112308	Presynaptic depolarization and calcium channel opening	13	2.9377	3.404	4.9307e-05	0.0041533		R-HSA-1474165	Reproduction	144	12.757	3.7626	1.1102e-16	9.5923e-15
R-HSA-9006934	Signaling by Receptor Tyrosine Kinases	455	309.41	1.2378	8.8818e-16	7.3084e-14		R-HSA-977441	GABA A receptor activation	13	2.9377	3.404	4.9307e-05	0.0041533		R-HSA-427389	ERCC6 (CSB) and EHMT2 (G9a) positively regulate rRNA expression	76	6.733	5.0498	1.1102e-16	9.5923e-15
R-HSA-162906	HIV Infection	232	157.77	1.3247	8.8818e-16	7.3084e-14		R-HSA-211859	Biological oxidations	223	50.394	1.5081	5.0474e-05	0.0041533		R-HSA-5250924	B-WICH complex positively regulates rRNA expression	91	8.0619	4.5895	2.2204e-16	1.7441e-14
R-HSA-5663202	Diseases of signal transduction	378	257.05	1.2566	1.9984e-15	1.5697e-13		R-HSA-438066	Unblocking of NMDA receptors, glutamate binding and activation	20	4.5196	2.8764	5.9151e-05	0.0046461		R-HSA-157579	Telomere Maintenance	82	7.2645	4.8179	2.2204e-16	1.7441e-14
R-HSA-983169	Class I MHC mediated antigen processing & presentation	371	252.29	1.2565	3.8858e-15	2.9194e-13		R-HSA-418346	Platelet homeostasis	90	20.338	1.8192	6.2122e-05	0.0046673		R-HSA-1912408	Pre-NOTCH Transcription and Translation	93	8.2391	4.4908	5.5511e-16	4.1706e-14
R-HSA-195258	RHO GTPase Effectors	316	214.89	1.2751	5.6621e-15	4.0767e-13		R-HSA-211945	Phase I - Functionalization of compounds	107	24.18	1.737	7.4262e-05	0.0053469		R-HSA-194315	Signaling by Rho GTPases	444	39.335	2.3643	1.1102e-15	7.9936e-14
R-HSA-453279	Mitotic G1-G1/S phases	149	101.32	1.3817	8.2157e-15	5.6787e-13		R-HSA-76009	Platelet Aggregation (Plug Formation)	39	8.8132	2.2693	8.3238e-05	0.0057534		R-HSA-68877	Mitotic Prometaphase	198	17.541	3.1925	1.2212e-15	8.4412e-14
R-HSA-194315	Signaling by Rho GTPases	444	301.93	1.2321	9.77e-15	6.4933e-13		R-HSA-8978868	Fatty acid metabolism	177	39.999	1.5501	9.9865e-05	0.0066372		R-HSA-141424	Amplification of signal from the kinetochores	96	8.5048	4.3505	1.7764e-15	1.1369e-13
R-HSA-3247509	Chromatin modifying enzymes	275	187.01	1.2887	1.6764e-14	1.0346e-12		R-HSA-629594	Highly calcium permeable postsynaptic nicotinic acetylcholine receptors	12	2.7118	3.3189	0.00016964	0.010857		R-HSA-141444	Amplification of signal from unattached kinetochores via a MAD2 inhibitory signal	96	8.5048	4.3505	1.7764e-15	1.1369e-13
R-HSA-4839726	Chromatin organization	275	187.01	1.2887	1.6764e-14	1.0346e-12		R-HSA-112311	Neurotransmitter clearance	10	2.2598	3.5401	0.00019407	0.011564		R-HSA-69481	G2/M Checkpoints	168	14.883	3.3594	4.5519e-15	2.8092e-13
R-HSA-6807070	PTEN Regulation	140	95.204	1.3865	2.176e-14	1.2966e-12		R-HSA-8877330	RUNX1 and FOXP3 control the development of regulatory T lymphocytes (Tregs)	10	2.2598	3.5401	0.00019407	0.011564		R-HSA-2500257	Resolution of Sister Chromatid Cohesion	124	10.985	3.8233	4.885e-15	2.9108e-13
R-HSA-2559583	Cellular Senescence	195	132.61	1.3348	2.6645e-14	1.5348e-12		R-HSA-381426	Regulation of Insulin-like Growth Factor (IGF) transport and uptake by Insulin-like Growth Factor Binding Proteins (IGFBPs)	125	28.248	1.6285	0.00021138	0.011856		R-HSA-3214815	HDACs deacetylate histones	94	8.3276	4.3229	5.5511e-15	3.1974e-13
R-HSA-195721	Signaling by WNT	330	224.41	1.2611	4.5519e-14	2.5373e-12		R-HSA-6785807	Interleukin-4 and Interleukin-13 signaling	108	24.406	1.6799	0.00021269	0.011856		R-HSA-2559586	DNA Damage/Telomere Stress Induced Senescence	80	7.0874	4.6562	5.7732e-15	3.2181e-13
R-HSA-2990846	SUMOylation	187	127.16	1.3368	6.1062e-14	3.2974e-12		R-HSA-2682334	EPH-Ephrin signaling	92	20.79	1.7316	0.00025393	0.013701		R-HSA-73777	RNA Polymerase I Chain Elongation	90	7.9733	4.3897	7.5495e-15	4.0767e-13
R-HSA-8878171	Transcriptional regulation by RUNX1	239	162.53	1.2983	1.3056e-13	6.8367e-12		R-HSA-422475	Axon guidance	551	124.52	1.277	0.00026165	0.013701		R-HSA-68962	Activation of the pre-replicative complex	33	2.9235	7.1831	7.9936e-15	4.1755e-13
R-HSA-73894	DNA Repair	316	214.89	1.2611	1.5898e-13	8.0801e-12		R-HSA-397014	Muscle contraction	206	46.552	1.4607	0.00035259	0.017622		R-HSA-5625740	RHO GTPases activate PKNs	95	8.4162	4.2774	8.2157e-15	4.1755e-13
R-HSA-422475	Axon guidance	551	374.69	1.1983	2.1561e-13	1.0645e-11		R-HSA-1643685	Disease	1054	238.18	1.1882	0.00035693	0.017622		R-HSA-2559583	Cellular Senescence	195	17.275	3.1258	1.0658e-14	5.2621e-13
R-HSA-983168	Antigen processing: Ubiquitination & Proteasome degradation	309	210.13	1.2611	2.9687e-13	1.425e-11		R-HSA-76002	Platelet activation, signaling and aggregation	262	59.207	1.4019	0.00038383	0.018136		R-HSA-201722	Formation of the beta-catenin:TCF transactivating complex	91	8.0619	4.3414	1.1324e-14	5.4357e-13
R-HSA-3108232	SUMO E3 ligases SUMOylate target proteins	181	123.08	1.3324	3.6193e-13	1.6903e-11		R-HSA-445095	Interaction between L1 and Ankyrins	31	7.0054	2.284	0.00038833	0.018136		R-HSA-8936459	RUNX1 regulates genes involved in megakaryocyte differentiation and platelet function	97	8.5934	4.1892	1.7431e-14	8.1405e-13
R-HSA-157118	Signaling by NOTCH	235	159.81	1.2953	3.8269e-13	1.7403e-11		R-HSA-8986944	Transcriptional Regulation by MECP2	55	12.429	1.931	0.00041336	0.018797		R-HSA-1912422	Pre-NOTCH Expression and Processing	109	9.6565	3.9352	3.4084e-14	1.5499e-12
R-HSA-69206	G1/S Transition	131	89.083	1.3807	4.2943e-13	1.9027e-11		R-HSA-75205	Dissolution of Fibrin Clot	13	2.9377	3.0636	0.0004404	0.019513		R-HSA-69190	DNA strand elongation	32	2.8349	7.0548	5.9064e-14	2.617e-12
R-HSA-72203	Processing of Capped Intron-Containing Pre-mRNA	243	165.25	1.289	5.5622e-13	2.4029e-11		R-HSA-6794361	Neurexins and neuroligins	56	12.655	1.8965	0.00057019	0.024632		R-HSA-5250913	Positive epigenetic regulation of rRNA expression	106	9.3908	3.94	7.1054e-14	3.0695e-12
R-HSA-201681	TCF dependent signaling in response to WNT	233	158.45	1.2938	6.5281e-13	2.7514e-11		R-HSA-426117	Cation-coupled Chloride cotransporters	7	1.5819	3.793	0.00074836	0.028112		R-HSA-5693538	Homology Directed Repair	138	12.226	3.4354	3.1486e-13	1.1576e-11
R-HSA-8939211	ESR-mediated signaling	156	106.08	1.348	1.1782e-12	4.5242e-11		R-HSA-3656532	TGFBR1 KD Mutants in Cancer	7	1.5819	3.793	0.00074836	0.028112		R-HSA-977225	Amyloid fiber formation	106	9.3908	3.8336	4.0257e-13	1.4197e-11
R-HSA-376176	Signaling by ROBO receptors	218	148.25	1.2951	2.8633e-12	1.0527e-10		R-HSA-3656534	Loss of Function of TGFBR1 in Cancer	7	1.5819	3.793	0.00074836	0.028112		R-HSA-212165	Epigenetic regulation of gene expression	148	13.112	3.2033	4.2206e-12	1.3506e-10
R-HSA-72172	mRNA Splicing	191	129.89	1.3088	6.4349e-12	2.2693e-10		R-HSA-556833	Metabolism of lipids	737	166.55	1.2129	0.00086656	0.03186		R-HSA-157118	Signaling by NOTCH	235	20.819	2.4016	3.235e-09	7.6576e-08
R-HSA-168255	Influenza Life Cycle	143	97.244	1.3471	1.2087e-11	4.0165e-10		R-HSA-15869	Metabolism of nucleotides	101	22.824	1.6211	0.00093102	0.032184		R-HSA-69239	Synthesis of DNA	119	10.542	3.0353	6.6728e-09	1.5172e-07
R-HSA-453274	Mitotic G2-G2/M phases	196	133.29	1.298	2.2855e-11	7.3135e-10		R-HSA-9006934	Signaling by Receptor Tyrosine Kinases	455	102.82	1.2741	0.00098142	0.032613		R-HSA-5688426	Deubiquitination	297	26.312	2.1283	3.5888e-08	7.85e-07
R-HSA-69202	Cyclin E associated events during G1/S transition	83	56.442	1.4174	1.1559e-10	3.3291e-09										R-HSA-73894	DNA Repair	316	27.995	2.0718	5.505e-08	1.1891e-06
R-HSA-68882	Mitotic Anaphase	199	135.33	1.2858	1.242e-10	3.4615e-09										R-HSA-3214842	HDMs demethylate histones	51	4.5182	3.9839	1.5996e-07	3.3708e-06
R-HSA-69239	Synthesis of DNA	119	80.923	1.3593	1.2854e-10	3.5258e-09										R-HSA-69205	G1/S-Specific Transcription	28	2.4806	5.2407	2.0232e-07	4.1131e-06
R-HSA-5633007	Regulation of TP53 Activity	160	108.8	1.3143	1.5311e-10	4.1339e-09										R-HSA-5693579	Homologous DNA Pairing and Strand Exchange	42	3.7209	4.0313	1.456e-06	2.827e-05
R-HSA-109581	Apoptosis	169	114.92	1.3052	1.8979e-10	5.0454e-09										R-HSA-2262752	Cellular responses to stress	426	37.74	1.7753	2.0644e-06	3.9201e-05
R-HSA-1169410	Antiviral mechanism by IFN-stimulated genes	78	53.042	1.414	6.7225e-10	1.5913e-08										R-HSA-174417	Telomere C-strand (Lagging Strand) Synthesis	24	2.1262	5.1735	2.1088e-06	3.9608e-05
R-HSA-1280215	Cytokine Signaling in Immune system	688	467.86	1.1478	1.0979e-09	2.4323e-08										R-HSA-913531	Interferon Signaling	197	17.453	2.1773	3.2591e-06	5.9282e-05
R-HSA-72706	GTP hydrolysis and joining of the 60S ribosomal subunit	112	76.163	1.3392	5.6942e-09	1.1855e-07										R-HSA-8953897	Cellular responses to external stimuli	503	44.562	1.6606	7.4705e-06	0.00013173
R-HSA-5693567	HDR through Homologous Recombination (HRR) or Single Strand Annealing (SSA)	132	89.764	1.3146	6.199e-09	1.2752e-07										R-HSA-1538133	G0 and Early G1	27	2.392	4.5987	8.5855e-06	0.00014836
R-HSA-3371556	Cellular response to heat stress	88	59.842	1.3703	1.1361e-08	2.2058e-07										R-HSA-1566948	Elastic fibre formation	45	3.9866	3.5117	2.0328e-05	0.00033454
R-HSA-194138	Signaling by VEGF	107	72.763	1.3331	2.5052e-08	4.4173e-07										R-HSA-5693571	Nonhomologous End-Joining (NHEJ)	69	6.1128	2.9446	2.129e-05	0.00034706
R-HSA-1989781	PPARA activates gene expression	117	79.563	1.3197	2.6011e-08	4.4947e-07										R-HSA-191273	Cholesterol biosynthesis	25	2.2148	4.5151	2.6943e-05	0.00043109
R-HSA-5688426	Deubiquitination	297	201.97	1.2032	4.1506e-08	6.7031e-07										R-HSA-113510	E2F mediated regulation of DNA replication	22	1.949	4.6177	5.5661e-05	0.00084371
R-HSA-73854	RNA Polymerase I Promoter Clearance	109	74.123	1.3221	6.1184e-08	9.3563e-07										R-HSA-6791312	TP53 Regulates Transcription of Cell Cycle Genes	49	4.341	3.2251	5.8789e-05	0.00088336
R-HSA-8856828	Clathrin-mediated endocytosis	140	95.204	1.2815	1.1917e-07	1.76e-06										R-HSA-174411	Polymerase switching on the C-strand of the telomere	14	1.2403	5.6439	8.2378e-05	0.0011764
R-HSA-8852135	Protein ubiquitination	79	53.722	1.3588	1.9634e-07	2.5351e-06										R-HSA-2980767	Activation of NIMA Kinases NEK9, NEK6, NEK7	7	0.62014	8.0626	9.7443e-05	0.0013689
R-HSA-8868773	rRNA processing in the nucleus and cytosol	195	132.61	1.2368	1.9658e-07	2.5351e-06										R-HSA-174430	Telomere C-strand synthesis initiation	8	0.70874	7.0548	0.00024084	0.0032261
R-HSA-166520	Signaling by NTRKs	99	67.323	1.322	2.5503e-07	3.1255e-06										R-HSA-983189	Kinesins	57	5.0497	2.7724	0.00034289	0.0044887
R-HSA-176409	APC/C:Cdc20 mediated degradation of mitotic proteins	75	51.002	1.3529	6.7947e-07	7.575e-06										R-HSA-69275	G2/M Transition	194	17.187	1.8619	0.00041471	0.0053881
R-HSA-5617472	Activation of anterior HOX genes in hindbrain development during early embryogenesis	122	82.963	1.2777	1.1305e-06	1.1698e-05										R-HSA-197264	Nicotinamide salvaging	19	1.6832	4.1586	0.0008143	0.010123
R-HSA-975138	TRAF6 mediated induction of NFkB and MAP kinases upon TLR7/8 or 9 activation	93	63.242	1.3124	1.389e-06	1.3742e-05										R-HSA-73893	DNA Damage Bypass	49	4.341	2.7643	0.00092163	0.011376
R-HSA-199977	ER to Golgi Anterograde Transport	152	103.36	1.248	1.4322e-06	1.3904e-05										R-HSA-68949	Orc1 removal from chromatin	71	6.29	2.3847	0.0011771	0.014324
R-HSA-6791312	TP53 Regulates Transcription of Cell Cycle Genes	49	33.321	1.4105	1.6993e-06	1.5749e-05										R-HSA-174143	APC/C-mediated degradation of cell cycle proteins	86	7.6189	2.1	0.0032899	0.037648
R-HSA-199992	trans-Golgi Network Vesicle Budding	72	48.962	1.348	1.7043e-06	1.5749e-05										R-HSA-140342	Apoptosis induced DNA fragmentation	13	1.1517	4.3414	0.0037964	0.042324
R-HSA-5693565	Recruitment and ATM-mediated phosphorylation of repair and signaling proteins at DNA double strand breaks	76	51.682	1.3351	2.4588e-06	2.2014e-05										R-HSA-69236	G1 Phase	44	3.898	2.5654	0.0043444	0.0476
R-HSA-156902	Peptide chain elongation	89	60.522	1.3053	4.1965e-06	3.5899e-05
R-HSA-6781827	Transcription-Coupled Nucleotide Excision Repair (TC-NER)	79	53.722	1.3216	4.4695e-06	3.7639e-05
R-HSA-72649	Translation initiation complex formation	58	39.442	1.3691	4.5089e-06	3.7639e-05
R-HSA-5617833	Cilium Assembly	199	135.33	1.2045	6.2684e-06	4.9916e-05
R-HSA-69231	Cyclin D associated events in G1	44	29.921	1.4037	9.5816e-06	7.1987e-05
R-HSA-6811438	Intra-Golgi traffic	44	29.921	1.4037	9.5816e-06	7.1987e-05
R-HSA-2173793	Transcriptional activity of SMAD2/SMAD3:SMAD4 heterotrimer	44	29.921	1.4037	9.5816e-06	7.1987e-05
R-HSA-6806003	Regulation of TP53 Expression and Degradation	37	25.161	1.4308	1.1419e-05	8.4326e-05
R-HSA-5684996	MAPK1/MAPK3 signaling	254	172.73	1.1753	1.2736e-05	9.1702e-05
R-HSA-186763	Downstream signal transduction	29	19.721	1.4705	1.3658e-05	9.7521e-05
R-HSA-2426168	Activation of gene expression by SREBF (SREBP)	42	28.561	1.4005	1.901e-05	0.00012732
R-HSA-8856688	Golgi-to-ER retrograde transport	131	89.083	1.2348	2.3726e-05	0.00015471
R-HSA-141444	Amplification of signal from unattached kinetochores via a MAD2 inhibitory signal	96	65.283	1.2714	2.5537e-05	0.00016283
R-HSA-2871837	FCERI mediated NF-kB activation	82	55.762	1.2912	2.7562e-05	0.00017382
R-HSA-389356	CD28 co-stimulation	33	22.441	1.426	4.821e-05	0.00027494
R-HSA-1236394	Signaling by ERBB4	45	30.601	1.3725	4.8635e-05	0.00027645
R-HSA-109582	Hemostasis	620	421.62	1.1029	5.2361e-05	0.00029657
R-HSA-110313	Translesion synthesis by Y family DNA polymerases bypasses lesions on DNA template	39	26.521	1.3951	5.2689e-05	0.00029657
R-HSA-1483255	PI Metabolism	84	57.122	1.278	5.395e-05	0.00030268
R-HSA-380259	Loss of Nlp from mitotic centrosomes	70	47.602	1.3025	5.5234e-05	0.0003069
R-HSA-211733	Regulation of activated PAK-2p34 by proteasome mediated degradation	50	34.001	1.3529	5.5867e-05	0.00030941
R-HSA-9006927	Signaling by Non-Receptor Tyrosine Kinases	54	36.721	1.3344	7.9981e-05	0.0004151
R-HSA-3000171	Non-integrin membrane-ECM interactions	59	40.122	1.321	7.9994e-05	0.0004151
R-HSA-379716	Cytosolic tRNA aminoacylation	24	16.321	1.4705	9.4464e-05	0.0004801
R-HSA-73728	RNA Polymerase I Promoter Opening	63	42.842	1.3071	0.00010179	0.00051132
R-HSA-75953	RNA Polymerase II Transcription Initiation	47	31.961	1.3454	0.0001401	0.00066812
R-HSA-199418	Negative regulation of the PI3K/AKT network	106	72.083	1.2347	0.00014317	0.00067779
R-HSA-5205647	Mitophagy	29	19.721	1.4198	0.00020075	0.00092505
R-HSA-606279	Deposition of new CENPA-containing nucleosomes at the centromere	74	50.322	1.2718	0.00021541	0.00097953
R-HSA-6802955	Paradoxical activation of RAF signaling by kinase inactive BRAF	40	27.201	1.3602	0.00023936	0.0010771
R-HSA-165159	mTOR signalling	40	27.201	1.3602	0.00023936	0.0010771
R-HSA-76061	RNA Polymerase III Transcription Initiation From Type 1 Promoter	28	19.041	1.418	0.00028604	0.0012641
R-HSA-75067	Processing of Capped Intronless Pre-mRNA	28	19.041	1.418	0.00028604	0.0012641
R-HSA-539107	Activation of E2F1 target genes at G1/S	28	19.041	1.418	0.00028604	0.0012641
R-HSA-5627117	RHO GTPases Activate ROCKs	20	13.601	1.4705	0.00044344	0.0018827
R-HSA-72202	Transport of Mature Transcript to Cytoplasm	83	56.442	1.2402	0.00056203	0.0023458
R-HSA-75153	Apoptotic execution phase	52	35.361	1.3009	0.00056628	0.0023579
R-HSA-901042	Calnexin/calreticulin cycle	26	17.681	1.414	0.0005787	0.0023923
R-HSA-2173788	Downregulation of TGF-beta receptor signaling	26	17.681	1.414	0.0005787	0.0023923
R-HSA-70326	Glucose metabolism	90	61.202	1.2254	0.00075824	0.003033
R-HSA-182971	EGFR downregulation	25	17.001	1.4117	0.00082154	0.0032486
R-HSA-198725	Nuclear Events (kinase and transcription factor activation)	25	17.001	1.4117	0.00082154	0.0032486
R-HSA-73887	Death Receptor Signalling	141	95.884	1.1785	0.00086496	0.0033892
R-HSA-114452	Activation of BH3-only proteins	30	20.401	1.3725	0.0010409	0.0039882
R-HSA-174417	Telomere C-strand (Lagging Strand) Synthesis	24	16.321	1.4093	0.0011647	0.0044134
R-HSA-2644602	Signaling by NOTCH1 PEST Domain Mutants in Cancer	58	39.442	1.2677	0.0012664	0.0047468
R-HSA-9609507	Protein localization	127	86.363	1.1811	0.001324	0.0049415
R-HSA-8863795	Downregulation of ERBB2 signaling	29	19.721	1.3691	0.0014375	0.0053077
R-HSA-162588	Budding and maturation of HIV virion	29	19.721	1.3691	0.0014375	0.0053077
R-HSA-72086	mRNA Capping	29	19.721	1.3691	0.0014375	0.0053077
R-HSA-5693616	Presynaptic phase of homologous DNA pairing and strand exchange	39	26.521	1.3197	0.0014962	0.0055011
R-HSA-5693537	Resolution of D-Loop Structures	34	23.121	1.3408	0.0015258	0.005598
R-HSA-167152	Formation of HIV elongation complex in the absence of HIV Tat	48	32.641	1.2867	0.0016535	0.0059524
R-HSA-8876198	RAB GEFs exchange GTP for GDP on RABs	90	61.202	1.2091	0.0017729	0.0063428
R-HSA-71403	Citric acid cycle (TCA cycle)	22	14.961	1.4037	0.0023298	0.0081002
R-HSA-5637812	Signaling by EGFRvIII in Cancer	15	10.2	1.4705	0.0030609	0.010251
R-HSA-937039	IRAK1 recruits IKK complex	15	10.2	1.4705	0.0030609	0.010251
R-HSA-4839743	phosphorylation site mutants of CTNNB1 are not targeted to the proteasome by the destruction complex	15	10.2	1.4705	0.0030609	0.010251
R-HSA-69091	Polymerase switching	14	9.5204	1.4705	0.004504	0.014254
R-HSA-3371568	Attenuation phase	14	9.5204	1.4705	0.004504	0.014254
R-HSA-141430	Inactivation of APC/C via direct inhibition of the APC/C complex	20	13.601	1.397	0.0046275	0.01446
R-HSA-73772	RNA Polymerase I Promoter Escape	30	20.401	1.3235	0.0050067	0.01556
R-HSA-170822	Regulation of Glucokinase by Glucokinase Regulatory Protein	30	20.401	1.3235	0.0050067	0.01556
R-HSA-9020591	Interleukin-12 signaling	48	32.641	1.2561	0.0050456	0.015653
R-HSA-69273	Cyclin A/B1/B2 associated events during G2/M transition	25	17.001	1.3529	0.0051104	0.015741
R-HSA-381070	IRE1alpha activates chaperones	59	40.122	1.2213	0.0071495	0.021301
R-HSA-3928662	EPHB-mediated forward signaling	42	28.561	1.2605	0.0076238	0.022675
R-HSA-68962	Activation of the pre-replicative complex	33	22.441	1.2923	0.0079776	0.023645
R-HSA-381042	PERK regulates gene expression	28	19.041	1.313	0.0089126	0.026327
R-HSA-196849	Metabolism of water-soluble vitamins and cofactors	123	83.643	1.1477	0.0089738	0.026392
R-HSA-9013973	TICAM1-dependent activation of IRF3/IRF7	12	8.1603	1.4705	0.0097506	0.028082
R-HSA-73817	Purine ribonucleoside monophosphate biosynthesis	12	8.1603	1.4705	0.0097506	0.028082
R-HSA-5654738	Signaling by FGFR2	73	49.642	1.1885	0.010471	0.030008
R-HSA-2029482	Regulation of actin dynamics for phagocytic cup formation	61	41.482	1.2054	0.010907	0.03113
R-HSA-168638	NOD1/2 Signaling Pathway	36	24.481	1.2663	0.011567	0.032766
R-HSA-9006921	Integrin signaling	27	18.361	1.3071	0.011832	0.033353
R-HSA-9014325	TICAM1,TRAF6-dependent induction of TAK1 complex	17	11.56	1.384	0.012746	0.035295
R-HSA-4655427	SUMOylation of DNA methylation proteins	17	11.56	1.384	0.012746	0.035295
R-HSA-2979096	NOTCH2 Activation and Transmission of Signal to the Nucleus	22	14.961	1.3368	0.012855	0.035428
R-HSA-912631	Regulation of signaling by CBL	22	14.961	1.3368	0.012855	0.035428
R-HSA-1059683	Interleukin-6 signaling	11	7.4803	1.4705	0.014346	0.038552
R-HSA-112040	G-protein mediated events	47	31.961	1.2202	0.016483	0.043686
R-HSA-445144	Signal transduction by L1	21	14.281	1.3305	0.017367	0.045886
R-HSA-9022692	Regulation of MECP2 expression and activity	30	20.401	1.2745	0.017637	0.046253
R-HSA-110312	Translesion synthesis by REV1	16	10.88	1.3786	0.017773	0.046253
R-HSA-1963640	GRB2 events in ERBB2 signaling	16	10.88	1.3786	0.017773	0.046253
R-HSA-167238	Pausing and recovery of Tat-mediated HIV elongation	34	23.121	1.2543	0.018978	0.049093

## Sheet: Wikipathways 50s
Validated								Predicted								A431E (PSEN1) altered												P+V+A	P+V	P+A	A+V	A
Gene Set	Description	Size	Expect	Ratio	P Value	FDR		Gene Set	Description	Size	Expect	Ratio	P Value	FDR		Gene Set	Description	Size	Expect	Ratio	P Value	FDR							Neovascularisation processes	Spinal Cord Injury	Retinoblastoma Gene in Cancer	NA Replication
WP3888	VEGFA-VEGFR2 Signaling Pathway	438	298.52	1.3165	<2.2e-16	<2.2e-16		WP58	Monoamine GPCRs	33	7.83	3.3205	3.5105e-11	1.8641e-08		WP2446	Retinoblastoma Gene in Cancer	88	8.1753	5.6267	<2.2e-16	<2.2e-16							Hypothesized Pathways in Pathogenesis of Cardiovascular Disease	Cholesterol Biosynthesis Pathway	Cell Cycle	Gastric Cancer Network 2
WP437	EGF/EGFR Signaling Pathway	164	111.78	1.3509	1.1213e-13	2.9771e-11		WP4222	Phosphodiesterases in neuronal function	55	13.05	2.3755	1.8389e-07	4.8822e-05		WP466	DNA Replication	42	3.9019	6.1509	8.1046e-15	2.1518e-12							Nuclear Receptors Meta-Pathway		DNA IR-damage and cellular response via ATR	Gastric Cancer Network 1
WP2446	Retinoblastoma Gene in Cancer	88	59.977	1.4339	1.5703e-12	2.7794e-10		WP706	Sudden Infant Death Syndrome (SIDS) Susceptibility Pathways	163	38.676	1.7065	1.1549e-06	0.00020441		WP179	Cell Cycle	122	11.334	3.3527	6.7619e-12	1.1969e-09									Genotoxicity pathway	Integrated Cancer Pathway
WP366	TGF-beta Signaling Pathway	133	90.648	1.3459	5.5804e-11	7.408e-09		WP2884	NRF2 pathway	146	34.642	1.6743	1.0266e-05	0.0013628		WP45	G1 to S cell cycle control	64	5.9457	4.2047	1.243e-10	1.6501e-08									DNA Damage Response	FBXL10 enhancement of MAP/ERK signaling in diffuse large B-cell lymphoma
WP4263	Pancreatic adenocarcinoma pathway	89	60.659	1.4013	1.6143e-10	1.7143e-08		WP4331	Neovascularisation processes	37	8.7791	2.392	1.5537e-05	0.00165		WP4016	DNA IR-damage and cellular response via ATR	81	7.525	3.1894	1.578e-07	1.6759e-05									G1 to S cell cycle control	Regulation of sister chromatid separation at the metaphase-anaphase transition
WP615	Senescence and Autophagy in Cancer	108	73.609	1.3585	7.9491e-10	7.035e-08		WP3668	Hypothesized Pathways in Pathogenesis of Cardiovascular Disease	25	5.9318	2.6973	2.0653e-05	0.0018278		WP2363	Gastric Cancer Network 2	33	3.0658	4.2404	3.3845e-06	0.00029953									The human immune response to tuberculosis	The effect of progerin on the involved genes in Hutchinson-Gilford Progeria Syndrome
WP179	Cell Cycle	122	83.15	1.3349	1.5417e-09	1.1695e-07		WP4698	Vitamin D-sensitive calcium signaling in depression	41	9.7282	2.2615	3.2284e-05	0.0024489		WP2361	Gastric Cancer Network 1	29	2.6941	4.4541	4.4013e-06	0.00033387									Histone Modifications	Nucleotide Metabolism
WP4352	Ciliary landscape	220	149.94	1.2538	1.9156e-09	1.2715e-07		WP176	Folate Metabolism	73	17.321	1.9052	4.2417e-05	0.0028155		WP1971	Integrated Cancer Pathway	46	4.2735	3.51	9.3516e-06	0.00062071										miRNA Regulation of DNA Damage Response
WP1984	Integrated Breast Cancer Pathway	155	105.64	1.2968	2.599e-09	1.5334e-07		WP1533	Vitamin B12 Metabolism	53	12.576	2.0675	4.9539e-05	0.0029228		WP197	Cholesterol Biosynthesis Pathway	15	1.3935	5.7408	1.8954e-05	0.0010952										ATM Signaling Pathway
WP4216	Chromosomal and microsatellite instability in colorectal cancer	74	50.436	1.4077	3.0144e-09	1.6007e-07		WP474	Endochondral Ossification	65	15.423	1.9452	5.8125e-05	0.0030864		WP4553	FBXL10 enhancement of MAP/ERK signaling in diffuse large B-cell lymphoma	38	3.5303	3.6824	2.0625e-05	0.0010952										Cholesterol metabolism (includes both Bloch and Kandutsch-Russell pathways)
WP481	Insulin Signaling	161	109.73	1.285	6.4647e-09	3.1207e-07		WP206	Fatty Acid Omega Oxidation	15	3.5591	3.0907	6.7558e-05	0.0032612		WP4240	Regulation of sister chromatid separation at the metaphase-anaphase transition	16	1.4864	5.382	3.4835e-05	0.0016217
WP2034	Leptin signaling pathway	76	51.799	1.39	1.3406e-08	5.9322e-07		WP3617	Photodynamic therapy-induced NF-kB survival signaling	35	8.3046	2.2879	9.062e-05	0.0040099		WP707	DNA Damage Response	69	6.4102	2.808	3.8873e-05	0.0016217
WP4659	Gastrin Signaling Pathway	114	77.698	1.3256	1.6187e-08	6.6119e-07		WP4549	Fragile X Syndrome	123	29.185	1.6447	9.8779e-05	0.0040347		WP4286	Genotoxicity pathway	63	5.8528	2.9046	3.9703e-05	0.0016217
WP411	mRNA Processing	133	90.648	1.3017	2.0368e-08	7.7253e-07		WP2118	Arrhythmogenic Right Ventricular Cardiomyopathy	76	18.033	1.83	0.00011263	0.0042718		WP4320	The effect of progerin on the involved genes in Hutchinson-Gilford Progeria Syndrome	39	3.6232	3.312	0.00013878	0.0052638
WP138	Androgen receptor signaling pathway	91	62.022	1.3544	2.8605e-08	1.0126e-06		WP4148	Splicing factor NOVA regulated synaptic proteins	42	9.9655	2.1073	0.00018529	0.006246		WP404	Nucleotide Metabolism	19	1.7651	4.5322	0.00015884	0.0055161
WP4255	Non-small cell lung cancer	72	49.072	1.3857	5.1002e-08	1.6926e-06		WP530	Cytokines and Inflammatory Response	26	6.1691	2.4315	0.00020448	0.006246		WP2369	Histone Modifications	70	6.5031	2.6141	0.00016621	0.0055161
WP2037	Prolactin Signaling Pathway	76	51.799	1.3707	9.4551e-08	2.9533e-06		WP4008	NO/cGMP/PKG mediated Neuroprotection	48	11.389	2.0195	0.0002097	0.006246		WP2431	Spinal Cord Injury	120	11.148	2.0631	0.00057363	0.017917
WP4155	Endometrial cancer	63	42.938	1.3974	1.3296e-07	3.9222e-06		WP2882	Nuclear Receptors Meta-Pathway	322	76.402	1.3612	0.00021262	0.006246		WP4197	The human immune response to tuberculosis	23	2.1367	3.744	0.00073638	0.020391
WP2526	PDGF Pathway	40	27.262	1.4672	2.0783e-07	5.8083e-06		WP2431	Spinal Cord Injury	120	28.473	1.6156	0.00022349	0.006246		WP1530	miRNA Regulation of DNA Damage Response	93	8.6398	2.1991	0.00075454	0.020391
WP2261	Signaling Pathways in Glioblastoma	83	56.57	1.3435	3.3307e-07	8.843e-06		WP4493	Cells and Molecules involved in local acute inflammatory response	17	4.0337	2.7271	0.0003779	0.010033		WP2516	ATM Signaling Pathway	40	3.7161	2.9601	0.00076804	0.020391
WP4016	DNA IR-damage and cellular response via ATR	81	55.206	1.3404	6.089e-07	1.5054e-05		WP2870	Extracellular vesicle-mediated signaling in recipient cells	30	7.1182	2.2478	0.00042661	0.010787		WP4718	Cholesterol metabolism (includes both Bloch and Kandutsch-Russell pathways)	47	4.3664	2.7483	0.00092732	0.023448
WP4674	Head and Neck Squamous Cell Carcinoma	70	47.709	1.3624	6.4156e-07	1.5054e-05		WP4159	GABA receptor Signaling	33	7.83	2.1711	0.00048403	0.011683
WP673	ErbB Signaling Pathway	91	62.022	1.3221	6.6397e-07	1.5054e-05		WP2849	Hematopoietic Stem Cell Differentiation	63	14.948	1.8062	0.00059427	0.013581
WP710	DNA Damage Response (only ATM dependent)	115	78.38	1.2886	7.0745e-07	1.5054e-05		WP98	Prostaglandin Synthesis and Regulation	45	10.677	1.9668	0.00061383	0.013581
WP183	Proteasome Degradation	64	43.62	1.3755	7.0875e-07	1.5054e-05		WP272	Blood Clotting Cascade	23	5.4573	2.3821	0.00071703	0.01523
WP3303	RAC1/PAK1/p38/MMP2 Pathway	69	47.028	1.3609	8.7958e-07	1.7964e-05		WP3614	Photodynamic therapy-induced HIF-1 survival signaling	37	8.7791	2.0503	0.00080745	0.016491
WP4286	Genotoxicity pathway	63	42.938	1.3741	9.8063e-07	1.9286e-05		WP4523	Classical pathway of steroidogenesis, including diseases	16	3.7964	2.6341	0.0010503	0.020655
WP2032	Human Thyroid Stimulating Hormone (TSH) signaling pathway	68	46.346	1.3593	1.2046e-06	2.2844e-05		WP3591	Sleep regulation	38	9.0164	1.9964	0.0011979	0.021737
WP4217	Ebola Virus Pathway on Host	131	89.285	1.2656	1.2729e-06	2.3308e-05		WP24	Peptide GPCRs	75	17.796	1.6858	0.0012015	0.021737
WP3959	DNA IR-Double Strand Breaks (DSBs) and cellular response via ATM	55	37.486	1.3872	1.9685e-06	3.4842e-05		WP3646	Hepatitis C and Hepatocellular Carcinoma	50	11.864	1.8544	0.0012281	0.021737
WP3651	Pathways Affected in Adenoid Cystic Carcinoma	66	44.983	1.3561	2.2516e-06	3.8568e-05		WP15	Selenium Micronutrient Network	92	21.829	1.6034	0.0014167	0.024266
WP4262	Breast cancer pathway	157	107.01	1.2336	3.5677e-06	5.9201e-05		WP3624	Lung fibrosis	63	14.948	1.7393	0.0014633	0.024281
WP4321	Thermogenesis	108	73.609	1.277	4.3163e-06	6.9453e-05		WP2586	Aryl Hydrocarbon Receptor Netpath	48	11.389	1.8439	0.0017192	0.027317
WP707	DNA Damage Response	69	47.028	1.3396	4.6173e-06	7.2111e-05		WP4760	PKC-gamma calcium signaling pathway in ataxia	22	5.22	2.2988	0.0017491	0.027317
WP4239	Epithelial to mesenchymal transition in colorectal cancer	164	111.78	1.2257	4.845e-06	7.3505e-05		WP4018	Pathways in clear cell renal cell carcinoma	87	20.643	1.5986	0.0020264	0.030744
WP4658	Small cell lung cancer	98	66.793	1.2876	5.2485e-06	7.7415e-05		WP560	TGF-beta Receptor Signaling	58	13.762	1.7439	0.0021045	0.031042
WP4685	Melanoma	68	46.346	1.3378	6.2282e-06	8.9383e-05		WP3584	MECP2 and Associated Rett Syndrome	71	16.846	1.6621	0.0022184	0.03178
WP3915	Angiopoietin Like Protein 8 Regulatory Pathway	132	89.966	1.2449	8.0883e-06	0.00011302		WP2267	Synaptic Vesicle Pathway	52	12.338	1.7831	0.0022743	0.03178
WP477	Cytoplasmic Ribosomal Proteins	91	62.022	1.2899	9.6591e-06	0.00013151		WP143	Fatty Acid Beta Oxidation	34	8.0673	1.9833	0.002419	0.032936
WP4331	Neovascularisation processes	37	25.218	1.4276	1.2182e-05	0.00016171		WP558	Complement and Coagulation Cascades	59	13.999	1.7144	0.0027636	0.036611
WP45	G1 to S cell cycle control	64	43.62	1.3297	2.0336e-05	0.00023996		WP197	Cholesterol Biosynthesis Pathway	15	3.5591	2.5287	0.0028268	0.036611
WP195	IL-1 signaling pathway	57	38.849	1.3385	3.5282e-05	0.00040727		WP237	Glucocorticoid and Mineralcorticoid Metabolism	8	1.8982	3.1609	0.0031577	0.039923
WP2853	Endoderm Differentiation	146	99.508	1.216	3.74e-05	0.00040885
WP422	MAPK Cascade	33	22.492	1.4228	5.1109e-05	0.00049343
WP4205	MET in type 1 papillary renal cell carcinoma	59	40.212	1.318	8.6245e-05	0.00075076
WP4197	The human immune response to tuberculosis	23	15.676	1.4672	0.00014566	0.0011424
WP3932	Focal Adhesion-PI3K-Akt-mTOR-signaling pathway	309	210.6	1.1348	0.00017342	0.001279
WP2369	Histone Modifications	70	47.709	1.2786	0.00020463	0.0014112
WP61	Notch Signaling Pathway Netpath	63	42.938	1.2809	0.00038254	0.0023348
WP4206	Hereditary leiomyomatosis and renal cell carcinoma pathway	20	13.631	1.4672	0.00046199	0.0027877
WP2882	Nuclear Receptors Meta-Pathway	322	219.46	1.1209	0.00055326	0.0032284
WP2036	TNF related weak inducer of apoptosis (TWEAK) Signaling Pathway	42	28.626	1.3275	0.00066336	0.0036624
WP254	Apoptosis	86	58.614	1.2284	0.00079493	0.0041793
WP3668	Hypothesized Pathways in Pathogenesis of Cardiovascular Disease	25	17.039	1.4085	0.00085925	0.0044297
WP127	IL-5 Signaling Pathway	40	27.262	1.3205	0.0011856	0.0058357
WP4753	Nucleotide Excision Repair	44	29.989	1.3005	0.0014822	0.0067903
WP69	T-Cell antigen Receptor (TCR) Signaling Pathway	91	62.022	1.2092	0.0015655	0.0070447
WP4022	Pyrimidine metabolism	87	59.296	1.1974	0.0034644	0.014485
WP363	Wnt Signaling Pathway (Netpath)	53	36.123	1.2458	0.0044984	0.018096
WP4521	Glycosylation and related congenital defects	25	17.039	1.3498	0.0053179	0.020315
WP4149	White fat cell differentiation	33	22.492	1.2894	0.0083358	0.02893
WP78	TCA Cycle (aka Krebs or citric acid cycle)	18	12.268	1.3857	0.0094112	0.03183
WP4537	Hippo-Yap signaling pathway	23	15.676	1.3396	0.0098311	0.03279
WP4172	PI3K-Akt Signaling Pathway	345	235.14	1.0802	0.013801	0.042116

[truncated: 10 more sheets: PANTHER 50s,  REACTOME 40S, Wikipathways 40S , PANTHER 40S ,  REACTOME 30S, Wikipathways  30S, PANTHER 30S,  REACTOME 20S, Wikipathways 20S, PANTHER 20S]
